# Supplementary material for: Structural Analysis of Thymidylate Synthase from Kaposi’s Sarcoma-Associated Herpesvirus with the Anticancer Drug Raltitrexed
Source: PLoS One. 2016 Dec 9;11(12):e0168019. doi: 10.1371/journal.pone.0168019 (PMC5148040; doi:10.1371/journal.pone.0168019)
Supplement: S1 File — (CIF) [file pone.0168019.s004.cif]

data_UNNAMED
# 
loop_
_atom_site.group_PDB 
_atom_site.id 
_atom_site.auth_atom_id 
_atom_site.label_atom_id 
_atom_site.label_alt_id 
_atom_site.auth_comp_id 
_atom_site.label_comp_id 
_atom_site.pdbx_auth_comp_id 
_atom_site.auth_asym_id 
_atom_site.label_asym_id 
_atom_site.auth_seq_id 
_atom_site.label_seq_id 
_atom_site.pdbx_PDB_ins_code 
_atom_site.Cartn_x 
_atom_site.Cartn_y 
_atom_site.Cartn_z 
_atom_site.occupancy 
_atom_site.B_iso_or_equiv 
_atom_site.pdbx_PDB_model_num 
_atom_site.label_entity_id 
_atom_site.type_symbol 
_atom_site.pdbx_formal_charge 
ATOM   1    N   N   . ALA ALA ALA A A 51  51  . 26.894  2.944   23.413 1.00 47.21 1 . N ?  
ATOM   2    CA  CA  . ALA ALA ALA A A 51  51  . 26.507  1.635   22.893 1.00 36.92 1 . C ?  
ATOM   3    CB  CB  . ALA ALA ALA A A 51  51  . 26.327  0.633   24.040 1.00 39.57 1 . C ?  
ATOM   4    C   C   . ALA ALA ALA A A 51  51  . 25.232  1.720   22.055 1.00 31.71 1 . C ?  
ATOM   5    O   O   . ALA ALA ALA A A 51  51  . 24.321  2.496   22.358 1.00 30.60 1 . O ?  
ATOM   6    N   N   . HIS HIS HIS A A 52  52  . 25.182  0.919   20.996 1.00 27.68 1 . N ?  
ATOM   7    CA  CA  . HIS HIS HIS A A 52  52  . 24.027  0.878   20.110 1.00 26.47 1 . C ?  
ATOM   8    CB  CB  . HIS HIS HIS A A 52  52  . 24.284  -0.086  18.955 1.00 24.58 1 . C ?  
ATOM   9    CG  CG  . HIS HIS HIS A A 52  52  . 23.356  0.097   17.798 1.00 26.08 1 . C ?  
ATOM   10   ND1 ND1 . HIS HIS HIS A A 52  52  . 21.987  -0.011  17.922 1.00 20.26 1 . N ?  
ATOM   11   CE1 CE1 . HIS HIS HIS A A 52  52  . 21.427  0.195   16.743 1.00 23.21 1 . C ?  
ATOM   12   NE2 NE2 . HIS HIS HIS A A 52  52  . 22.382  0.431   15.860 1.00 24.13 1 . N ?  
ATOM   13   CD2 CD2 . HIS HIS HIS A A 52  52  . 23.597  0.382   16.497 1.00 26.07 1 . C ?  
ATOM   14   C   C   . HIS HIS HIS A A 52  52  . 22.789  0.455   20.902 1.00 21.99 1 . C ?  
ATOM   15   O   O   . HIS HIS HIS A A 52  52  . 22.820  -0.554  21.596 1.00 23.03 1 . O ?  
ATOM   16   N   N   . GLU GLU GLU A A 53  53  . 21.709  1.226   20.797 1.00 23.31 1 . N ?  
ATOM   17   CA  CA  . GLU GLU GLU A A 53  53  . 20.501  0.937   21.579 1.00 22.11 1 . C ?  
ATOM   18   CB  CB  . GLU GLU GLU A A 53  53  . 19.473  2.057   21.405 1.00 21.00 1 . C ?  
ATOM   19   CG  CG  . GLU GLU GLU A A 53  53  . 19.834  3.330   22.158 1.00 24.76 1 . C ?  
ATOM   20   CD  CD  . GLU GLU GLU A A 53  53  . 19.081  4.561   21.663 1.00 25.25 1 . C ?  
ATOM   21   OE1 OE1 . GLU GLU GLU A A 53  53  . 18.271  4.443   20.716 1.00 30.64 1 . O ?  
ATOM   22   OE2 OE2 . GLU GLU GLU A A 53  53  . 19.316  5.659   22.219 1.00 31.33 1 . O ?  
ATOM   23   C   C   . GLU GLU GLU A A 53  53  . 19.860  -0.409  21.233 1.00 20.59 1 . C ?  
ATOM   24   O   O   . GLU GLU GLU A A 53  53  . 19.152  -0.989  22.062 1.00 19.83 1 . O ?  
ATOM   25   N   N   . GLU GLU GLU A A 54  54  . 20.106  -0.913  20.027 1.00 19.77 1 . N ?  
ATOM   26   CA  CA  . GLU GLU GLU A A 54  54  . 19.580  -2.221  19.632 1.00 19.51 1 . C ?  
ATOM   27   CB  CB  . GLU GLU GLU A A 54  54  . 19.877  -2.507  18.150 1.00 19.76 1 . C ?  
ATOM   28   CG  CG  . GLU GLU GLU A A 54  54  . 19.204  -3.782  17.648 1.00 17.70 1 . C ?  
ATOM   29   CD  CD  . GLU GLU GLU A A 54  54  . 19.119  -3.874  16.135 1.00 18.28 1 . C ?  
ATOM   30   OE1 OE1 . GLU GLU GLU A A 54  54  . 19.426  -2.873  15.458 1.00 23.18 1 . O ?  
ATOM   31   OE2 OE2 . GLU GLU GLU A A 54  54  . 18.736  -4.947  15.630 1.00 20.41 1 . O 1- 
ATOM   32   C   C   . GLU GLU GLU A A 54  54  . 20.133  -3.351  20.508 1.00 18.24 1 . C ?  
ATOM   33   O   O   . GLU GLU GLU A A 54  54  . 19.514  -4.410  20.630 1.00 18.92 1 . O ?  
ATOM   34   N   N   . LEU LEU LEU A A 55  55  . 21.288  -3.117  21.136 1.00 20.19 1 . N ?  
ATOM   35   CA  CA  . LEU LEU LEU A A 55  55  . 21.890  -4.126  22.003 1.00 19.63 1 . C ?  
ATOM   36   CB  CB  . LEU LEU LEU A A 55  55  . 23.293  -3.686  22.451 1.00 18.57 1 . C ?  
ATOM   37   CG  CG  . LEU LEU LEU A A 55  55  . 24.325  -3.644  21.320 1.00 22.66 1 . C ?  
ATOM   38   CD1 CD1 . LEU LEU LEU A A 55  55  . 25.663  -3.136  21.830 1.00 30.12 1 . C ?  
ATOM   39   CD2 CD2 . LEU LEU LEU A A 55  55  . 24.482  -5.014  20.678 1.00 26.90 1 . C ?  
ATOM   40   C   C   . LEU LEU LEU A A 55  55  . 21.002  -4.416  23.216 1.00 18.59 1 . C ?  
ATOM   41   O   O   . LEU LEU LEU A A 55  55  . 21.093  -5.498  23.795 1.00 21.68 1 . O ?  
ATOM   42   N   N   . GLN GLN GLN A A 56  56  . 20.145  -3.463  23.602 1.00 20.05 1 . N ?  
ATOM   43   CA  CA  . GLN GLN GLN A A 56  56  . 19.168  -3.721  24.668 1.00 18.63 1 . C ?  
ATOM   44   CB  CB  . GLN GLN GLN A A 56  56  . 18.319  -2.483  24.949 1.00 18.04 1 . C ?  
ATOM   45   CG  CG  . GLN GLN GLN A A 56  56  . 19.092  -1.310  25.507 1.00 20.22 1 . C ?  
ATOM   46   CD  CD  . GLN GLN GLN A A 56  56  . 18.238  -0.080  25.540 1.00 17.52 1 . C ?  
ATOM   47   OE1 OE1 . GLN GLN GLN A A 56  56  . 17.822  0.369   26.596 1.00 19.33 1 . O ?  
ATOM   48   NE2 NE2 . GLN GLN GLN A A 56  56  . 17.926  0.444   24.367 1.00 19.47 1 . N ?  
ATOM   49   C   C   . GLN GLN GLN A A 56  56  . 18.252  -4.888  24.306 1.00 19.79 1 . C ?  
ATOM   50   O   O   . GLN GLN GLN A A 56  56  . 18.071  -5.811  25.093 1.00 16.91 1 . O ?  
ATOM   51   N   N   . TYR TYR TYR A A 57  57  . 17.665  -4.830  23.112 1.00 17.99 1 . N ?  
ATOM   52   CA  CA  . TYR TYR TYR A A 57  57  . 16.801  -5.908  22.636 1.00 17.22 1 . C ?  
ATOM   53   CB  CB  . TYR TYR TYR A A 57  57  . 16.161  -5.513  21.290 1.00 16.63 1 . C ?  
ATOM   54   CG  CG  . TYR TYR TYR A A 57  57  . 15.505  -6.661  20.565 1.00 16.42 1 . C ?  
ATOM   55   CD1 CD1 . TYR TYR TYR A A 57  57  . 14.264  -7.158  20.968 1.00 17.85 1 . C ?  
ATOM   56   CE1 CE1 . TYR TYR TYR A A 57  57  . 13.677  -8.215  20.315 1.00 17.19 1 . C ?  
ATOM   57   CZ  CZ  . TYR TYR TYR A A 57  57  . 14.318  -8.800  19.234 1.00 19.60 1 . C ?  
ATOM   58   OH  OH  . TYR TYR TYR A A 57  57  . 13.737  -9.860  18.574 1.00 20.16 1 . O ?  
ATOM   59   CE2 CE2 . TYR TYR TYR A A 57  57  . 15.538  -8.326  18.819 1.00 17.43 1 . C ?  
ATOM   60   CD2 CD2 . TYR TYR TYR A A 57  57  . 16.126  -7.271  19.482 1.00 16.31 1 . C ?  
ATOM   61   C   C   . TYR TYR TYR A A 57  57  . 17.565  -7.230  22.508 1.00 18.35 1 . C ?  
ATOM   62   O   O   . TYR TYR TYR A A 57  57  . 17.077  -8.290  22.909 1.00 17.60 1 . O ?  
ATOM   63   N   N   . LEU LEU LEU A A 58  58  . 18.785  -7.170  21.976 1.00 17.61 1 . N ?  
ATOM   64   CA  CA  . LEU LEU LEU A A 58  58  . 19.564  -8.385  21.815 1.00 18.79 1 . C ?  
ATOM   65   CB  CB  . LEU LEU LEU A A 58  58  . 20.807  -8.107  20.967 1.00 17.51 1 . C ?  
ATOM   66   CG  CG  . LEU LEU LEU A A 58  58  . 20.491  -7.661  19.538 1.00 20.75 1 . C ?  
ATOM   67   CD1 CD1 . LEU LEU LEU A A 58  58  . 21.783  -7.292  18.802 1.00 26.57 1 . C ?  
ATOM   68   CD2 CD2 . LEU LEU LEU A A 58  58  . 19.720  -8.742  18.771 1.00 20.39 1 . C ?  
ATOM   69   C   C   . LEU LEU LEU A A 58  58  . 19.944  -8.969  23.180 1.00 18.03 1 . C ?  
ATOM   70   O   O   . LEU LEU LEU A A 58  58  . 19.919  -10.185 23.350 1.00 19.04 1 . O ?  
ATOM   71   N   N   . ARG ARG ARG A A 59  59  . 20.265  -8.104  24.144 1.00 17.59 1 . N ?  
ATOM   72   CA  CA  . ARG ARG ARG A A 59  59  . 20.551  -8.567  25.502 1.00 20.51 1 . C ?  
ATOM   73   C   C   . ARG ARG ARG A A 59  59  . 19.304  -9.202  26.117 1.00 20.41 1 . C ?  
ATOM   74   O   O   . ARG ARG ARG A A 59  59  . 19.405  -10.204 26.822 1.00 18.83 1 . O ?  
ATOM   75   CB  CB  . ARG ARG ARG A A 59  59  . 21.093  -7.425  26.379 1.00 23.69 1 . C ?  
ATOM   76   CG  CG  . ARG ARG ARG A A 59  59  . 22.540  -7.037  25.999 1.00 27.85 1 . C ?  
ATOM   77   CD  CD  . ARG ARG ARG A A 59  59  . 23.269  -6.249  27.090 1.00 39.53 1 . C ?  
ATOM   78   NE  NE  . ARG ARG ARG A A 59  59  . 22.474  -5.131  27.596 1.00 45.65 1 . N ?  
ATOM   79   CZ  CZ  . ARG ARG ARG A A 59  59  . 22.560  -3.882  27.145 1.00 43.18 1 . C ?  
ATOM   80   NH1 NH1 . ARG ARG ARG A A 59  59  . 23.407  -3.575  26.166 1.00 40.08 1 . N ?  
ATOM   81   NH2 NH2 . ARG ARG ARG A A 59  59  . 21.789  -2.938  27.671 1.00 44.30 1 . N ?  
ATOM   82   N   N   . GLN GLN GLN A A 60  60  . 18.121  -8.651  25.826 1.00 17.82 1 . N ?  
ATOM   83   CA  CA  . GLN GLN GLN A A 60  60  . 16.891  -9.252  26.332 1.00 21.20 1 . C ?  
ATOM   84   CB  CB  . GLN GLN GLN A A 60  60  . 15.684  -8.372  25.992 1.00 15.96 1 . C ?  
ATOM   85   CG  CG  . GLN GLN GLN A A 60  60  . 15.640  -7.099  26.824 1.00 18.68 1 . C ?  
ATOM   86   CD  CD  . GLN GLN GLN A A 60  60  . 14.579  -6.107  26.365 1.00 20.51 1 . C ?  
ATOM   87   OE1 OE1 . GLN GLN GLN A A 60  60  . 14.070  -6.194  25.245 1.00 22.60 1 . O ?  
ATOM   88   NE2 NE2 . GLN GLN GLN A A 60  60  . 14.248  -5.157  27.230 1.00 19.95 1 . N ?  
ATOM   89   C   C   . GLN GLN GLN A A 60  60  . 16.684  -10.665 25.788 1.00 16.76 1 . C ?  
ATOM   90   O   O   . GLN GLN GLN A A 60  60  . 16.291  -11.568 26.535 1.00 17.88 1 . O ?  
ATOM   91   N   N   . LEU LEU LEU A A 61  61  . 16.923  -10.852 24.487 1.00 15.06 1 . N ?  
ATOM   92   CA  CA  . LEU LEU LEU A A 61  61  . 16.894  -12.190 23.885 1.00 16.88 1 . C ?  
ATOM   93   CB  CB  . LEU LEU LEU A A 61  61  . 17.267  -12.145 22.408 1.00 18.88 1 . C ?  
ATOM   94   CG  CG  . LEU LEU LEU A A 61  61  . 16.331  -11.441 21.430 1.00 18.16 1 . C ?  
ATOM   95   CD1 CD1 . LEU LEU LEU A A 61  61  . 16.939  -11.529 20.046 1.00 15.27 1 . C ?  
ATOM   96   CD2 CD2 . LEU LEU LEU A A 61  61  . 14.910  -12.018 21.455 1.00 20.73 1 . C ?  
ATOM   97   C   C   . LEU LEU LEU A A 61  61  . 17.847  -13.144 24.585 1.00 19.26 1 . C ?  
ATOM   98   O   O   . LEU LEU LEU A A 61  61  . 17.466  -14.262 24.930 1.00 19.21 1 . O ?  
ATOM   99   N   N   . ARG ARG ARG A A 62  62  . 19.092  -12.699 24.769 1.00 18.88 1 . N ?  
ATOM   100  CA  CA  . ARG ARG ARG A A 62  62  . 20.105  -13.532 25.415 1.00 17.49 1 . C ?  
ATOM   101  CB  CB  . ARG ARG ARG A A 62  62  . 21.453  -12.807 25.470 1.00 22.56 1 . C ?  
ATOM   102  CG  CG  . ARG ARG ARG A A 62  62  . 22.032  -12.536 24.099 1.00 27.25 1 . C ?  
ATOM   103  CD  CD  . ARG ARG ARG A A 62  62  . 23.451  -11.979 24.182 1.00 32.68 1 . C ?  
ATOM   104  NE  NE  . ARG ARG ARG A A 62  62  . 23.882  -11.424 22.901 1.00 37.96 1 . N ?  
ATOM   105  CZ  CZ  . ARG ARG ARG A A 62  62  . 24.376  -12.151 21.905 1.00 35.06 1 . C ?  
ATOM   106  NH1 NH1 . ARG ARG ARG A A 62  62  . 24.744  -11.563 20.769 1.00 37.09 1 . N ?  
ATOM   107  NH2 NH2 . ARG ARG ARG A A 62  62  . 24.500  -13.467 22.045 1.00 34.30 1 . N ?  
ATOM   108  C   C   . ARG ARG ARG A A 62  62  . 19.661  -13.934 26.811 1.00 22.40 1 . C ?  
ATOM   109  O   O   . ARG ARG ARG A A 62  62  . 19.789  -15.091 27.192 1.00 21.25 1 . O ?  
ATOM   110  N   N   . GLU GLU GLU A A 63  63  . 19.117  -12.984 27.564 1.00 19.73 1 . N ?  
ATOM   111  CA  CA  . GLU GLU GLU A A 63  63  . 18.684  -13.280 28.921 1.00 20.85 1 . C ?  
ATOM   112  CB  CB  . GLU GLU GLU A A 63  63  . 18.242  -11.999 29.638 1.00 22.73 1 . C ?  
ATOM   113  CG  CG  . GLU GLU GLU A A 63  63  . 19.380  -11.041 29.953 1.00 28.91 1 . C ?  
ATOM   114  CD  CD  . GLU GLU GLU A A 63  63  . 20.334  -11.570 31.019 1.00 41.47 1 . C ?  
ATOM   115  OE1 OE1 . GLU GLU GLU A A 63  63  . 20.078  -12.658 31.587 1.00 44.35 1 . O ?  
ATOM   116  OE2 OE2 . GLU GLU GLU A A 63  63  . 21.351  -10.892 31.287 1.00 49.17 1 . O ?  
ATOM   117  C   C   . GLU GLU GLU A A 63  63  . 17.560  -14.316 28.948 1.00 19.24 1 . C ?  
ATOM   118  O   O   . GLU GLU GLU A A 63  63  . 17.563  -15.209 29.787 1.00 19.50 1 . O ?  
ATOM   119  N   N   . ILE ILE ILE A A 64  64  . 16.591  -14.207 28.039 1.00 17.62 1 . N ?  
ATOM   120  CA  CA  . ILE ILE ILE A A 64  64  . 15.517  -15.186 28.003 1.00 18.18 1 . C ?  
ATOM   121  CB  CB  . ILE ILE ILE A A 64  64  . 14.395  -14.750 27.022 1.00 16.79 1 . C ?  
ATOM   122  CG1 CG1 . ILE ILE ILE A A 64  64  . 13.746  -13.456 27.523 1.00 16.00 1 . C ?  
ATOM   123  CD1 CD1 . ILE ILE ILE A A 64  64  . 12.867  -12.780 26.447 1.00 17.19 1 . C ?  
ATOM   124  CG2 CG2 . ILE ILE ILE A A 64  64  . 13.373  -15.858 26.838 1.00 18.75 1 . C ?  
ATOM   125  C   C   . ILE ILE ILE A A 64  64  . 16.045  -16.567 27.615 1.00 17.29 1 . C ?  
ATOM   126  O   O   . ILE ILE ILE A A 64  64  . 15.649  -17.579 28.201 1.00 20.26 1 . O ?  
ATOM   127  N   N   . LEU LEU LEU A A 65  65  . 16.953  -16.608 26.641 1.00 16.38 1 . N ?  
ATOM   128  CA  CA  . LEU LEU LEU A A 65  65  . 17.515  -17.876 26.197 1.00 22.23 1 . C ?  
ATOM   129  CB  CB  . LEU LEU LEU A A 65  65  . 18.367  -17.676 24.941 1.00 18.95 1 . C ?  
ATOM   130  CG  CG  . LEU LEU LEU A A 65  65  . 17.541  -17.469 23.665 1.00 18.14 1 . C ?  
ATOM   131  CD1 CD1 . LEU LEU LEU A A 65  65  . 18.431  -17.006 22.511 1.00 23.61 1 . C ?  
ATOM   132  CD2 CD2 . LEU LEU LEU A A 65  65  . 16.726  -18.717 23.272 1.00 22.11 1 . C ?  
ATOM   133  C   C   . LEU LEU LEU A A 65  65  . 18.342  -18.531 27.293 1.00 22.32 1 . C ?  
ATOM   134  O   O   . LEU LEU LEU A A 65  65  . 18.383  -19.761 27.388 1.00 25.72 1 . O ?  
ATOM   135  N   N   . CYS CYS CYS A A 66  66  . 18.981  -17.708 28.120 1.00 21.32 1 . N ?  
ATOM   136  CA  CA  . CYS CYS CYS A A 66  66  . 19.865  -18.208 29.169 1.00 21.55 1 . C ?  
ATOM   137  CB  CB  . CYS CYS CYS A A 66  66  . 20.896  -17.144 29.549 1.00 23.78 1 . C ?  
ATOM   138  SG  SG  . CYS CYS CYS A A 66  66  . 21.926  -17.625 30.957 1.00 37.48 1 . S ?  
ATOM   139  C   C   . CYS CYS CYS A A 66  66  . 19.107  -18.662 30.415 1.00 27.07 1 . C ?  
ATOM   140  O   O   . CYS CYS CYS A A 66  66  . 19.338  -19.768 30.919 1.00 29.56 1 . O ?  
ATOM   141  N   N   . ARG ARG ARG A A 67  67  . 18.197  -17.827 30.914 1.00 21.71 1 . N ?  
ATOM   142  CA  CA  . ARG ARG ARG A A 67  67  . 17.576  -18.108 32.207 1.00 23.22 1 . C ?  
ATOM   143  CB  CB  . ARG ARG ARG A A 67  67  . 18.187  -17.209 33.287 1.00 27.49 1 . C ?  
ATOM   144  CG  CG  . ARG ARG ARG A A 67  67  . 18.195  -15.728 32.972 1.00 29.87 1 . C ?  
ATOM   145  CD  CD  . ARG ARG ARG A A 67  67  . 18.782  -14.908 34.130 1.00 37.76 1 . C ?  
ATOM   146  NE  NE  . ARG ARG ARG A A 67  67  . 18.630  -13.471 33.898 1.00 35.64 1 . N ?  
ATOM   147  CZ  CZ  . ARG ARG ARG A A 67  67  . 17.596  -12.741 34.316 1.00 36.79 1 . C ?  
ATOM   148  NH1 NH1 . ARG ARG ARG A A 67  67  . 16.611  -13.299 35.006 1.00 33.21 1 . N ?  
ATOM   149  NH2 NH2 . ARG ARG ARG A A 67  67  . 17.548  -11.444 34.038 1.00 38.98 1 . N ?  
ATOM   150  C   C   . ARG ARG ARG A A 67  67  . 16.052  -17.973 32.201 1.00 22.73 1 . C ?  
ATOM   151  O   O   . ARG ARG ARG A A 67  67  . 15.419  -17.947 33.255 1.00 23.85 1 . O ?  
ATOM   152  N   N   . GLY GLY GLY A A 68  68  . 15.461  -17.944 31.014 1.00 20.27 1 . N ?  
ATOM   153  CA  CA  . GLY GLY GLY A A 68  68  . 14.013  -17.905 30.911 1.00 19.47 1 . C ?  
ATOM   154  C   C   . GLY GLY GLY A A 68  68  . 13.360  -19.172 31.422 1.00 23.22 1 . C ?  
ATOM   155  O   O   . GLY GLY GLY A A 68  68  . 13.892  -20.286 31.263 1.00 22.37 1 . O ?  
ATOM   156  N   N   . SER SER SER A A 69  69  . 12.191  -19.003 32.036 1.00 19.50 1 . N ?  
ATOM   157  CA  CA  . SER SER SER A A 69  69  . 11.405  -20.138 32.496 1.00 19.39 1 . C ?  
ATOM   158  CB  CB  . SER SER SER A A 69  69  . 10.351  -19.666 33.499 1.00 24.44 1 . C ?  
ATOM   159  OG  OG  . SER SER SER A A 69  69  . 9.450   -20.706 33.798 1.00 31.30 1 . O ?  
ATOM   160  C   C   . SER SER SER A A 69  69  . 10.755  -20.856 31.319 1.00 23.07 1 . C ?  
ATOM   161  O   O   . SER SER SER A A 69  69  . 10.191  -20.215 30.437 1.00 21.13 1 . O ?  
ATOM   162  N   N   . ASP ASP ASP A A 70  70  . 10.867  -22.184 31.292 1.00 19.58 1 . N ?  
ATOM   163  CA  CA  . ASP ASP ASP A A 70  70  . 10.260  -23.007 30.255 1.00 21.42 1 . C ?  
ATOM   164  CB  CB  . ASP ASP ASP A A 70  70  . 11.144  -24.232 29.954 1.00 22.72 1 . C ?  
ATOM   165  CG  CG  . ASP ASP ASP A A 70  70  . 10.701  -25.005 28.713 1.00 29.05 1 . C ?  
ATOM   166  OD1 OD1 . ASP ASP ASP A A 70  70  . 9.548   -24.847 28.256 1.00 34.35 1 . O ?  
ATOM   167  OD2 OD2 . ASP ASP ASP A A 70  70  . 11.517  -25.802 28.194 1.00 41.23 1 . O ?  
ATOM   168  C   C   . ASP ASP ASP A A 70  70  . 8.873   -23.439 30.712 1.00 25.64 1 . C ?  
ATOM   169  O   O   . ASP ASP ASP A A 70  70  . 8.747   -24.241 31.640 1.00 24.85 1 . O ?  
ATOM   170  N   N   . ARG ARG ARG A A 71  71  . 7.829   -22.909 30.075 1.00 22.25 1 . N ?  
ATOM   171  CA  CA  . ARG ARG ARG A A 71  71  . 6.461   -23.182 30.517 1.00 23.57 1 . C ?  
ATOM   172  CB  CB  . ARG ARG ARG A A 71  71  . 5.866   -21.959 31.248 1.00 21.87 1 . C ?  
ATOM   173  CG  CG  . ARG ARG ARG A A 71  71  . 6.683   -21.459 32.448 1.00 24.57 1 . C ?  
ATOM   174  CD  CD  . ARG ARG ARG A A 71  71  . 6.091   -20.160 33.028 1.00 24.05 1 . C ?  
ATOM   175  NE  NE  . ARG ARG ARG A A 71  71  . 5.848   -19.205 31.950 1.00 25.00 1 . N ?  
ATOM   176  CZ  CZ  . ARG ARG ARG A A 71  71  . 4.997   -18.194 32.022 1.00 22.06 1 . C ?  
ATOM   177  NH1 NH1 . ARG ARG ARG A A 71  71  . 4.291   -18.001 33.122 1.00 22.21 1 . N ?  
ATOM   178  NH2 NH2 . ARG ARG ARG A A 71  71  . 4.834   -17.387 30.980 1.00 22.33 1 . N ?  
ATOM   179  C   C   . ARG ARG ARG A A 71  71  . 5.547   -23.572 29.360 1.00 27.35 1 . C ?  
ATOM   180  O   O   . ARG ARG ARG A A 71  71  . 5.679   -23.061 28.249 1.00 27.63 1 . O ?  
ATOM   181  N   N   . LEU LEU LEU A A 72  72  . 4.620   -24.489 29.632 1.00 26.70 1 . N ?  
ATOM   182  CA  CA  . LEU LEU LEU A A 72  72  . 3.547   -24.827 28.697 1.00 28.10 1 . C ?  
ATOM   183  CB  CB  . LEU LEU LEU A A 72  72  . 3.353   -26.347 28.613 1.00 30.76 1 . C ?  
ATOM   184  CG  CG  . LEU LEU LEU A A 72  72  . 3.742   -27.141 27.362 1.00 38.85 1 . C ?  
ATOM   185  CD2 CD2 . LEU LEU LEU A A 72  72  . 3.442   -28.616 27.598 1.00 41.87 1 . C ?  
ATOM   186  CD1 CD1 . LEU LEU LEU A A 72  72  . 5.199   -26.952 27.006 1.00 37.23 1 . C ?  
ATOM   187  C   C   . LEU LEU LEU A A 72  72  . 2.242   -24.174 29.151 1.00 29.68 1 . C ?  
ATOM   188  O   O   . LEU LEU LEU A A 72  72  . 1.959   -24.128 30.345 1.00 30.53 1 . O ?  
ATOM   189  N   N   . ASP ASP ASP A A 73  73  . 1.440   -23.673 28.217 1.00 31.25 1 . N ?  
ATOM   190  CA  CA  . ASP ASP ASP A A 73  73  . 0.123   -23.179 28.611 1.00 33.75 1 . C ?  
ATOM   191  CB  CB  . ASP ASP ASP A A 73  73  . -0.233  -21.870 27.893 1.00 35.70 1 . C ?  
ATOM   192  CG  CG  . ASP ASP ASP A A 73  73  . -0.282  -22.004 26.376 1.00 40.98 1 . C ?  
ATOM   193  OD1 OD1 . ASP ASP ASP A A 73  73  . -0.414  -23.130 25.841 1.00 32.96 1 . O ?  
ATOM   194  OD2 OD2 . ASP ASP ASP A A 73  73  . -0.202  -20.949 25.711 1.00 42.68 1 . O ?  
ATOM   195  C   C   . ASP ASP ASP A A 73  73  . -0.930  -24.248 28.356 1.00 35.72 1 . C ?  
ATOM   196  O   O   . ASP ASP ASP A A 73  73  . -0.599  -25.354 27.920 1.00 32.50 1 . O ?  
ATOM   197  N   N   . ALA ALA ALA A A 74  74  . -2.192  -23.906 28.618 1.00 35.39 1 . N ?  
ATOM   198  CA  CA  . ALA ALA ALA A A 74  74  . -3.292  -24.866 28.549 1.00 38.21 1 . C ?  
ATOM   199  CB  CB  . ALA ALA ALA A A 74  74  . -4.576  -24.240 29.097 1.00 41.16 1 . C ?  
ATOM   200  C   C   . ALA ALA ALA A A 74  74  . -3.520  -25.381 27.133 1.00 37.57 1 . C ?  
ATOM   201  O   O   . ALA ALA ALA A A 74  74  . -4.104  -26.447 26.939 1.00 41.77 1 . O ?  
ATOM   202  N   N   . THR THR THR A A 75  75  . -3.059  -24.624 26.146 1.00 35.54 1 . N ?  
ATOM   203  CA  CA  . THR THR THR A A 75  75  . -3.220  -25.017 24.755 1.00 39.65 1 . C ?  
ATOM   204  CB  CB  . THR THR THR A A 75  75  . -3.413  -23.779 23.863 1.00 41.33 1 . C ?  
ATOM   205  OG1 OG1 . THR THR THR A A 75  75  . -2.494  -22.756 24.264 1.00 44.37 1 . O ?  
ATOM   206  CG2 CG2 . THR THR THR A A 75  75  . -4.831  -23.246 24.012 1.00 39.42 1 . C ?  
ATOM   207  C   C   . THR THR THR A A 75  75  . -2.035  -25.852 24.263 1.00 39.10 1 . C ?  
ATOM   208  O   O   . THR THR THR A A 75  75  . -1.966  -26.226 23.090 1.00 41.28 1 . O ?  
ATOM   209  N   N   . GLY GLY GLY A A 76  76  . -1.107  -26.145 25.172 1.00 32.61 1 . N ?  
ATOM   210  CA  CA  . GLY GLY GLY A A 76  76  . -0.021  -27.070 24.900 1.00 37.74 1 . C ?  
ATOM   211  C   C   . GLY GLY GLY A A 76  76  . 1.184   -26.516 24.161 1.00 42.28 1 . C ?  
ATOM   212  O   O   . GLY GLY GLY A A 76  76  . 2.010   -27.278 23.660 1.00 43.26 1 . O ?  
ATOM   213  N   N   . ILE ILE ILE A A 77  77  . 1.296   -25.195 24.087 1.00 38.29 1 . N ?  
ATOM   214  CA  CA  . ILE ILE ILE A A 77  77  . 2.432   -24.587 23.401 1.00 39.69 1 . C ?  
ATOM   215  CB  CB  . ILE ILE ILE A A 77  77  . 1.979   -23.446 22.453 1.00 43.16 1 . C ?  
ATOM   216  CG1 CG1 . ILE ILE ILE A A 77  77  . 3.148   -22.933 21.610 1.00 39.78 1 . C ?  
ATOM   217  CD1 CD1 . ILE ILE ILE A A 77  77  . 2.737   -21.897 20.588 1.00 46.01 1 . C ?  
ATOM   218  CG2 CG2 . ILE ILE ILE A A 77  77  . 1.342   -22.306 23.230 1.00 42.30 1 . C ?  
ATOM   219  C   C   . ILE ILE ILE A A 77  77  . 3.437   -24.074 24.432 1.00 34.52 1 . C ?  
ATOM   220  O   O   . ILE ILE ILE A A 77  77  . 3.051   -23.561 25.484 1.00 33.66 1 . O ?  
ATOM   221  N   N   . GLY GLY GLY A A 78  78  . 4.723   -24.238 24.132 1.00 32.15 1 . N ?  
ATOM   222  CA  CA  . GLY GLY GLY A A 78  78  . 5.779   -23.888 25.067 1.00 29.27 1 . C ?  
ATOM   223  C   C   . GLY GLY GLY A A 78  78  . 6.531   -22.617 24.709 1.00 27.21 1 . C ?  
ATOM   224  O   O   . GLY GLY GLY A A 78  78  . 6.733   -22.307 23.536 1.00 28.82 1 . O ?  
ATOM   225  N   N   . THR THR THR A A 79  79  . 6.926   -21.871 25.737 1.00 22.48 1 . N ?  
ATOM   226  CA  CA  . THR THR THR A A 79  79  . 7.754   -20.682 25.565 1.00 22.90 1 . C ?  
ATOM   227  CB  CB  . THR THR THR A A 79  79  . 6.957   -19.351 25.706 1.00 22.38 1 . C ?  
ATOM   228  OG1 OG1 . THR THR THR A A 79  79  . 6.474   -19.213 27.055 1.00 22.69 1 . O ?  
ATOM   229  CG2 CG2 . THR THR THR A A 79  79  . 5.796   -19.284 24.733 1.00 21.52 1 . C ?  
ATOM   230  C   C   . THR THR THR A A 79  79  . 8.844   -20.656 26.610 1.00 17.19 1 . C ?  
ATOM   231  O   O   . THR THR THR A A 79  79  . 8.711   -21.267 27.666 1.00 19.00 1 . O ?  
ATOM   232  N   N   . LEU LEU LEU A A 80  80  . 9.916   -19.934 26.304 1.00 18.03 1 . N ?  
ATOM   233  CA  CA  . LEU LEU LEU A A 80  80  . 10.840  -19.445 27.320 1.00 18.07 1 . C ?  
ATOM   234  CB  CB  . LEU LEU LEU A A 80  80  . 12.288  -19.461 26.823 1.00 17.60 1 . C ?  
ATOM   235  CG  CG  . LEU LEU LEU A A 80  80  . 12.824  -20.824 26.416 1.00 20.97 1 . C ?  
ATOM   236  CD1 CD1 . LEU LEU LEU A A 80  80  . 14.230  -20.674 25.868 1.00 23.18 1 . C ?  
ATOM   237  CD2 CD2 . LEU LEU LEU A A 80  80  . 12.788  -21.719 27.630 1.00 23.71 1 . C ?  
ATOM   238  C   C   . LEU LEU LEU A A 80  80  . 10.448  -18.019 27.649 1.00 18.42 1 . C ?  
ATOM   239  O   O   . LEU LEU LEU A A 80  80  . 10.187  -17.241 26.740 1.00 17.98 1 . O ?  
ATOM   240  N   N   . SER SER SER A A 81  81  . 10.420  -17.653 28.925 1.00 16.87 1 . N ?  
ATOM   241  CA  CA  . SER SER SER A A 81  81  . 10.011  -16.291 29.256 1.00 16.84 1 . C ?  
ATOM   242  CB  CB  . SER SER SER A A 81  81  . 8.487   -16.218 29.437 1.00 19.61 1 . C ?  
ATOM   243  OG  OG  . SER SER SER A A 81  81  . 8.099   -16.941 30.585 1.00 22.79 1 . O ?  
ATOM   244  C   C   . SER SER SER A A 81  81  . 10.661  -15.713 30.495 1.00 15.74 1 . C ?  
ATOM   245  O   O   . SER SER SER A A 81  81  . 11.097  -16.445 31.398 1.00 16.84 1 . O ?  
ATOM   246  N   N   . LEU LEU LEU A A 82  82  . 10.738  -14.384 30.522 1.00 15.99 1 . N ?  
ATOM   247  CA  CA  . LEU LEU LEU A A 82  82  . 11.048  -13.645 31.733 1.00 14.99 1 . C ?  
ATOM   248  CB  CB  . LEU LEU LEU A A 82  82  . 12.416  -12.962 31.661 1.00 15.44 1 . C ?  
ATOM   249  CG  CG  . LEU LEU LEU A A 82  82  . 13.611  -13.923 31.671 1.00 16.97 1 . C ?  
ATOM   250  CD1 CD1 . LEU LEU LEU A A 82  82  . 14.885  -13.155 31.390 1.00 20.85 1 . C ?  
ATOM   251  CD2 CD2 . LEU LEU LEU A A 82  82  . 13.706  -14.677 33.005 1.00 22.09 1 . C ?  
ATOM   252  C   C   . LEU LEU LEU A A 82  82  . 9.964   -12.607 31.922 1.00 18.21 1 . C ?  
ATOM   253  O   O   . LEU LEU LEU A A 82  82  . 9.271   -12.240 30.960 1.00 18.27 1 . O ?  
ATOM   254  N   N   . PHE PHE PHE A A 83  83  . 9.829   -12.129 33.150 1.00 16.67 1 . N ?  
ATOM   255  CA  CA  . PHE PHE PHE A A 83  83  . 8.766   -11.190 33.483 1.00 16.27 1 . C ?  
ATOM   256  CB  CB  . PHE PHE PHE A A 83  83  . 7.830   -11.830 34.525 1.00 13.54 1 . C ?  
ATOM   257  CG  CG  . PHE PHE PHE A A 83  83  . 6.622   -11.004 34.849 1.00 17.18 1 . C ?  
ATOM   258  CD1 CD1 . PHE PHE PHE A A 83  83  . 5.678   -10.744 33.871 1.00 14.65 1 . C ?  
ATOM   259  CE1 CE1 . PHE PHE PHE A A 83  83  . 4.552   -9.993  34.163 1.00 14.74 1 . C ?  
ATOM   260  CZ  CZ  . PHE PHE PHE A A 83  83  . 4.358   -9.481  35.449 1.00 16.31 1 . C ?  
ATOM   261  CE2 CE2 . PHE PHE PHE A A 83  83  . 5.287   -9.738  36.437 1.00 16.35 1 . C ?  
ATOM   262  CD2 CD2 . PHE PHE PHE A A 83  83  . 6.425   -10.493 36.132 1.00 16.39 1 . C ?  
ATOM   263  C   C   . PHE PHE PHE A A 83  83  . 9.343   -9.878  33.990 1.00 18.62 1 . C ?  
ATOM   264  O   O   . PHE PHE PHE A A 83  83  . 10.103  -9.860  34.968 1.00 17.12 1 . O ?  
ATOM   265  N   N   . GLY GLY GLY A A 84  84  . 9.008   -8.779  33.313 1.00 14.94 1 . N ?  
ATOM   266  CA  CA  . GLY GLY GLY A A 84  84  . 9.410   -7.458  33.765 1.00 15.90 1 . C ?  
ATOM   267  C   C   . GLY GLY GLY A A 84  84  . 10.734  -7.042  33.155 1.00 20.31 1 . C ?  
ATOM   268  O   O   . GLY GLY GLY A A 84  84  . 11.811  -7.462  33.606 1.00 18.71 1 . O ?  
ATOM   269  N   N   . MET MET MET A A 85  85  . 10.656  -6.218  32.115 1.00 19.52 1 . N ?  
ATOM   270  CA  CA  . MET MET MET A A 85  85  . 11.849  -5.698  31.460 1.00 20.91 1 . C ?  
ATOM   271  CB  CB  . MET MET MET A A 85  85  . 12.201  -6.508  30.214 1.00 21.80 1 . C ?  
ATOM   272  CG  CG  . MET MET MET A A 85  85  . 12.509  -7.949  30.444 1.00 26.11 1 . C ?  
ATOM   273  SD  SD  . MET MET MET A A 85  85  . 12.959  -8.662  28.852 1.00 26.22 1 . S ?  
ATOM   274  CE  CE  . MET MET MET A A 85  85  . 13.544  -10.248 29.384 1.00 26.19 1 . C ?  
ATOM   275  C   C   . MET MET MET A A 85  85  . 11.616  -4.259  31.055 1.00 18.21 1 . C ?  
ATOM   276  O   O   . MET MET MET A A 85  85  . 10.471  -3.836  30.877 1.00 16.18 1 . O ?  
ATOM   277  N   N   . GLN GLN GLN A A 86  86  . 12.695  -3.505  30.876 1.00 18.36 1 . N ?  
ATOM   278  CA  CA  . GLN GLN GLN A A 86  86  . 12.540  -2.145  30.369 1.00 13.54 1 . C ?  
ATOM   279  CB  CB  . GLN GLN GLN A A 86  86  . 12.379  -1.170  31.532 1.00 17.76 1 . C ?  
ATOM   280  CG  CG  . GLN GLN GLN A A 86  86  . 11.978  0.240   31.121 1.00 16.39 1 . C ?  
ATOM   281  CD  CD  . GLN GLN GLN A A 86  86  . 11.614  1.104   32.319 1.00 21.02 1 . C ?  
ATOM   282  OE1 OE1 . GLN GLN GLN A A 86  86  . 12.477  1.757   32.922 1.00 20.19 1 . O ?  
ATOM   283  NE2 NE2 . GLN GLN GLN A A 86  86  . 10.335  1.111   32.674 1.00 18.91 1 . N ?  
ATOM   284  C   C   . GLN GLN GLN A A 86  86  . 13.732  -1.765  29.500 1.00 19.65 1 . C ?  
ATOM   285  O   O   . GLN GLN GLN A A 86  86  . 14.866  -2.134  29.804 1.00 21.95 1 . O ?  
ATOM   286  N   N   . ALA ALA ALA A A 87  87  . 13.471  -1.055  28.408 1.00 16.99 1 . N ?  
ATOM   287  CA  CA  . ALA ALA ALA A A 87  87  . 14.535  -0.565  27.528 1.00 15.39 1 . C ?  
ATOM   288  CB  CB  . ALA ALA ALA A A 87  87  . 14.704  -1.472  26.314 1.00 18.56 1 . C ?  
ATOM   289  C   C   . ALA ALA ALA A A 87  87  . 14.191  0.848   27.087 1.00 17.23 1 . C ?  
ATOM   290  O   O   . ALA ALA ALA A A 87  87  . 13.021  1.215   27.076 1.00 17.51 1 . O ?  
ATOM   291  N   N   . ARG ARG ARG A A 88  88  . 15.203  1.632   26.714 1.00 17.16 1 . N ?  
ATOM   292  CA  CA  . ARG ARG ARG A A 88  88  . 14.992  3.022   26.289 1.00 17.61 1 . C ?  
ATOM   293  CB  CB  . ARG ARG ARG A A 88  88  . 15.634  4.017   27.258 1.00 19.18 1 . C ?  
ATOM   294  CG  CG  . ARG ARG ARG A A 88  88  . 15.317  3.796   28.699 1.00 23.96 1 . C ?  
ATOM   295  CD  CD  . ARG ARG ARG A A 88  88  . 15.966  4.872   29.543 1.00 21.18 1 . C ?  
ATOM   296  NE  NE  . ARG ARG ARG A A 88  88  . 15.241  6.136   29.483 1.00 20.98 1 . N ?  
ATOM   297  CZ  CZ  . ARG ARG ARG A A 88  88  . 14.280  6.487   30.337 1.00 24.59 1 . C ?  
ATOM   298  NH1 NH1 . ARG ARG ARG A A 88  88  . 13.919  5.662   31.317 1.00 24.39 1 . N ?  
ATOM   299  NH2 NH2 . ARG ARG ARG A A 88  88  . 13.682  7.659   30.210 1.00 25.58 1 . N ?  
ATOM   300  C   C   . ARG ARG ARG A A 88  88  . 15.594  3.257   24.921 1.00 16.69 1 . C ?  
ATOM   301  O   O   . ARG ARG ARG A A 88  88  . 16.750  2.904   24.689 1.00 18.60 1 . O ?  
ATOM   302  N   N   . TYR TYR TYR A A 89  89  . 14.818  3.866   24.030 1.00 18.74 1 . N ?  
ATOM   303  CA  CA  . TYR TYR TYR A A 89  89  . 15.275  4.142   22.667 1.00 21.25 1 . C ?  
ATOM   304  CB  CB  . TYR TYR TYR A A 89  89  . 14.468  3.329   21.643 1.00 19.88 1 . C ?  
ATOM   305  CG  CG  . TYR TYR TYR A A 89  89  . 14.568  1.844   21.860 1.00 19.72 1 . C ?  
ATOM   306  CD1 CD1 . TYR TYR TYR A A 89  89  . 15.600  1.106   21.287 1.00 18.75 1 . C ?  
ATOM   307  CE1 CE1 . TYR TYR TYR A A 89  89  . 15.710  -0.249  21.503 1.00 20.50 1 . C ?  
ATOM   308  CZ  CZ  . TYR TYR TYR A A 89  89  . 14.781  -0.891  22.308 1.00 19.50 1 . C ?  
ATOM   309  OH  OH  . TYR TYR TYR A A 89  89  . 14.870  -2.247  22.539 1.00 23.50 1 . O ?  
ATOM   310  CE2 CE2 . TYR TYR TYR A A 89  89  . 13.753  -0.173  22.882 1.00 19.01 1 . C ?  
ATOM   311  CD2 CD2 . TYR TYR TYR A A 89  89  . 13.657  1.174   22.670 1.00 18.08 1 . C ?  
ATOM   312  C   C   . TYR TYR TYR A A 89  89  . 15.150  5.628   22.381 1.00 20.76 1 . C ?  
ATOM   313  O   O   . TYR TYR TYR A A 89  89  . 14.062  6.191   22.469 1.00 23.53 1 . O ?  
ATOM   314  N   N   . SER SER SER A A 90  90  . 16.266  6.263   22.042 1.00 20.76 1 . N ?  
ATOM   315  CA  CA  . SER SER SER A A 90  90  . 16.245  7.685   21.721 1.00 23.10 1 . C ?  
ATOM   316  CB  CB  . SER SER SER A A 90  90  . 17.667  8.259   21.704 1.00 25.63 1 . C ?  
ATOM   317  OG  OG  . SER SER SER A A 90  90  . 17.628  9.676   21.774 1.00 35.87 1 . O ?  
ATOM   318  C   C   . SER SER SER A A 90  90  . 15.558  7.900   20.380 1.00 23.57 1 . C ?  
ATOM   319  O   O   . SER SER SER A A 90  90  . 15.714  7.094   19.459 1.00 22.73 1 . O ?  
ATOM   320  N   N   . LEU LEU LEU A A 91  91  . 14.793  8.986   20.282 1.00 17.54 1 . N ?  
ATOM   321  CA  CA  . LEU LEU LEU A A 91  91  . 14.065  9.325   19.072 1.00 15.99 1 . C ?  
ATOM   322  CB  CB  . LEU LEU LEU A A 91  91  . 12.581  9.529   19.375 1.00 16.96 1 . C ?  
ATOM   323  CG  CG  . LEU LEU LEU A A 91  91  . 11.857  8.353   20.042 1.00 17.44 1 . C ?  
ATOM   324  CD1 CD1 . LEU LEU LEU A A 91  91  . 10.417  8.733   20.292 1.00 20.61 1 . C ?  
ATOM   325  CD2 CD2 . LEU LEU LEU A A 91  91  . 11.931  7.113   19.165 1.00 17.87 1 . C ?  
ATOM   326  C   C   . LEU LEU LEU A A 91  91  . 14.624  10.598  18.450 1.00 20.33 1 . C ?  
ATOM   327  O   O   . LEU LEU LEU A A 91  91  . 14.163  11.033  17.400 1.00 21.84 1 . O ?  
ATOM   328  N   N   . ARG ARG ARG A A 92  92  . 15.608  11.187  19.117 1.00 23.08 1 . N ?  
ATOM   329  CA  CA  . ARG ARG ARG A A 92  92  . 16.074  12.527  18.765 1.00 26.82 1 . C ?  
ATOM   330  CB  CB  . ARG ARG ARG A A 92  92  . 17.005  13.054  19.859 1.00 31.08 1 . C ?  
ATOM   331  CG  CG  . ARG ARG ARG A A 92  92  . 16.299  13.332  21.152 1.00 32.64 1 . C ?  
ATOM   332  CD  CD  . ARG ARG ARG A A 92  92  . 17.246  13.900  22.187 1.00 33.24 1 . C ?  
ATOM   333  NE  NE  . ARG ARG ARG A A 92  92  . 16.600  13.910  23.490 1.00 35.20 1 . N ?  
ATOM   334  CZ  CZ  . ARG ARG ARG A A 92  92  . 16.589  12.873  24.320 1.00 35.58 1 . C ?  
ATOM   335  NH1 NH1 . ARG ARG ARG A A 92  92  . 17.207  11.747  23.988 1.00 38.15 1 . N ?  
ATOM   336  NH2 NH2 . ARG ARG ARG A A 92  92  . 15.969  12.964  25.485 1.00 43.99 1 . N ?  
ATOM   337  C   C   . ARG ARG ARG A A 92  92  . 16.796  12.620  17.428 1.00 25.79 1 . C ?  
ATOM   338  O   O   . ARG ARG ARG A A 92  92  . 16.413  13.408  16.562 1.00 32.64 1 . O ?  
ATOM   339  N   N   . ASP ASP ASP A A 93  93  . 17.868  11.848  17.293 1.00 29.36 1 . N ?  
ATOM   340  CA  CA  . ASP ASP ASP A A 93  93  . 18.728  11.912  16.122 1.00 29.95 1 . C ?  
ATOM   341  CB  CB  . ASP ASP ASP A A 93  93  . 20.190  11.953  16.555 1.00 31.42 1 . C ?  
ATOM   342  CG  CG  . ASP ASP ASP A A 93  93  . 20.547  13.239  17.272 1.00 40.55 1 . C ?  
ATOM   343  OD1 OD1 . ASP ASP ASP A A 93  93  . 19.918  14.275  16.975 1.00 44.06 1 . O ?  
ATOM   344  OD2 OD2 . ASP ASP ASP A A 93  93  . 21.454  13.214  18.130 1.00 50.02 1 . O ?  
ATOM   345  C   C   . ASP ASP ASP A A 93  93  . 18.520  10.752  15.162 1.00 32.39 1 . C ?  
ATOM   346  O   O   . ASP ASP ASP A A 93  93  . 19.108  10.726  14.081 1.00 32.94 1 . O ?  
ATOM   347  N   N   . HIS HIS HIS A A 94  94  . 17.701  9.782   15.560 1.00 26.53 1 . N ?  
ATOM   348  CA  CA  . HIS HIS HIS A A 94  94  . 17.481  8.601   14.738 1.00 21.41 1 . C ?  
ATOM   349  CB  CB  . HIS HIS HIS A A 94  94  . 18.606  7.580   14.941 1.00 21.36 1 . C ?  
ATOM   350  CG  CG  . HIS HIS HIS A A 94  94  . 18.764  7.114   16.361 1.00 26.42 1 . C ?  
ATOM   351  ND1 ND1 . HIS HIS HIS A A 94  94  . 19.960  7.189   17.042 1.00 34.76 1 . N ?  
ATOM   352  CE1 CE1 . HIS HIS HIS A A 94  94  . 19.808  6.693   18.259 1.00 31.89 1 . C ?  
ATOM   353  NE2 NE2 . HIS HIS HIS A A 94  94  . 18.555  6.287   18.389 1.00 28.92 1 . N ?  
ATOM   354  CD2 CD2 . HIS HIS HIS A A 94  94  . 17.883  6.536   17.216 1.00 32.84 1 . C ?  
ATOM   355  C   C   . HIS HIS HIS A A 94  94  . 16.127  7.984   15.071 1.00 20.40 1 . C ?  
ATOM   356  O   O   . HIS HIS HIS A A 94  94  . 15.494  8.364   16.061 1.00 21.14 1 . O ?  
ATOM   357  N   N   . PHE PHE PHE A A 95  95  . 15.686  7.059   14.227 1.00 20.05 1 . N ?  
ATOM   358  CA  CA  . PHE PHE PHE A A 95  95  . 14.455  6.306   14.444 1.00 17.61 1 . C ?  
ATOM   359  CB  CB  . PHE PHE PHE A A 95  95  . 13.525  6.441   13.240 1.00 18.24 1 . C ?  
ATOM   360  CG  CG  . PHE PHE PHE A A 95  95  . 12.214  5.763   13.443 1.00 16.63 1 . C ?  
ATOM   361  CD1 CD1 . PHE PHE PHE A A 95  95  . 11.145  6.453   13.994 1.00 17.17 1 . C ?  
ATOM   362  CE1 CE1 . PHE PHE PHE A A 95  95  . 9.937   5.819   14.219 1.00 17.06 1 . C ?  
ATOM   363  CZ  CZ  . PHE PHE PHE A A 95  95  . 9.802   4.479   13.898 1.00 18.76 1 . C ?  
ATOM   364  CE2 CE2 . PHE PHE PHE A A 95  95  . 10.873  3.779   13.361 1.00 19.64 1 . C ?  
ATOM   365  CD2 CD2 . PHE PHE PHE A A 95  95  . 12.064  4.420   13.129 1.00 16.49 1 . C ?  
ATOM   366  C   C   . PHE PHE PHE A A 95  95  . 14.812  4.840   14.695 1.00 17.53 1 . C ?  
ATOM   367  O   O   . PHE PHE PHE A A 95  95  . 15.529  4.236   13.898 1.00 18.26 1 . O ?  
ATOM   368  N   N   . PRO PRO PRO A A 96  96  . 14.334  4.258   15.813 1.00 17.75 1 . N ?  
ATOM   369  CA  CA  . PRO PRO PRO A A 96  96  . 14.822  2.932   16.219 1.00 17.22 1 . C ?  
ATOM   370  CB  CB  . PRO PRO PRO A A 96  96  . 14.511  2.896   17.711 1.00 17.70 1 . C ?  
ATOM   371  CG  CG  . PRO PRO PRO A A 96  96  . 13.229  3.733   17.827 1.00 17.55 1 . C ?  
ATOM   372  CD  CD  . PRO PRO PRO A A 96  96  . 13.445  4.862   16.821 1.00 17.93 1 . C ?  
ATOM   373  C   C   . PRO PRO PRO A A 96  96  . 14.146  1.768   15.506 1.00 17.93 1 . C ?  
ATOM   374  O   O   . PRO PRO PRO A A 96  96  . 13.455  0.962   16.123 1.00 18.81 1 . O ?  
ATOM   375  N   N   . LEU LEU LEU A A 97  97  . 14.329  1.702   14.195 1.00 17.89 1 . N ?  
ATOM   376  CA  CA  . LEU LEU LEU A A 97  97  . 13.891  0.559   13.426 1.00 16.36 1 . C ?  
ATOM   377  CB  CB  . LEU LEU LEU A A 97  97  . 13.551  0.969   11.992 1.00 16.17 1 . C ?  
ATOM   378  CG  CG  . LEU LEU LEU A A 97  97  . 12.813  -0.071  11.153 1.00 15.46 1 . C ?  
ATOM   379  CD1 CD1 . LEU LEU LEU A A 97  97  . 11.476  -0.443  11.784 1.00 16.01 1 . C ?  
ATOM   380  CD2 CD2 . LEU LEU LEU A A 97  97  . 12.581  0.503   9.753  1.00 17.86 1 . C ?  
ATOM   381  C   C   . LEU LEU LEU A A 97  97  . 15.027  -0.454  13.448 1.00 18.85 1 . C ?  
ATOM   382  O   O   . LEU LEU LEU A A 97  97  . 16.117  -0.173  12.930 1.00 18.41 1 . O ?  
ATOM   383  N   N   . LEU LEU LEU A A 98  98  . 14.793  -1.619  14.049 1.00 20.22 1 . N ?  
ATOM   384  CA  CA  . LEU LEU LEU A A 98  98  . 15.892  -2.558  14.293 1.00 19.14 1 . C ?  
ATOM   385  CB  CB  . LEU LEU LEU A A 98  98  . 15.410  -3.780  15.073 1.00 17.37 1 . C ?  
ATOM   386  CG  CG  . LEU LEU LEU A A 98  98  . 14.850  -3.447  16.465 1.00 20.44 1 . C ?  
ATOM   387  CD1 CD1 . LEU LEU LEU A A 98  98  . 14.834  -4.674  17.380 1.00 20.28 1 . C ?  
ATOM   388  CD2 CD2 . LEU LEU LEU A A 98  98  . 15.576  -2.272  17.122 1.00 21.57 1 . C ?  
ATOM   389  C   C   . LEU LEU LEU A A 98  98  . 16.579  -3.009  13.000 1.00 19.52 1 . C ?  
ATOM   390  O   O   . LEU LEU LEU A A 98  98  . 15.961  -3.109  11.952 1.00 20.55 1 . O ?  
ATOM   391  N   N   . THR THR THR A A 99  99  . 17.871  -3.290  13.104 1.00 18.61 1 . N ?  
ATOM   392  CA  CA  . THR THR THR A A 99  99  . 18.691  -3.568  11.929 1.00 20.42 1 . C ?  
ATOM   393  CB  CB  . THR THR THR A A 99  99  . 19.890  -2.616  11.853 1.00 20.96 1 . C ?  
ATOM   394  OG1 OG1 . THR THR THR A A 99  99  . 20.728  -2.803  13.000 1.00 23.70 1 . O ?  
ATOM   395  CG2 CG2 . THR THR THR A A 99  99  . 19.423  -1.167  11.800 1.00 20.45 1 . C ?  
ATOM   396  C   C   . THR THR THR A A 99  99  . 19.245  -4.984  11.843 1.00 22.78 1 . C ?  
ATOM   397  O   O   . THR THR THR A A 99  99  . 19.784  -5.362  10.800 1.00 23.91 1 . O ?  
ATOM   398  N   N   . THR THR THR A A 100 100 . 19.148  -5.772  12.913 1.00 21.80 1 . N ?  
ATOM   399  CA  CA  . THR THR THR A A 100 100 . 19.722  -7.116  12.832 1.00 20.19 1 . C ?  
ATOM   400  CB  CB  . THR THR THR A A 100 100 . 20.084  -7.692  14.211 1.00 23.13 1 . C ?  
ATOM   401  OG1 OG1 . THR THR THR A A 100 100 . 18.947  -7.618  15.079 1.00 21.75 1 . O ?  
ATOM   402  CG2 CG2 . THR THR THR A A 100 100 . 21.242  -6.905  14.821 1.00 22.31 1 . C ?  
ATOM   403  C   C   . THR THR THR A A 100 100 . 18.783  -8.058  12.103 1.00 19.58 1 . C ?  
ATOM   404  O   O   . THR THR THR A A 100 100 . 19.124  -9.207  11.847 1.00 20.68 1 . O ?  
ATOM   405  N   N   . LYS LYS LYS A A 101 101 . 17.599  -7.559  11.756 1.00 19.65 1 . N ?  
ATOM   406  CA  CA  . LYS LYS LYS A A 101 101 . 16.767  -8.167  10.722 1.00 20.48 1 . C ?  
ATOM   407  CB  CB  . LYS LYS LYS A A 101 101 . 15.845  -9.234  11.289 1.00 17.95 1 . C ?  
ATOM   408  CG  CG  . LYS LYS LYS A A 101 101 . 14.676  -8.641  12.060 1.00 21.10 1 . C ?  
ATOM   409  CD  CD  . LYS LYS LYS A A 101 101 . 13.727  -9.715  12.565 1.00 22.63 1 . C ?  
ATOM   410  CE  CE  . LYS LYS LYS A A 101 101 . 12.474  -9.078  13.182 1.00 19.60 1 . C ?  
ATOM   411  NZ  NZ  . LYS LYS LYS A A 101 101 . 11.589  -10.114 13.819 1.00 19.49 1 . N ?  
ATOM   412  C   C   . LYS LYS LYS A A 101 101 . 15.942  -7.061  10.074 1.00 21.79 1 . C ?  
ATOM   413  O   O   . LYS LYS LYS A A 101 101 . 15.804  -5.981  10.639 1.00 21.40 1 . O ?  
ATOM   414  N   N   . ARG ARG ARG A A 102 102 . 15.404  -7.320  8.888  1.00 21.54 1 . N ?  
ATOM   415  CA  CA  . ARG ARG ARG A A 102 102 . 14.552  -6.324  8.236  1.00 19.90 1 . C ?  
ATOM   416  CB  CB  . ARG ARG ARG A A 102 102 . 14.474  -6.584  6.729  1.00 23.51 1 . C ?  
ATOM   417  CG  CG  . ARG ARG ARG A A 102 102 . 13.496  -5.674  6.005  1.00 23.58 1 . C ?  
ATOM   418  CD  CD  . ARG ARG ARG A A 102 102 . 13.489  -5.958  4.500  1.00 25.24 1 . C ?  
ATOM   419  NE  NE  . ARG ARG ARG A A 102 102 . 14.808  -5.755  3.920  1.00 28.30 1 . N ?  
ATOM   420  CZ  CZ  . ARG ARG ARG A A 102 102 . 15.306  -4.561  3.605  1.00 30.00 1 . C ?  
ATOM   421  NH1 NH1 . ARG ARG ARG A A 102 102 . 14.596  -3.459  3.834  1.00 32.58 1 . N ?  
ATOM   422  NH2 NH2 . ARG ARG ARG A A 102 102 . 16.516  -4.469  3.081  1.00 34.18 1 . N ?  
ATOM   423  C   C   . ARG ARG ARG A A 102 102 . 13.150  -6.332  8.843  1.00 20.75 1 . C ?  
ATOM   424  O   O   . ARG ARG ARG A A 102 102 . 12.466  -7.350  8.819  1.00 22.85 1 . O ?  
ATOM   425  N   N   . VAL VAL VAL A A 103 103 . 12.754  -5.190  9.398  1.00 17.84 1 . N ?  
ATOM   426  CA  CA  . VAL VAL VAL A A 103 103 . 11.460  -5.012  10.050 1.00 16.90 1 . C ?  
ATOM   427  CB  CB  . VAL VAL VAL A A 103 103 . 11.558  -3.982  11.206 1.00 17.71 1 . C ?  
ATOM   428  CG1 CG1 . VAL VAL VAL A A 103 103 . 10.206  -3.758  11.885 1.00 18.82 1 . C ?  
ATOM   429  CG2 CG2 . VAL VAL VAL A A 103 103 . 12.595  -4.447  12.243 1.00 19.17 1 . C ?  
ATOM   430  C   C   . VAL VAL VAL A A 103 103 . 10.475  -4.560  8.971  1.00 17.23 1 . C ?  
ATOM   431  O   O   . VAL VAL VAL A A 103 103 . 10.855  -3.828  8.059  1.00 19.55 1 . O ?  
ATOM   432  N   N   . PHE PHE PHE A A 104 104 . 9.237   -5.034  9.065  1.00 17.09 1 . N ?  
ATOM   433  CA  CA  . PHE PHE PHE A A 104 104 . 8.185   -4.769  8.076  1.00 20.30 1 . C ?  
ATOM   434  CB  CB  . PHE PHE PHE A A 104 104 . 7.084   -5.824  8.218  1.00 19.11 1 . C ?  
ATOM   435  CG  CG  . PHE PHE PHE A A 104 104 . 6.043   -5.791  7.129  1.00 20.06 1 . C ?  
ATOM   436  CD1 CD1 . PHE PHE PHE A A 104 104 . 6.335   -5.313  5.868  1.00 20.45 1 . C ?  
ATOM   437  CE1 CE1 . PHE PHE PHE A A 104 104 . 5.358   -5.287  4.881  1.00 22.11 1 . C ?  
ATOM   438  CZ  CZ  . PHE PHE PHE A A 104 104 . 4.089   -5.726  5.158  1.00 24.81 1 . C ?  
ATOM   439  CE2 CE2 . PHE PHE PHE A A 104 104 . 3.784   -6.193  6.419  1.00 25.09 1 . C ?  
ATOM   440  CD2 CD2 . PHE PHE PHE A A 104 104 . 4.757   -6.221  7.394  1.00 23.50 1 . C ?  
ATOM   441  C   C   . PHE PHE PHE A A 104 104 . 7.601   -3.355  8.210  1.00 19.27 1 . C ?  
ATOM   442  O   O   . PHE PHE PHE A A 104 104 . 6.452   -3.176  8.611  1.00 17.13 1 . O ?  
ATOM   443  N   N   . TRP TRP TRP A A 105 105 . 8.406   -2.359  7.856  1.00 16.37 1 . N ?  
ATOM   444  CA  CA  . TRP TRP TRP A A 105 105 . 8.029   -0.948  7.976  1.00 17.19 1 . C ?  
ATOM   445  CB  CB  . TRP TRP TRP A A 105 105 . 9.182   -0.089  7.457  1.00 17.89 1 . C ?  
ATOM   446  CG  CG  . TRP TRP TRP A A 105 105 . 8.934   1.383   7.485  1.00 18.80 1 . C ?  
ATOM   447  CD1 CD1 . TRP TRP TRP A A 105 105 . 8.872   2.216   6.404  1.00 22.85 1 . C ?  
ATOM   448  NE1 NE1 . TRP TRP TRP A A 105 105 . 8.659   3.512   6.816  1.00 19.79 1 . N ?  
ATOM   449  CE2 CE2 . TRP TRP TRP A A 105 105 . 8.569   3.533   8.184  1.00 21.24 1 . C ?  
ATOM   450  CD2 CD2 . TRP TRP TRP A A 105 105 . 8.754   2.208   8.641  1.00 18.46 1 . C ?  
ATOM   451  CE3 CE3 . TRP TRP TRP A A 105 105 . 8.711   1.958   10.014 1.00 18.32 1 . C ?  
ATOM   452  CZ3 CZ3 . TRP TRP TRP A A 105 105 . 8.494   3.017   10.878 1.00 20.48 1 . C ?  
ATOM   453  CH2 CH2 . TRP TRP TRP A A 105 105 . 8.318   4.327   10.399 1.00 19.57 1 . C ?  
ATOM   454  CZ2 CZ2 . TRP TRP TRP A A 105 105 . 8.359   4.605   9.058  1.00 19.25 1 . C ?  
ATOM   455  C   C   . TRP TRP TRP A A 105 105 . 6.720   -0.573  7.265  1.00 18.53 1 . C ?  
ATOM   456  O   O   . TRP TRP TRP A A 105 105 . 5.925   0.187   7.804  1.00 16.62 1 . O ?  
ATOM   457  N   N   . ARG ARG ARG A A 106 106 . 6.503   -1.099  6.059  1.00 18.93 1 . N ?  
ATOM   458  CA  CA  . ARG ARG ARG A A 106 106 . 5.270   -0.819  5.327  1.00 18.57 1 . C ?  
ATOM   459  CB  CB  . ARG ARG ARG A A 106 106 . 5.267   -1.557  3.985  1.00 19.45 1 . C ?  
ATOM   460  CG  CG  . ARG ARG ARG A A 106 106 . 3.976   -1.430  3.206  1.00 21.91 1 . C ?  
ATOM   461  CD  CD  . ARG ARG ARG A A 106 106 . 4.172   -1.911  1.769  1.00 23.40 1 . C ?  
ATOM   462  NE  NE  . ARG ARG ARG A A 106 106 . 4.469   -3.341  1.682  1.00 25.74 1 . N ?  
ATOM   463  CZ  CZ  . ARG ARG ARG A A 106 106 . 3.537   -4.290  1.646  1.00 23.36 1 . C ?  
ATOM   464  NH1 NH1 . ARG ARG ARG A A 106 106 . 2.259   -3.960  1.707  1.00 26.58 1 . N ?  
ATOM   465  NH2 NH2 . ARG ARG ARG A A 106 106 . 3.881   -5.565  1.557  1.00 29.96 1 . N ?  
ATOM   466  C   C   . ARG ARG ARG A A 106 106 . 4.054   -1.208  6.176  1.00 17.70 1 . C ?  
ATOM   467  O   O   . ARG ARG ARG A A 106 106 . 3.051   -0.485  6.216  1.00 19.47 1 . O ?  
ATOM   468  N   N   . GLY GLY GLY A A 107 107 . 4.168   -2.329  6.887  1.00 16.82 1 . N ?  
ATOM   469  CA  CA  . GLY GLY GLY A A 107 107 . 3.097   -2.788  7.748  1.00 16.89 1 . C ?  
ATOM   470  C   C   . GLY GLY GLY A A 107 107 . 2.941   -1.907  8.978  1.00 15.52 1 . C ?  
ATOM   471  O   O   . GLY GLY GLY A A 107 107 . 1.814   -1.633  9.411  1.00 17.36 1 . O ?  
ATOM   472  N   N   . VAL VAL VAL A A 108 108 . 4.063   -1.488  9.551  1.00 15.61 1 . N ?  
ATOM   473  CA  CA  . VAL VAL VAL A A 108 108 . 4.027   -0.627  10.736 1.00 15.44 1 . C ?  
ATOM   474  CB  CB  . VAL VAL VAL A A 108 108 . 5.439   -0.196  11.196 1.00 16.87 1 . C ?  
ATOM   475  CG1 CG1 . VAL VAL VAL A A 108 108 . 5.355   0.878   12.302 1.00 15.91 1 . C ?  
ATOM   476  CG2 CG2 . VAL VAL VAL A A 108 108 . 6.236   -1.400  11.689 1.00 15.80 1 . C ?  
ATOM   477  C   C   . VAL VAL VAL A A 108 108 . 3.201   0.625   10.438 1.00 16.01 1 . C ?  
ATOM   478  O   O   . VAL VAL VAL A A 108 108 . 2.316   1.012   11.205 1.00 14.48 1 . O ?  
ATOM   479  N   N   . VAL VAL VAL A A 109 109 . 3.505   1.246   9.308  1.00 17.26 1 . N ?  
ATOM   480  CA  CA  . VAL VAL VAL A A 109 109 . 2.884   2.511   8.954  1.00 16.47 1 . C ?  
ATOM   481  CB  CB  . VAL VAL VAL A A 109 109 . 3.599   3.165   7.754  1.00 17.07 1 . C ?  
ATOM   482  CG1 CG1 . VAL VAL VAL A A 109 109 . 2.844   4.422   7.278  1.00 21.71 1 . C ?  
ATOM   483  CG2 CG2 . VAL VAL VAL A A 109 109 . 5.048   3.485   8.139  1.00 17.58 1 . C ?  
ATOM   484  C   C   . VAL VAL VAL A A 109 109 . 1.410   2.324   8.656  1.00 15.63 1 . C ?  
ATOM   485  O   O   . VAL VAL VAL A A 109 109 . 0.587   3.016   9.240  1.00 17.14 1 . O ?  
ATOM   486  N   N   . GLN GLN GLN A A 110 110 . 1.060   1.388   7.778  1.00 17.56 1 . N ?  
ATOM   487  CA  CA  . GLN GLN GLN A A 110 110 . -0.356  1.209   7.439  1.00 18.00 1 . C ?  
ATOM   488  CB  CB  . GLN GLN GLN A A 110 110 . -0.554  0.184   6.314  1.00 21.63 1 . C ?  
ATOM   489  CG  CG  . GLN GLN GLN A A 110 110 . -0.030  0.599   4.943  1.00 22.29 1 . C ?  
ATOM   490  CD  CD  . GLN GLN GLN A A 110 110 . -0.872  1.659   4.230  1.00 27.91 1 . C ?  
ATOM   491  OE1 OE1 . GLN GLN GLN A A 110 110 . -1.830  2.210   4.779  1.00 27.19 1 . O ?  
ATOM   492  NE2 NE2 . GLN GLN GLN A A 110 110 . -0.513  1.935   2.983  1.00 28.99 1 . N ?  
ATOM   493  C   C   . GLN GLN GLN A A 110 110 . -1.175  0.785   8.646  1.00 17.41 1 . C ?  
ATOM   494  O   O   . GLN GLN GLN A A 110 110 . -2.292  1.277   8.841  1.00 18.09 1 . O ?  
ATOM   495  N   N   . GLU GLU GLU A A 111 111 . -0.636  -0.128  9.459  1.00 17.54 1 . N ?  
ATOM   496  CA  CA  . GLU GLU GLU A A 111 111 . -1.382  -0.576  10.625 1.00 16.97 1 . C ?  
ATOM   497  CB  CB  . GLU GLU GLU A A 111 111 . -0.640  -1.678  11.383 1.00 14.60 1 . C ?  
ATOM   498  CG  CG  . GLU GLU GLU A A 111 111 . -1.482  -2.220  12.545 1.00 17.04 1 . C ?  
ATOM   499  CD  CD  . GLU GLU GLU A A 111 111 . -0.648  -2.985  13.570 1.00 19.05 1 . C ?  
ATOM   500  OE1 OE1 . GLU GLU GLU A A 111 111 . 0.355   -2.420  14.055 1.00 21.48 1 . O ?  
ATOM   501  OE2 OE2 . GLU GLU GLU A A 111 111 . -0.997  -4.147  13.879 1.00 22.61 1 . O 1- 
ATOM   502  C   C   . GLU GLU GLU A A 111 111 . -1.688  0.569   11.587 1.00 14.19 1 . C ?  
ATOM   503  O   O   . GLU GLU GLU A A 111 111 . -2.810  0.679   12.067 1.00 15.80 1 . O ?  
ATOM   504  N   N   . LEU LEU LEU A A 112 112 . -0.702  1.418   11.870 1.00 13.83 1 . N ?  
ATOM   505  CA  CA  . LEU LEU LEU A A 112 112 . -0.927  2.509   12.817 1.00 17.01 1 . C ?  
ATOM   506  CB  CB  . LEU LEU LEU A A 112 112 . 0.389   3.206   13.137 1.00 17.88 1 . C ?  
ATOM   507  CG  CG  . LEU LEU LEU A A 112 112 . 0.273   4.350   14.156 1.00 16.57 1 . C ?  
ATOM   508  CD1 CD1 . LEU LEU LEU A A 112 112 . -0.320  3.844   15.472 1.00 17.98 1 . C ?  
ATOM   509  CD2 CD2 . LEU LEU LEU A A 112 112 . 1.629   4.977   14.398 1.00 17.23 1 . C ?  
ATOM   510  C   C   . LEU LEU LEU A A 112 112 . -1.963  3.520   12.301 1.00 17.38 1 . C ?  
ATOM   511  O   O   . LEU LEU LEU A A 112 112 . -2.843  3.955   13.047 1.00 17.31 1 . O ?  
ATOM   512  N   N   . LEU LEU LEU A A 113 113 . -1.872  3.887   11.026 1.00 18.24 1 . N ?  
ATOM   513  CA  CA  . LEU LEU LEU A A 113 113 . -2.844  4.839   10.472 1.00 18.02 1 . C ?  
ATOM   514  CB  CB  . LEU LEU LEU A A 113 113 . -2.464  5.227   9.051  1.00 19.99 1 . C ?  
ATOM   515  CG  CG  . LEU LEU LEU A A 113 113 . -1.184  6.040   8.958  1.00 22.61 1 . C ?  
ATOM   516  CD1 CD1 . LEU LEU LEU A A 113 113 . -0.864  6.348   7.501  1.00 26.15 1 . C ?  
ATOM   517  CD2 CD2 . LEU LEU LEU A A 113 113 . -1.309  7.302   9.762  1.00 28.44 1 . C ?  
ATOM   518  C   C   . LEU LEU LEU A A 113 113 . -4.250  4.263   10.492 1.00 16.83 1 . C ?  
ATOM   519  O   O   . LEU LEU LEU A A 113 113 . -5.231  4.973   10.696 1.00 18.39 1 . O ?  
ATOM   520  N   N   . TRP TRP TRP A A 114 114 . -4.331  2.954   10.281 1.00 17.14 1 . N ?  
ATOM   521  CA  CA  . TRP TRP TRP A A 114 114 . -5.577  2.229   10.303 1.00 18.07 1 . C ?  
ATOM   522  CB  CB  . TRP TRP TRP A A 114 114 . -5.295  0.782   9.880  1.00 17.77 1 . C ?  
ATOM   523  CG  CG  . TRP TRP TRP A A 114 114 . -6.394  -0.204  10.014 1.00 18.77 1 . C ?  
ATOM   524  CD1 CD1 . TRP TRP TRP A A 114 114 . -7.580  -0.166  9.413  1.00 19.86 1 . C ?  
ATOM   525  NE1 NE1 . TRP TRP TRP A A 114 114 . -8.313  -1.276  9.704  1.00 20.29 1 . N ?  
ATOM   526  CE2 CE2 . TRP TRP TRP A A 114 114 . -7.595  -2.037  10.589 1.00 18.74 1 . C ?  
ATOM   527  CD2 CD2 . TRP TRP TRP A A 114 114 . -6.372  -1.389  10.791 1.00 20.74 1 . C ?  
ATOM   528  CE3 CE3 . TRP TRP TRP A A 114 114 . -5.433  -1.962  11.644 1.00 20.99 1 . C ?  
ATOM   529  CZ3 CZ3 . TRP TRP TRP A A 114 114 . -5.739  -3.170  12.244 1.00 24.37 1 . C ?  
ATOM   530  CH2 CH2 . TRP TRP TRP A A 114 114 . -6.979  -3.791  12.037 1.00 21.76 1 . C ?  
ATOM   531  CZ2 CZ2 . TRP TRP TRP A A 114 114 . -7.917  -3.239  11.206 1.00 19.48 1 . C ?  
ATOM   532  C   C   . TRP TRP TRP A A 114 114 . -6.221  2.316   11.683 1.00 19.12 1 . C ?  
ATOM   533  O   O   . TRP TRP TRP A A 114 114 . -7.405  2.606   11.817 1.00 20.24 1 . O ?  
ATOM   534  N   N   . PHE PHE PHE A A 115 115 . -5.438  2.068   12.723 1.00 16.95 1 . N ?  
ATOM   535  CA  CA  . PHE PHE PHE A A 115 115 . -5.967  2.153   14.073 1.00 18.96 1 . C ?  
ATOM   536  CB  CB  . PHE PHE PHE A A 115 115 . -4.959  1.602   15.075 1.00 27.39 1 . C ?  
ATOM   537  CG  CG  . PHE PHE PHE A A 115 115 . -4.973  0.113   15.153 1.00 29.14 1 . C ?  
ATOM   538  CD1 CD1 . PHE PHE PHE A A 115 115 . -6.167  -0.578  15.017 1.00 28.79 1 . C ?  
ATOM   539  CE1 CE1 . PHE PHE PHE A A 115 115 . -6.192  -1.951  15.093 1.00 39.90 1 . C ?  
ATOM   540  CZ  CZ  . PHE PHE PHE A A 115 115 . -5.006  -2.640  15.284 1.00 29.54 1 . C ?  
ATOM   541  CE2 CE2 . PHE PHE PHE A A 115 115 . -3.822  -1.950  15.407 1.00 29.82 1 . C ?  
ATOM   542  CD2 CD2 . PHE PHE PHE A A 115 115 . -3.809  -0.593  15.341 1.00 37.09 1 . C ?  
ATOM   543  C   C   . PHE PHE PHE A A 115 115 . -6.354  3.576   14.473 1.00 18.18 1 . C ?  
ATOM   544  O   O   . PHE PHE PHE A A 115 115 . -7.362  3.785   15.165 1.00 19.28 1 . O ?  
ATOM   545  N   N   . LEU LEU LEU A A 116 116 . -5.543  4.543   14.057 1.00 16.75 1 . N ?  
ATOM   546  CA  CA  . LEU LEU LEU A A 116 116 . -5.760  5.935   14.443 1.00 17.69 1 . C ?  
ATOM   547  CB  CB  . LEU LEU LEU A A 116 116 . -4.633  6.825   13.928 1.00 18.02 1 . C ?  
ATOM   548  CG  CG  . LEU LEU LEU A A 116 116 . -3.324  6.657   14.701 1.00 20.53 1 . C ?  
ATOM   549  CD1 CD1 . LEU LEU LEU A A 116 116 . -2.233  7.412   14.003 1.00 21.38 1 . C ?  
ATOM   550  CD2 CD2 . LEU LEU LEU A A 116 116 . -3.456  7.116   16.153 1.00 22.78 1 . C ?  
ATOM   551  C   C   . LEU LEU LEU A A 116 116 . -7.089  6.467   13.945 1.00 22.47 1 . C ?  
ATOM   552  O   O   . LEU LEU LEU A A 116 116 . -7.700  7.311   14.601 1.00 21.89 1 . O ?  
ATOM   553  N   N   . LYS LYS LYS A A 117 117 . -7.544  5.985   12.792 1.00 20.27 1 . N ?  
ATOM   554  CA  CA  . LYS LYS LYS A A 117 117 . -8.855  6.426   12.305 1.00 22.34 1 . C ?  
ATOM   555  CB  CB  . LYS LYS LYS A A 117 117 . -8.914  6.377   10.775 1.00 25.15 1 . C ?  
ATOM   556  CG  CG  . LYS LYS LYS A A 117 117 . -8.905  5.007   10.144 1.00 28.01 1 . C ?  
ATOM   557  CD  CD  . LYS LYS LYS A A 117 117 . -8.761  5.155   8.631  1.00 31.99 1 . C ?  
ATOM   558  CE  CE  . LYS LYS LYS A A 117 117 . -8.650  3.822   7.934  1.00 35.41 1 . C ?  
ATOM   559  NZ  NZ  . LYS LYS LYS A A 117 117 . -8.190  4.002   6.514  1.00 35.71 1 . N ?  
ATOM   560  C   C   . LYS LYS LYS A A 117 117 . -10.017 5.630   12.912 1.00 26.37 1 . C ?  
ATOM   561  O   O   . LYS LYS LYS A A 117 117 . -11.174 5.865   12.565 1.00 26.62 1 . O ?  
ATOM   562  N   N   . GLY GLY GLY A A 118 118 . -9.710  4.715   13.832 1.00 20.68 1 . N ?  
ATOM   563  CA  CA  . GLY GLY GLY A A 118 118 . -10.726 4.020   14.604 1.00 20.25 1 . C ?  
ATOM   564  C   C   . GLY GLY GLY A A 118 118 . -11.273 2.752   13.968 1.00 18.81 1 . C ?  
ATOM   565  O   O   . GLY GLY GLY A A 118 118 . -12.247 2.179   14.444 1.00 21.99 1 . O ?  
ATOM   566  N   N   . SER SER SER A A 119 119 . -10.646 2.296   12.890 1.00 19.90 1 . N ?  
ATOM   567  CA  CA  . SER SER SER A A 119 119 . -11.173 1.125   12.198 1.00 19.86 1 . C ?  
ATOM   568  CB  CB  . SER SER SER A A 119 119 . -10.490 0.967   10.841 1.00 19.34 1 . C ?  
ATOM   569  OG  OG  . SER SER SER A A 119 119 . -11.061 -0.118  10.124 1.00 19.38 1 . O ?  
ATOM   570  C   C   . SER SER SER A A 119 119 . -11.036 -0.169  13.011 1.00 21.09 1 . C ?  
ATOM   571  O   O   . SER SER SER A A 119 119 . -10.040 -0.379  13.711 1.00 20.45 1 . O ?  
ATOM   572  N   N   . THR THR THR A A 120 120 . -12.052 -1.023  12.930 1.00 18.56 1 . N ?  
ATOM   573  CA  CA  . THR THR THR A A 120 120 . -11.956 -2.388  13.434 1.00 16.71 1 . C ?  
ATOM   574  CB  CB  . THR THR THR A A 120 120 . -12.924 -2.646  14.596 1.00 20.87 1 . C ?  
ATOM   575  OG1 OG1 . THR THR THR A A 120 120 . -14.270 -2.394  14.169 1.00 24.47 1 . O ?  
ATOM   576  CG2 CG2 . THR THR THR A A 120 120 . -12.588 -1.736  15.788 1.00 21.50 1 . C ?  
ATOM   577  C   C   . THR THR THR A A 120 120 . -12.234 -3.393  12.314 1.00 19.51 1 . C ?  
ATOM   578  O   O   . THR THR THR A A 120 120 . -12.595 -4.540  12.576 1.00 21.04 1 . O ?  
ATOM   579  N   N   . ASP ASP ASP A A 121 121 . -12.031 -2.946  11.077 1.00 19.69 1 . N ?  
ATOM   580  CA  CA  . ASP ASP ASP A A 121 121 . -12.293 -3.748  9.879  1.00 20.27 1 . C ?  
ATOM   581  CB  CB  . ASP ASP ASP A A 121 121 . -13.192 -2.939  8.919  1.00 23.28 1 . C ?  
ATOM   582  CG  CG  . ASP ASP ASP A A 121 121 . -13.584 -3.708  7.661  1.00 23.26 1 . C ?  
ATOM   583  OD1 OD1 . ASP ASP ASP A A 121 121 . -13.232 -4.901  7.535  1.00 23.05 1 . O ?  
ATOM   584  OD2 OD2 . ASP ASP ASP A A 121 121 . -14.267 -3.100  6.797  1.00 24.75 1 . O ?  
ATOM   585  C   C   . ASP ASP ASP A A 121 121 . -10.983 -4.174  9.200  1.00 18.22 1 . C ?  
ATOM   586  O   O   . ASP ASP ASP A A 121 121 . -10.326 -3.372  8.541  1.00 19.59 1 . O ?  
ATOM   587  N   N   . SER SER SER A A 122 122 . -10.608 -5.445  9.342  1.00 20.01 1 . N ?  
ATOM   588  CA  CA  . SER SER SER A A 122 122 . -9.359  -5.912  8.742  1.00 20.13 1 . C ?  
ATOM   589  CB  CB  . SER SER SER A A 122 122 . -9.084  -7.374  9.105  1.00 24.66 1 . C ?  
ATOM   590  OG  OG  . SER SER SER A A 122 122 . -10.033 -8.247  8.520  1.00 22.78 1 . O ?  
ATOM   591  C   C   . SER SER SER A A 122 122 . -9.363  -5.751  7.220  1.00 19.83 1 . C ?  
ATOM   592  O   O   . SER SER SER A A 122 122 . -8.313  -5.658  6.609  1.00 20.83 1 . O ?  
ATOM   593  N   N   . ARG ARG ARG A A 123 123 . -10.543 -5.718  6.609  1.00 21.58 1 . N ?  
ATOM   594  CA  CA  . ARG ARG ARG A A 123 123 . -10.611 -5.567  5.155  1.00 22.87 1 . C ?  
ATOM   595  CB  CB  . ARG ARG ARG A A 123 123 . -12.035 -5.804  4.654  1.00 27.32 1 . C ?  
ATOM   596  CG  CG  . ARG ARG ARG A A 123 123 . -12.495 -7.233  4.830  1.00 27.98 1 . C ?  
ATOM   597  CD  CD  . ARG ARG ARG A A 123 123 . -13.714 -7.559  3.975  1.00 32.09 1 . C ?  
ATOM   598  NE  NE  . ARG ARG ARG A A 123 123 . -14.705 -6.486  3.935  1.00 43.03 1 . N ?  
ATOM   599  CZ  CZ  . ARG ARG ARG A A 123 123 . -16.010 -6.675  3.741  1.00 45.15 1 . C ?  
ATOM   600  NH1 NH1 . ARG ARG ARG A A 123 123 . -16.490 -7.904  3.593  1.00 43.68 1 . N ?  
ATOM   601  NH2 NH2 . ARG ARG ARG A A 123 123 . -16.840 -5.638  3.712  1.00 39.92 1 . N ?  
ATOM   602  C   C   . ARG ARG ARG A A 123 123 . -10.129 -4.208  4.674  1.00 22.61 1 . C ?  
ATOM   603  O   O   . ARG ARG ARG A A 123 123 . -9.585  -4.081  3.588  1.00 24.53 1 . O ?  
ATOM   604  N   N   . GLU GLU GLU A A 124 124 . -10.318 -3.177  5.475  1.00 22.73 1 . N ?  
ATOM   605  CA  CA  . GLU GLU GLU A A 124 124 . -9.846  -1.884  5.030  1.00 24.02 1 . C ?  
ATOM   606  CB  CB  . GLU GLU GLU A A 124 124 . -10.531 -0.784  5.840  1.00 25.26 1 . C ?  
ATOM   607  CG  CG  . GLU GLU GLU A A 124 124 . -9.924  0.612   5.752  1.00 29.65 1 . C ?  
ATOM   608  CD  CD  . GLU GLU GLU A A 124 124 . -8.645  0.642   6.461  1.00 43.14 1 . C ?  
ATOM   609  OE1 OE1 . GLU GLU GLU A A 124 124 . -8.647  -0.181  7.355  1.00 43.12 1 . O ?  
ATOM   610  OE2 OE2 . GLU GLU GLU A A 124 124 . -7.689  1.407   6.169  1.00 45.69 1 . O ?  
ATOM   611  C   C   . GLU GLU GLU A A 124 124 . -8.298  -1.836  5.132  1.00 26.62 1 . C ?  
ATOM   612  O   O   . GLU GLU GLU A A 124 124 . -7.640  -1.131  4.362  1.00 25.46 1 . O ?  
ATOM   613  N   N   . LEU LEU LEU A A 125 125 . -7.700  -2.542  6.099  1.00 20.98 1 . N ?  
ATOM   614  CA  CA  . LEU LEU LEU A A 125 125 . -6.238  -2.591  6.130  1.00 17.96 1 . C ?  
ATOM   615  CB  CB  . LEU LEU LEU A A 125 125 . -5.700  -3.179  7.453  1.00 18.31 1 . C ?  
ATOM   616  CG  CG  . LEU LEU LEU A A 125 125 . -4.167  -3.226  7.568  1.00 19.37 1 . C ?  
ATOM   617  CD1 CD1 . LEU LEU LEU A A 125 125 . -3.555  -1.828  7.586  1.00 17.98 1 . C ?  
ATOM   618  CD2 CD2 . LEU LEU LEU A A 125 125 . -3.717  -4.005  8.831  1.00 19.57 1 . C ?  
ATOM   619  C   C   . LEU LEU LEU A A 125 125 . -5.755  -3.425  4.958  1.00 17.21 1 . C ?  
ATOM   620  O   O   . LEU LEU LEU A A 125 125 . -4.800  -3.060  4.282  1.00 21.68 1 . O ?  
ATOM   621  N   N   . SER SER SER A A 126 126 . -6.422  -4.553  4.733  1.00 21.81 1 . N ?  
ATOM   622  CA  CA  . SER SER SER A A 126 126 . -6.045  -5.470  3.661  1.00 21.46 1 . C ?  
ATOM   623  CB  CB  . SER SER SER A A 126 126 . -6.991  -6.678  3.651  1.00 24.89 1 . C ?  
ATOM   624  OG  OG  . SER SER SER A A 126 126 . -6.532  -7.672  2.756  1.00 27.78 1 . O ?  
ATOM   625  C   C   . SER SER SER A A 126 126 . -6.044  -4.794  2.282  1.00 21.22 1 . C ?  
ATOM   626  O   O   . SER SER SER A A 126 126 . -5.205  -5.112  1.440  1.00 26.28 1 . O ?  
ATOM   627  N   N   . ARG ARG ARG A A 127 127 . -6.962  -3.856  2.067  1.00 24.96 1 . N ?  
ATOM   628  CA  CA  . ARG ARG ARG A A 127 127 . -7.057  -3.140  0.783  1.00 23.49 1 . C ?  
ATOM   629  C   C   . ARG ARG ARG A A 127 127 . -5.839  -2.266  0.502  1.00 25.94 1 . C ?  
ATOM   630  O   O   . ARG ARG ARG A A 127 127 . -5.554  -1.924  -0.657 1.00 27.84 1 . O ?  
ATOM   631  CB  CB  . ARG ARG ARG A A 127 127 . -8.311  -2.272  0.745  1.00 28.65 1 . C ?  
ATOM   632  CG  CG  . ARG ARG ARG A A 127 127 . -9.600  -3.051  0.624  1.00 37.00 1 . C ?  
ATOM   633  CD  CD  . ARG ARG ARG A A 127 127 . -10.771 -2.109  0.367  1.00 38.70 1 . C ?  
ATOM   634  NE  NE  . ARG ARG ARG A A 127 127 . -11.765 -2.159  1.435  1.00 43.75 1 . N ?  
ATOM   635  CZ  CZ  . ARG ARG ARG A A 127 127 . -12.666 -3.130  1.572  1.00 41.50 1 . C ?  
ATOM   636  NH1 NH1 . ARG ARG ARG A A 127 127 . -12.700 -4.137  0.708  1.00 48.35 1 . N ?  
ATOM   637  NH2 NH2 . ARG ARG ARG A A 127 127 . -13.532 -3.092  2.574  1.00 43.66 1 . N ?  
ATOM   638  N   N   . THR THR THR A A 128 128 . -5.123  -1.892  1.562  1.00 21.21 1 . N ?  
ATOM   639  CA  CA  . THR THR THR A A 128 128 . -3.910  -1.094  1.408  1.00 23.01 1 . C ?  
ATOM   640  CB  CB  . THR THR THR A A 128 128 . -3.523  -0.372  2.722  1.00 26.14 1 . C ?  
ATOM   641  OG1 OG1 . THR THR THR A A 128 128 . -3.010  -1.337  3.651  1.00 24.92 1 . O ?  
ATOM   642  CG2 CG2 . THR THR THR A A 128 128 . -4.718  0.328   3.317  1.00 27.80 1 . C ?  
ATOM   643  C   C   . THR THR THR A A 128 128 . -2.723  -1.940  0.981  1.00 23.73 1 . C ?  
ATOM   644  O   O   . THR THR THR A A 128 128 . -1.662  -1.406  0.625  1.00 27.48 1 . O ?  
ATOM   645  N   N   . GLY GLY GLY A A 129 129 . -2.890  -3.257  1.039  1.00 22.58 1 . N ?  
ATOM   646  CA  CA  . GLY GLY GLY A A 129 129 . -1.835  -4.183  0.678  1.00 24.22 1 . C ?  
ATOM   647  C   C   . GLY GLY GLY A A 129 129 . -1.171  -4.826  1.882  1.00 27.16 1 . C ?  
ATOM   648  O   O   . GLY GLY GLY A A 129 129 . -0.262  -5.635  1.737  1.00 24.77 1 . O ?  
ATOM   649  N   N   . VAL VAL VAL A A 130 130 . -1.619  -4.466  3.079  1.00 21.60 1 . N ?  
ATOM   650  CA  CA  . VAL VAL VAL A A 130 130 . -1.032  -5.034  4.296  1.00 20.68 1 . C ?  
ATOM   651  CB  CB  . VAL VAL VAL A A 130 130 . -0.721  -3.942  5.338  1.00 21.11 1 . C ?  
ATOM   652  CG1 CG1 . VAL VAL VAL A A 130 130 . -0.377  -4.578  6.687  1.00 22.29 1 . C ?  
ATOM   653  CG2 CG2 . VAL VAL VAL A A 130 130 . 0.450   -3.081  4.857  1.00 21.47 1 . C ?  
ATOM   654  C   C   . VAL VAL VAL A A 130 130 . -1.989  -6.079  4.862  1.00 20.84 1 . C ?  
ATOM   655  O   O   . VAL VAL VAL A A 130 130 . -3.136  -5.774  5.157  1.00 20.48 1 . O ?  
ATOM   656  N   N   . LYS LYS LYS A A 131 131 . -1.513  -7.314  4.987  1.00 20.61 1 . N ?  
ATOM   657  CA  CA  . LYS LYS LYS A A 131 131 . -2.393  -8.452  5.249  1.00 20.43 1 . C ?  
ATOM   658  CB  CB  . LYS LYS LYS A A 131 131 . -2.097  -9.582  4.260  1.00 21.78 1 . C ?  
ATOM   659  CG  CG  . LYS LYS LYS A A 131 131 . -1.954  -9.136  2.807  1.00 27.76 1 . C ?  
ATOM   660  CD  CD  . LYS LYS LYS A A 131 131 . -3.254  -8.595  2.257  1.00 26.60 1 . C ?  
ATOM   661  CE  CE  . LYS LYS LYS A A 131 131 . -3.108  -8.215  0.787  1.00 31.94 1 . C ?  
ATOM   662  NZ  NZ  . LYS LYS LYS A A 131 131 . -4.355  -7.611  0.238  1.00 29.99 1 . N ?  
ATOM   663  C   C   . LYS LYS LYS A A 131 131 . -2.290  -9.013  6.657  1.00 20.87 1 . C ?  
ATOM   664  O   O   . LYS LYS LYS A A 131 131 . -2.841  -10.070 6.937  1.00 21.87 1 . O ?  
ATOM   665  N   N   . ILE ILE ILE A A 132 132 . -1.602  -8.315  7.549  1.00 20.56 1 . N ?  
ATOM   666  CA  CA  . ILE ILE ILE A A 132 132 . -1.258  -8.935  8.824  1.00 22.04 1 . C ?  
ATOM   667  CB  CB  . ILE ILE ILE A A 132 132 . -0.156  -8.129  9.549  1.00 23.03 1 . C ?  
ATOM   668  CG1 CG1 . ILE ILE ILE A A 132 132 . -0.625  -6.719  9.891  1.00 22.66 1 . C ?  
ATOM   669  CD1 CD1 . ILE ILE ILE A A 132 132 . 0.486   -5.854  10.499 1.00 26.94 1 . C ?  
ATOM   670  CG2 CG2 . ILE ILE ILE A A 132 132 . 1.119   -8.094  8.714  1.00 25.56 1 . C ?  
ATOM   671  C   C   . ILE ILE ILE A A 132 132 . -2.443  -9.150  9.777  1.00 21.69 1 . C ?  
ATOM   672  O   O   . ILE ILE ILE A A 132 132 . -2.323  -9.920  10.731 1.00 23.18 1 . O ?  
ATOM   673  N   N   . TRP TRP TRP A A 133 133 . -3.591  -8.524  9.517  1.00 19.05 1 . N ?  
ATOM   674  CA  CA  . TRP TRP TRP A A 133 133 . -4.773  -8.779  10.350 1.00 20.17 1 . C ?  
ATOM   675  CB  CB  . TRP TRP TRP A A 133 133 . -5.437  -7.464  10.773 1.00 17.88 1 . C ?  
ATOM   676  CG  CG  . TRP TRP TRP A A 133 133 . -4.747  -6.788  11.956 1.00 16.71 1 . C ?  
ATOM   677  CD1 CD1 . TRP TRP TRP A A 133 133 . -3.673  -5.957  11.905 1.00 18.14 1 . C ?  
ATOM   678  NE1 NE1 . TRP TRP TRP A A 133 133 . -3.330  -5.542  13.177 1.00 18.79 1 . N ?  
ATOM   679  CE2 CE2 . TRP TRP TRP A A 133 133 . -4.182  -6.119  14.077 1.00 18.40 1 . C ?  
ATOM   680  CD2 CD2 . TRP TRP TRP A A 133 133 . -5.098  -6.906  13.348 1.00 18.35 1 . C ?  
ATOM   681  CE3 CE3 . TRP TRP TRP A A 133 133 . -6.088  -7.608  14.044 1.00 21.94 1 . C ?  
ATOM   682  CZ3 CZ3 . TRP TRP TRP A A 133 133 . -6.141  -7.488  15.432 1.00 22.43 1 . C ?  
ATOM   683  CH2 CH2 . TRP TRP TRP A A 133 133 . -5.209  -6.694  16.125 1.00 19.46 1 . C ?  
ATOM   684  CZ2 CZ2 . TRP TRP TRP A A 133 133 . -4.235  -6.000  15.469 1.00 21.21 1 . C ?  
ATOM   685  C   C   . TRP TRP TRP A A 133 133 . -5.804  -9.675  9.658  1.00 18.87 1 . C ?  
ATOM   686  O   O   . TRP TRP TRP A A 133 133 . -6.898  -9.901  10.187 1.00 19.45 1 . O ?  
ATOM   687  N   N   . ASP ASP ASP A A 134 134 . -5.462  -10.183 8.478  1.00 20.47 1 . N ?  
ATOM   688  CA  CA  . ASP ASP ASP A A 134 134 . -6.447  -10.892 7.666  1.00 25.31 1 . C ?  
ATOM   689  CB  CB  . ASP ASP ASP A A 134 134 . -5.941  -11.079 6.242  1.00 23.89 1 . C ?  
ATOM   690  CG  CG  . ASP ASP ASP A A 134 134 . -6.012  -9.813  5.432  1.00 23.90 1 . C ?  
ATOM   691  OD1 OD1 . ASP ASP ASP A A 134 134 . -6.507  -8.792  5.963  1.00 24.69 1 . O 1- 
ATOM   692  OD2 OD2 . ASP ASP ASP A A 134 134 . -5.593  -9.846  4.253  1.00 24.92 1 . O ?  
ATOM   693  C   C   . ASP ASP ASP A A 134 134 . -6.803  -12.240 8.275  1.00 22.73 1 . C ?  
ATOM   694  O   O   . ASP ASP ASP A A 134 134 . -7.948  -12.672 8.214  1.00 23.05 1 . O ?  
ATOM   695  N   N   . LYS LYS LYS A A 135 135 . -5.823  -12.898 8.876  1.00 20.65 1 . N ?  
ATOM   696  CA  CA  . LYS LYS LYS A A 135 135 . -6.094  -14.160 9.553  1.00 23.91 1 . C ?  
ATOM   697  CB  CB  . LYS LYS LYS A A 135 135 . -4.793  -14.783 10.056 1.00 25.27 1 . C ?  
ATOM   698  CG  CG  . LYS LYS LYS A A 135 135 . -4.955  -16.167 10.668 1.00 33.11 1 . C ?  
ATOM   699  CD  CD  . LYS LYS LYS A A 135 135 . -3.612  -16.678 11.162 1.00 34.57 1 . C ?  
ATOM   700  CE  CE  . LYS LYS LYS A A 135 135 . -3.644  -18.168 11.407 1.00 35.77 1 . C ?  
ATOM   701  NZ  NZ  . LYS LYS LYS A A 135 135 . -2.304  -18.681 11.822 1.00 36.43 1 . N ?  
ATOM   702  C   C   . LYS LYS LYS A A 135 135 . -7.075  -13.947 10.705 1.00 23.47 1 . C ?  
ATOM   703  O   O   . LYS LYS LYS A A 135 135 . -8.034  -14.700 10.874 1.00 24.10 1 . O ?  
ATOM   704  N   N   . ASN ASN ASN A A 136 136 . -6.854  -12.894 11.485 1.00 20.10 1 . N ?  
ATOM   705  CA  CA  . ASN ASN ASN A A 136 136 . -7.717  -12.626 12.624 1.00 20.53 1 . C ?  
ATOM   706  CB  CB  . ASN ASN ASN A A 136 136 . -7.084  -11.577 13.533 1.00 20.95 1 . C ?  
ATOM   707  CG  CG  . ASN ASN ASN A A 136 136 . -5.682  -11.957 13.965 1.00 29.54 1 . C ?  
ATOM   708  OD1 OD1 . ASN ASN ASN A A 136 136 . -4.742  -11.174 13.821 1.00 38.01 1 . O ?  
ATOM   709  ND2 ND2 . ASN ASN ASN A A 136 136 . -5.526  -13.172 14.471 1.00 24.01 1 . N ?  
ATOM   710  C   C   . ASN ASN ASN A A 136 136 . -9.106  -12.171 12.217 1.00 20.00 1 . C ?  
ATOM   711  O   O   . ASN ASN ASN A A 136 136 . -10.049 -12.291 12.998 1.00 22.13 1 . O ?  
ATOM   712  N   N   . GLY GLY GLY A A 137 137 . -9.230  -11.637 11.002 1.00 18.92 1 . N ?  
ATOM   713  CA  CA  . GLY GLY GLY A A 137 137 . -10.506 -11.140 10.524 1.00 21.26 1 . C ?  
ATOM   714  C   C   . GLY GLY GLY A A 137 137 . -11.303 -12.157 9.722  1.00 23.15 1 . C ?  
ATOM   715  O   O   . GLY GLY GLY A A 137 137 . -12.424 -11.880 9.310  1.00 22.54 1 . O ?  
ATOM   716  N   N   . SER SER SER A A 138 138 . -10.731 -13.337 9.509  1.00 21.31 1 . N ?  
ATOM   717  CA  CA  . SER SER SER A A 138 138 . -11.387 -14.343 8.675  1.00 23.36 1 . C ?  
ATOM   718  CB  CB  . SER SER SER A A 138 138 . -10.409 -15.451 8.278  1.00 23.10 1 . C ?  
ATOM   719  OG  OG  . SER SER SER A A 138 138 . -9.984  -16.194 9.405  1.00 22.20 1 . O ?  
ATOM   720  C   C   . SER SER SER A A 138 138 . -12.584 -14.940 9.401  1.00 22.21 1 . C ?  
ATOM   721  O   O   . SER SER SER A A 138 138 . -12.601 -15.030 10.629 1.00 22.99 1 . O ?  
ATOM   722  N   N   . ARG ARG ARG A A 139 139 . -13.587 -15.357 8.638  1.00 24.12 1 . N ?  
ATOM   723  CA  CA  . ARG ARG ARG A A 139 139 . -14.786 -15.902 9.254  1.00 25.26 1 . C ?  
ATOM   724  CB  CB  . ARG ARG ARG A A 139 139 . -15.860 -16.172 8.204  1.00 28.70 1 . C ?  
ATOM   725  CG  CG  . ARG ARG ARG A A 139 139 . -16.369 -14.911 7.528  1.00 35.70 1 . C ?  
ATOM   726  CD  CD  . ARG ARG ARG A A 139 139 . -17.657 -15.173 6.764  1.00 39.88 1 . C ?  
ATOM   727  NE  NE  . ARG ARG ARG A A 139 139 . -18.822 -15.119 7.643  1.00 43.70 1 . N ?  
ATOM   728  CZ  CZ  . ARG ARG ARG A A 139 139 . -20.080 -15.250 7.228  1.00 53.92 1 . C ?  
ATOM   729  NH1 NH1 . ARG ARG ARG A A 139 139 . -21.076 -15.186 8.104  1.00 55.45 1 . N ?  
ATOM   730  NH2 NH2 . ARG ARG ARG A A 139 139 . -20.343 -15.444 5.940  1.00 52.22 1 . N ?  
ATOM   731  C   C   . ARG ARG ARG A A 139 139 . -14.462 -17.165 10.029 1.00 22.09 1 . C ?  
ATOM   732  O   O   . ARG ARG ARG A A 139 139 . -15.088 -17.446 11.052 1.00 26.64 1 . O ?  
ATOM   733  N   N   . GLU GLU GLU A A 140 140 . -13.473 -17.924 9.567  1.00 22.46 1 . N ?  
ATOM   734  CA  CA  . GLU GLU GLU A A 140 140 . -13.125 -19.141 10.274 1.00 24.93 1 . C ?  
ATOM   735  CB  CB  . GLU GLU GLU A A 140 140 . -12.319 -20.073 9.365  1.00 29.74 1 . C ?  
ATOM   736  CG  CG  . GLU GLU GLU A A 140 140 . -13.241 -20.715 8.323  1.00 30.68 1 . C ?  
ATOM   737  CD  CD  . GLU GLU GLU A A 140 140 . -12.534 -21.601 7.327  1.00 42.94 1 . C ?  
ATOM   738  OE1 OE1 . GLU GLU GLU A A 140 140 . -11.289 -21.615 7.322  1.00 47.98 1 . O ?  
ATOM   739  OE2 OE2 . GLU GLU GLU A A 140 140 . -13.229 -22.296 6.551  1.00 47.45 1 . O ?  
ATOM   740  C   C   . GLU GLU GLU A A 140 140 . -12.390 -18.848 11.583 1.00 23.10 1 . C ?  
ATOM   741  O   O   . GLU GLU GLU A A 140 140 . -12.637 -19.529 12.586 1.00 22.96 1 . O ?  
ATOM   742  N   N   . PHE PHE PHE A A 141 141 . -11.518 -17.839 11.599 1.00 21.83 1 . N ?  
ATOM   743  CA  CA  . PHE PHE PHE A A 141 141 . -10.906 -17.416 12.870 1.00 20.92 1 . C ?  
ATOM   744  CB  CB  . PHE PHE PHE A A 141 141 . -9.890  -16.290 12.651 1.00 22.75 1 . C ?  
ATOM   745  CG  CG  . PHE PHE PHE A A 141 141 . -9.137  -15.882 13.911 1.00 22.10 1 . C ?  
ATOM   746  CD1 CD1 . PHE PHE PHE A A 141 141 . -9.688  -14.984 14.815 1.00 26.04 1 . C ?  
ATOM   747  CE1 CE1 . PHE PHE PHE A A 141 141 . -8.994  -14.622 15.964 1.00 23.45 1 . C ?  
ATOM   748  CZ  CZ  . PHE PHE PHE A A 141 141 . -7.743  -15.136 16.204 1.00 22.90 1 . C ?  
ATOM   749  CE2 CE2 . PHE PHE PHE A A 141 141 . -7.181  -16.023 15.309 1.00 26.33 1 . C ?  
ATOM   750  CD2 CD2 . PHE PHE PHE A A 141 141 . -7.868  -16.385 14.175 1.00 21.80 1 . C ?  
ATOM   751  C   C   . PHE PHE PHE A A 141 141 . -11.970 -16.947 13.865 1.00 22.80 1 . C ?  
ATOM   752  O   O   . PHE PHE PHE A A 141 141 . -11.961 -17.327 15.038 1.00 24.34 1 . O ?  
ATOM   753  N   N   . LEU LEU LEU A A 142 142 . -12.860 -16.082 13.399 1.00 24.50 1 . N ?  
ATOM   754  CA  CA  . LEU LEU LEU A A 142 142 . -13.914 -15.552 14.254 1.00 24.90 1 . C ?  
ATOM   755  CB  CB  . LEU LEU LEU A A 142 142 . -14.742 -14.525 13.497 1.00 23.72 1 . C ?  
ATOM   756  CG  CG  . LEU LEU LEU A A 142 142 . -13.915 -13.288 13.134 1.00 24.83 1 . C ?  
ATOM   757  CD1 CD1 . LEU LEU LEU A A 142 142 . -14.679 -12.413 12.165 1.00 24.70 1 . C ?  
ATOM   758  CD2 CD2 . LEU LEU LEU A A 142 142 . -13.524 -12.505 14.396 1.00 22.44 1 . C ?  
ATOM   759  C   C   . LEU LEU LEU A A 142 142 . -14.800 -16.671 14.792 1.00 26.95 1 . C ?  
ATOM   760  O   O   . LEU LEU LEU A A 142 142 . -15.189 -16.653 15.958 1.00 25.37 1 . O ?  
ATOM   761  N   N   . ALA ALA ALA A A 143 143 . -15.097 -17.650 13.943 1.00 27.38 1 . N ?  
ATOM   762  CA  CA  . ALA ALA ALA A A 143 143 . -15.850 -18.825 14.371 1.00 25.92 1 . C ?  
ATOM   763  CB  CB  . ALA ALA ALA A A 143 143 . -16.093 -19.755 13.195 1.00 26.31 1 . C ?  
ATOM   764  C   C   . ALA ALA ALA A A 143 143 . -15.128 -19.570 15.486 1.00 24.94 1 . C ?  
ATOM   765  O   O   . ALA ALA ALA A A 143 143 . -15.748 -19.996 16.463 1.00 27.55 1 . O ?  
ATOM   766  N   N   . GLY GLY GLY A A 144 144 . -13.821 -19.741 15.324 1.00 23.82 1 . N ?  
ATOM   767  CA  CA  . GLY GLY GLY A A 144 144 . -12.990 -20.397 16.315 1.00 24.03 1 . C ?  
ATOM   768  C   C   . GLY GLY GLY A A 144 144 . -12.998 -19.666 17.647 1.00 29.92 1 . C ?  
ATOM   769  O   O   . GLY GLY GLY A A 144 144 . -12.842 -20.289 18.707 1.00 28.03 1 . O ?  
ATOM   770  N   N   . ARG ARG ARG A A 145 145 . -13.173 -18.346 17.584 1.00 25.98 1 . N ?  
ATOM   771  CA  CA  . ARG ARG ARG A A 145 145 . -13.244 -17.499 18.785 1.00 30.09 1 . C ?  
ATOM   772  CB  CB  . ARG ARG ARG A A 145 145 . -12.979 -16.034 18.430 1.00 29.79 1 . C ?  
ATOM   773  CG  CG  . ARG ARG ARG A A 145 145 . -11.524 -15.699 18.185 1.00 28.38 1 . C ?  
ATOM   774  CD  CD  . ARG ARG ARG A A 145 145 . -10.746 -15.586 19.493 1.00 30.03 1 . C ?  
ATOM   775  NE  NE  . ARG ARG ARG A A 145 145 . -11.189 -14.438 20.285 1.00 28.54 1 . N ?  
ATOM   776  CZ  CZ  . ARG ARG ARG A A 145 145 . -11.793 -14.533 21.465 1.00 35.27 1 . C ?  
ATOM   777  NH1 NH1 . ARG ARG ARG A A 145 145 . -12.012 -15.725 22.003 1.00 34.31 1 . N ?  
ATOM   778  NH2 NH2 . ARG ARG ARG A A 145 145 . -12.174 -13.436 22.111 1.00 36.91 1 . N ?  
ATOM   779  C   C   . ARG ARG ARG A A 145 145 . -14.586 -17.581 19.505 1.00 34.83 1 . C ?  
ATOM   780  O   O   . ARG ARG ARG A A 145 145 . -14.716 -17.107 20.636 1.00 34.62 1 . O ?  
ATOM   781  N   N   . GLY GLY GLY A A 146 146 . -15.587 -18.151 18.841 1.00 33.58 1 . N ?  
ATOM   782  CA  CA  . GLY GLY GLY A A 146 146 . -16.938 -18.147 19.370 1.00 34.58 1 . C ?  
ATOM   783  C   C   . GLY GLY GLY A A 146 146 . -17.703 -16.901 18.965 1.00 37.53 1 . C ?  
ATOM   784  O   O   . GLY GLY GLY A A 146 146 . -18.683 -16.522 19.608 1.00 41.56 1 . O ?  
ATOM   785  N   N   . LEU LEU LEU A A 147 147 . -17.255 -16.265 17.887 1.00 31.60 1 . N ?  
ATOM   786  CA  CA  . LEU LEU LEU A A 147 147 . -17.908 -15.074 17.352 1.00 32.94 1 . C ?  
ATOM   787  CB  CB  . LEU LEU LEU A A 147 147 . -16.962 -13.868 17.430 1.00 31.86 1 . C ?  
ATOM   788  CG  CG  . LEU LEU LEU A A 147 147 . -16.212 -13.659 18.750 1.00 33.89 1 . C ?  
ATOM   789  CD1 CD1 . LEU LEU LEU A A 147 147 . -14.994 -12.778 18.542 1.00 32.48 1 . C ?  
ATOM   790  CD2 CD2 . LEU LEU LEU A A 147 147 . -17.139 -13.043 19.784 1.00 34.66 1 . C ?  
ATOM   791  C   C   . LEU LEU LEU A A 147 147 . -18.354 -15.290 15.899 1.00 38.81 1 . C ?  
ATOM   792  O   O   . LEU LEU LEU A A 147 147 . -18.099 -14.453 15.036 1.00 38.88 1 . O ?  
ATOM   793  N   N   . ALA ALA ALA A A 148 148 . -19.026 -16.409 15.632 1.00 46.06 1 . N ?  
ATOM   794  CA  CA  . ALA ALA ALA A A 148 148 . -19.397 -16.784 14.259 1.00 46.18 1 . C ?  
ATOM   795  CB  CB  . ALA ALA ALA A A 148 148 . -19.951 -18.217 14.242 1.00 41.99 1 . C ?  
ATOM   796  C   C   . ALA ALA ALA A A 148 148 . -20.404 -15.818 13.607 1.00 49.21 1 . C ?  
ATOM   797  O   O   . ALA ALA ALA A A 148 148 . -20.555 -15.793 12.384 1.00 56.75 1 . O ?  
ATOM   798  N   N   . HIS HIS HIS A A 149 149 . -21.070 -15.018 14.433 1.00 46.62 1 . N ?  
ATOM   799  CA  CA  . HIS HIS HIS A A 149 149 . -22.098 -14.071 13.997 1.00 45.17 1 . C ?  
ATOM   800  C   C   . HIS HIS HIS A A 149 149 . -21.613 -12.849 13.208 1.00 49.02 1 . C ?  
ATOM   801  O   O   . HIS HIS HIS A A 149 149 . -22.266 -11.804 13.234 1.00 48.39 1 . O ?  
ATOM   802  CB  CB  . HIS HIS HIS A A 149 149 . -22.837 -13.561 15.228 1.00 55.52 1 . C ?  
ATOM   803  CG  CG  . HIS HIS HIS A A 149 149 . -21.941 -12.876 16.213 1.00 50.85 1 . C ?  
ATOM   804  ND1 ND1 . HIS HIS HIS A A 149 149 . -21.086 -13.567 17.047 1.00 50.40 1 . N ?  
ATOM   805  CD2 CD2 . HIS HIS HIS A A 149 149 . -21.747 -11.562 16.481 1.00 53.70 1 . C ?  
ATOM   806  CE1 CE1 . HIS HIS HIS A A 149 149 . -20.414 -12.709 17.794 1.00 48.51 1 . C ?  
ATOM   807  NE2 NE2 . HIS HIS HIS A A 149 149 . -20.796 -11.485 17.471 1.00 49.32 1 . N ?  
ATOM   808  N   N   . ARG ARG ARG A A 150 150 . -20.486 -12.956 12.513 1.00 41.26 1 . N ?  
ATOM   809  CA  CA  . ARG ARG ARG A A 150 150 . -19.879 -11.759 11.935 1.00 41.40 1 . C ?  
ATOM   810  CB  CB  . ARG ARG ARG A A 150 150 . -18.622 -11.388 12.716 1.00 35.61 1 . C ?  
ATOM   811  CG  CG  . ARG ARG ARG A A 150 150 . -18.902 -10.801 14.071 1.00 35.34 1 . C ?  
ATOM   812  CD  CD  . ARG ARG ARG A A 150 150 . -17.646 -10.241 14.657 1.00 31.92 1 . C ?  
ATOM   813  NE  NE  . ARG ARG ARG A A 150 150 . -17.854 -9.836  16.041 1.00 33.44 1 . N ?  
ATOM   814  CZ  CZ  . ARG ARG ARG A A 150 150 . -16.863 -9.580  16.885 1.00 30.50 1 . C ?  
ATOM   815  NH1 NH1 . ARG ARG ARG A A 150 150 . -15.608 -9.690  16.475 1.00 24.49 1 . N ?  
ATOM   816  NH2 NH2 . ARG ARG ARG A A 150 150 . -17.130 -9.212  18.129 1.00 27.77 1 . N ?  
ATOM   817  C   C   . ARG ARG ARG A A 150 150 . -19.509 -11.868 10.472 1.00 32.53 1 . C ?  
ATOM   818  O   O   . ARG ARG ARG A A 150 150 . -19.257 -12.957 9.959  1.00 37.26 1 . O ?  
ATOM   819  N   N   . ARG ARG ARG A A 151 151 . -19.446 -10.721 9.807  1.00 27.81 1 . N ?  
ATOM   820  CA  CA  . ARG ARG ARG A A 151 151 . -18.913 -10.696 8.461  1.00 31.79 1 . C ?  
ATOM   821  CB  CB  . ARG ARG ARG A A 151 151 . -19.378 -9.461  7.698  1.00 30.13 1 . C ?  
ATOM   822  CG  CG  . ARG ARG ARG A A 151 151 . -18.733 -8.156  8.125  1.00 30.81 1 . C ?  
ATOM   823  CD  CD  . ARG ARG ARG A A 151 151 . -18.654 -7.231  6.933  1.00 30.39 1 . C ?  
ATOM   824  NE  NE  . ARG ARG ARG A A 151 151 . -18.293 -5.858  7.276  1.00 31.82 1 . N ?  
ATOM   825  CZ  CZ  . ARG ARG ARG A A 151 151 . -17.050 -5.385  7.278  1.00 31.16 1 . C ?  
ATOM   826  NH1 NH1 . ARG ARG ARG A A 151 151 . -16.027 -6.180  6.982  1.00 28.14 1 . N ?  
ATOM   827  NH2 NH2 . ARG ARG ARG A A 151 151 . -16.830 -4.114  7.584  1.00 28.68 1 . N ?  
ATOM   828  C   C   . ARG ARG ARG A A 151 151 . -17.398 -10.740 8.525  1.00 30.55 1 . C ?  
ATOM   829  O   O   . ARG ARG ARG A A 151 151 . -16.795 -10.327 9.529  1.00 29.06 1 . O ?  
ATOM   830  N   N   . GLU GLU GLU A A 152 152 . -16.790 -11.256 7.461  1.00 28.77 1 . N ?  
ATOM   831  CA  CA  . GLU GLU GLU A A 152 152 . -15.347 -11.238 7.326  1.00 23.75 1 . C ?  
ATOM   832  CB  CB  . GLU GLU GLU A A 152 152 . -14.913 -11.720 5.943  1.00 33.94 1 . C ?  
ATOM   833  CG  CG  . GLU GLU GLU A A 152 152 . -13.424 -11.592 5.711  1.00 34.13 1 . C ?  
ATOM   834  CD  CD  . GLU GLU GLU A A 152 152 . -13.016 -11.940 4.298  1.00 45.58 1 . C ?  
ATOM   835  OE1 OE1 . GLU GLU GLU A A 152 152 . -11.992 -12.638 4.137  1.00 54.04 1 . O ?  
ATOM   836  OE2 OE2 . GLU GLU GLU A A 152 152 . -13.709 -11.512 3.351  1.00 49.15 1 . O ?  
ATOM   837  C   C   . GLU GLU GLU A A 152 152 . -14.839 -9.833  7.562  1.00 27.00 1 . C ?  
ATOM   838  O   O   . GLU GLU GLU A A 152 152 . -15.373 -8.868  7.002  1.00 24.44 1 . O ?  
ATOM   839  N   N   . GLY GLY GLY A A 153 153 . -13.823 -9.721  8.410  1.00 23.80 1 . N ?  
ATOM   840  CA  CA  . GLY GLY GLY A A 153 153 . -13.172 -8.445  8.646  1.00 21.12 1 . C ?  
ATOM   841  C   C   . GLY GLY GLY A A 153 153 . -13.521 -7.776  9.960  1.00 22.15 1 . C ?  
ATOM   842  O   O   . GLY GLY GLY A A 153 153 . -12.810 -6.879  10.403 1.00 21.22 1 . O ?  
ATOM   843  N   N   . ASP ASP ASP A A 154 154 . -14.608 -8.207  10.591 1.00 21.65 1 . N ?  
ATOM   844  CA  CA  . ASP ASP ASP A A 154 154 . -15.095 -7.529  11.785 1.00 20.64 1 . C ?  
ATOM   845  CB  CB  . ASP ASP ASP A A 154 154 . -16.609 -7.733  11.940 1.00 25.75 1 . C ?  
ATOM   846  CG  CG  . ASP ASP ASP A A 154 154 . -17.187 -6.972  13.125 1.00 30.89 1 . C ?  
ATOM   847  OD1 OD1 . ASP ASP ASP A A 154 154 . -16.409 -6.370  13.901 1.00 25.05 1 . O 1- 
ATOM   848  OD2 OD2 . ASP ASP ASP A A 154 154 . -18.429 -6.990  13.290 1.00 29.17 1 . O ?  
ATOM   849  C   C   . ASP ASP ASP A A 154 154 . -14.353 -8.032  13.012 1.00 20.52 1 . C ?  
ATOM   850  O   O   . ASP ASP ASP A A 154 154 . -14.702 -9.062  13.586 1.00 22.07 1 . O ?  
ATOM   851  N   N   . LEU LEU LEU A A 155 155 . -13.309 -7.305  13.407 1.00 20.51 1 . N ?  
ATOM   852  CA  CA  . LEU LEU LEU A A 155 155 . -12.427 -7.753  14.481 1.00 19.11 1 . C ?  
ATOM   853  CB  CB  . LEU LEU LEU A A 155 155 . -11.079 -7.021  14.384 1.00 18.22 1 . C ?  
ATOM   854  CG  CG  . LEU LEU LEU A A 155 155 . -10.275 -7.229  13.103 1.00 17.53 1 . C ?  
ATOM   855  CD1 CD1 . LEU LEU LEU A A 155 155 . -9.194  -6.181  13.035 1.00 20.99 1 . C ?  
ATOM   856  CD2 CD2 . LEU LEU LEU A A 155 155 . -9.666  -8.625  13.061 1.00 17.37 1 . C ?  
ATOM   857  C   C   . LEU LEU LEU A A 155 155 . -12.996 -7.550  15.883 1.00 19.52 1 . C ?  
ATOM   858  O   O   . LEU LEU LEU A A 155 155 . -12.436 -8.056  16.861 1.00 22.17 1 . O ?  
ATOM   859  N   N   . GLY GLY GLY A A 156 156 . -14.098 -6.818  15.990 1.00 21.05 1 . N ?  
ATOM   860  CA  CA  . GLY GLY GLY A A 156 156 . -14.633 -6.466  17.293 1.00 18.96 1 . C ?  
ATOM   861  C   C   . GLY GLY GLY A A 156 156 . -13.945 -5.228  17.840 1.00 18.15 1 . C ?  
ATOM   862  O   O   . GLY GLY GLY A A 156 156 . -13.209 -4.572  17.123 1.00 18.59 1 . O ?  
ATOM   863  N   N   . PRO PRO PRO A A 157 157 . -14.172 -4.921  19.122 1.00 16.84 1 . N ?  
ATOM   864  CA  CA  . PRO PRO PRO A A 157 157 . -13.706 -3.659  19.703 1.00 18.42 1 . C ?  
ATOM   865  CB  CB  . PRO PRO PRO A A 157 157 . -14.568 -3.524  20.964 1.00 21.93 1 . C ?  
ATOM   866  CG  CG  . PRO PRO PRO A A 157 157 . -14.898 -4.912  21.347 1.00 20.65 1 . C ?  
ATOM   867  CD  CD  . PRO PRO PRO A A 157 157 . -14.993 -5.699  20.065 1.00 18.26 1 . C ?  
ATOM   868  C   C   . PRO PRO PRO A A 157 157 . -12.209 -3.682  20.040 1.00 19.64 1 . C ?  
ATOM   869  O   O   . PRO PRO PRO A A 157 157 . -11.828 -3.559  21.211 1.00 19.65 1 . O ?  
ATOM   870  N   N   . VAL VAL VAL A A 158 158 . -11.376 -3.824  19.010 1.00 18.73 1 . N ?  
ATOM   871  CA  CA  . VAL VAL VAL A A 158 158 . -9.917  -3.831  19.197 1.00 18.10 1 . C ?  
ATOM   872  CB  CB  . VAL VAL VAL A A 158 158 . -9.212  -4.678  18.120 1.00 18.29 1 . C ?  
ATOM   873  CG1 CG1 . VAL VAL VAL A A 158 158 . -9.629  -6.157  18.249 1.00 17.90 1 . C ?  
ATOM   874  CG2 CG2 . VAL VAL VAL A A 158 158 . -9.525  -4.153  16.730 1.00 17.26 1 . C ?  
ATOM   875  C   C   . VAL VAL VAL A A 158 158 . -9.367  -2.390  19.193 1.00 19.41 1 . C ?  
ATOM   876  O   O   . VAL VAL VAL A A 158 158 . -10.132 -1.446  19.385 1.00 17.52 1 . O ?  
ATOM   877  N   N   . TYR TYR TYR A A 159 159 . -8.059  -2.223  18.993 1.00 16.34 1 . N ?  
ATOM   878  CA  CA  . TYR TYR TYR A A 159 159 . -7.407  -0.916  19.194 1.00 18.89 1 . C ?  
ATOM   879  CB  CB  . TYR TYR TYR A A 159 159 . -6.020  -0.915  18.565 1.00 16.87 1 . C ?  
ATOM   880  CG  CG  . TYR TYR TYR A A 159 159 . -5.047  -1.862  19.236 1.00 16.38 1 . C ?  
ATOM   881  CD1 CD1 . TYR TYR TYR A A 159 159 . -4.445  -1.517  20.441 1.00 18.14 1 . C ?  
ATOM   882  CE1 CE1 . TYR TYR TYR A A 159 159 . -3.548  -2.359  21.058 1.00 17.36 1 . C ?  
ATOM   883  CZ  CZ  . TYR TYR TYR A A 159 159 . -3.256  -3.575  20.484 1.00 19.92 1 . C ?  
ATOM   884  OH  OH  . TYR TYR TYR A A 159 159 . -2.374  -4.429  21.106 1.00 18.88 1 . O ?  
ATOM   885  CE2 CE2 . TYR TYR TYR A A 159 159 . -3.857  -3.956  19.295 1.00 16.55 1 . C ?  
ATOM   886  CD2 CD2 . TYR TYR TYR A A 159 159 . -4.748  -3.094  18.678 1.00 20.97 1 . C ?  
ATOM   887  C   C   . TYR TYR TYR A A 159 159 . -8.151  0.309   18.656 1.00 19.96 1 . C ?  
ATOM   888  O   O   . TYR TYR TYR A A 159 159 . -8.347  1.276   19.382 1.00 17.67 1 . O ?  
ATOM   889  N   N   . GLY GLY GLY A A 160 160 . -8.521  0.283   17.376 1.00 17.45 1 . N ?  
ATOM   890  CA  CA  . GLY GLY GLY A A 160 160 . -9.197  1.423   16.774 1.00 20.21 1 . C ?  
ATOM   891  C   C   . GLY GLY GLY A A 160 160 . -10.425 1.883   17.553 1.00 18.33 1 . C ?  
ATOM   892  O   O   . GLY GLY GLY A A 160 160 . -10.642 3.083   17.757 1.00 19.43 1 . O ?  
ATOM   893  N   N   . PHE PHE PHE A A 161 161 . -11.222 0.926   18.007 1.00 14.91 1 . N ?  
ATOM   894  CA  CA  . PHE PHE PHE A A 161 161 . -12.427 1.241   18.769 1.00 17.42 1 . C ?  
ATOM   895  CB  CB  . PHE PHE PHE A A 161 161 . -13.319 0.011   18.876 1.00 20.86 1 . C ?  
ATOM   896  CG  CG  . PHE PHE PHE A A 161 161 . -14.645 0.263   19.545 1.00 18.77 1 . C ?  
ATOM   897  CD1 CD1 . PHE PHE PHE A A 161 161 . -15.717 0.773   18.820 1.00 23.66 1 . C ?  
ATOM   898  CE1 CE1 . PHE PHE PHE A A 161 161 . -16.944 0.972   19.425 1.00 20.04 1 . C ?  
ATOM   899  CZ  CZ  . PHE PHE PHE A A 161 161 . -17.130 0.646   20.754 1.00 20.97 1 . C ?  
ATOM   900  CE2 CE2 . PHE PHE PHE A A 161 161 . -16.078 0.124   21.492 1.00 23.82 1 . C ?  
ATOM   901  CD2 CD2 . PHE PHE PHE A A 161 161 . -14.840 -0.071  20.877 1.00 23.03 1 . C ?  
ATOM   902  C   C   . PHE PHE PHE A A 161 161 . -12.089 1.759   20.161 1.00 17.90 1 . C ?  
ATOM   903  O   O   . PHE PHE PHE A A 161 161 . -12.675 2.735   20.618 1.00 18.59 1 . O ?  
ATOM   904  N   N   . GLN GLN GLN A A 162 162 . -11.130 1.117   20.830 1.00 16.53 1 . N ?  
ATOM   905  CA  CA  . GLN GLN GLN A A 162 162 . -10.755 1.563   22.170 1.00 18.24 1 . C ?  
ATOM   906  CB  CB  . GLN GLN GLN A A 162 162 . -9.769  0.585   22.819 1.00 16.18 1 . C ?  
ATOM   907  CG  CG  . GLN GLN GLN A A 162 162 . -10.324 -0.820  22.985 1.00 18.49 1 . C ?  
ATOM   908  CD  CD  . GLN GLN GLN A A 162 162 . -11.623 -0.860  23.765 1.00 23.28 1 . C ?  
ATOM   909  OE1 OE1 . GLN GLN GLN A A 162 162 . -11.888 -0.006  24.621 1.00 25.27 1 . O ?  
ATOM   910  NE2 NE2 . GLN GLN GLN A A 162 162 . -12.449 -1.861  23.478 1.00 20.40 1 . N ?  
ATOM   911  C   C   . GLN GLN GLN A A 162 162 . -10.156 2.963   22.148 1.00 15.29 1 . C ?  
ATOM   912  O   O   . GLN GLN GLN A A 162 162 . -10.455 3.792   23.007 1.00 16.49 1 . O ?  
ATOM   913  N   N   . TRP TRP TRP A A 163 163 . -9.310  3.229   21.167 1.00 16.59 1 . N ?  
ATOM   914  CA  CA  . TRP TRP TRP A A 163 163 . -8.638  4.522   21.094 1.00 16.78 1 . C ?  
ATOM   915  CB  CB  . TRP TRP TRP A A 163 163 . -7.577  4.501   20.003 1.00 18.49 1 . C ?  
ATOM   916  CG  CG  . TRP TRP TRP A A 163 163 . -6.338  3.746   20.387 1.00 19.07 1 . C ?  
ATOM   917  CD1 CD1 . TRP TRP TRP A A 163 163 . -6.111  3.056   21.552 1.00 20.04 1 . C ?  
ATOM   918  NE1 NE1 . TRP TRP TRP A A 163 163 . -4.846  2.506   21.527 1.00 19.52 1 . N ?  
ATOM   919  CE2 CE2 . TRP TRP TRP A A 163 163 . -4.238  2.837   20.344 1.00 21.92 1 . C ?  
ATOM   920  CD2 CD2 . TRP TRP TRP A A 163 163 . -5.146  3.613   19.599 1.00 20.32 1 . C ?  
ATOM   921  CE3 CE3 . TRP TRP TRP A A 163 163 . -4.764  4.080   18.332 1.00 22.44 1 . C ?  
ATOM   922  CZ3 CZ3 . TRP TRP TRP A A 163 163 . -3.501  3.768   17.857 1.00 23.34 1 . C ?  
ATOM   923  CH2 CH2 . TRP TRP TRP A A 163 163 . -2.614  2.984   18.625 1.00 24.91 1 . C ?  
ATOM   924  CZ2 CZ2 . TRP TRP TRP A A 163 163 . -2.963  2.510   19.863 1.00 24.99 1 . C ?  
ATOM   925  C   C   . TRP TRP TRP A A 163 163 . -9.588  5.678   20.839 1.00 18.76 1 . C ?  
ATOM   926  O   O   . TRP TRP TRP A A 163 163 . -9.391  6.763   21.379 1.00 18.08 1 . O ?  
ATOM   927  N   N   . ARG ARG ARG A A 164 164 . -10.607 5.447   20.015 1.00 15.93 1 . N ?  
ATOM   928  CA  CA  . ARG ARG ARG A A 164 164 . -11.480 6.545   19.595 1.00 15.73 1 . C ?  
ATOM   929  CB  CB  . ARG ARG ARG A A 164 164 . -11.676 6.491   18.077 1.00 17.70 1 . C ?  
ATOM   930  CG  CG  . ARG ARG ARG A A 164 164 . -10.372 6.453   17.270 1.00 18.71 1 . C ?  
ATOM   931  CD  CD  . ARG ARG ARG A A 164 164 . -9.387  7.555   17.687 1.00 19.85 1 . C ?  
ATOM   932  NE  NE  . ARG ARG ARG A A 164 164 . -9.990  8.889   17.624 1.00 20.12 1 . N ?  
ATOM   933  CZ  CZ  . ARG ARG ARG A A 164 164 . -10.108 9.604   16.512 1.00 25.21 1 . C ?  
ATOM   934  NH1 NH1 . ARG ARG ARG A A 164 164 . -10.685 10.804  16.547 1.00 23.26 1 . N ?  
ATOM   935  NH2 NH2 . ARG ARG ARG A A 164 164 . -9.659  9.118   15.362 1.00 21.66 1 . N ?  
ATOM   936  C   C   . ARG ARG ARG A A 164 164 . -12.850 6.563   20.290 1.00 17.59 1 . C ?  
ATOM   937  O   O   . ARG ARG ARG A A 164 164 . -13.543 7.594   20.267 1.00 21.54 1 . O ?  
ATOM   938  N   N   . HIS HIS HIS A A 165 165 . -13.233 5.438   20.895 1.00 18.41 1 . N ?  
ATOM   939  CA  CA  . HIS HIS HIS A A 165 165 . -14.575 5.260   21.466 1.00 19.49 1 . C ?  
ATOM   940  CB  CB  . HIS HIS HIS A A 165 165 . -15.497 4.592   20.437 1.00 20.90 1 . C ?  
ATOM   941  CG  CG  . HIS HIS HIS A A 165 165 . -15.553 5.314   19.130 1.00 19.87 1 . C ?  
ATOM   942  ND1 ND1 . HIS HIS HIS A A 165 165 . -16.192 6.527   18.979 1.00 24.98 1 . N ?  
ATOM   943  CE1 CE1 . HIS HIS HIS A A 165 165 . -16.055 6.938   17.731 1.00 24.90 1 . C ?  
ATOM   944  NE2 NE2 . HIS HIS HIS A A 165 165 . -15.353 6.034   17.068 1.00 27.06 1 . N ?  
ATOM   945  CD2 CD2 . HIS HIS HIS A A 165 165 . -15.020 5.014   17.925 1.00 21.02 1 . C ?  
ATOM   946  C   C   . HIS HIS HIS A A 165 165 . -14.615 4.435   22.751 1.00 17.80 1 . C ?  
ATOM   947  O   O   . HIS HIS HIS A A 165 165 . -15.539 3.647   22.941 1.00 20.29 1 . O ?  
ATOM   948  N   N   . PHE PHE PHE A A 166 166 . -13.650 4.634   23.649 1.00 16.37 1 . N ?  
ATOM   949  CA  CA  . PHE PHE PHE A A 166 166 . -13.565 3.800   24.853 1.00 18.68 1 . C ?  
ATOM   950  CB  CB  . PHE PHE PHE A A 166 166 . -12.375 4.236   25.731 1.00 16.08 1 . C ?  
ATOM   951  CG  CG  . PHE PHE PHE A A 166 166 . -11.992 3.231   26.797 1.00 17.11 1 . C ?  
ATOM   952  CD1 CD1 . PHE PHE PHE A A 166 166 . -12.707 3.148   27.988 1.00 23.32 1 . C ?  
ATOM   953  CE1 CE1 . PHE PHE PHE A A 166 166 . -12.365 2.213   28.973 1.00 20.61 1 . C ?  
ATOM   954  CZ  CZ  . PHE PHE PHE A A 166 166 . -11.282 1.362   28.776 1.00 21.99 1 . C ?  
ATOM   955  CE2 CE2 . PHE PHE PHE A A 166 166 . -10.551 1.444   27.596 1.00 23.22 1 . C ?  
ATOM   956  CD2 CD2 . PHE PHE PHE A A 166 166 . -10.914 2.381   26.609 1.00 19.27 1 . C ?  
ATOM   957  C   C   . PHE PHE PHE A A 166 166 . -14.854 3.841   25.676 1.00 18.81 1 . C ?  
ATOM   958  O   O   . PHE PHE PHE A A 166 166 . -15.335 4.920   26.036 1.00 21.15 1 . O ?  
ATOM   959  N   N   . GLY GLY GLY A A 167 167 . -15.403 2.660   25.959 1.00 19.30 1 . N ?  
ATOM   960  CA  CA  . GLY GLY GLY A A 167 167 . -16.563 2.542   26.828 1.00 20.22 1 . C ?  
ATOM   961  C   C   . GLY GLY GLY A A 167 167 . -17.872 2.548   26.065 1.00 23.53 1 . C ?  
ATOM   962  O   O   . GLY GLY GLY A A 167 167 . -18.939 2.370   26.653 1.00 27.30 1 . O ?  
ATOM   963  N   N   . ALA ALA ALA A A 168 168 . -17.802 2.758   24.755 1.00 21.16 1 . N ?  
ATOM   964  CA  CA  . ALA ALA ALA A A 168 168 . -19.013 2.722   23.934 1.00 23.62 1 . C ?  
ATOM   965  CB  CB  . ALA ALA ALA A A 168 168 . -18.786 3.405   22.597 1.00 19.63 1 . C ?  
ATOM   966  C   C   . ALA ALA ALA A A 168 168 . -19.468 1.281   23.723 1.00 31.81 1 . C ?  
ATOM   967  O   O   . ALA ALA ALA A A 168 168 . -18.693 0.337   23.907 1.00 23.65 1 . O ?  
ATOM   968  N   N   . ALA ALA ALA A A 169 169 . -20.730 1.115   23.335 1.00 25.70 1 . N ?  
ATOM   969  CA  CA  . ALA ALA ALA A A 169 169 . -21.282 -0.209  23.064 1.00 26.49 1 . C ?  
ATOM   970  CB  CB  . ALA ALA ALA A A 169 169 . -22.788 -0.196  23.273 1.00 27.26 1 . C ?  
ATOM   971  C   C   . ALA ALA ALA A A 169 169 . -20.944 -0.681  21.641 1.00 24.99 1 . C ?  
ATOM   972  O   O   . ALA ALA ALA A A 169 169 . -21.395 -0.091  20.658 1.00 27.35 1 . O ?  
ATOM   973  N   N   . TYR TYR TYR A A 170 170 . -20.160 -1.748  21.519 1.00 24.35 1 . N ?  
ATOM   974  CA  CA  . TYR TYR TYR A A 170 170 . -19.780 -2.207  20.185 1.00 24.58 1 . C ?  
ATOM   975  CB  CB  . TYR TYR TYR A A 170 170 . -18.581 -3.162  20.240 1.00 23.57 1 . C ?  
ATOM   976  CG  CG  . TYR TYR TYR A A 170 170 . -17.973 -3.431  18.871 1.00 21.93 1 . C ?  
ATOM   977  CD1 CD1 . TYR TYR TYR A A 170 170 . -17.143 -2.494  18.263 1.00 21.65 1 . C ?  
ATOM   978  CE1 CE1 . TYR TYR TYR A A 170 170 . -16.591 -2.726  17.015 1.00 21.15 1 . C ?  
ATOM   979  CZ  CZ  . TYR TYR TYR A A 170 170 . -16.850 -3.913  16.366 1.00 21.85 1 . C ?  
ATOM   980  OH  OH  . TYR TYR TYR A A 170 170 . -16.290 -4.144  15.134 1.00 24.09 1 . O ?  
ATOM   981  CE2 CE2 . TYR TYR TYR A A 170 170 . -17.668 -4.865  16.948 1.00 23.53 1 . C ?  
ATOM   982  CD2 CD2 . TYR TYR TYR A A 170 170 . -18.220 -4.621  18.197 1.00 21.45 1 . C ?  
ATOM   983  C   C   . TYR TYR TYR A A 170 170 . -20.952 -2.890  19.494 1.00 27.12 1 . C ?  
ATOM   984  O   O   . TYR TYR TYR A A 170 170 . -21.671 -3.672  20.107 1.00 28.28 1 . O ?  
ATOM   985  N   N   . VAL VAL VAL A A 171 171 . -21.140 -2.579  18.221 1.00 26.00 1 . N ?  
ATOM   986  CA  CA  . VAL VAL VAL A A 171 171 . -22.155 -3.255  17.416 1.00 28.67 1 . C ?  
ATOM   987  CB  CB  . VAL VAL VAL A A 171 171 . -23.112 -2.251  16.769 1.00 31.06 1 . C ?  
ATOM   988  CG1 CG1 . VAL VAL VAL A A 171 171 . -24.133 -2.973  15.893 1.00 30.04 1 . C ?  
ATOM   989  CG2 CG2 . VAL VAL VAL A A 171 171 . -23.805 -1.431  17.845 1.00 28.56 1 . C ?  
ATOM   990  C   C   . VAL VAL VAL A A 171 171 . -21.474 -4.111  16.355 1.00 25.79 1 . C ?  
ATOM   991  O   O   . VAL VAL VAL A A 171 171 . -21.397 -5.336  16.494 1.00 28.48 1 . O ?  
ATOM   992  N   N   . ASP ASP ASP A A 172 172 . -20.960 -3.465  15.314 1.00 24.27 1 . N ?  
ATOM   993  CA  CA  . ASP ASP ASP A A 172 172 . -20.121 -4.158  14.337 1.00 26.28 1 . C ?  
ATOM   994  CB  CB  . ASP ASP ASP A A 172 172 . -20.976 -4.875  13.277 1.00 27.73 1 . C ?  
ATOM   995  CG  CG  . ASP ASP ASP A A 172 172 . -21.893 -3.934  12.503 1.00 31.67 1 . C ?  
ATOM   996  OD1 OD1 . ASP ASP ASP A A 172 172 . -21.530 -2.768  12.238 1.00 31.32 1 . O ?  
ATOM   997  OD2 OD2 . ASP ASP ASP A A 172 172 . -22.994 -4.388  12.132 1.00 39.66 1 . O 1- 
ATOM   998  C   C   . ASP ASP ASP A A 172 172 . -19.149 -3.180  13.686 1.00 24.33 1 . C ?  
ATOM   999  O   O   . ASP ASP ASP A A 172 172 . -19.097 -2.006  14.060 1.00 26.58 1 . O ?  
ATOM   1000 N   N   . ALA ALA ALA A A 173 173 . -18.387 -3.652  12.704 1.00 23.67 1 . N ?  
ATOM   1001 CA  CA  . ALA ALA ALA A A 173 173 . -17.326 -2.837  12.131 1.00 27.08 1 . C ?  
ATOM   1002 CB  CB  . ALA ALA ALA A A 173 173 . -16.250 -3.732  11.500 1.00 26.48 1 . C ?  
ATOM   1003 C   C   . ALA ALA ALA A A 173 173 . -17.859 -1.823  11.117 1.00 27.87 1 . C ?  
ATOM   1004 O   O   . ALA ALA ALA A A 173 173 . -17.112 -0.974  10.633 1.00 27.08 1 . O ?  
ATOM   1005 N   N   . ASP ASP ASP A A 174 174 . -19.154 -1.899  10.810 1.00 27.08 1 . N ?  
ATOM   1006 CA  CA  . ASP ASP ASP A A 174 174 . -19.758 -0.935  9.891  1.00 29.61 1 . C ?  
ATOM   1007 CB  CB  . ASP ASP ASP A A 174 174 . -20.660 -1.649  8.889  1.00 32.69 1 . C ?  
ATOM   1008 CG  CG  . ASP ASP ASP A A 174 174 . -19.918 -2.683  8.096  1.00 28.43 1 . C ?  
ATOM   1009 OD1 OD1 . ASP ASP ASP A A 174 174 . -19.092 -2.288  7.247  1.00 29.12 1 . O ?  
ATOM   1010 OD2 OD2 . ASP ASP ASP A A 174 174 . -20.162 -3.885  8.326  1.00 33.80 1 . O ?  
ATOM   1011 C   C   . ASP ASP ASP A A 174 174 . -20.554 0.155   10.594 1.00 30.57 1 . C ?  
ATOM   1012 O   O   . ASP ASP ASP A A 174 174 . -21.005 1.104   9.953  1.00 34.73 1 . O ?  
ATOM   1013 N   N   . ALA ALA ALA A A 175 175 . -20.723 0.030   11.906 1.00 28.84 1 . N ?  
ATOM   1014 CA  CA  . ALA ALA ALA A A 175 175 . -21.527 0.992   12.656 1.00 29.54 1 . C ?  
ATOM   1015 CB  CB  . ALA ALA ALA A A 175 175 . -21.823 0.453   14.042 1.00 28.64 1 . C ?  
ATOM   1016 C   C   . ALA ALA ALA A A 175 175 . -20.875 2.376   12.751 1.00 32.20 1 . C ?  
ATOM   1017 O   O   . ALA ALA ALA A A 175 175 . -19.646 2.519   12.717 1.00 31.77 1 . O ?  
ATOM   1018 N   N   . ASP ASP ASP A A 176 176 . -21.718 3.401   12.839 1.00 32.74 1 . N ?  
ATOM   1019 CA  CA  . ASP ASP ASP A A 176 176 . -21.261 4.766   13.060 1.00 33.16 1 . C ?  
ATOM   1020 CB  CB  . ASP ASP ASP A A 176 176 . -22.175 5.761   12.341 1.00 35.07 1 . C ?  
ATOM   1021 CG  CG  . ASP ASP ASP A A 176 176 . -21.632 7.184   12.357 1.00 43.64 1 . C ?  
ATOM   1022 OD1 OD1 . ASP ASP ASP A A 176 176 . -20.581 7.429   12.987 1.00 37.50 1 . O ?  
ATOM   1023 OD2 OD2 . ASP ASP ASP A A 176 176 . -22.268 8.064   11.733 1.00 50.74 1 . O ?  
ATOM   1024 C   C   . ASP ASP ASP A A 176 176 . -21.236 5.048   14.561 1.00 33.45 1 . C ?  
ATOM   1025 O   O   . ASP ASP ASP A A 176 176 . -22.278 5.066   15.206 1.00 32.77 1 . O ?  
ATOM   1026 N   N   . TYR TYR TYR A A 177 177 . -20.045 5.253   15.114 1.00 31.19 1 . N ?  
ATOM   1027 CA  CA  . TYR TYR TYR A A 177 177 . -19.904 5.480   16.548 1.00 26.28 1 . C ?  
ATOM   1028 CB  CB  . TYR TYR TYR A A 177 177 . -18.783 4.604   17.128 1.00 28.05 1 . C ?  
ATOM   1029 CG  CG  . TYR TYR TYR A A 177 177 . -19.035 3.121   16.990 1.00 24.37 1 . C ?  
ATOM   1030 CD1 CD1 . TYR TYR TYR A A 177 177 . -19.983 2.487   17.772 1.00 21.71 1 . C ?  
ATOM   1031 CE1 CE1 . TYR TYR TYR A A 177 177 . -20.221 1.127   17.655 1.00 23.47 1 . C ?  
ATOM   1032 CZ  CZ  . TYR TYR TYR A A 177 177 . -19.497 0.385   16.742 1.00 22.94 1 . C ?  
ATOM   1033 OH  OH  . TYR TYR TYR A A 177 177 . -19.731 -0.963  16.618 1.00 27.11 1 . O ?  
ATOM   1034 CE2 CE2 . TYR TYR TYR A A 177 177 . -18.540 0.988   15.954 1.00 24.24 1 . C ?  
ATOM   1035 CD2 CD2 . TYR TYR TYR A A 177 177 . -18.311 2.351   16.080 1.00 27.48 1 . C ?  
ATOM   1036 C   C   . TYR TYR TYR A A 177 177 . -19.618 6.942   16.874 1.00 30.07 1 . C ?  
ATOM   1037 O   O   . TYR TYR TYR A A 177 177 . -19.193 7.259   17.986 1.00 28.07 1 . O ?  
ATOM   1038 N   N   . THR THR THR A A 178 178 . -19.844 7.822   15.903 1.00 29.79 1 . N ?  
ATOM   1039 CA  CA  . THR THR THR A A 178 178 . -19.591 9.249   16.084 1.00 33.19 1 . C ?  
ATOM   1040 CB  CB  . THR THR THR A A 178 178 . -20.118 10.073  14.894 1.00 36.98 1 . C ?  
ATOM   1041 OG1 OG1 . THR THR THR A A 178 178 . -19.590 9.543   13.673 1.00 37.51 1 . O ?  
ATOM   1042 CG2 CG2 . THR THR THR A A 178 178 . -19.703 11.522  15.022 1.00 36.20 1 . C ?  
ATOM   1043 C   C   . THR THR THR A A 178 178 . -20.233 9.758   17.365 1.00 33.31 1 . C ?  
ATOM   1044 O   O   . THR THR THR A A 178 178 . -21.423 9.535   17.611 1.00 33.67 1 . O ?  
ATOM   1045 N   N   . GLY GLY GLY A A 179 179 . -19.425 10.409  18.197 1.00 34.51 1 . N ?  
ATOM   1046 CA  CA  . GLY GLY GLY A A 179 179 . -19.906 10.973  19.443 1.00 39.01 1 . C ?  
ATOM   1047 C   C   . GLY GLY GLY A A 179 179 . -20.185 9.960   20.537 1.00 38.90 1 . C ?  
ATOM   1048 O   O   . GLY GLY GLY A A 179 179 . -20.707 10.316  21.589 1.00 37.76 1 . O ?  
ATOM   1049 N   N   . GLN GLN GLN A A 180 180 . -19.844 8.696   20.300 1.00 31.93 1 . N ?  
ATOM   1050 CA  CA  . GLN GLN GLN A A 180 180 . -20.002 7.671   21.326 1.00 26.67 1 . C ?  
ATOM   1051 CB  CB  . GLN GLN GLN A A 180 180 . -20.617 6.393   20.753 1.00 30.00 1 . C ?  
ATOM   1052 CG  CG  . GLN GLN GLN A A 180 180 . -21.961 6.583   20.072 1.00 30.79 1 . C ?  
ATOM   1053 CD  CD  . GLN GLN GLN A A 180 180 . -22.595 5.265   19.686 1.00 27.51 1 . C ?  
ATOM   1054 OE1 OE1 . GLN GLN GLN A A 180 180 . -22.570 4.301   20.456 1.00 30.66 1 . O ?  
ATOM   1055 NE2 NE2 . GLN GLN GLN A A 180 180 . -23.163 5.208   18.483 1.00 29.29 1 . N ?  
ATOM   1056 C   C   . GLN GLN GLN A A 180 180 . -18.660 7.333   21.958 1.00 26.97 1 . C ?  
ATOM   1057 O   O   . GLN GLN GLN A A 180 180 . -17.649 7.253   21.264 1.00 26.69 1 . O ?  
ATOM   1058 N   N   . GLY GLY GLY A A 181 181 . -18.667 7.131   23.270 1.00 25.23 1 . N ?  
ATOM   1059 CA  CA  . GLY GLY GLY A A 181 181 . -17.477 6.699   23.985 1.00 24.81 1 . C ?  
ATOM   1060 C   C   . GLY GLY GLY A A 181 181 . -16.503 7.834   24.207 1.00 23.87 1 . C ?  
ATOM   1061 O   O   . GLY GLY GLY A A 181 181 . -16.787 8.982   23.870 1.00 24.33 1 . O ?  
ATOM   1062 N   N   . PHE PHE PHE A A 182 182 . -15.342 7.500   24.769 1.00 18.93 1 . N ?  
ATOM   1063 CA  CA  . PHE PHE PHE A A 182 182 . -14.323 8.480   25.114 1.00 20.22 1 . C ?  
ATOM   1064 CB  CB  . PHE PHE PHE A A 182 182 . -13.763 8.182   26.509 1.00 16.73 1 . C ?  
ATOM   1065 CG  CG  . PHE PHE PHE A A 182 182 . -12.845 9.240   27.053 1.00 19.39 1 . C ?  
ATOM   1066 CD1 CD1 . PHE PHE PHE A A 182 182 . -11.504 9.270   26.691 1.00 20.33 1 . C ?  
ATOM   1067 CE1 CE1 . PHE PHE PHE A A 182 182 . -10.648 10.226  27.202 1.00 19.47 1 . C ?  
ATOM   1068 CZ  CZ  . PHE PHE PHE A A 182 182 . -11.128 11.160  28.101 1.00 23.16 1 . C ?  
ATOM   1069 CE2 CE2 . PHE PHE PHE A A 182 182 . -12.464 11.137  28.474 1.00 22.32 1 . C ?  
ATOM   1070 CD2 CD2 . PHE PHE PHE A A 182 182 . -13.311 10.175  27.965 1.00 21.98 1 . C ?  
ATOM   1071 C   C   . PHE PHE PHE A A 182 182 . -13.220 8.449   24.063 1.00 20.11 1 . C ?  
ATOM   1072 O   O   . PHE PHE PHE A A 182 182 . -12.580 7.419   23.852 1.00 17.79 1 . O ?  
ATOM   1073 N   N   . ASP ASP ASP A A 183 183 . -13.010 9.574   23.397 1.00 17.03 1 . N ?  
ATOM   1074 CA  CA  . ASP ASP ASP A A 183 183 . -12.005 9.669   22.341 1.00 17.65 1 . C ?  
ATOM   1075 CB  CB  . ASP ASP ASP A A 183 183 . -12.379 10.787  21.352 1.00 19.98 1 . C ?  
ATOM   1076 CG  CG  . ASP ASP ASP A A 183 183 . -11.458 10.851  20.147 1.00 23.92 1 . C ?  
ATOM   1077 OD1 OD1 . ASP ASP ASP A A 183 183 . -10.357 10.254  20.176 1.00 18.04 1 . O 1- 
ATOM   1078 OD2 OD2 . ASP ASP ASP A A 183 183 . -11.829 11.527  19.159 1.00 21.81 1 . O ?  
ATOM   1079 C   C   . ASP ASP ASP A A 183 183 . -10.638 9.925   22.969 1.00 17.85 1 . C ?  
ATOM   1080 O   O   . ASP ASP ASP A A 183 183 . -10.267 11.067  23.259 1.00 18.41 1 . O ?  
ATOM   1081 N   N   . GLN GLN GLN A A 184 184 . -9.887  8.850   23.201 1.00 17.75 1 . N ?  
ATOM   1082 CA  CA  . GLN GLN GLN A A 184 184 . -8.602  8.974   23.867 1.00 15.20 1 . C ?  
ATOM   1083 CB  CB  . GLN GLN GLN A A 184 184 . -8.089  7.580   24.254 1.00 14.05 1 . C ?  
ATOM   1084 CG  CG  . GLN GLN GLN A A 184 184 . -8.982  6.888   25.233 1.00 15.18 1 . C ?  
ATOM   1085 CD  CD  . GLN GLN GLN A A 184 184 . -8.327  5.618   25.694 1.00 18.55 1 . C ?  
ATOM   1086 OE1 OE1 . GLN GLN GLN A A 184 184 . -7.516  5.634   26.627 1.00 17.69 1 . O ?  
ATOM   1087 NE2 NE2 . GLN GLN GLN A A 184 184 . -8.633  4.515   25.018 1.00 16.58 1 . N ?  
ATOM   1088 C   C   . GLN GLN GLN A A 184 184 . -7.539  9.691   23.030 1.00 15.76 1 . C ?  
ATOM   1089 O   O   . GLN GLN GLN A A 184 184 . -6.623  10.310  23.575 1.00 17.16 1 . O ?  
ATOM   1090 N   N   . LEU LEU LEU A A 185 185 . -7.645  9.595   21.707 1.00 16.58 1 . N ?  
ATOM   1091 CA  CA  . LEU LEU LEU A A 185 185 . -6.661  10.237  20.839 1.00 14.87 1 . C ?  
ATOM   1092 CB  CB  . LEU LEU LEU A A 185 185 . -6.809  9.761   19.386 1.00 16.54 1 . C ?  
ATOM   1093 CG  CG  . LEU LEU LEU A A 185 185 . -5.845  10.351  18.356 1.00 17.58 1 . C ?  
ATOM   1094 CD1 CD1 . LEU LEU LEU A A 185 185 . -4.403  10.055  18.690 1.00 22.66 1 . C ?  
ATOM   1095 CD2 CD2 . LEU LEU LEU A A 185 185 . -6.191  9.841   16.949 1.00 22.38 1 . C ?  
ATOM   1096 C   C   . LEU LEU LEU A A 185 185 . -6.828  11.745  20.937 1.00 17.17 1 . C ?  
ATOM   1097 O   O   . LEU LEU LEU A A 185 185 . -5.851  12.470  21.112 1.00 17.59 1 . O ?  
ATOM   1098 N   N   . SER SER SER A A 186 186 . -8.068  12.215  20.845 1.00 18.75 1 . N ?  
ATOM   1099 CA  CA  . SER SER SER A A 186 186 . -8.310  13.655  20.976 1.00 19.52 1 . C ?  
ATOM   1100 CB  CB  . SER SER SER A A 186 186 . -9.774  13.979  20.686 1.00 19.69 1 . C ?  
ATOM   1101 OG  OG  . SER SER SER A A 186 186 . -10.059 13.686  19.326 1.00 29.07 1 . O ?  
ATOM   1102 C   C   . SER SER SER A A 186 186 . -7.903  14.144  22.364 1.00 19.78 1 . C ?  
ATOM   1103 O   O   . SER SER SER A A 186 186 . -7.338  15.231  22.506 1.00 18.54 1 . O ?  
ATOM   1104 N   N   . TYR TYR TYR A A 187 187 . -8.164  13.317  23.370 1.00 18.27 1 . N ?  
ATOM   1105 CA  CA  . TYR TYR TYR A A 187 187 . -7.786  13.601  24.750 1.00 17.76 1 . C ?  
ATOM   1106 CB  CB  . TYR TYR TYR A A 187 187 . -8.262  12.446  25.643 1.00 17.60 1 . C ?  
ATOM   1107 CG  CG  . TYR TYR TYR A A 187 187 . -7.716  12.412  27.053 1.00 17.27 1 . C ?  
ATOM   1108 CD1 CD1 . TYR TYR TYR A A 187 187 . -8.199  13.268  28.033 1.00 17.41 1 . C ?  
ATOM   1109 CE1 CE1 . TYR TYR TYR A A 187 187 . -7.710  13.213  29.343 1.00 21.18 1 . C ?  
ATOM   1110 CZ  CZ  . TYR TYR TYR A A 187 187 . -6.740  12.275  29.674 1.00 18.85 1 . C ?  
ATOM   1111 OH  OH  . TYR TYR TYR A A 187 187 . -6.245  12.204  30.962 1.00 18.40 1 . O ?  
ATOM   1112 CE2 CE2 . TYR TYR TYR A A 187 187 . -6.263  11.402  28.714 1.00 16.07 1 . C ?  
ATOM   1113 CD2 CD2 . TYR TYR TYR A A 187 187 . -6.754  11.468  27.417 1.00 16.78 1 . C ?  
ATOM   1114 C   C   . TYR TYR TYR A A 187 187 . -6.284  13.841  24.906 1.00 16.75 1 . C ?  
ATOM   1115 O   O   . TYR TYR TYR A A 187 187 . -5.867  14.854  25.474 1.00 17.26 1 . O ?  
ATOM   1116 N   N   . ILE ILE ILE A A 188 188 . -5.454  12.932  24.404 1.00 17.01 1 . N ?  
ATOM   1117 CA  CA  . ILE ILE ILE A A 188 188 . -4.015  13.108  24.601 1.00 14.24 1 . C ?  
ATOM   1118 CB  CB  . ILE ILE ILE A A 188 188 . -3.212  11.800  24.353 1.00 18.46 1 . C ?  
ATOM   1119 CG1 CG1 . ILE ILE ILE A A 188 188 . -3.367  11.295  22.916 1.00 17.39 1 . C ?  
ATOM   1120 CD1 CD1 . ILE ILE ILE A A 188 188 . -2.408  10.184  22.546 1.00 21.10 1 . C ?  
ATOM   1121 CG2 CG2 . ILE ILE ILE A A 188 188 . -3.616  10.741  25.382 1.00 16.61 1 . C ?  
ATOM   1122 C   C   . ILE ILE ILE A A 188 188 . -3.434  14.239  23.752 1.00 18.79 1 . C ?  
ATOM   1123 O   O   . ILE ILE ILE A A 188 188 . -2.527  14.924  24.213 1.00 17.75 1 . O ?  
ATOM   1124 N   N   . VAL VAL VAL A A 189 189 . -3.963  14.455  22.547 1.00 18.20 1 . N ?  
ATOM   1125 CA  CA  . VAL VAL VAL A A 189 189 . -3.480  15.558  21.724 1.00 19.06 1 . C ?  
ATOM   1126 CB  CB  . VAL VAL VAL A A 189 189 . -4.107  15.558  20.319 1.00 20.54 1 . C ?  
ATOM   1127 CG1 CG1 . VAL VAL VAL A A 189 189 . -3.747  16.847  19.582 1.00 23.17 1 . C ?  
ATOM   1128 CG2 CG2 . VAL VAL VAL A A 189 189 . -3.613  14.356  19.537 1.00 21.76 1 . C ?  
ATOM   1129 C   C   . VAL VAL VAL A A 189 189 . -3.760  16.892  22.430 1.00 20.27 1 . C ?  
ATOM   1130 O   O   . VAL VAL VAL A A 189 189 . -2.874  17.747  22.516 1.00 20.89 1 . O ?  
ATOM   1131 N   N   . ASP ASP ASP A A 190 190 . -4.960  17.043  22.980 1.00 20.74 1 . N ?  
ATOM   1132 CA  CA  . ASP ASP ASP A A 190 190 . -5.290  18.261  23.723 1.00 21.70 1 . C ?  
ATOM   1133 CB  CB  . ASP ASP ASP A A 190 190 . -6.751  18.246  24.183 1.00 22.97 1 . C ?  
ATOM   1134 CG  CG  . ASP ASP ASP A A 190 190 . -7.051  19.363  25.181 1.00 30.55 1 . C ?  
ATOM   1135 OD1 OD1 . ASP ASP ASP A A 190 190 . -7.146  20.535  24.752 1.00 33.64 1 . O ?  
ATOM   1136 OD2 OD2 . ASP ASP ASP A A 190 190 . -7.157  19.083  26.400 1.00 31.62 1 . O 1- 
ATOM   1137 C   C   . ASP ASP ASP A A 190 190 . -4.394  18.485  24.936 1.00 23.87 1 . C ?  
ATOM   1138 O   O   . ASP ASP ASP A A 190 190 . -3.989  19.604  25.215 1.00 22.32 1 . O ?  
ATOM   1139 N   N   . LEU LEU LEU A A 191 191 . -4.090  17.423  25.677 1.00 21.90 1 . N ?  
ATOM   1140 CA  CA  . LEU LEU LEU A A 191 191 . -3.228  17.577  26.834 1.00 19.75 1 . C ?  
ATOM   1141 CB  CB  . LEU LEU LEU A A 191 191 . -3.211  16.295  27.679 1.00 16.69 1 . C ?  
ATOM   1142 CG  CG  . LEU LEU LEU A A 191 191 . -4.448  16.060  28.549 1.00 19.83 1 . C ?  
ATOM   1143 CD1 CD1 . LEU LEU LEU A A 191 191 . -4.351  14.705  29.262 1.00 17.34 1 . C ?  
ATOM   1144 CD2 CD2 . LEU LEU LEU A A 191 191 . -4.618  17.183  29.562 1.00 23.29 1 . C ?  
ATOM   1145 C   C   . LEU LEU LEU A A 191 191 . -1.807  17.951  26.429 1.00 20.72 1 . C ?  
ATOM   1146 O   O   . LEU LEU LEU A A 191 191 . -1.203  18.825  27.041 1.00 23.22 1 . O ?  
ATOM   1147 N   N   . ILE ILE ILE A A 192 192 . -1.267  17.303  25.397 1.00 18.65 1 . N ?  
ATOM   1148 CA  CA  . ILE ILE ILE A A 192 192 . 0.101   17.596  24.989 1.00 18.04 1 . C ?  
ATOM   1149 CB  CB  . ILE ILE ILE A A 192 192 . 0.571   16.650  23.880 1.00 18.15 1 . C ?  
ATOM   1150 CG1 CG1 . ILE ILE ILE A A 192 192 . 0.679   15.233  24.454 1.00 16.48 1 . C ?  
ATOM   1151 CD1 CD1 . ILE ILE ILE A A 192 192 . 0.662   14.123  23.396 1.00 19.27 1 . C ?  
ATOM   1152 CG2 CG2 . ILE ILE ILE A A 192 192 . 1.912   17.089  23.323 1.00 20.44 1 . C ?  
ATOM   1153 C   C   . ILE ILE ILE A A 192 192 . 0.212   19.058  24.541 1.00 21.36 1 . C ?  
ATOM   1154 O   O   . ILE ILE ILE A A 192 192 . 1.201   19.733  24.843 1.00 24.55 1 . O ?  
ATOM   1155 N   N   . LYS LYS LYS A A 193 193 . -0.835  19.546  23.880 1.00 22.37 1 . N ?  
ATOM   1156 CA  CA  . LYS LYS LYS A A 193 193 . -0.866  20.926  23.387 1.00 24.77 1 . C ?  
ATOM   1157 CB  CB  . LYS LYS LYS A A 193 193 . -1.971  21.092  22.340 1.00 23.32 1 . C ?  
ATOM   1158 CG  CG  . LYS LYS LYS A A 193 193 . -1.632  20.538  20.969 1.00 26.21 1 . C ?  
ATOM   1159 CD  CD  . LYS LYS LYS A A 193 193 . -2.697  20.935  19.957 1.00 26.15 1 . C ?  
ATOM   1160 CE  CE  . LYS LYS LYS A A 193 193 . -2.228  20.678  18.527 1.00 33.37 1 . C ?  
ATOM   1161 NZ  NZ  . LYS LYS LYS A A 193 193 . -3.248  21.136  17.546 1.00 35.72 1 . N ?  
ATOM   1162 C   C   . LYS LYS LYS A A 193 193 . -1.075  21.959  24.490 1.00 24.11 1 . C ?  
ATOM   1163 O   O   . LYS LYS LYS A A 193 193 . -0.366  22.972  24.542 1.00 27.89 1 . O ?  
ATOM   1164 N   N   . ASN ASN ASN A A 194 194 . -2.033  21.700  25.376 1.00 22.98 1 . N ?  
ATOM   1165 CA  CA  . ASN ASN ASN A A 194 194 . -2.528  22.729  26.297 1.00 26.85 1 . C ?  
ATOM   1166 CB  CB  . ASN ASN ASN A A 194 194 . -4.041  22.839  26.140 1.00 27.78 1 . C ?  
ATOM   1167 CG  CG  . ASN ASN ASN A A 194 194 . -4.445  23.260  24.737 1.00 31.61 1 . C ?  
ATOM   1168 OD1 OD1 . ASN ASN ASN A A 194 194 . -3.912  24.226  24.190 1.00 33.00 1 . O ?  
ATOM   1169 ND2 ND2 . ASN ASN ASN A A 194 194 . -5.369  22.528  24.141 1.00 31.06 1 . N ?  
ATOM   1170 C   C   . ASN ASN ASN A A 194 194 . -2.176  22.530  27.769 1.00 26.91 1 . C ?  
ATOM   1171 O   O   . ASN ASN ASN A A 194 194 . -2.233  23.471  28.563 1.00 27.79 1 . O ?  
ATOM   1172 N   N   . ASN ASN ASN A A 195 195 . -1.813  21.310  28.148 1.00 22.44 1 . N ?  
ATOM   1173 CA  CA  . ASN ASN ASN A A 195 195 . -1.351  21.057  29.510 1.00 21.57 1 . C ?  
ATOM   1174 CB  CB  . ASN ASN ASN A A 195 195 . -2.525  20.591  30.384 1.00 28.90 1 . C ?  
ATOM   1175 CG  CG  . ASN ASN ASN A A 195 195 . -2.170  20.509  31.861 1.00 31.09 1 . C ?  
ATOM   1176 OD1 OD1 . ASN ASN ASN A A 195 195 . -1.189  21.100  32.314 1.00 42.47 1 . O ?  
ATOM   1177 ND2 ND2 . ASN ASN ASN A A 195 195 . -2.993  19.794  32.628 1.00 37.59 1 . N ?  
ATOM   1178 C   C   . ASN ASN ASN A A 195 195 . -0.228  20.019  29.489 1.00 22.51 1 . C ?  
ATOM   1179 O   O   . ASN ASN ASN A A 195 195 . -0.388  18.918  30.017 1.00 22.17 1 . O ?  
ATOM   1180 N   N   . PRO PRO PRO A A 196 196 . 0.907   20.358  28.852 1.00 24.58 1 . N ?  
ATOM   1181 CA  CA  . PRO PRO PRO A A 196 196 . 1.922   19.352  28.521 1.00 23.90 1 . C ?  
ATOM   1182 CB  CB  . PRO PRO PRO A A 196 196 . 2.987   20.160  27.764 1.00 25.17 1 . C ?  
ATOM   1183 CG  CG  . PRO PRO PRO A A 196 196 . 2.776   21.560  28.213 1.00 26.03 1 . C ?  
ATOM   1184 CD  CD  . PRO PRO PRO A A 196 196 . 1.303   21.695  28.379 1.00 27.02 1 . C ?  
ATOM   1185 C   C   . PRO PRO PRO A A 196 196 . 2.539   18.653  29.724 1.00 23.08 1 . C ?  
ATOM   1186 O   O   . PRO PRO PRO A A 196 196 . 3.011   17.534  29.557 1.00 22.28 1 . O ?  
ATOM   1187 N   N   . HIS HIS HIS A A 197 197 . 2.520   19.270  30.905 1.00 22.27 1 . N ?  
ATOM   1188 CA  CA  . HIS HIS HIS A A 197 197 . 3.148   18.663  32.075 1.00 24.88 1 . C ?  
ATOM   1189 CB  CB  . HIS HIS HIS A A 197 197 . 3.729   19.757  32.973 1.00 25.67 1 . C ?  
ATOM   1190 CG  CG  . HIS HIS HIS A A 197 197 . 4.803   20.551  32.304 1.00 26.84 1 . C ?  
ATOM   1191 ND1 ND1 . HIS HIS HIS A A 197 197 . 5.199   21.796  32.741 1.00 31.68 1 . N ?  
ATOM   1192 CE1 CE1 . HIS HIS HIS A A 197 197 . 6.153   22.254  31.950 1.00 32.45 1 . C ?  
ATOM   1193 NE2 NE2 . HIS HIS HIS A A 197 197 . 6.385   21.355  31.011 1.00 29.57 1 . N ?  
ATOM   1194 CD2 CD2 . HIS HIS HIS A A 197 197 . 5.548   20.282  31.207 1.00 24.05 1 . C ?  
ATOM   1195 C   C   . HIS HIS HIS A A 197 197 . 2.182   17.781  32.857 1.00 21.80 1 . C ?  
ATOM   1196 O   O   . HIS HIS HIS A A 197 197 . 2.504   17.282  33.930 1.00 22.27 1 . O ?  
ATOM   1197 N   N   . ASP ASP ASP A A 198 198 . 0.993   17.595  32.304 1.00 21.64 1 . N ?  
ATOM   1198 CA  CA  . ASP ASP ASP A A 198 198 . -0.020  16.777  32.948 1.00 21.51 1 . C ?  
ATOM   1199 CB  CB  . ASP ASP ASP A A 198 198 . -1.302  16.779  32.123 1.00 21.25 1 . C ?  
ATOM   1200 CG  CG  . ASP ASP ASP A A 198 198 . -2.498  16.282  32.908 1.00 29.58 1 . C ?  
ATOM   1201 OD2 OD2 . ASP ASP ASP A A 198 198 . -2.793  15.074  32.844 1.00 23.26 1 . O ?  
ATOM   1202 OD1 OD1 . ASP ASP ASP A A 198 198 . -3.145  17.103  33.589 1.00 35.51 1 . O 1- 
ATOM   1203 C   C   . ASP ASP ASP A A 198 198 . 0.515   15.355  33.114 1.00 21.04 1 . C ?  
ATOM   1204 O   O   . ASP ASP ASP A A 198 198 . 1.233   14.868  32.250 1.00 20.80 1 . O ?  
ATOM   1205 N   N   . ARG ARG ARG A A 199 199 . 0.157   14.696  34.219 1.00 18.09 1 . N ?  
ATOM   1206 CA  CA  . ARG ARG ARG A A 199 199 . 0.606   13.328  34.468 1.00 16.08 1 . C ?  
ATOM   1207 CB  CB  . ARG ARG ARG A A 199 199 . 1.002   13.183  35.941 1.00 18.55 1 . C ?  
ATOM   1208 CG  CG  . ARG ARG ARG A A 199 199 . 2.143   14.131  36.334 1.00 21.63 1 . C ?  
ATOM   1209 CD  CD  . ARG ARG ARG A A 199 199 . 2.575   13.932  37.776 1.00 20.00 1 . C ?  
ATOM   1210 NE  NE  . ARG ARG ARG A A 199 199 . 1.553   14.406  38.700 1.00 19.94 1 . N ?  
ATOM   1211 CZ  CZ  . ARG ARG ARG A A 199 199 . 1.612   15.568  39.353 1.00 27.95 1 . C ?  
ATOM   1212 NH1 NH1 . ARG ARG ARG A A 199 199 . 2.664   16.369  39.205 1.00 30.44 1 . N ?  
ATOM   1213 NH2 NH2 . ARG ARG ARG A A 199 199 . 0.624   15.925  40.169 1.00 27.57 1 . N ?  
ATOM   1214 C   C   . ARG ARG ARG A A 199 199 . -0.429  12.260  34.090 1.00 17.86 1 . C ?  
ATOM   1215 O   O   . ARG ARG ARG A A 199 199 . -0.275  11.090  34.449 1.00 16.09 1 . O ?  
ATOM   1216 N   N   . ARG ARG ARG A A 200 200 . -1.454  12.660  33.343 1.00 16.74 1 . N ?  
ATOM   1217 CA  CA  . ARG ARG ARG A A 200 200 . -2.512  11.742  32.921 1.00 16.52 1 . C ?  
ATOM   1218 CB  CB  . ARG ARG ARG A A 200 200 . -3.878  12.201  33.477 1.00 17.55 1 . C ?  
ATOM   1219 CG  CG  . ARG ARG ARG A A 200 200 . -3.898  12.516  34.973 1.00 24.74 1 . C ?  
ATOM   1220 CD  CD  . ARG ARG ARG A A 200 200 . -5.057  13.457  35.284 1.00 34.96 1 . C ?  
ATOM   1221 NE  NE  . ARG ARG ARG A A 200 200 . -5.001  13.977  36.648 1.00 50.42 1 . N ?  
ATOM   1222 CZ  CZ  . ARG ARG ARG A A 200 200 . -5.915  14.786  37.176 1.00 45.11 1 . C ?  
ATOM   1223 NH1 NH1 . ARG ARG ARG A A 200 200 . -5.786  15.208  38.427 1.00 49.84 1 . N ?  
ATOM   1224 NH2 NH2 . ARG ARG ARG A A 200 200 . -6.962  15.168  36.454 1.00 46.31 1 . N ?  
ATOM   1225 C   C   . ARG ARG ARG A A 200 200 . -2.614  11.618  31.399 1.00 14.24 1 . C ?  
ATOM   1226 O   O   . ARG ARG ARG A A 200 200 . -3.702  11.378  30.889 1.00 15.82 1 . O ?  
ATOM   1227 N   N   . ILE ILE ILE A A 201 201 . -1.506  11.793  30.677 1.00 14.53 1 . N ?  
ATOM   1228 CA  CA  . ILE ILE ILE A A 201 201 . -1.557  11.712  29.214 1.00 14.67 1 . C ?  
ATOM   1229 CB  CB  . ILE ILE ILE A A 201 201 . -0.462  12.586  28.546 1.00 14.68 1 . C ?  
ATOM   1230 CG1 CG1 . ILE ILE ILE A A 201 201 . -0.442  13.968  29.214 1.00 18.02 1 . C ?  
ATOM   1231 CD1 CD1 . ILE ILE ILE A A 201 201 . 0.578   14.906  28.612 1.00 17.05 1 . C ?  
ATOM   1232 CG2 CG2 . ILE ILE ILE A A 201 201 . -0.725  12.699  27.031 1.00 15.81 1 . C ?  
ATOM   1233 C   C   . ILE ILE ILE A A 201 201 . -1.455  10.243  28.801 1.00 16.84 1 . C ?  
ATOM   1234 O   O   . ILE ILE ILE A A 201 201 . -0.388  9.736   28.455 1.00 16.10 1 . O ?  
ATOM   1235 N   N   . ILE ILE ILE A A 202 202 . -2.612  9.582   28.816 1.00 13.37 1 . N ?  
ATOM   1236 CA  CA  . ILE ILE ILE A A 202 202 . -2.699  8.127   28.704 1.00 13.91 1 . C ?  
ATOM   1237 CB  CB  . ILE ILE ILE A A 202 202 . -3.246  7.496   30.019 1.00 14.99 1 . C ?  
ATOM   1238 CG1 CG1 . ILE ILE ILE A A 202 202 . -2.424  7.913   31.245 1.00 17.91 1 . C ?  
ATOM   1239 CD1 CD1 . ILE ILE ILE A A 202 202 . -1.092  7.277   31.320 1.00 24.75 1 . C ?  
ATOM   1240 CG2 CG2 . ILE ILE ILE A A 202 202 . -3.345  5.970   29.914 1.00 17.45 1 . C ?  
ATOM   1241 C   C   . ILE ILE ILE A A 202 202 . -3.636  7.752   27.580 1.00 14.46 1 . C ?  
ATOM   1242 O   O   . ILE ILE ILE A A 202 202 . -4.699  8.350   27.442 1.00 16.21 1 . O ?  
ATOM   1243 N   N   . MET MET MET A A 203 203 . -3.274  6.733   26.808 1.00 14.54 1 . N ?  
ATOM   1244 CA  CA  . MET MET MET A A 203 203 . -4.203  6.102   25.882 1.00 14.09 1 . C ?  
ATOM   1245 CB  CB  . MET MET MET A A 203 203 . -3.799  6.393   24.433 1.00 21.24 1 . C ?  
ATOM   1246 CG  CG  . MET MET MET A A 203 203 . -4.853  6.028   23.417 1.00 22.57 1 . C ?  
ATOM   1247 SD  SD  . MET MET MET A A 203 203 . -4.709  6.986   21.883 1.00 21.79 1 . S ?  
ATOM   1248 CE  CE  . MET MET MET A A 203 203 . -3.099  6.462   21.263 1.00 23.81 1 . C ?  
ATOM   1249 C   C   . MET MET MET A A 203 203 . -4.190  4.601   26.207 1.00 18.79 1 . C ?  
ATOM   1250 O   O   . MET MET MET A A 203 203 . -3.128  3.984   26.202 1.00 19.52 1 . O ?  
ATOM   1251 N   N   . CYS CYS CYS A A 204 204 . -5.348  4.032   26.533 1.00 16.72 1 . N ?  
ATOM   1252 CA  CA  . CYS CYS CYS A A 204 204 . -5.412  2.657   27.045 1.00 16.00 1 . C ?  
ATOM   1253 CB  CB  . CYS CYS CYS A A 204 204 . -6.014  2.639   28.452 1.00 18.91 1 . C ?  
ATOM   1254 SG  SG  . CYS CYS CYS A A 204 204 . -6.026  1.010   29.233 1.00 25.13 1 . S ?  
ATOM   1255 C   C   . CYS CYS CYS A A 204 204 . -6.244  1.776   26.127 1.00 18.81 1 . C ?  
ATOM   1256 O   O   . CYS CYS CYS A A 204 204 . -7.329  2.170   25.725 1.00 20.28 1 . O ?  
ATOM   1257 N   N   . ALA ALA ALA A A 205 205 . -5.754  0.571   25.821 1.00 16.74 1 . N ?  
ATOM   1258 CA  CA  . ALA ALA ALA A A 205 205 . -6.482  -0.335  24.924 1.00 17.45 1 . C ?  
ATOM   1259 CB  CB  . ALA ALA ALA A A 205 205 . -5.540  -0.883  23.842 1.00 17.83 1 . C ?  
ATOM   1260 C   C   . ALA ALA ALA A A 205 205 . -7.126  -1.489  25.686 1.00 16.39 1 . C ?  
ATOM   1261 O   O   . ALA ALA ALA A A 205 205 . -7.881  -2.268  25.120 1.00 17.10 1 . O ?  
ATOM   1262 N   N   . TRP TRP TRP A A 206 206 . -6.819  -1.610  26.971 1.00 17.36 1 . N ?  
ATOM   1263 CA  CA  . TRP TRP TRP A A 206 206 . -7.343  -2.720  27.763 1.00 16.31 1 . C ?  
ATOM   1264 CB  CB  . TRP TRP TRP A A 206 206 . -6.328  -3.120  28.837 1.00 16.67 1 . C ?  
ATOM   1265 CG  CG  . TRP TRP TRP A A 206 206 . -6.674  -4.390  29.567 1.00 16.32 1 . C ?  
ATOM   1266 CD1 CD1 . TRP TRP TRP A A 206 206 . -7.264  -4.495  30.797 1.00 17.32 1 . C ?  
ATOM   1267 NE1 NE1 . TRP TRP TRP A A 206 206 . -7.411  -5.823  31.138 1.00 16.88 1 . N ?  
ATOM   1268 CE2 CE2 . TRP TRP TRP A A 206 206 . -6.913  -6.598  30.123 1.00 17.18 1 . C ?  
ATOM   1269 CD2 CD2 . TRP TRP TRP A A 206 206 . -6.426  -5.731  29.125 1.00 16.25 1 . C ?  
ATOM   1270 CE3 CE3 . TRP TRP TRP A A 206 206 . -5.875  -6.283  27.965 1.00 17.77 1 . C ?  
ATOM   1271 CZ3 CZ3 . TRP TRP TRP A A 206 206 . -5.777  -7.661  27.860 1.00 19.82 1 . C ?  
ATOM   1272 CH2 CH2 . TRP TRP TRP A A 206 206 . -6.264  -8.503  28.870 1.00 17.88 1 . C ?  
ATOM   1273 CZ2 CZ2 . TRP TRP TRP A A 206 206 . -6.838  -7.996  30.007 1.00 20.21 1 . C ?  
ATOM   1274 C   C   . TRP TRP TRP A A 206 206 . -8.687  -2.390  28.409 1.00 21.94 1 . C ?  
ATOM   1275 O   O   . TRP TRP TRP A A 206 206 . -8.760  -1.657  29.390 1.00 26.54 1 . O ?  
ATOM   1276 N   N   . ASN ASN ASN A A 207 207 . -9.755  -2.943  27.848 1.00 16.43 1 . N ?  
ATOM   1277 CA  CA  . ASN ASN ASN A A 207 207 . -11.079 -2.863  28.455 1.00 17.60 1 . C ?  
ATOM   1278 CB  CB  . ASN ASN ASN A A 207 207 . -12.031 -2.103  27.523 1.00 21.36 1 . C ?  
ATOM   1279 CG  CG  . ASN ASN ASN A A 207 207 . -13.371 -1.817  28.151 1.00 19.59 1 . C ?  
ATOM   1280 OD1 OD1 . ASN ASN ASN A A 207 207 . -13.794 -2.479  29.089 1.00 23.98 1 . O ?  
ATOM   1281 ND2 ND2 . ASN ASN ASN A A 207 207 . -14.063 -0.823  27.609 1.00 35.34 1 . N ?  
ATOM   1282 C   C   . ASN ASN ASN A A 207 207 . -11.564 -4.286  28.710 1.00 18.58 1 . C ?  
ATOM   1283 O   O   . ASN ASN ASN A A 207 207 . -11.976 -4.964  27.779 1.00 20.05 1 . O ?  
ATOM   1284 N   N   . PRO PRO PRO A A 208 208 . -11.478 -4.769  29.962 1.00 19.84 1 . N ?  
ATOM   1285 CA  CA  . PRO PRO PRO A A 208 208 . -11.781 -6.186  30.197 1.00 21.30 1 . C ?  
ATOM   1286 CB  CB  . PRO PRO PRO A A 208 208 . -11.535 -6.364  31.702 1.00 25.84 1 . C ?  
ATOM   1287 CG  CG  . PRO PRO PRO A A 208 208 . -11.579 -5.004  32.265 1.00 21.36 1 . C ?  
ATOM   1288 CD  CD  . PRO PRO PRO A A 208 208 . -11.060 -4.082  31.192 1.00 21.25 1 . C ?  
ATOM   1289 C   C   . PRO PRO PRO A A 208 208 . -13.216 -6.556  29.833 1.00 21.68 1 . C ?  
ATOM   1290 O   O   . PRO PRO PRO A A 208 208 . -13.457 -7.694  29.442 1.00 24.74 1 . O ?  
ATOM   1291 N   N   . ALA ALA ALA A A 209 209 . -14.129 -5.593  29.912 1.00 22.64 1 . N ?  
ATOM   1292 CA  CA  . ALA ALA ALA A A 209 209 . -15.534 -5.859  29.596 1.00 28.06 1 . C ?  
ATOM   1293 CB  CB  . ALA ALA ALA A A 209 209 . -16.411 -4.697  30.036 1.00 29.10 1 . C ?  
ATOM   1294 C   C   . ALA ALA ALA A A 209 209 . -15.732 -6.134  28.104 1.00 27.47 1 . C ?  
ATOM   1295 O   O   . ALA ALA ALA A A 209 209 . -16.749 -6.705  27.713 1.00 26.71 1 . O ?  
ATOM   1296 N   N   . ASP ASP ASP A A 210 210 . -14.762 -5.729  27.282 1.00 24.67 1 . N ?  
ATOM   1297 CA  CA  . ASP ASP ASP A A 210 210 . -14.833 -5.922  25.831 1.00 21.23 1 . C ?  
ATOM   1298 CB  CB  . ASP ASP ASP A A 210 210 . -14.347 -4.654  25.106 1.00 20.95 1 . C ?  
ATOM   1299 CG  CG  . ASP ASP ASP A A 210 210 . -15.399 -3.562  25.062 1.00 25.42 1 . C ?  
ATOM   1300 OD1 OD1 . ASP ASP ASP A A 210 210 . -16.579 -3.851  25.370 1.00 30.73 1 . O ?  
ATOM   1301 OD2 OD2 . ASP ASP ASP A A 210 210 . -15.059 -2.416  24.703 1.00 23.66 1 . O 1- 
ATOM   1302 C   C   . ASP ASP ASP A A 210 210 . -14.039 -7.134  25.310 1.00 22.08 1 . C ?  
ATOM   1303 O   O   . ASP ASP ASP A A 210 210 . -14.123 -7.461  24.128 1.00 22.11 1 . O ?  
ATOM   1304 N   N   . LEU LEU LEU A A 211 211 . -13.272 -7.797  26.172 1.00 22.18 1 . N ?  
ATOM   1305 CA  CA  . LEU LEU LEU A A 211 211 . -12.341 -8.835  25.709 1.00 25.35 1 . C ?  
ATOM   1306 CB  CB  . LEU LEU LEU A A 211 211 . -11.578 -9.426  26.894 1.00 25.22 1 . C ?  
ATOM   1307 CG  CG  . LEU LEU LEU A A 211 211 . -10.605 -8.481  27.597 1.00 24.85 1 . C ?  
ATOM   1308 CD1 CD1 . LEU LEU LEU A A 211 211 . -10.098 -9.137  28.874 1.00 26.82 1 . C ?  
ATOM   1309 CD2 CD2 . LEU LEU LEU A A 211 211 . -9.437  -8.096  26.682 1.00 24.27 1 . C ?  
ATOM   1310 C   C   . LEU LEU LEU A A 211 211 . -13.013 -9.965  24.931 1.00 27.12 1 . C ?  
ATOM   1311 O   O   . LEU LEU LEU A A 211 211 . -12.503 -10.409 23.903 1.00 24.67 1 . O ?  
ATOM   1312 N   N   . SER SER SER A A 212 212 . -14.172 -10.409 25.399 1.00 27.24 1 . N ?  
ATOM   1313 CA  CA  . SER SER SER A A 212 212 . -14.829 -11.553 24.779 1.00 29.59 1 . C ?  
ATOM   1314 CB  CB  . SER SER SER A A 212 212 . -15.981 -12.050 25.658 1.00 32.92 1 . C ?  
ATOM   1315 OG  OG  . SER SER SER A A 212 212 . -16.910 -11.012 25.918 1.00 37.02 1 . O ?  
ATOM   1316 C   C   . SER SER SER A A 212 212 . -15.336 -11.220 23.379 1.00 32.64 1 . C ?  
ATOM   1317 O   O   . SER SER SER A A 212 212 . -15.678 -12.118 22.615 1.00 31.51 1 . O ?  
ATOM   1318 N   N   . LEU LEU LEU A A 213 213 . -15.375 -9.933  23.040 1.00 23.77 1 . N ?  
ATOM   1319 CA  CA  . LEU LEU LEU A A 213 213 . -15.826 -9.510  21.717 1.00 21.73 1 . C ?  
ATOM   1320 CB  CB  . LEU LEU LEU A A 213 213 . -16.653 -8.226  21.809 1.00 24.01 1 . C ?  
ATOM   1321 CG  CG  . LEU LEU LEU A A 213 213 . -17.942 -8.303  22.618 1.00 32.14 1 . C ?  
ATOM   1322 CD1 CD1 . LEU LEU LEU A A 213 213 . -18.540 -6.918  22.726 1.00 29.72 1 . C ?  
ATOM   1323 CD2 CD2 . LEU LEU LEU A A 213 213 . -18.908 -9.279  21.953 1.00 32.70 1 . C ?  
ATOM   1324 C   C   . LEU LEU LEU A A 213 213 . -14.668 -9.287  20.755 1.00 22.58 1 . C ?  
ATOM   1325 O   O   . LEU LEU LEU A A 213 213 . -14.879 -9.136  19.550 1.00 22.22 1 . O ?  
ATOM   1326 N   N   . MET MET MET A A 214 214 . -13.444 -9.266  21.281 1.00 21.56 1 . N ?  
ATOM   1327 CA  CA  . MET MET MET A A 214 214 . -12.286 -9.007  20.432 1.00 20.44 1 . C ?  
ATOM   1328 CB  CB  . MET MET MET A A 214 214 . -11.148 -8.412  21.252 1.00 16.67 1 . C ?  
ATOM   1329 CG  CG  . MET MET MET A A 214 214 . -11.526 -7.142  21.985 1.00 21.35 1 . C ?  
ATOM   1330 SD  SD  . MET MET MET A A 214 214 . -10.081 -6.540  22.881 1.00 22.36 1 . S ?  
ATOM   1331 CE  CE  . MET MET MET A A 214 214 . -10.803 -5.234  23.876 1.00 24.29 1 . C ?  
ATOM   1332 C   C   . MET MET MET A A 214 214 . -11.793 -10.260 19.740 1.00 18.02 1 . C ?  
ATOM   1333 O   O   . MET MET MET A A 214 214 . -11.784 -11.345 20.331 1.00 25.51 1 . O ?  
ATOM   1334 N   N   . ALA ALA ALA A A 215 215 . -11.371 -10.109 18.486 1.00 18.17 1 . N ?  
ATOM   1335 CA  CA  . ALA ALA ALA A A 215 215 . -10.719 -11.208 17.788 1.00 22.21 1 . C ?  
ATOM   1336 CB  CB  . ALA ALA ALA A A 215 215 . -10.337 -10.797 16.391 1.00 24.53 1 . C ?  
ATOM   1337 C   C   . ALA ALA ALA A A 215 215 . -9.485  -11.661 18.578 1.00 21.95 1 . C ?  
ATOM   1338 O   O   . ALA ALA ALA A A 215 215 . -9.262  -12.854 18.769 1.00 22.61 1 . O ?  
ATOM   1339 N   N   . LEU LEU LEU A A 216 216 . -8.701  -10.684 19.026 1.00 21.51 1 . N ?  
ATOM   1340 CA  CA  . LEU LEU LEU A A 216 216 . -7.514  -10.891 19.862 1.00 23.56 1 . C ?  
ATOM   1341 CB  CB  . LEU LEU LEU A A 216 216 . -6.220  -10.731 19.048 1.00 27.82 1 . C ?  
ATOM   1342 CG  CG  . LEU LEU LEU A A 216 216 . -5.925  -11.647 17.862 1.00 35.11 1 . C ?  
ATOM   1343 CD2 CD2 . LEU LEU LEU A A 216 216 . -5.890  -13.079 18.343 1.00 33.48 1 . C ?  
ATOM   1344 CD1 CD1 . LEU LEU LEU A A 216 216 . -4.606  -11.273 17.208 1.00 32.51 1 . C ?  
ATOM   1345 C   C   . LEU LEU LEU A A 216 216 . -7.527  -9.854  20.981 1.00 19.99 1 . C ?  
ATOM   1346 O   O   . LEU LEU LEU A A 216 216 . -7.887  -8.711  20.736 1.00 23.12 1 . O ?  
ATOM   1347 N   N   . PRO PRO PRO A A 217 217 . -7.126  -10.240 22.201 1.00 22.76 1 . N ?  
ATOM   1348 CA  CA  . PRO PRO PRO A A 217 217 . -6.931  -9.217  23.236 1.00 20.06 1 . C ?  
ATOM   1349 CB  CB  . PRO PRO PRO A A 217 217 . -6.799  -10.030 24.527 1.00 21.70 1 . C ?  
ATOM   1350 CG  CG  . PRO PRO PRO A A 217 217 . -6.295  -11.361 24.074 1.00 31.39 1 . C ?  
ATOM   1351 CD  CD  . PRO PRO PRO A A 217 217 . -6.902  -11.603 22.715 1.00 27.08 1 . C ?  
ATOM   1352 C   C   . PRO PRO PRO A A 217 217 . -5.654  -8.434  22.951 1.00 20.86 1 . C ?  
ATOM   1353 O   O   . PRO PRO PRO A A 217 217 . -4.679  -9.029  22.480 1.00 19.71 1 . O ?  
ATOM   1354 N   N   . PRO PRO PRO A A 218 218 . -5.649  -7.124  23.228 1.00 18.03 1 . N ?  
ATOM   1355 CA  CA  . PRO PRO PRO A A 218 218 . -4.460  -6.332  22.887 1.00 17.85 1 . C ?  
ATOM   1356 CB  CB  . PRO PRO PRO A A 218 218 . -4.880  -4.904  23.249 1.00 18.60 1 . C ?  
ATOM   1357 CG  CG  . PRO PRO PRO A A 218 218 . -5.876  -5.097  24.350 1.00 19.54 1 . C ?  
ATOM   1358 CD  CD  . PRO PRO PRO A A 218 218 . -6.664  -6.324  23.928 1.00 20.29 1 . C ?  
ATOM   1359 C   C   . PRO PRO PRO A A 218 218 . -3.240  -6.735  23.704 1.00 17.80 1 . C ?  
ATOM   1360 O   O   . PRO PRO PRO A A 218 218 . -3.417  -7.064  24.881 1.00 19.57 1 . O ?  
ATOM   1361 N   N   . CYS CYS CYS A A 219 219 . -2.049  -6.730  23.099 1.00 16.60 1 . N ?  
ATOM   1362 C   C   . CYS CYS CYS A A 219 219 . -0.245  -5.645  24.355 1.00 19.58 1 . C ?  
ATOM   1363 O   O   . CYS CYS CYS A A 219 219 . 0.558   -5.629  25.298 1.00 17.02 1 . O ?  
ATOM   1364 CA  CA  A CYS CYS CYS A A 219 219 . -0.797  -6.951  23.820 0.50 16.27 1 . C ?  
ATOM   1365 CB  CB  A CYS CYS CYS A A 219 219 . 0.252   -7.601  22.916 0.50 17.38 1 . C ?  
ATOM   1366 SG  SG  A CYS CYS CYS A A 219 219 . -0.082  -9.320  22.515 0.50 20.61 1 . S ?  
ATOM   1367 CA  CA  B CYS CYS CYS A A 219 219 . -0.840  -6.963  23.887 0.50 16.27 1 . C ?  
ATOM   1368 CB  CB  B CYS CYS CYS A A 219 219 . 0.202   -7.761  23.098 0.50 17.62 1 . C ?  
ATOM   1369 SG  SG  B CYS CYS CYS A A 219 219 . 0.818   -6.966  21.622 0.50 27.25 1 . S ?  
ATOM   1370 N   N   . HIS HIS HIS A A 220 220 . -0.653  -4.551  23.715 1.00 17.15 1 . N ?  
ATOM   1371 CA  CA  . HIS HIS HIS A A 220 220 . -0.193  -3.209  24.081 1.00 16.15 1 . C ?  
ATOM   1372 CB  CB  . HIS HIS HIS A A 220 220 . 0.132   -2.420  22.828 1.00 18.05 1 . C ?  
ATOM   1373 CG  CG  . HIS HIS HIS A A 220 220 . 1.060   -3.150  21.923 1.00 17.22 1 . C ?  
ATOM   1374 ND1 ND1 . HIS HIS HIS A A 220 220 . 0.791   -3.368  20.587 1.00 22.05 1 . N ?  
ATOM   1375 CE1 CE1 . HIS HIS HIS A A 220 220 . 1.783   -4.059  20.050 1.00 21.59 1 . C ?  
ATOM   1376 NE2 NE2 . HIS HIS HIS A A 220 220 . 2.677   -4.303  20.992 1.00 26.49 1 . N ?  
ATOM   1377 CD2 CD2 . HIS HIS HIS A A 220 220 . 2.244   -3.752  22.174 1.00 18.11 1 . C ?  
ATOM   1378 C   C   . HIS HIS HIS A A 220 220 . -1.255  -2.520  24.912 1.00 18.96 1 . C ?  
ATOM   1379 O   O   . HIS HIS HIS A A 220 220 . -2.244  -1.996  24.382 1.00 21.07 1 . O ?  
ATOM   1380 N   N   . LEU LEU LEU A A 221 221 . -1.069  -2.556  26.226 1.00 16.68 1 . N ?  
ATOM   1381 CA  CA  . LEU LEU LEU A A 221 221 . -2.169  -2.221  27.122 1.00 15.93 1 . C ?  
ATOM   1382 CB  CB  . LEU LEU LEU A A 221 221 . -1.910  -2.723  28.540 1.00 17.35 1 . C ?  
ATOM   1383 CG  CG  . LEU LEU LEU A A 221 221 . -1.718  -4.228  28.746 1.00 20.08 1 . C ?  
ATOM   1384 CD1 CD1 . LEU LEU LEU A A 221 221 . -1.786  -4.554  30.222 1.00 22.25 1 . C ?  
ATOM   1385 CD2 CD2 . LEU LEU LEU A A 221 221 . -2.742  -5.019  27.977 1.00 24.72 1 . C ?  
ATOM   1386 C   C   . LEU LEU LEU A A 221 221 . -2.406  -0.734  27.166 1.00 20.08 1 . C ?  
ATOM   1387 O   O   . LEU LEU LEU A A 221 221 . -3.550  -0.274  27.155 1.00 20.75 1 . O ?  
ATOM   1388 N   N   . LEU LEU LEU A A 222 222 . -1.324  0.022   27.245 1.00 18.12 1 . N ?  
ATOM   1389 CA  CA  . LEU LEU LEU A A 222 222 . -1.456  1.468   27.284 1.00 18.33 1 . C ?  
ATOM   1390 CB  CB  . LEU LEU LEU A A 222 222 . -1.948  1.942   28.655 1.00 21.05 1 . C ?  
ATOM   1391 CG  CG  . LEU LEU LEU A A 222 222 . -1.115  1.747   29.919 1.00 21.60 1 . C ?  
ATOM   1392 CD1 CD1 . LEU LEU LEU A A 222 222 . -0.036  2.817   30.079 1.00 23.72 1 . C ?  
ATOM   1393 CD2 CD2 . LEU LEU LEU A A 222 222 . -2.072  1.783   31.111 1.00 25.55 1 . C ?  
ATOM   1394 C   C   . LEU LEU LEU A A 222 222 . -0.157  2.156   26.951 1.00 18.63 1 . C ?  
ATOM   1395 O   O   . LEU LEU LEU A A 222 222 . 0.924   1.588   27.100 1.00 17.60 1 . O ?  
ATOM   1396 N   N   . CYS CYS CYS A A 223 223 . -0.280  3.397   26.500 1.00 16.13 1 . N ?  
ATOM   1397 CA  CA  . CYS CYS CYS A A 223 223 . 0.888   4.237   26.359 1.00 17.80 1 . C ?  
ATOM   1398 CB  CB  . CYS CYS CYS A A 223 223 . 1.195   4.516   24.888 1.00 18.79 1 . C ?  
ATOM   1399 SG  SG  . CYS CYS CYS A A 223 223 . -0.200  5.075   23.914 1.00 23.04 1 . S ?  
ATOM   1400 C   C   . CYS CYS CYS A A 223 223 . 0.664   5.524   27.150 1.00 16.47 1 . C ?  
ATOM   1401 O   O   . CYS CYS CYS A A 223 223 . -0.458  6.028   27.258 1.00 16.08 1 . O ?  
ATOM   1402 N   N   . GLN GLN GLN A A 224 224 . 1.741   6.012   27.751 1.00 13.03 1 . N ?  
ATOM   1403 CA  CA  . GLN GLN GLN A A 224 224 . 1.727   7.277   28.472 1.00 12.17 1 . C ?  
ATOM   1404 CB  CB  . GLN GLN GLN A A 224 224 . 2.114   7.078   29.948 1.00 12.85 1 . C ?  
ATOM   1405 CG  CG  . GLN GLN GLN A A 224 224 . 2.167   8.412   30.737 1.00 14.39 1 . C ?  
ATOM   1406 CD  CD  . GLN GLN GLN A A 224 224 . 2.364   8.225   32.233 1.00 16.37 1 . C ?  
ATOM   1407 OE1 OE1 . GLN GLN GLN A A 224 224 . 2.714   7.148   32.702 1.00 17.14 1 . O ?  
ATOM   1408 NE2 NE2 . GLN GLN GLN A A 224 224 . 2.127   9.297   32.992 1.00 14.79 1 . N ?  
ATOM   1409 C   C   . GLN GLN GLN A A 224 224 . 2.704   8.241   27.802 1.00 13.88 1 . C ?  
ATOM   1410 O   O   . GLN GLN GLN A A 224 224 . 3.767   7.843   27.361 1.00 14.10 1 . O ?  
ATOM   1411 N   N   . PHE PHE PHE A A 225 225 . 2.333   9.517   27.709 1.00 12.80 1 . N ?  
ATOM   1412 CA  CA  . PHE PHE PHE A A 225 225 . 3.238   10.501  27.121 1.00 15.31 1 . C ?  
ATOM   1413 CB  CB  . PHE PHE PHE A A 225 225 . 2.558   11.167  25.928 1.00 13.40 1 . C ?  
ATOM   1414 CG  CG  . PHE PHE PHE A A 225 225 . 2.183   10.182  24.856 1.00 14.28 1 . C ?  
ATOM   1415 CD1 CD1 . PHE PHE PHE A A 225 225 . 0.955   9.525   24.898 1.00 17.46 1 . C ?  
ATOM   1416 CE1 CE1 . PHE PHE PHE A A 225 225 . 0.626   8.580   23.934 1.00 17.35 1 . C ?  
ATOM   1417 CZ  CZ  . PHE PHE PHE A A 225 225 . 1.531   8.282   22.941 1.00 17.91 1 . C ?  
ATOM   1418 CE2 CE2 . PHE PHE PHE A A 225 225 . 2.766   8.926   22.893 1.00 18.24 1 . C ?  
ATOM   1419 CD2 CD2 . PHE PHE PHE A A 225 225 . 3.081   9.872   23.851 1.00 17.58 1 . C ?  
ATOM   1420 C   C   . PHE PHE PHE A A 225 225 . 3.703   11.515  28.152 1.00 15.84 1 . C ?  
ATOM   1421 O   O   . PHE PHE PHE A A 225 225 . 3.068   11.692  29.181 1.00 15.69 1 . O ?  
ATOM   1422 N   N   . TYR TYR TYR A A 226 226 . 4.846   12.142  27.868 1.00 15.65 1 . N ?  
ATOM   1423 CA  CA  . TYR TYR TYR A A 226 226 . 5.527   13.033  28.800 1.00 16.47 1 . C ?  
ATOM   1424 CB  CB  . TYR TYR TYR A A 226 226 . 6.536   12.223  29.609 1.00 16.32 1 . C ?  
ATOM   1425 CG  CG  . TYR TYR TYR A A 226 226 . 7.441   12.950  30.571 1.00 15.79 1 . C ?  
ATOM   1426 CD1 CD1 . TYR TYR TYR A A 226 226 . 8.706   13.367  30.175 1.00 18.28 1 . C ?  
ATOM   1427 CE1 CE1 . TYR TYR TYR A A 226 226 . 9.559   13.988  31.064 1.00 17.77 1 . C ?  
ATOM   1428 CZ  CZ  . TYR TYR TYR A A 226 226 . 9.153   14.177  32.366 1.00 21.94 1 . C ?  
ATOM   1429 OH  OH  . TYR TYR TYR A A 226 226 . 9.994   14.797  33.262 1.00 22.18 1 . O ?  
ATOM   1430 CE2 CE2 . TYR TYR TYR A A 226 226 . 7.908   13.759  32.783 1.00 20.98 1 . C ?  
ATOM   1431 CD2 CD2 . TYR TYR TYR A A 226 226 . 7.071   13.139  31.895 1.00 17.47 1 . C ?  
ATOM   1432 C   C   . TYR TYR TYR A A 226 226 . 6.211   14.141  28.004 1.00 16.46 1 . C ?  
ATOM   1433 O   O   . TYR TYR TYR A A 226 226 . 6.839   13.876  26.982 1.00 17.47 1 . O ?  
ATOM   1434 N   N   . VAL VAL VAL A A 227 227 . 6.092   15.379  28.475 1.00 16.58 1 . N ?  
ATOM   1435 CA  CA  . VAL VAL VAL A A 227 227 . 6.700   16.505  27.766 1.00 16.51 1 . C ?  
ATOM   1436 CB  CB  . VAL VAL VAL A A 227 227 . 5.639   17.502  27.269 1.00 19.28 1 . C ?  
ATOM   1437 CG1 CG1 . VAL VAL VAL A A 227 227 . 6.312   18.684  26.536 1.00 22.00 1 . C ?  
ATOM   1438 CG2 CG2 . VAL VAL VAL A A 227 227 . 4.625   16.807  26.377 1.00 20.59 1 . C ?  
ATOM   1439 C   C   . VAL VAL VAL A A 227 227 . 7.673   17.213  28.701 1.00 19.36 1 . C ?  
ATOM   1440 O   O   . VAL VAL VAL A A 227 227 . 7.318   17.545  29.833 1.00 21.18 1 . O ?  
ATOM   1441 N   N   . ALA ALA ALA A A 228 228 . 8.907   17.393  28.240 1.00 19.50 1 . N ?  
ATOM   1442 CA  CA  . ALA ALA ALA A A 228 228 . 9.926   18.117  28.999 1.00 21.51 1 . C ?  
ATOM   1443 CB  CB  . ALA ALA ALA A A 228 228 . 10.662  17.192  29.959 1.00 28.63 1 . C ?  
ATOM   1444 C   C   . ALA ALA ALA A A 228 228 . 10.903  18.770  28.025 1.00 26.62 1 . C ?  
ATOM   1445 O   O   . ALA ALA ALA A A 228 228 . 11.354  18.138  27.075 1.00 23.26 1 . O ?  
ATOM   1446 N   N   . ASP ASP ASP A A 229 229 . 11.200  20.045  28.266 1.00 30.04 1 . N ?  
ATOM   1447 CA  CA  . ASP ASP ASP A A 229 229 . 12.176  20.793  27.482 1.00 28.31 1 . C ?  
ATOM   1448 CB  CB  . ASP ASP ASP A A 229 229 . 13.588  20.357  27.851 1.00 33.22 1 . C ?  
ATOM   1449 CG  CG  . ASP ASP ASP A A 229 229 . 13.881  20.572  29.319 1.00 42.53 1 . C ?  
ATOM   1450 OD1 OD1 . ASP ASP ASP A A 229 229 . 13.688  21.710  29.795 1.00 47.76 1 . O ?  
ATOM   1451 OD2 OD2 . ASP ASP ASP A A 229 229 . 14.312  19.609  29.995 1.00 47.48 1 . O ?  
ATOM   1452 C   C   . ASP ASP ASP A A 229 229 . 11.959  20.646  25.984 1.00 27.78 1 . C ?  
ATOM   1453 O   O   . ASP ASP ASP A A 229 229 . 12.894  20.392  25.227 1.00 30.38 1 . O ?  
ATOM   1454 N   N   . GLY GLY GLY A A 230 230 . 10.710  20.804  25.565 1.00 25.24 1 . N ?  
ATOM   1455 CA  CA  . GLY GLY GLY A A 230 230 . 10.374  20.818  24.159 1.00 27.76 1 . C ?  
ATOM   1456 C   C   . GLY GLY GLY A A 230 230 . 10.353  19.455  23.499 1.00 24.05 1 . C ?  
ATOM   1457 O   O   . GLY GLY GLY A A 230 230 . 10.228  19.381  22.287 1.00 22.88 1 . O ?  
ATOM   1458 N   N   . GLU GLU GLU A A 231 231 . 10.450  18.388  24.294 1.00 20.95 1 . N ?  
ATOM   1459 CA  CA  . GLU GLU GLU A A 231 231 . 10.502  17.025  23.756 1.00 20.25 1 . C ?  
ATOM   1460 CB  CB  . GLU GLU GLU A A 231 231 . 11.809  16.340  24.144 1.00 20.77 1 . C ?  
ATOM   1461 CG  CG  . GLU GLU GLU A A 231 231 . 13.051  17.033  23.613 1.00 25.41 1 . C ?  
ATOM   1462 CD  CD  . GLU GLU GLU A A 231 231 . 14.305  16.220  23.847 1.00 31.29 1 . C ?  
ATOM   1463 OE1 OE1 . GLU GLU GLU A A 231 231 . 15.270  16.384  23.071 1.00 37.91 1 . O ?  
ATOM   1464 OE2 OE2 . GLU GLU GLU A A 231 231 . 14.328  15.416  24.801 1.00 35.98 1 . O 1- 
ATOM   1465 C   C   . GLU GLU GLU A A 231 231 . 9.339   16.161  24.240 1.00 18.24 1 . C ?  
ATOM   1466 O   O   . GLU GLU GLU A A 231 231 . 8.957   16.242  25.406 1.00 20.39 1 . O ?  
ATOM   1467 N   N   . LEU LEU LEU A A 232 232 . 8.811   15.322  23.347 1.00 17.72 1 . N ?  
ATOM   1468 CA  CA  . LEU LEU LEU A A 232 232 . 7.722   14.404  23.687 1.00 17.58 1 . C ?  
ATOM   1469 CB  CB  . LEU LEU LEU A A 232 232 . 6.620   14.437  22.623 1.00 17.35 1 . C ?  
ATOM   1470 CG  CG  . LEU LEU LEU A A 232 232 . 5.438   13.477  22.842 1.00 16.78 1 . C ?  
ATOM   1471 CD1 CD1 . LEU LEU LEU A A 232 232 . 4.570   13.934  24.000 1.00 16.02 1 . C ?  
ATOM   1472 CD2 CD2 . LEU LEU LEU A A 232 232 . 4.596   13.325  21.569 1.00 19.98 1 . C ?  
ATOM   1473 C   C   . LEU LEU LEU A A 232 232 . 8.271   12.989  23.824 1.00 17.48 1 . C ?  
ATOM   1474 O   O   . LEU LEU LEU A A 232 232 . 8.888   12.470  22.894 1.00 18.56 1 . O ?  
ATOM   1475 N   N   . SER SER SER A A 233 233 . 8.049   12.372  24.981 1.00 14.18 1 . N ?  
ATOM   1476 CA  CA  . SER SER SER A A 233 233 . 8.462   10.979  25.186 1.00 16.37 1 . C ?  
ATOM   1477 CB  CB  . SER SER SER A A 233 233 . 9.400   10.851  26.383 1.00 16.67 1 . C ?  
ATOM   1478 OG  OG  . SER SER SER A A 233 233 . 10.634  11.528  26.113 1.00 19.30 1 . O ?  
ATOM   1479 C   C   . SER SER SER A A 233 233 . 7.239   10.105  25.382 1.00 16.02 1 . C ?  
ATOM   1480 O   O   . SER SER SER A A 233 233 . 6.144   10.606  25.644 1.00 15.83 1 . O ?  
ATOM   1481 N   N   . CYS CYS CYS A A 234 234 . 7.434   8.802   25.228 1.00 15.30 1 . N ?  
ATOM   1482 CA  CA  . CYS CYS CYS A A 234 234 . 6.342   7.836   25.286 1.00 14.72 1 . C ?  
ATOM   1483 CB  CB  . CYS CYS CYS A A 234 234 . 5.877   7.462   23.875 1.00 15.49 1 . C ?  
ATOM   1484 SG  SG  . CYS CYS CYS A A 234 234 . 4.762   6.022   23.766 1.00 18.14 1 . S ?  
ATOM   1485 C   C   . CYS CYS CYS A A 234 234 . 6.822   6.599   26.024 1.00 13.83 1 . C ?  
ATOM   1486 O   O   . CYS CYS CYS A A 234 234 . 7.940   6.123   25.788 1.00 15.15 1 . O ?  
ATOM   1487 N   N   . GLN GLN GLN A A 235 235 . 5.990   6.096   26.937 1.00 11.98 1 . N ?  
ATOM   1488 CA  CA  . GLN GLN GLN A A 235 235 . 6.251   4.785   27.520 1.00 14.98 1 . C ?  
ATOM   1489 CB  CB  . GLN GLN GLN A A 235 235 . 6.428   4.868   29.049 1.00 14.96 1 . C ?  
ATOM   1490 CG  CG  . GLN GLN GLN A A 235 235 . 6.590   3.469   29.685 1.00 13.34 1 . C ?  
ATOM   1491 CD  CD  . GLN GLN GLN A A 235 235 . 7.153   3.451   31.105 1.00 14.04 1 . C ?  
ATOM   1492 OE1 OE1 . GLN GLN GLN A A 235 235 . 7.681   2.435   31.533 1.00 18.25 1 . O ?  
ATOM   1493 NE2 NE2 . GLN GLN GLN A A 235 235 . 7.013   4.550   31.840 1.00 15.77 1 . N ?  
ATOM   1494 C   C   . GLN GLN GLN A A 235 235 . 5.104   3.836   27.165 1.00 14.15 1 . C ?  
ATOM   1495 O   O   . GLN GLN GLN A A 235 235 . 3.931   4.169   27.344 1.00 14.67 1 . O ?  
ATOM   1496 N   N   . LEU LEU LEU A A 236 236 . 5.447   2.657   26.658 1.00 13.45 1 . N ?  
ATOM   1497 CA  CA  . LEU LEU LEU A A 236 236 . 4.457   1.629   26.350 1.00 14.71 1 . C ?  
ATOM   1498 CB  CB  . LEU LEU LEU A A 236 236 . 4.758   1.000   24.986 1.00 15.46 1 . C ?  
ATOM   1499 CG  CG  . LEU LEU LEU A A 236 236 . 4.037   -0.302  24.633 1.00 15.95 1 . C ?  
ATOM   1500 CD1 CD1 . LEU LEU LEU A A 236 236 . 2.543   -0.042  24.438 1.00 18.51 1 . C ?  
ATOM   1501 CD2 CD2 . LEU LEU LEU A A 236 236 . 4.684   -0.948  23.397 1.00 15.68 1 . C ?  
ATOM   1502 C   C   . LEU LEU LEU A A 236 236 . 4.489   0.558   27.426 1.00 16.30 1 . C ?  
ATOM   1503 O   O   . LEU LEU LEU A A 236 236 . 5.572   0.106   27.778 1.00 14.90 1 . O ?  
ATOM   1504 N   N   . TYR TYR TYR A A 237 237 . 3.334   0.169   27.968 1.00 11.83 1 . N ?  
ATOM   1505 CA  CA  . TYR TYR TYR A A 237 237 . 3.279   -1.052  28.778 1.00 13.51 1 . C ?  
ATOM   1506 CB  CB  . TYR TYR TYR A A 237 237 . 2.396   -0.902  30.031 1.00 13.51 1 . C ?  
ATOM   1507 CG  CG  . TYR TYR TYR A A 237 237 . 2.529   -2.143  30.884 1.00 14.54 1 . C ?  
ATOM   1508 CD1 CD1 . TYR TYR TYR A A 237 237 . 3.535   -2.238  31.843 1.00 14.54 1 . C ?  
ATOM   1509 CE1 CE1 . TYR TYR TYR A A 237 237 . 3.699   -3.379  32.591 1.00 15.20 1 . C ?  
ATOM   1510 CZ  CZ  . TYR TYR TYR A A 237 237 . 2.861   -4.465  32.367 1.00 15.42 1 . C ?  
ATOM   1511 OH  OH  . TYR TYR TYR A A 237 237 . 3.033   -5.610  33.107 1.00 15.49 1 . O ?  
ATOM   1512 CE2 CE2 . TYR TYR TYR A A 237 237 . 1.869   -4.402  31.410 1.00 16.05 1 . C ?  
ATOM   1513 CD2 CD2 . TYR TYR TYR A A 237 237 . 1.714   -3.245  30.670 1.00 15.39 1 . C ?  
ATOM   1514 C   C   . TYR TYR TYR A A 237 237 . 2.751   -2.186  27.902 1.00 12.73 1 . C ?  
ATOM   1515 O   O   . TYR TYR TYR A A 237 237 . 1.582   -2.175  27.500 1.00 14.32 1 . O ?  
ATOM   1516 N   N   . GLN GLN GLN A A 238 238 . 3.596   -3.171  27.631 1.00 14.04 1 . N ?  
ATOM   1517 CA  CA  . GLN GLN GLN A A 238 238 . 3.213   -4.295  26.786 1.00 14.39 1 . C ?  
ATOM   1518 CB  CB  . GLN GLN GLN A A 238 238 . 4.239   -4.456  25.654 1.00 13.22 1 . C ?  
ATOM   1519 CG  CG  . GLN GLN GLN A A 238 238 . 4.046   -5.696  24.828 1.00 14.95 1 . C ?  
ATOM   1520 CD  CD  . GLN GLN GLN A A 238 238 . 4.828   -5.639  23.526 1.00 16.59 1 . C ?  
ATOM   1521 OE1 OE1 . GLN GLN GLN A A 238 238 . 5.575   -4.684  23.270 1.00 20.22 1 . O ?  
ATOM   1522 NE2 NE2 . GLN GLN GLN A A 238 238 . 4.648   -6.646  22.689 1.00 15.64 1 . N ?  
ATOM   1523 C   C   . GLN GLN GLN A A 238 238 . 3.112   -5.553  27.644 1.00 14.03 1 . C ?  
ATOM   1524 O   O   . GLN GLN GLN A A 238 238 . 4.122   -5.977  28.218 1.00 14.68 1 . O ?  
ATOM   1525 N   N   . ARG ARG ARG A A 239 239 . 1.905   -6.137  27.744 1.00 15.08 1 . N ?  
ATOM   1526 CA  CA  . ARG ARG ARG A A 239 239 . 1.682   -7.271  28.671 1.00 15.14 1 . C ?  
ATOM   1527 CB  CB  . ARG ARG ARG A A 239 239 . 0.185   -7.553  28.887 1.00 13.91 1 . C ?  
ATOM   1528 CG  CG  . ARG ARG ARG A A 239 239 . -0.543  -8.048  27.631 1.00 16.50 1 . C ?  
ATOM   1529 CD  CD  . ARG ARG ARG A A 239 239 . -1.928  -8.659  27.903 1.00 16.46 1 . C ?  
ATOM   1530 NE  NE  . ARG ARG ARG A A 239 239 . -2.480  -8.998  26.603 1.00 15.12 1 . N ?  
ATOM   1531 CZ  CZ  . ARG ARG ARG A A 239 239 . -2.230  -10.134 25.976 1.00 17.75 1 . C ?  
ATOM   1532 NH1 NH1 . ARG ARG ARG A A 239 239 . -1.501  -11.084 26.574 1.00 16.77 1 . N ?  
ATOM   1533 NH2 NH2 . ARG ARG ARG A A 239 239 . -2.717  -10.329 24.764 1.00 18.53 1 . N ?  
ATOM   1534 C   C   . ARG ARG ARG A A 239 239 . 2.345   -8.546  28.173 1.00 15.55 1 . C ?  
ATOM   1535 O   O   . ARG ARG ARG A A 239 239 . 2.637   -9.436  28.948 1.00 14.10 1 . O ?  
ATOM   1536 N   N   . SER SER SER A A 240 240 . 2.566   -8.621  26.869 1.00 13.51 1 . N ?  
ATOM   1537 CA  CA  . SER SER SER A A 240 240 . 3.020   -9.854  26.245 1.00 13.95 1 . C ?  
ATOM   1538 CB  CB  . SER SER SER A A 240 240 . 1.819   -10.698 25.815 1.00 16.78 1 . C ?  
ATOM   1539 OG  OG  . SER SER SER A A 240 240 . 2.204   -11.839 25.051 1.00 17.60 1 . O ?  
ATOM   1540 C   C   . SER SER SER A A 240 240 . 3.874   -9.481  25.058 1.00 16.92 1 . C ?  
ATOM   1541 O   O   . SER SER SER A A 240 240 . 3.410   -8.780  24.166 1.00 16.15 1 . O ?  
ATOM   1542 N   N   . GLY GLY GLY A A 241 241 . 5.135   -9.904  25.078 1.00 13.67 1 . N ?  
ATOM   1543 CA  CA  . GLY GLY GLY A A 241 241 . 6.059   -9.592  24.003 1.00 15.67 1 . C ?  
ATOM   1544 C   C   . GLY GLY GLY A A 241 241 . 6.539   -10.860 23.336 1.00 17.00 1 . C ?  
ATOM   1545 O   O   . GLY GLY GLY A A 241 241 . 7.284   -11.640 23.937 1.00 16.81 1 . O ?  
ATOM   1546 N   N   . ASP ASP ASP A A 242 242 . 6.087   -11.063 22.102 1.00 16.86 1 . N ?  
ATOM   1547 CA  CA  . ASP ASP ASP A A 242 242 . 6.559   -12.139 21.248 1.00 17.32 1 . C ?  
ATOM   1548 CB  CB  . ASP ASP ASP A A 242 242 . 5.529   -12.411 20.149 1.00 19.41 1 . C ?  
ATOM   1549 CG  CG  . ASP ASP ASP A A 242 242 . 5.932   -13.518 19.194 1.00 27.20 1 . C ?  
ATOM   1550 OD1 OD1 . ASP ASP ASP A A 242 242 . 7.136   -13.836 19.092 1.00 23.30 1 . O 1- 
ATOM   1551 OD2 OD2 . ASP ASP ASP A A 242 242 . 5.016   -14.048 18.516 1.00 26.01 1 . O ?  
ATOM   1552 C   C   . ASP ASP ASP A A 242 242 . 7.899   -11.641 20.710 1.00 15.66 1 . C ?  
ATOM   1553 O   O   . ASP ASP ASP A A 242 242 . 7.938   -10.839 19.772 1.00 16.22 1 . O ?  
ATOM   1554 N   N   . MET MET MET A A 243 243 . 8.999   -12.051 21.351 1.00 15.84 1 . N ?  
ATOM   1555 CA  CA  . MET MET MET A A 243 243 . 10.256  -11.379 21.136 1.00 15.72 1 . C ?  
ATOM   1556 CB  CB  . MET MET MET A A 243 243 . 11.314  -11.864 22.140 1.00 17.33 1 . C ?  
ATOM   1557 CG  CG  . MET MET MET A A 243 243 . 11.007  -11.452 23.576 1.00 16.88 1 . C ?  
ATOM   1558 SD  SD  . MET MET MET A A 243 243 . 11.109  -9.673  23.886 1.00 21.03 1 . S ?  
ATOM   1559 CE  CE  . MET MET MET A A 243 243 . 12.861  -9.392  23.832 1.00 19.64 1 . C ?  
ATOM   1560 C   C   . MET MET MET A A 243 243 . 10.746  -11.573 19.714 1.00 16.02 1 . C ?  
ATOM   1561 O   O   . MET MET MET A A 243 243 . 11.351  -10.669 19.140 1.00 20.53 1 . O ?  
ATOM   1562 N   N   . GLY GLY GLY A A 244 244 . 10.454  -12.740 19.145 1.00 17.80 1 . N ?  
ATOM   1563 CA  CA  . GLY GLY GLY A A 244 244 . 10.901  -13.066 17.801 1.00 20.06 1 . C ?  
ATOM   1564 C   C   . GLY GLY GLY A A 244 244 . 10.100  -12.395 16.699 1.00 22.47 1 . C ?  
ATOM   1565 O   O   . GLY GLY GLY A A 244 244 . 10.663  -11.801 15.778 1.00 25.15 1 . O ?  
ATOM   1566 N   N   . LEU LEU LEU A A 245 245 . 8.782   -12.489 16.786 1.00 18.47 1 . N ?  
ATOM   1567 CA  CA  . LEU LEU LEU A A 245 245 . 7.929   -12.081 15.673 1.00 19.58 1 . C ?  
ATOM   1568 C   C   . LEU LEU LEU A A 245 245 . 7.417   -10.664 15.811 1.00 18.99 1 . C ?  
ATOM   1569 O   O   . LEU LEU LEU A A 245 245 . 7.181   -9.974  14.812 1.00 22.23 1 . O ?  
ATOM   1570 CB  CB  . LEU LEU LEU A A 245 245 . 6.735   -13.029 15.539 1.00 22.69 1 . C ?  
ATOM   1571 CG  CG  . LEU LEU LEU A A 245 245 . 6.605   -13.857 14.258 1.00 37.25 1 . C ?  
ATOM   1572 CD1 CD1 . LEU LEU LEU A A 245 245 . 5.302   -14.639 14.272 1.00 39.44 1 . C ?  
ATOM   1573 CD2 CD2 . LEU LEU LEU A A 245 245 . 6.688   -12.980 13.015 1.00 38.77 1 . C ?  
ATOM   1574 N   N   . GLY GLY GLY A A 246 246 . 7.218   -10.230 17.045 1.00 18.10 1 . N ?  
ATOM   1575 CA  CA  . GLY GLY GLY A A 246 246 . 6.496   -8.997  17.266 1.00 18.40 1 . C ?  
ATOM   1576 C   C   . GLY GLY GLY A A 246 246 . 7.288   -7.811  17.761 1.00 18.00 1 . C ?  
ATOM   1577 O   O   . GLY GLY GLY A A 246 246 . 7.101   -6.691  17.278 1.00 15.68 1 . O ?  
ATOM   1578 N   N   . VAL VAL VAL A A 247 247 . 8.166   -8.027  18.738 1.00 15.46 1 . N ?  
ATOM   1579 CA  CA  . VAL VAL VAL A A 247 247 . 8.677   -6.894  19.494 1.00 16.04 1 . C ?  
ATOM   1580 CB  CB  . VAL VAL VAL A A 247 247 . 9.531   -7.396  20.683 1.00 16.24 1 . C ?  
ATOM   1581 CG1 CG1 . VAL VAL VAL A A 247 247 . 10.406  -6.282  21.236 1.00 17.39 1 . C ?  
ATOM   1582 CG2 CG2 . VAL VAL VAL A A 247 247 . 8.589   -7.933  21.773 1.00 16.40 1 . C ?  
ATOM   1583 C   C   . VAL VAL VAL A A 247 247 . 9.433   -5.824  18.650 1.00 17.38 1 . C ?  
ATOM   1584 O   O   . VAL VAL VAL A A 247 247 . 9.202   -4.633  18.868 1.00 16.09 1 . O ?  
ATOM   1585 N   N   . PRO PRO PRO A A 248 248 . 10.277  -6.223  17.666 1.00 15.61 1 . N ?  
ATOM   1586 CA  CA  . PRO PRO PRO A A 248 248 . 10.879  -5.176  16.814 1.00 15.21 1 . C ?  
ATOM   1587 CB  CB  . PRO PRO PRO A A 248 248 . 11.721  -5.987  15.819 1.00 18.24 1 . C ?  
ATOM   1588 CG  CG  . PRO PRO PRO A A 248 248 . 12.082  -7.246  16.589 1.00 17.22 1 . C ?  
ATOM   1589 CD  CD  . PRO PRO PRO A A 248 248 . 10.855  -7.555  17.393 1.00 16.82 1 . C ?  
ATOM   1590 C   C   . PRO PRO PRO A A 248 248 . 9.828   -4.305  16.093 1.00 15.41 1 . C ?  
ATOM   1591 O   O   . PRO PRO PRO A A 248 248 . 9.960   -3.063  16.031 1.00 15.02 1 . O ?  
ATOM   1592 N   N   . PHE PHE PHE A A 249 249 . 8.784   -4.950  15.590 1.00 14.61 1 . N ?  
ATOM   1593 CA  CA  . PHE PHE PHE A A 249 249 . 7.670   -4.261  14.932 1.00 14.24 1 . C ?  
ATOM   1594 CB  CB  . PHE PHE PHE A A 249 249 . 6.711   -5.304  14.354 1.00 12.70 1 . C ?  
ATOM   1595 CG  CG  . PHE PHE PHE A A 249 249 . 5.578   -4.748  13.520 1.00 16.38 1 . C ?  
ATOM   1596 CD1 CD1 . PHE PHE PHE A A 249 249 . 4.471   -4.159  14.119 1.00 16.57 1 . C ?  
ATOM   1597 CE1 CE1 . PHE PHE PHE A A 249 249 . 3.408   -3.697  13.350 1.00 16.97 1 . C ?  
ATOM   1598 CZ  CZ  . PHE PHE PHE A A 249 249 . 3.437   -3.853  11.976 1.00 17.72 1 . C ?  
ATOM   1599 CE2 CE2 . PHE PHE PHE A A 249 249 . 4.520   -4.463  11.368 1.00 17.76 1 . C ?  
ATOM   1600 CD2 CD2 . PHE PHE PHE A A 249 249 . 5.579   -4.916  12.138 1.00 17.58 1 . C ?  
ATOM   1601 C   C   . PHE PHE PHE A A 249 249 . 6.971   -3.326  15.933 1.00 18.12 1 . C ?  
ATOM   1602 O   O   . PHE PHE PHE A A 249 249 . 6.677   -2.164  15.614 1.00 14.95 1 . O ?  
ATOM   1603 N   N   . ASN ASN ASN A A 250 250 . 6.742   -3.825  17.153 1.00 14.28 1 . N ?  
ATOM   1604 CA  CA  . ASN ASN ASN A A 250 250 . 6.073   -3.042  18.201 1.00 15.02 1 . C ?  
ATOM   1605 CB  CB  . ASN ASN ASN A A 250 250 . 5.863   -3.899  19.473 1.00 14.02 1 . C ?  
ATOM   1606 CG  CG  . ASN ASN ASN A A 250 250 . 5.147   -5.230  19.204 1.00 15.50 1 . C ?  
ATOM   1607 OD1 OD1 . ASN ASN ASN A A 250 250 . 5.415   -6.230  19.877 1.00 16.16 1 . O ?  
ATOM   1608 ND2 ND2 . ASN ASN ASN A A 250 250 . 4.217   -5.243  18.243 1.00 16.96 1 . N ?  
ATOM   1609 C   C   . ASN ASN ASN A A 250 250 . 6.845   -1.775  18.583 1.00 15.50 1 . C ?  
ATOM   1610 O   O   . ASN ASN ASN A A 250 250 . 6.253   -0.714  18.802 1.00 15.25 1 . O ?  
ATOM   1611 N   N   . ILE ILE ILE A A 251 251 . 8.169   -1.893  18.677 1.00 14.18 1 . N ?  
ATOM   1612 CA  CA  . ILE ILE ILE A A 251 251 . 9.022   -0.751  19.012 1.00 14.47 1 . C ?  
ATOM   1613 CB  CB  . ILE ILE ILE A A 251 251 . 10.498  -1.173  19.126 1.00 13.68 1 . C ?  
ATOM   1614 CG1 CG1 . ILE ILE ILE A A 251 251 . 10.707  -2.083  20.348 1.00 15.53 1 . C ?  
ATOM   1615 CD1 CD1 . ILE ILE ILE A A 251 251 . 12.073  -2.779  20.358 1.00 17.73 1 . C ?  
ATOM   1616 CG2 CG2 . ILE ILE ILE A A 251 251 . 11.423  0.055   19.213 1.00 16.95 1 . C ?  
ATOM   1617 C   C   . ILE ILE ILE A A 251 251 . 8.849   0.328   17.932 1.00 15.48 1 . C ?  
ATOM   1618 O   O   . ILE ILE ILE A A 251 251 . 8.717   1.518   18.232 1.00 14.65 1 . O ?  
ATOM   1619 N   N   . ALA ALA ALA A A 252 252 . 8.813   -0.108  16.678 1.00 15.09 1 . N ?  
ATOM   1620 CA  CA  . ALA ALA ALA A A 252 252 . 8.635   0.820   15.564 1.00 15.33 1 . C ?  
ATOM   1621 CB  CB  . ALA ALA ALA A A 252 252 . 8.832   0.093   14.226 1.00 16.26 1 . C ?  
ATOM   1622 C   C   . ALA ALA ALA A A 252 252 . 7.265   1.504   15.606 1.00 16.38 1 . C ?  
ATOM   1623 O   O   . ALA ALA ALA A A 252 252 . 7.159   2.716   15.369 1.00 16.12 1 . O ?  
ATOM   1624 N   N   . SER SER SER A A 253 253 . 6.228   0.736   15.924 1.00 14.08 1 . N ?  
ATOM   1625 CA  CA  . SER SER SER A A 253 253 . 4.853   1.269   15.976 1.00 14.95 1 . C ?  
ATOM   1626 CB  CB  . SER SER SER A A 253 253 . 3.860   0.195   16.410 1.00 16.35 1 . C ?  
ATOM   1627 OG  OG  . SER SER SER A A 253 253 . 3.695   -0.779  15.409 1.00 18.63 1 . O ?  
ATOM   1628 C   C   . SER SER SER A A 253 253 . 4.733   2.447   16.930 1.00 14.92 1 . C ?  
ATOM   1629 O   O   . SER SER SER A A 253 253 . 4.204   3.501   16.574 1.00 13.57 1 . O ?  
ATOM   1630 N   N   . TYR TYR TYR A A 254 254 . 5.215   2.265   18.151 1.00 16.88 1 . N ?  
ATOM   1631 CA  CA  . TYR TYR TYR A A 254 254 . 5.010   3.306   19.149 1.00 15.11 1 . C ?  
ATOM   1632 CB  CB  . TYR TYR TYR A A 254 254 . 5.004   2.692   20.568 1.00 15.67 1 . C ?  
ATOM   1633 CG  CG  . TYR TYR TYR A A 254 254 . 3.645   2.058   20.763 1.00 15.75 1 . C ?  
ATOM   1634 CD1 CD1 . TYR TYR TYR A A 254 254 . 3.372   0.769   20.281 1.00 17.10 1 . C ?  
ATOM   1635 CE1 CE1 . TYR TYR TYR A A 254 254 . 2.096   0.224   20.393 1.00 16.68 1 . C ?  
ATOM   1636 CZ  CZ  . TYR TYR TYR A A 254 254 . 1.081   0.976   20.964 1.00 19.70 1 . C ?  
ATOM   1637 OH  OH  . TYR TYR TYR A A 254 254 . -0.200  0.460   21.071 1.00 20.29 1 . O ?  
ATOM   1638 CE2 CE2 . TYR TYR TYR A A 254 254 . 1.329   2.254   21.426 1.00 18.31 1 . C ?  
ATOM   1639 CD2 CD2 . TYR TYR TYR A A 254 254 . 2.595   2.796   21.306 1.00 19.32 1 . C ?  
ATOM   1640 C   C   . TYR TYR TYR A A 254 254 . 6.004   4.444   19.004 1.00 15.05 1 . C ?  
ATOM   1641 O   O   . TYR TYR TYR A A 254 254 . 5.697   5.576   19.372 1.00 16.45 1 . O ?  
ATOM   1642 N   N   . SER SER SER A A 255 255 . 7.158   4.165   18.411 1.00 16.24 1 . N ?  
ATOM   1643 CA  CA  . SER SER SER A A 255 255 . 8.107   5.223   18.112 1.00 15.58 1 . C ?  
ATOM   1644 CB  CB  . SER SER SER A A 255 255 . 9.458   4.640   17.712 1.00 14.82 1 . C ?  
ATOM   1645 OG  OG  . SER SER SER A A 255 255 . 10.051  3.964   18.814 1.00 17.07 1 . O ?  
ATOM   1646 C   C   . SER SER SER A A 255 255 . 7.536   6.105   16.997 1.00 14.46 1 . C ?  
ATOM   1647 O   O   . SER SER SER A A 255 255 . 7.636   7.337   17.042 1.00 16.44 1 . O ?  
ATOM   1648 N   N   . LEU LEU LEU A A 256 256 . 6.898   5.470   16.023 1.00 15.62 1 . N ?  
ATOM   1649 CA  CA  . LEU LEU LEU A A 256 256 . 6.224   6.224   14.959 1.00 17.62 1 . C ?  
ATOM   1650 CB  CB  . LEU LEU LEU A A 256 256 . 5.692   5.285   13.872 1.00 16.29 1 . C ?  
ATOM   1651 CG  CG  . LEU LEU LEU A A 256 256 . 4.862   5.925   12.748 1.00 16.87 1 . C ?  
ATOM   1652 CD1 CD1 . LEU LEU LEU A A 256 256 . 5.667   6.965   11.966 1.00 16.63 1 . C ?  
ATOM   1653 CD2 CD2 . LEU LEU LEU A A 256 256 . 4.312   4.825   11.806 1.00 15.67 1 . C ?  
ATOM   1654 C   C   . LEU LEU LEU A A 256 256 . 5.085   7.075   15.516 1.00 16.15 1 . C ?  
ATOM   1655 O   O   . LEU LEU LEU A A 256 256 . 4.954   8.255   15.169 1.00 15.64 1 . O ?  
ATOM   1656 N   N   . LEU LEU LEU A A 257 257 . 4.272   6.484   16.390 1.00 14.56 1 . N ?  
ATOM   1657 CA  CA  . LEU LEU LEU A A 257 257 . 3.185   7.225   17.016 1.00 14.84 1 . C ?  
ATOM   1658 CB  CB  . LEU LEU LEU A A 257 257 . 2.435   6.331   18.015 1.00 14.02 1 . C ?  
ATOM   1659 CG  CG  . LEU LEU LEU A A 257 257 . 1.319   6.992   18.827 1.00 14.97 1 . C ?  
ATOM   1660 CD1 CD1 . LEU LEU LEU A A 257 257 . 0.228   7.498   17.897 1.00 16.68 1 . C ?  
ATOM   1661 CD2 CD2 . LEU LEU LEU A A 257 257 . 0.726   6.001   19.854 1.00 15.53 1 . C ?  
ATOM   1662 C   C   . LEU LEU LEU A A 257 257 . 3.711   8.474   17.708 1.00 17.33 1 . C ?  
ATOM   1663 O   O   . LEU LEU LEU A A 257 257 . 3.099   9.550   17.640 1.00 16.16 1 . O ?  
ATOM   1664 N   N   . THR THR THR A A 258 258 . 4.855   8.334   18.376 1.00 14.54 1 . N ?  
ATOM   1665 CA  CA  . THR THR THR A A 258 258 . 5.444   9.453   19.081 1.00 16.08 1 . C ?  
ATOM   1666 CB  CB  . THR THR THR A A 258 258 . 6.574   8.981   19.991 1.00 16.05 1 . C ?  
ATOM   1667 OG1 OG1 . THR THR THR A A 258 258 . 6.040   7.974   20.871 1.00 17.05 1 . O ?  
ATOM   1668 CG2 CG2 . THR THR THR A A 258 258 . 7.114   10.152  20.822 1.00 15.74 1 . C ?  
ATOM   1669 C   C   . THR THR THR A A 258 258 . 5.936   10.532  18.108 1.00 16.14 1 . C ?  
ATOM   1670 O   O   . THR THR THR A A 258 258 . 5.743   11.720  18.367 1.00 16.18 1 . O ?  
ATOM   1671 N   N   . TYR TYR TYR A A 259 259 . 6.550   10.126  16.999 1.00 17.14 1 . N ?  
ATOM   1672 CA  CA  . TYR TYR TYR A A 259 259 . 6.943   11.099  15.967 1.00 17.47 1 . C ?  
ATOM   1673 CB  CB  . TYR TYR TYR A A 259 259 . 7.631   10.418  14.784 1.00 18.43 1 . C ?  
ATOM   1674 CG  CG  . TYR TYR TYR A A 259 259 . 9.147   10.393  14.855 1.00 16.14 1 . C ?  
ATOM   1675 CD1 CD1 . TYR TYR TYR A A 259 259 . 9.814   9.565   15.759 1.00 20.18 1 . C ?  
ATOM   1676 CE1 CE1 . TYR TYR TYR A A 259 259 . 11.205  9.536   15.814 1.00 19.00 1 . C ?  
ATOM   1677 CZ  CZ  . TYR TYR TYR A A 259 259 . 11.943  10.323  14.946 1.00 21.75 1 . C ?  
ATOM   1678 OH  OH  . TYR TYR TYR A A 259 259 . 13.321  10.294  14.991 1.00 23.73 1 . O ?  
ATOM   1679 CE2 CE2 . TYR TYR TYR A A 259 259 . 11.306  11.149  14.044 1.00 22.07 1 . C ?  
ATOM   1680 CD2 CD2 . TYR TYR TYR A A 259 259 . 9.919   11.173  13.991 1.00 19.17 1 . C ?  
ATOM   1681 C   C   . TYR TYR TYR A A 259 259 . 5.740   11.878  15.459 1.00 17.68 1 . C ?  
ATOM   1682 O   O   . TYR TYR TYR A A 259 259 . 5.827   13.087  15.242 1.00 20.26 1 . O ?  
ATOM   1683 N   N   . MET MET MET A A 260 260 . 4.629   11.179  15.242 1.00 16.31 1 . N ?  
ATOM   1684 CA  CA  . MET MET MET A A 260 260 . 3.438   11.799  14.670 1.00 17.51 1 . C ?  
ATOM   1685 CB  CB  . MET MET MET A A 260 260 . 2.398   10.744  14.296 1.00 16.74 1 . C ?  
ATOM   1686 CG  CG  . MET MET MET A A 260 260 . 2.865   9.785   13.197 1.00 17.14 1 . C ?  
ATOM   1687 SD  SD  . MET MET MET A A 260 260 . 1.755   8.389   12.956 1.00 20.61 1 . S ?  
ATOM   1688 CE  CE  . MET MET MET A A 260 260 . 0.278   9.210   12.388 1.00 21.13 1 . C ?  
ATOM   1689 C   C   . MET MET MET A A 260 260 . 2.841   12.801  15.647 1.00 20.47 1 . C ?  
ATOM   1690 O   O   . MET MET MET A A 260 260 . 2.492   13.924  15.270 1.00 18.87 1 . O ?  
ATOM   1691 N   N   . LEU LEU LEU A A 261 261 . 2.729   12.390  16.907 1.00 17.13 1 . N ?  
ATOM   1692 CA  CA  . LEU LEU LEU A A 261 261 . 2.190   13.265  17.932 1.00 16.62 1 . C ?  
ATOM   1693 CB  CB  . LEU LEU LEU A A 261 261 . 2.032   12.513  19.260 1.00 16.97 1 . C ?  
ATOM   1694 CG  CG  . LEU LEU LEU A A 261 261 . 0.827   11.584  19.299 1.00 17.74 1 . C ?  
ATOM   1695 CD1 CD1 . LEU LEU LEU A A 261 261 . 0.988   10.602  20.456 1.00 17.83 1 . C ?  
ATOM   1696 CD2 CD2 . LEU LEU LEU A A 261 261 . -0.503  12.354  19.443 1.00 18.22 1 . C ?  
ATOM   1697 C   C   . LEU LEU LEU A A 261 261 . 3.061   14.498  18.127 1.00 19.29 1 . C ?  
ATOM   1698 O   O   . LEU LEU LEU A A 261 261 . 2.534   15.605  18.292 1.00 20.48 1 . O ?  
ATOM   1699 N   N   . ALA ALA ALA A A 262 262 . 4.379   14.306  18.089 1.00 18.67 1 . N ?  
ATOM   1700 CA  CA  . ALA ALA ALA A A 262 262 . 5.306   15.411  18.284 1.00 18.46 1 . C ?  
ATOM   1701 CB  CB  . ALA ALA ALA A A 262 262 . 6.734   14.915  18.359 1.00 20.37 1 . C ?  
ATOM   1702 C   C   . ALA ALA ALA A A 262 262 . 5.132   16.406  17.143 1.00 18.80 1 . C ?  
ATOM   1703 O   O   . ALA ALA ALA A A 262 262 . 5.089   17.616  17.360 1.00 21.52 1 . O ?  
ATOM   1704 N   N   . HIS HIS HIS A A 263 263 . 5.014   15.878  15.932 1.00 18.88 1 . N ?  
ATOM   1705 CA  CA  . HIS HIS HIS A A 263 263 . 4.833   16.700  14.734 1.00 21.72 1 . C ?  
ATOM   1706 CB  CB  . HIS HIS HIS A A 263 263 . 4.781   15.812  13.489 1.00 22.24 1 . C ?  
ATOM   1707 CG  CG  . HIS HIS HIS A A 263 263 . 4.650   16.572  12.207 1.00 26.97 1 . C ?  
ATOM   1708 ND1 ND1 . HIS HIS HIS A A 263 263 . 5.728   17.141  11.563 1.00 30.64 1 . N ?  
ATOM   1709 CE1 CE1 . HIS HIS HIS A A 263 263 . 5.312   17.740  10.460 1.00 26.88 1 . C ?  
ATOM   1710 NE2 NE2 . HIS HIS HIS A A 263 263 . 4.005   17.579  10.366 1.00 31.43 1 . N ?  
ATOM   1711 CD2 CD2 . HIS HIS HIS A A 263 263 . 3.567   16.847  11.443 1.00 30.09 1 . C ?  
ATOM   1712 C   C   . HIS HIS HIS A A 263 263 . 3.569   17.551  14.820 1.00 25.43 1 . C ?  
ATOM   1713 O   O   . HIS HIS HIS A A 263 263 . 3.598   18.764  14.582 1.00 27.09 1 . O ?  
ATOM   1714 N   N   . VAL VAL VAL A A 264 264 . 2.463   16.912  15.165 1.00 22.00 1 . N ?  
ATOM   1715 CA  CA  . VAL VAL VAL A A 264 264 . 1.181   17.598  15.246 1.00 22.19 1 . C ?  
ATOM   1716 CB  CB  . VAL VAL VAL A A 264 264 . 0.044   16.569  15.460 1.00 23.96 1 . C ?  
ATOM   1717 CG1 CG1 . VAL VAL VAL A A 264 264 . -1.266  17.246  15.858 1.00 32.84 1 . C ?  
ATOM   1718 CG2 CG2 . VAL VAL VAL A A 264 264 . -0.143  15.746  14.193 1.00 26.47 1 . C ?  
ATOM   1719 C   C   . VAL VAL VAL A A 264 264 . 1.171   18.665  16.354 1.00 24.36 1 . C ?  
ATOM   1720 O   O   . VAL VAL VAL A A 264 264 . 0.481   19.682  16.239 1.00 28.05 1 . O ?  
ATOM   1721 N   N   . THR THR THR A A 265 265 . 1.964   18.468  17.403 1.00 20.31 1 . N ?  
ATOM   1722 CA  CA  . THR THR THR A A 265 265 . 1.907   19.364  18.558 1.00 23.30 1 . C ?  
ATOM   1723 CB  CB  . THR THR THR A A 265 265 . 1.855   18.556  19.874 1.00 22.58 1 . C ?  
ATOM   1724 OG1 OG1 . THR THR THR A A 265 265 . 3.031   17.749  19.985 1.00 20.73 1 . O ?  
ATOM   1725 CG2 CG2 . THR THR THR A A 265 265 . 0.602   17.662  19.904 1.00 21.48 1 . C ?  
ATOM   1726 C   C   . THR THR THR A A 265 265 . 3.052   20.372  18.660 1.00 22.71 1 . C ?  
ATOM   1727 O   O   . THR THR THR A A 265 265 . 3.120   21.122  19.631 1.00 27.46 1 . O ?  
ATOM   1728 N   N   . GLY GLY GLY A A 266 266 . 3.941   20.400  17.674 1.00 24.41 1 . N ?  
ATOM   1729 CA  CA  . GLY GLY GLY A A 266 266 . 5.036   21.361  17.673 1.00 28.63 1 . C ?  
ATOM   1730 C   C   . GLY GLY GLY A A 266 266 . 6.188   21.016  18.601 1.00 28.28 1 . C ?  
ATOM   1731 O   O   . GLY GLY GLY A A 266 266 . 6.959   21.882  19.011 1.00 27.60 1 . O ?  
ATOM   1732 N   N   . LEU LEU LEU A A 267 267 . 6.313   19.735  18.924 1.00 23.48 1 . N ?  
ATOM   1733 CA  CA  . LEU LEU LEU A A 267 267 . 7.390   19.260  19.776 1.00 21.95 1 . C ?  
ATOM   1734 CB  CB  . LEU LEU LEU A A 267 267 . 6.814   18.437  20.935 1.00 22.16 1 . C ?  
ATOM   1735 CG  CG  . LEU LEU LEU A A 267 267 . 5.937   19.209  21.922 1.00 22.02 1 . C ?  
ATOM   1736 CD1 CD1 . LEU LEU LEU A A 267 267 . 5.289   18.245  22.920 1.00 22.38 1 . C ?  
ATOM   1737 CD2 CD2 . LEU LEU LEU A A 267 267 . 6.758   20.246  22.668 1.00 25.11 1 . C ?  
ATOM   1738 C   C   . LEU LEU LEU A A 267 267 . 8.395   18.428  18.978 1.00 21.57 1 . C ?  
ATOM   1739 O   O   . LEU LEU LEU A A 267 267 . 8.143   18.083  17.831 1.00 27.36 1 . O ?  
ATOM   1740 N   N   . ALA ALA ALA A A 268 268 . 9.539   18.116  19.583 1.00 20.17 1 . N ?  
ATOM   1741 CA  CA  . ALA ALA ALA A A 268 268 . 10.486  17.190  18.972 1.00 22.91 1 . C ?  
ATOM   1742 C   C   . ALA ALA ALA A A 268 268 . 10.380  15.842  19.684 1.00 20.02 1 . C ?  
ATOM   1743 O   O   . ALA ALA ALA A A 268 268 . 10.128  15.808  20.886 1.00 20.60 1 . O ?  
ATOM   1744 CB  CB  . ALA ALA ALA A A 268 268 . 11.900  17.732  19.057 1.00 29.79 1 . C ?  
ATOM   1745 N   N   . PRO PRO PRO A A 269 269 . 10.573  14.734  18.953 1.00 23.92 1 . N ?  
ATOM   1746 CA  CA  . PRO PRO PRO A A 269 269 . 10.573  13.425  19.628 1.00 22.68 1 . C ?  
ATOM   1747 CB  CB  . PRO PRO PRO A A 269 269 . 10.762  12.424  18.477 1.00 23.68 1 . C ?  
ATOM   1748 CG  CG  . PRO PRO PRO A A 269 269 . 10.447  13.178  17.219 1.00 25.61 1 . C ?  
ATOM   1749 CD  CD  . PRO PRO PRO A A 269 269 . 10.780  14.620  17.500 1.00 24.09 1 . C ?  
ATOM   1750 C   C   . PRO PRO PRO A A 269 269 . 11.717  13.294  20.644 1.00 22.97 1 . C ?  
ATOM   1751 O   O   . PRO PRO PRO A A 269 269 . 12.858  13.643  20.321 1.00 23.25 1 . O ?  
ATOM   1752 N   N   . GLY GLY GLY A A 270 270 . 11.417  12.786  21.843 1.00 19.02 1 . N ?  
ATOM   1753 CA  CA  . GLY GLY GLY A A 270 270 . 12.433  12.579  22.861 1.00 16.96 1 . C ?  
ATOM   1754 C   C   . GLY GLY GLY A A 270 270 . 12.883  11.138  23.001 1.00 19.31 1 . C ?  
ATOM   1755 O   O   . GLY GLY GLY A A 270 270 . 13.829  10.701  22.341 1.00 19.20 1 . O ?  
ATOM   1756 N   N   . GLU GLU GLU A A 271 271 . 12.213  10.398  23.882 1.00 18.11 1 . N ?  
ATOM   1757 CA  CA  . GLU GLU GLU A A 271 271 . 12.563  9.000   24.150 1.00 19.57 1 . C ?  
ATOM   1758 CB  CB  . GLU GLU GLU A A 271 271 . 13.125  8.850   25.563 1.00 21.58 1 . C ?  
ATOM   1759 CG  CG  . GLU GLU GLU A A 271 271 . 14.546  9.271   25.784 1.00 32.43 1 . C ?  
ATOM   1760 CD  CD  . GLU GLU GLU A A 271 271 . 14.998  8.860   27.170 1.00 33.96 1 . C ?  
ATOM   1761 OE1 OE1 . GLU GLU GLU A A 271 271 . 14.416  9.367   28.154 1.00 35.91 1 . O ?  
ATOM   1762 OE2 OE2 . GLU GLU GLU A A 271 271 . 15.884  7.987   27.273 1.00 42.02 1 . O ?  
ATOM   1763 C   C   . GLU GLU GLU A A 271 271 . 11.362  8.081   24.032 1.00 17.39 1 . C ?  
ATOM   1764 O   O   . GLU GLU GLU A A 271 271 . 10.254  8.497   24.341 1.00 18.04 1 . O ?  
ATOM   1765 N   N   . PHE PHE PHE A A 272 272 . 11.585  6.836   23.609 1.00 17.15 1 . N ?  
ATOM   1766 CA  CA  . PHE PHE PHE A A 272 272 . 10.571  5.790   23.745 1.00 16.29 1 . C ?  
ATOM   1767 CB  CB  . PHE PHE PHE A A 272 272 . 10.307  5.094   22.400 1.00 16.30 1 . C ?  
ATOM   1768 CG  CG  . PHE PHE PHE A A 272 272 . 9.458   3.847   22.524 1.00 15.24 1 . C ?  
ATOM   1769 CD1 CD1 . PHE PHE PHE A A 272 272 . 8.174   3.920   23.044 1.00 16.99 1 . C ?  
ATOM   1770 CE1 CE1 . PHE PHE PHE A A 272 272 . 7.377   2.762   23.174 1.00 17.03 1 . C ?  
ATOM   1771 CZ  CZ  . PHE PHE PHE A A 272 272 . 7.887   1.524   22.770 1.00 15.98 1 . C ?  
ATOM   1772 CE2 CE2 . PHE PHE PHE A A 272 272 . 9.179   1.447   22.253 1.00 16.13 1 . C ?  
ATOM   1773 CD2 CD2 . PHE PHE PHE A A 272 272 . 9.957   2.611   22.134 1.00 16.36 1 . C ?  
ATOM   1774 C   C   . PHE PHE PHE A A 272 272 . 11.018  4.768   24.792 1.00 15.73 1 . C ?  
ATOM   1775 O   O   . PHE PHE PHE A A 272 272 . 12.067  4.148   24.640 1.00 16.86 1 . O ?  
ATOM   1776 N   N   . ILE ILE ILE A A 273 273 . 10.226  4.604   25.861 1.00 14.00 1 . N ?  
ATOM   1777 CA  CA  . ILE ILE ILE A A 273 273 . 10.522  3.630   26.902 1.00 13.62 1 . C ?  
ATOM   1778 CB  CB  . ILE ILE ILE A A 273 273 . 10.312  4.225   28.312 1.00 15.94 1 . C ?  
ATOM   1779 CG1 CG1 . ILE ILE ILE A A 273 273 . 11.238  5.428   28.503 1.00 20.65 1 . C ?  
ATOM   1780 CD1 CD1 . ILE ILE ILE A A 273 273 . 10.577  6.761   28.242 1.00 21.59 1 . C ?  
ATOM   1781 CG2 CG2 . ILE ILE ILE A A 273 273 . 10.591  3.181   29.386 1.00 16.74 1 . C ?  
ATOM   1782 C   C   . ILE ILE ILE A A 273 273 . 9.635   2.415   26.699 1.00 15.50 1 . C ?  
ATOM   1783 O   O   . ILE ILE ILE A A 273 273 . 8.410   2.517   26.703 1.00 16.02 1 . O ?  
ATOM   1784 N   N   . HIS HIS HIS A A 274 274 . 10.267  1.271   26.489 1.00 12.22 1 . N ?  
ATOM   1785 CA  CA  . HIS HIS HIS A A 274 274 . 9.544   0.038   26.198 1.00 13.39 1 . C ?  
ATOM   1786 CB  CB  . HIS HIS HIS A A 274 274 . 10.233  -0.723  25.066 1.00 17.68 1 . C ?  
ATOM   1787 CG  CG  . HIS HIS HIS A A 274 274 . 9.489   -1.948  24.640 1.00 16.74 1 . C ?  
ATOM   1788 ND1 ND1 . HIS HIS HIS A A 274 274 . 10.122  -3.124  24.276 1.00 20.05 1 . N ?  
ATOM   1789 CE1 CE1 . HIS HIS HIS A A 274 274 . 9.215   -4.025  23.956 1.00 19.36 1 . C ?  
ATOM   1790 NE2 NE2 . HIS HIS HIS A A 274 274 . 8.015   -3.481  24.093 1.00 20.07 1 . N ?  
ATOM   1791 CD2 CD2 . HIS HIS HIS A A 274 274 . 8.161   -2.189  24.539 1.00 16.16 1 . C ?  
ATOM   1792 C   C   . HIS HIS HIS A A 274 274 . 9.501   -0.816  27.446 1.00 18.00 1 . C ?  
ATOM   1793 O   O   . HIS HIS HIS A A 274 274 . 10.552  -1.260  27.902 1.00 16.79 1 . O ?  
ATOM   1794 N   N   . THR THR THR A A 275 275 . 8.315   -1.007  28.027 1.00 12.60 1 . N ?  
ATOM   1795 CA  CA  . THR THR THR A A 275 275 . 8.204   -1.820  29.241 1.00 13.49 1 . C ?  
ATOM   1796 CB  CB  . THR THR THR A A 275 275 . 7.508   -1.057  30.387 1.00 14.80 1 . C ?  
ATOM   1797 OG1 OG1 . THR THR THR A A 275 275 . 8.364   0.006   30.828 1.00 15.64 1 . O ?  
ATOM   1798 CG2 CG2 . THR THR THR A A 275 275 . 7.228   -1.990  31.569 1.00 17.19 1 . C ?  
ATOM   1799 C   C   . THR THR THR A A 275 275 . 7.448   -3.091  28.929 1.00 14.35 1 . C ?  
ATOM   1800 O   O   . THR THR THR A A 275 275 . 6.356   -3.047  28.353 1.00 15.06 1 . O ?  
ATOM   1801 N   N   . LEU LEU LEU A A 276 276 . 8.042   -4.233  29.282 1.00 12.86 1 . N ?  
ATOM   1802 CA  CA  . LEU LEU LEU A A 276 276 . 7.427   -5.541  29.016 1.00 14.26 1 . C ?  
ATOM   1803 CB  CB  . LEU LEU LEU A A 276 276 . 8.403   -6.475  28.290 1.00 15.66 1 . C ?  
ATOM   1804 CG  CG  . LEU LEU LEU A A 276 276 . 8.640   -6.180  26.814 1.00 17.40 1 . C ?  
ATOM   1805 CD1 CD1 . LEU LEU LEU A A 276 276 . 9.916   -6.872  26.341 1.00 20.13 1 . C ?  
ATOM   1806 CD2 CD2 . LEU LEU LEU A A 276 276 . 7.437   -6.654  26.038 1.00 19.35 1 . C ?  
ATOM   1807 C   C   . LEU LEU LEU A A 276 276 . 6.969   -6.252  30.274 1.00 16.20 1 . C ?  
ATOM   1808 O   O   . LEU LEU LEU A A 276 276 . 7.630   -6.172  31.318 1.00 16.77 1 . O ?  
ATOM   1809 N   N   . GLY GLY GLY A A 277 277 . 5.851   -6.965  30.145 1.00 14.95 1 . N ?  
ATOM   1810 CA  CA  . GLY GLY GLY A A 277 277 . 5.392   -7.925  31.140 1.00 15.81 1 . C ?  
ATOM   1811 C   C   . GLY GLY GLY A A 277 277 . 6.005   -9.278  30.825 1.00 15.04 1 . C ?  
ATOM   1812 O   O   . GLY GLY GLY A A 277 277 . 7.186   -9.498  31.095 1.00 15.76 1 . O ?  
ATOM   1813 N   N   . ASP ASP ASP A A 278 278 . 5.210   -10.168 30.233 1.00 14.53 1 . N ?  
ATOM   1814 CA  CA  . ASP ASP ASP A A 278 278 . 5.671   -11.500 29.836 1.00 14.19 1 . C ?  
ATOM   1815 CB  CB  . ASP ASP ASP A A 278 278 . 4.470   -12.449 29.706 1.00 16.35 1 . C ?  
ATOM   1816 CG  CG  . ASP ASP ASP A A 278 278 . 4.871   -13.904 29.545 1.00 21.21 1 . C ?  
ATOM   1817 OD1 OD1 . ASP ASP ASP A A 278 278 . 5.722   -14.193 28.679 1.00 20.76 1 . O 1- 
ATOM   1818 OD2 OD2 . ASP ASP ASP A A 278 278 . 4.315   -14.758 30.278 1.00 24.06 1 . O ?  
ATOM   1819 C   C   . ASP ASP ASP A A 278 278 . 6.444   -11.406 28.527 1.00 16.03 1 . C ?  
ATOM   1820 O   O   . ASP ASP ASP A A 278 278 . 5.858   -11.351 27.449 1.00 16.27 1 . O ?  
ATOM   1821 N   N   . ALA ALA ALA A A 279 279 . 7.767   -11.366 28.640 1.00 14.13 1 . N ?  
ATOM   1822 CA  CA  . ALA ALA ALA A A 279 279 . 8.653   -11.331 27.471 1.00 13.97 1 . C ?  
ATOM   1823 CB  CB  . ALA ALA ALA A A 279 279 . 9.889   -10.493 27.772 1.00 14.66 1 . C ?  
ATOM   1824 C   C   . ALA ALA ALA A A 279 279 . 9.047   -12.758 27.113 1.00 16.61 1 . C ?  
ATOM   1825 O   O   . ALA ALA ALA A A 279 279 . 9.715   -13.436 27.898 1.00 16.86 1 . O ?  
ATOM   1826 N   N   . HIS HIS HIS A A 280 280 . 8.631   -13.234 25.944 1.00 15.66 1 . N ?  
ATOM   1827 CA  CA  . HIS HIS HIS A A 280 280 . 8.805   -14.654 25.661 1.00 15.21 1 . C ?  
ATOM   1828 CB  CB  . HIS HIS HIS A A 280 280 . 7.483   -15.397 25.892 1.00 16.65 1 . C ?  
ATOM   1829 CG  CG  . HIS HIS HIS A A 280 280 . 6.346   -14.850 25.097 1.00 17.58 1 . C ?  
ATOM   1830 ND1 ND1 . HIS HIS HIS A A 280 280 . 5.513   -13.865 25.582 1.00 16.25 1 . N ?  
ATOM   1831 CE1 CE1 . HIS HIS HIS A A 280 280 . 4.609   -13.563 24.665 1.00 17.13 1 . C ?  
ATOM   1832 NE2 NE2 . HIS HIS HIS A A 280 280 . 4.823   -14.320 23.603 1.00 19.35 1 . N ?  
ATOM   1833 CD2 CD2 . HIS HIS HIS A A 280 280 . 5.907   -15.134 23.845 1.00 17.64 1 . C ?  
ATOM   1834 C   C   . HIS HIS HIS A A 280 280 . 9.314   -14.959 24.264 1.00 17.81 1 . C ?  
ATOM   1835 O   O   . HIS HIS HIS A A 280 280 . 9.170   -14.170 23.312 1.00 15.84 1 . O ?  
ATOM   1836 N   N   . ILE ILE ILE A A 281 281 . 9.930   -16.126 24.169 1.00 15.93 1 . N ?  
ATOM   1837 CA  CA  . ILE ILE ILE A A 281 281 . 10.407  -16.681 22.916 1.00 15.09 1 . C ?  
ATOM   1838 CB  CB  . ILE ILE ILE A A 281 281 . 11.946  -16.868 22.924 1.00 16.43 1 . C ?  
ATOM   1839 CG1 CG1 . ILE ILE ILE A A 281 281 . 12.666  -15.523 23.021 1.00 17.97 1 . C ?  
ATOM   1840 CD1 CD1 . ILE ILE ILE A A 281 281 . 14.171  -15.640 23.250 1.00 17.78 1 . C ?  
ATOM   1841 CG2 CG2 . ILE ILE ILE A A 281 281 . 12.403  -17.678 21.687 1.00 17.99 1 . C ?  
ATOM   1842 C   C   . ILE ILE ILE A A 281 281 . 9.717   -18.024 22.707 1.00 18.46 1 . C ?  
ATOM   1843 O   O   . ILE ILE ILE A A 281 281 . 9.843   -18.926 23.542 1.00 20.00 1 . O ?  
ATOM   1844 N   N   . TYR TYR TYR A A 282 282 . 8.953   -18.151 21.622 1.00 16.77 1 . N ?  
ATOM   1845 CA  CA  . TYR TYR TYR A A 282 282 . 8.400   -19.445 21.246 1.00 20.52 1 . C ?  
ATOM   1846 CB  CB  . TYR TYR TYR A A 282 282 . 7.403   -19.299 20.095 1.00 21.34 1 . C ?  
ATOM   1847 CG  CG  . TYR TYR TYR A A 282 282 . 6.098   -18.651 20.521 1.00 20.80 1 . C ?  
ATOM   1848 CD1 CD1 . TYR TYR TYR A A 282 282 . 5.151   -19.373 21.240 1.00 23.15 1 . C ?  
ATOM   1849 CE1 CE1 . TYR TYR TYR A A 282 282 . 3.961   -18.791 21.644 1.00 26.63 1 . C ?  
ATOM   1850 CZ  CZ  . TYR TYR TYR A A 282 282 . 3.708   -17.474 21.333 1.00 24.58 1 . C ?  
ATOM   1851 OH  OH  . TYR TYR TYR A A 282 282 . 2.526   -16.914 21.734 1.00 27.41 1 . O ?  
ATOM   1852 CE2 CE2 . TYR TYR TYR A A 282 282 . 4.628   -16.727 20.627 1.00 20.03 1 . C ?  
ATOM   1853 CD2 CD2 . TYR TYR TYR A A 282 282 . 5.824   -17.317 20.225 1.00 20.41 1 . C ?  
ATOM   1854 C   C   . TYR TYR TYR A A 282 282 . 9.540   -20.382 20.857 1.00 21.17 1 . C ?  
ATOM   1855 O   O   . TYR TYR TYR A A 282 282 . 10.506  -19.967 20.224 1.00 18.84 1 . O ?  
ATOM   1856 N   N   . LYS LYS LYS A A 283 283 . 9.437   -21.645 21.248 1.00 27.39 1 . N ?  
ATOM   1857 CA  CA  . LYS LYS LYS A A 283 283 . 10.536  -22.585 21.019 1.00 26.71 1 . C ?  
ATOM   1858 CB  CB  . LYS LYS LYS A A 283 283 . 10.178  -23.945 21.615 1.00 31.83 1 . C ?  
ATOM   1859 CG  CG  . LYS LYS LYS A A 283 283 . 9.738   -23.843 23.058 1.00 27.75 1 . C ?  
ATOM   1860 CD  CD  . LYS LYS LYS A A 283 283 . 10.912  -23.648 23.996 1.00 33.71 1 . C ?  
ATOM   1861 CE  CE  . LYS LYS LYS A A 283 283 . 11.713  -24.943 24.124 1.00 42.22 1 . C ?  
ATOM   1862 NZ  NZ  . LYS LYS LYS A A 283 283 . 12.905  -24.811 25.015 1.00 42.99 1 . N ?  
ATOM   1863 C   C   . LYS LYS LYS A A 283 283 . 10.901  -22.722 19.537 1.00 27.82 1 . C ?  
ATOM   1864 O   O   . LYS LYS LYS A A 283 283 . 12.069  -22.892 19.192 1.00 25.83 1 . O ?  
ATOM   1865 N   N   . THR THR THR A A 284 284 . 9.914   -22.612 18.654 1.00 26.09 1 . N ?  
ATOM   1866 CA  CA  . THR THR THR A A 284 284 . 10.176  -22.713 17.221 1.00 27.20 1 . C ?  
ATOM   1867 CB  CB  . THR THR THR A A 284 284 . 8.869   -22.896 16.418 1.00 34.58 1 . C ?  
ATOM   1868 OG1 OG1 . THR THR THR A A 284 284 . 7.922   -21.887 16.791 1.00 31.12 1 . O ?  
ATOM   1869 CG2 CG2 . THR THR THR A A 284 284 . 8.265   -24.261 16.691 1.00 35.17 1 . C ?  
ATOM   1870 C   C   . THR THR THR A A 284 284 . 10.935  -21.496 16.666 1.00 25.52 1 . C ?  
ATOM   1871 O   O   . THR THR THR A A 284 284 . 11.391  -21.514 15.524 1.00 30.43 1 . O ?  
ATOM   1872 N   N   . HIS HIS HIS A A 285 285 . 11.086  -20.446 17.469 1.00 20.37 1 . N ?  
ATOM   1873 CA  CA  . HIS HIS HIS A A 285 285 . 11.844  -19.275 17.038 1.00 24.00 1 . C ?  
ATOM   1874 CB  CB  . HIS HIS HIS A A 285 285 . 11.193  -17.981 17.532 1.00 20.76 1 . C ?  
ATOM   1875 CG  CG  . HIS HIS HIS A A 285 285 . 9.796   -17.776 17.038 1.00 23.49 1 . C ?  
ATOM   1876 ND1 ND1 . HIS HIS HIS A A 285 285 . 8.983   -16.770 17.519 1.00 23.60 1 . N ?  
ATOM   1877 CE1 CE1 . HIS HIS HIS A A 285 285 . 7.815   -16.823 16.901 1.00 24.39 1 . C ?  
ATOM   1878 NE2 NE2 . HIS HIS HIS A A 285 285 . 7.839   -17.826 16.043 1.00 25.13 1 . N ?  
ATOM   1879 CD2 CD2 . HIS HIS HIS A A 285 285 . 9.073   -18.434 16.102 1.00 23.40 1 . C ?  
ATOM   1880 C   C   . HIS HIS HIS A A 285 285 . 13.287  -19.286 17.524 1.00 19.02 1 . C ?  
ATOM   1881 O   O   . HIS HIS HIS A A 285 285 . 14.060  -18.405 17.162 1.00 20.45 1 . O ?  
ATOM   1882 N   N   . ILE ILE ILE A A 286 286 . 13.659  -20.257 18.350 1.00 23.90 1 . N ?  
ATOM   1883 CA  CA  . ILE ILE ILE A A 286 286 . 14.985  -20.184 18.960 1.00 21.52 1 . C ?  
ATOM   1884 CB  CB  . ILE ILE ILE A A 286 286 . 15.167  -21.269 20.028 1.00 22.29 1 . C ?  
ATOM   1885 CG1 CG1 . ILE ILE ILE A A 286 286 . 14.267  -20.962 21.228 1.00 19.47 1 . C ?  
ATOM   1886 CD1 CD1 . ILE ILE ILE A A 286 286 . 14.209  -22.073 22.248 1.00 23.20 1 . C ?  
ATOM   1887 CG2 CG2 . ILE ILE ILE A A 286 286 . 16.597  -21.289 20.505 1.00 23.39 1 . C ?  
ATOM   1888 C   C   . ILE ILE ILE A A 286 286 . 16.108  -20.272 17.914 1.00 21.75 1 . C ?  
ATOM   1889 O   O   . ILE ILE ILE A A 286 286 . 17.036  -19.483 17.956 1.00 24.33 1 . O ?  
ATOM   1890 N   N   . GLU GLU GLU A A 287 287 . 15.998  -21.190 16.956 1.00 26.99 1 . N ?  
ATOM   1891 CA  CA  . GLU GLU GLU A A 287 287 . 17.041  -21.323 15.929 1.00 24.61 1 . C ?  
ATOM   1892 CB  CB  . GLU GLU GLU A A 287 287 . 16.770  -22.543 15.033 1.00 29.98 1 . C ?  
ATOM   1893 CG  CG  . GLU GLU GLU A A 287 287 . 16.862  -23.871 15.765 1.00 32.02 1 . C ?  
ATOM   1894 CD  CD  . GLU GLU GLU A A 287 287 . 16.759  -25.078 14.838 1.00 38.24 1 . C ?  
ATOM   1895 OE1 OE1 . GLU GLU GLU A A 287 287 . 16.843  -24.906 13.599 1.00 42.53 1 . O ?  
ATOM   1896 OE2 OE2 . GLU GLU GLU A A 287 287 . 16.596  -26.203 15.355 1.00 38.42 1 . O ?  
ATOM   1897 C   C   . GLU GLU GLU A A 287 287 . 17.227  -20.067 15.061 1.00 26.11 1 . C ?  
ATOM   1898 O   O   . GLU GLU GLU A A 287 287 . 18.355  -19.609 14.889 1.00 25.13 1 . O ?  
ATOM   1899 N   N   . PRO PRO PRO A A 288 288 . 16.133  -19.502 14.510 1.00 21.47 1 . N ?  
ATOM   1900 CA  CA  . PRO PRO PRO A A 288 288 . 16.366  -18.267 13.760 1.00 23.36 1 . C ?  
ATOM   1901 CB  CB  . PRO PRO PRO A A 288 288 . 14.990  -17.952 13.149 1.00 24.29 1 . C ?  
ATOM   1902 CG  CG  . PRO PRO PRO A A 288 288 . 14.010  -18.755 13.913 1.00 24.55 1 . C ?  
ATOM   1903 CD  CD  . PRO PRO PRO A A 288 288 . 14.733  -19.959 14.415 1.00 26.47 1 . C ?  
ATOM   1904 C   C   . PRO PRO PRO A A 288 288 . 16.866  -17.118 14.638 1.00 20.01 1 . C ?  
ATOM   1905 O   O   . PRO PRO PRO A A 288 288 . 17.607  -16.262 14.156 1.00 22.53 1 . O ?  
ATOM   1906 N   N   . LEU LEU LEU A A 289 289 . 16.486  -17.089 15.913 1.00 21.31 1 . N ?  
ATOM   1907 CA  CA  . LEU LEU LEU A A 289 289 . 17.003  -16.040 16.780 1.00 19.43 1 . C ?  
ATOM   1908 CB  CB  . LEU LEU LEU A A 289 289 . 16.196  -15.961 18.077 1.00 19.55 1 . C ?  
ATOM   1909 CG  CG  . LEU LEU LEU A A 289 289 . 14.794  -15.387 17.886 1.00 18.39 1 . C ?  
ATOM   1910 CD1 CD1 . LEU LEU LEU A A 289 289 . 13.983  -15.550 19.162 1.00 21.51 1 . C ?  
ATOM   1911 CD2 CD2 . LEU LEU LEU A A 289 289 . 14.868  -13.918 17.487 1.00 20.68 1 . C ?  
ATOM   1912 C   C   . LEU LEU LEU A A 289 289 . 18.496  -16.240 17.088 1.00 20.96 1 . C ?  
ATOM   1913 O   O   . LEU LEU LEU A A 289 289 . 19.211  -15.265 17.257 1.00 20.75 1 . O ?  
ATOM   1914 N   N   . ARG ARG ARG A A 290 290 . 18.952  -17.492 17.180 1.00 23.80 1 . N ?  
ATOM   1915 CA  CA  . ARG ARG ARG A A 290 290 . 20.390  -17.760 17.329 1.00 20.63 1 . C ?  
ATOM   1916 CB  CB  . ARG ARG ARG A A 290 290 . 20.677  -19.259 17.393 1.00 22.32 1 . C ?  
ATOM   1917 CG  CG  . ARG ARG ARG A A 290 290 . 20.124  -19.978 18.605 1.00 26.76 1 . C ?  
ATOM   1918 CD  CD  . ARG ARG ARG A A 290 290 . 20.850  -19.613 19.891 1.00 24.36 1 . C ?  
ATOM   1919 NE  NE  . ARG ARG ARG A A 290 290 . 20.445  -20.508 20.971 1.00 23.31 1 . N ?  
ATOM   1920 CZ  CZ  . ARG ARG ARG A A 290 290 . 20.769  -20.351 22.252 1.00 23.58 1 . C ?  
ATOM   1921 NH1 NH1 . ARG ARG ARG A A 290 290 . 21.530  -19.331 22.639 1.00 25.42 1 . N ?  
ATOM   1922 NH2 NH2 . ARG ARG ARG A A 290 290 . 20.341  -21.230 23.148 1.00 32.16 1 . N ?  
ATOM   1923 C   C   . ARG ARG ARG A A 290 290 . 21.178  -17.129 16.167 1.00 21.78 1 . C ?  
ATOM   1924 O   O   . ARG ARG ARG A A 290 290 . 22.240  -16.542 16.366 1.00 21.48 1 . O ?  
ATOM   1925 N   N   . LEU LEU LEU A A 291 291 . 20.632  -17.241 14.960 1.00 21.51 1 . N ?  
ATOM   1926 CA  CA  . LEU LEU LEU A A 291 291 . 21.216  -16.609 13.782 1.00 24.81 1 . C ?  
ATOM   1927 CB  CB  . LEU LEU LEU A A 291 291 . 20.449  -17.011 12.521 1.00 23.84 1 . C ?  
ATOM   1928 CG  CG  . LEU LEU LEU A A 291 291 . 20.950  -16.342 11.242 1.00 31.19 1 . C ?  
ATOM   1929 CD1 CD1 . LEU LEU LEU A A 291 291 . 22.328  -16.881 10.881 1.00 33.77 1 . C ?  
ATOM   1930 CD2 CD2 . LEU LEU LEU A A 291 291 . 19.970  -16.575 10.109 1.00 33.15 1 . C ?  
ATOM   1931 C   C   . LEU LEU LEU A A 291 291 . 21.222  -15.097 13.922 1.00 21.98 1 . C ?  
ATOM   1932 O   O   . LEU LEU LEU A A 291 291 . 22.237  -14.446 13.695 1.00 21.60 1 . O ?  
ATOM   1933 N   N   . GLN GLN GLN A A 292 292 . 20.081  -14.533 14.315 1.00 20.33 1 . N ?  
ATOM   1934 CA  CA  . GLN GLN GLN A A 292 292 . 19.988  -13.090 14.444 1.00 19.83 1 . C ?  
ATOM   1935 CB  CB  . GLN GLN GLN A A 292 292 . 18.576  -12.674 14.903 1.00 20.07 1 . C ?  
ATOM   1936 CG  CG  . GLN GLN GLN A A 292 292 . 18.399  -11.172 14.943 1.00 19.99 1 . C ?  
ATOM   1937 CD  CD  . GLN GLN GLN A A 292 292 . 16.953  -10.747 15.125 1.00 20.39 1 . C ?  
ATOM   1938 OE1 OE1 . GLN GLN GLN A A 292 292 . 16.034  -11.568 15.079 1.00 22.28 1 . O ?  
ATOM   1939 NE2 NE2 . GLN GLN GLN A A 292 292 . 16.746  -9.454  15.314 1.00 18.12 1 . N ?  
ATOM   1940 C   C   . GLN GLN GLN A A 292 292 . 21.038  -12.546 15.411 1.00 18.56 1 . C ?  
ATOM   1941 O   O   . GLN GLN GLN A A 292 292 . 21.634  -11.502 15.163 1.00 21.67 1 . O ?  
ATOM   1942 N   N   . LEU LEU LEU A A 293 293 . 21.257  -13.269 16.505 1.00 19.90 1 . N ?  
ATOM   1943 CA  CA  . LEU LEU LEU A A 293 293 . 22.154  -12.823 17.558 1.00 20.15 1 . C ?  
ATOM   1944 CB  CB  . LEU LEU LEU A A 293 293 . 21.973  -13.696 18.798 1.00 19.98 1 . C ?  
ATOM   1945 CG  CG  . LEU LEU LEU A A 293 293 . 20.745  -13.291 19.626 1.00 21.21 1 . C ?  
ATOM   1946 CD1 CD1 . LEU LEU LEU A A 293 293 . 20.364  -14.401 20.588 1.00 22.60 1 . C ?  
ATOM   1947 CD2 CD2 . LEU LEU LEU A A 293 293 . 21.007  -11.985 20.382 1.00 20.92 1 . C ?  
ATOM   1948 C   C   . LEU LEU LEU A A 293 293 . 23.626  -12.814 17.110 1.00 23.12 1 . C ?  
ATOM   1949 O   O   . LEU LEU LEU A A 293 293 . 24.463  -12.212 17.771 1.00 27.41 1 . O ?  
ATOM   1950 N   N   . THR THR THR A A 294 294 . 23.931  -13.445 15.981 1.00 21.34 1 . N ?  
ATOM   1951 CA  CA  . THR THR THR A A 294 294 . 25.307  -13.388 15.460 1.00 23.77 1 . C ?  
ATOM   1952 CB  CB  . THR THR THR A A 294 294 . 25.641  -14.604 14.575 1.00 25.76 1 . C ?  
ATOM   1953 OG1 OG1 . THR THR THR A A 294 294 . 24.899  -14.542 13.351 1.00 25.79 1 . O ?  
ATOM   1954 CG2 CG2 . THR THR THR A A 294 294 . 25.334  -15.899 15.302 1.00 25.74 1 . C ?  
ATOM   1955 C   C   . THR THR THR A A 294 294 . 25.571  -12.119 14.654 1.00 24.93 1 . C ?  
ATOM   1956 O   O   . THR THR THR A A 294 294 . 26.707  -11.859 14.237 1.00 22.65 1 . O ?  
ATOM   1957 N   N   . ARG ARG ARG A A 295 295 . 24.526  -11.327 14.430 1.00 22.31 1 . N ?  
ATOM   1958 CA  CA  . ARG ARG ARG A A 295 295 . 24.630  -10.130 13.588 1.00 23.23 1 . C ?  
ATOM   1959 CB  CB  . ARG ARG ARG A A 295 295 . 23.336  -9.944  12.783 1.00 21.78 1 . C ?  
ATOM   1960 CG  CG  . ARG ARG ARG A A 295 295 . 22.998  -11.136 11.910 1.00 22.90 1 . C ?  
ATOM   1961 CD  CD  . ARG ARG ARG A A 295 295 . 21.624  -11.008 11.276 1.00 23.14 1 . C ?  
ATOM   1962 NE  NE  . ARG ARG ARG A A 295 295 . 21.437  -11.988 10.216 1.00 23.07 1 . N ?  
ATOM   1963 CZ  CZ  . ARG ARG ARG A A 295 295 . 20.370  -12.038 9.425  1.00 25.51 1 . C ?  
ATOM   1964 NH1 NH1 . ARG ARG ARG A A 295 295 . 19.381  -11.172 9.595  1.00 21.81 1 . N ?  
ATOM   1965 NH2 NH2 . ARG ARG ARG A A 295 295 . 20.288  -12.955 8.477  1.00 22.03 1 . N ?  
ATOM   1966 C   C   . ARG ARG ARG A A 295 295 . 24.927  -8.853  14.359 1.00 26.68 1 . C ?  
ATOM   1967 O   O   . ARG ARG ARG A A 295 295 . 24.375  -8.624  15.435 1.00 24.85 1 . O ?  
ATOM   1968 N   N   . THR THR THR A A 296 296 . 25.786  -8.004  13.797 1.00 26.17 1 . N ?  
ATOM   1969 CA  CA  . THR THR THR A A 296 296 . 26.099  -6.726  14.431 1.00 24.27 1 . C ?  
ATOM   1970 CB  CB  . THR THR THR A A 296 296 . 27.523  -6.251  14.111 1.00 32.71 1 . C ?  
ATOM   1971 OG1 OG1 . THR THR THR A A 296 296 . 28.457  -7.273  14.476 1.00 35.88 1 . O ?  
ATOM   1972 CG2 CG2 . THR THR THR A A 296 296 . 27.838  -4.970  14.870 1.00 31.28 1 . C ?  
ATOM   1973 C   C   . THR THR THR A A 296 296 . 25.127  -5.654  13.973 1.00 23.18 1 . C ?  
ATOM   1974 O   O   . THR THR THR A A 296 296 . 24.904  -5.500  12.776 1.00 24.18 1 . O ?  
ATOM   1975 N   N   . PRO PRO PRO A A 297 297 . 24.545  -4.915  14.929 1.00 25.48 1 . N ?  
ATOM   1976 CA  CA  . PRO PRO PRO A A 297 297 . 23.658  -3.801  14.573 1.00 25.49 1 . C ?  
ATOM   1977 CB  CB  . PRO PRO PRO A A 297 297 . 23.308  -3.185  15.929 1.00 25.90 1 . C ?  
ATOM   1978 CG  CG  . PRO PRO PRO A A 297 297 . 23.369  -4.330  16.869 1.00 27.27 1 . C ?  
ATOM   1979 CD  CD  . PRO PRO PRO A A 297 297 . 24.516  -5.195  16.377 1.00 24.60 1 . C ?  
ATOM   1980 C   C   . PRO PRO PRO A A 297 297 . 24.327  -2.772  13.680 1.00 26.75 1 . C ?  
ATOM   1981 O   O   . PRO PRO PRO A A 297 297 . 25.517  -2.460  13.825 1.00 29.34 1 . O ?  
ATOM   1982 N   N   . ARG ARG ARG A A 298 298 . 23.549  -2.258  12.744 1.00 25.95 1 . N ?  
ATOM   1983 CA  CA  . ARG ARG ARG A A 298 298 . 23.980  -1.150  11.914 1.00 28.01 1 . C ?  
ATOM   1984 CB  CB  . ARG ARG ARG A A 298 298 . 23.618  -1.434  10.468 1.00 25.72 1 . C ?  
ATOM   1985 CG  CG  . ARG ARG ARG A A 298 298 . 24.356  -2.667  9.992  1.00 30.86 1 . C ?  
ATOM   1986 CD  CD  . ARG ARG ARG A A 298 298 . 23.920  -3.086  8.639  1.00 28.21 1 . C ?  
ATOM   1987 NE  NE  . ARG ARG ARG A A 298 298 . 24.600  -4.306  8.221  1.00 32.28 1 . N ?  
ATOM   1988 CZ  CZ  . ARG ARG ARG A A 298 298 . 24.200  -5.052  7.201  1.00 31.87 1 . C ?  
ATOM   1989 NH1 NH1 . ARG ARG ARG A A 298 298 . 23.127  -4.694  6.505  1.00 31.32 1 . N ?  
ATOM   1990 NH2 NH2 . ARG ARG ARG A A 298 298 . 24.868  -6.150  6.876  1.00 31.64 1 . N ?  
ATOM   1991 C   C   . ARG ARG ARG A A 298 298 . 23.338  0.122   12.430 1.00 27.89 1 . C ?  
ATOM   1992 O   O   . ARG ARG ARG A A 298 298 . 22.344  0.048   13.151 1.00 25.77 1 . O ?  
ATOM   1993 N   N   . PRO PRO PRO A A 299 299 . 23.931  1.286   12.115 1.00 23.59 1 . N ?  
ATOM   1994 CA  CA  . PRO PRO PRO A A 299 299 . 23.345  2.568   12.511 1.00 24.12 1 . C ?  
ATOM   1995 CB  CB  . PRO PRO PRO A A 299 299 . 24.145  3.582   11.688 1.00 27.96 1 . C ?  
ATOM   1996 CG  CG  . PRO PRO PRO A A 299 299 . 25.485  2.944   11.561 1.00 26.55 1 . C ?  
ATOM   1997 CD  CD  . PRO PRO PRO A A 299 299 . 25.215  1.469   11.408 1.00 27.88 1 . C ?  
ATOM   1998 C   C   . PRO PRO PRO A A 299 299 . 21.854  2.650   12.179 1.00 23.01 1 . C ?  
ATOM   1999 O   O   . PRO PRO PRO A A 299 299 . 21.434  2.244   11.092 1.00 23.30 1 . O ?  
ATOM   2000 N   N   . PHE PHE PHE A A 300 300 . 21.062  3.134   13.129 1.00 22.50 1 . N ?  
ATOM   2001 CA  CA  . PHE PHE PHE A A 300 300 . 19.630  3.312   12.900 1.00 19.96 1 . C ?  
ATOM   2002 CB  CB  . PHE PHE PHE A A 300 300 . 18.942  3.841   14.168 1.00 21.04 1 . C ?  
ATOM   2003 CG  CG  . PHE PHE PHE A A 300 300 . 18.591  2.780   15.192 1.00 18.21 1 . C ?  
ATOM   2004 CD1 CD1 . PHE PHE PHE A A 300 300 . 18.129  1.525   14.810 1.00 19.23 1 . C ?  
ATOM   2005 CE1 CE1 . PHE PHE PHE A A 300 300 . 17.784  0.564   15.769 1.00 21.48 1 . C ?  
ATOM   2006 CZ  CZ  . PHE PHE PHE A A 300 300 . 17.902  0.862   17.125 1.00 19.12 1 . C ?  
ATOM   2007 CE2 CE2 . PHE PHE PHE A A 300 300 . 18.354  2.114   17.513 1.00 21.11 1 . C ?  
ATOM   2008 CD2 CD2 . PHE PHE PHE A A 300 300 . 18.697  3.065   16.548 1.00 24.54 1 . C ?  
ATOM   2009 C   C   . PHE PHE PHE A A 300 300 . 19.369  4.283   11.750 1.00 21.76 1 . C ?  
ATOM   2010 O   O   . PHE PHE PHE A A 300 300 . 20.164  5.196   11.517 1.00 23.81 1 . O ?  
ATOM   2011 N   N   . PRO PRO PRO A A 301 301 . 18.236  4.113   11.049 1.00 18.65 1 . N ?  
ATOM   2012 CA  CA  . PRO PRO PRO A A 301 301 . 17.831  5.097   10.040 1.00 22.65 1 . C ?  
ATOM   2013 CB  CB  . PRO PRO PRO A A 301 301 . 16.685  4.395   9.311  1.00 19.07 1 . C ?  
ATOM   2014 CG  CG  . PRO PRO PRO A A 301 301 . 16.055  3.559   10.381 1.00 18.64 1 . C ?  
ATOM   2015 CD  CD  . PRO PRO PRO A A 301 301 . 17.233  3.040   11.191 1.00 20.69 1 . C ?  
ATOM   2016 C   C   . PRO PRO PRO A A 301 301 . 17.342  6.390   10.685 1.00 22.33 1 . C ?  
ATOM   2017 O   O   . PRO PRO PRO A A 301 301 . 17.296  6.493   11.908 1.00 21.60 1 . O ?  
ATOM   2018 N   N   . ARG ARG ARG A A 302 302 . 17.013  7.377   9.854  1.00 21.44 1 . N ?  
ATOM   2019 CA  CA  . ARG ARG ARG A A 302 302 . 16.350  8.586   10.309 1.00 23.92 1 . C ?  
ATOM   2020 CB  CB  . ARG ARG ARG A A 302 302 . 17.143  9.843   9.917  1.00 28.27 1 . C ?  
ATOM   2021 CG  CG  . ARG ARG ARG A A 302 302 . 18.492  9.994   10.640 1.00 27.38 1 . C ?  
ATOM   2022 CD  CD  . ARG ARG ARG A A 302 302 . 19.127  11.373  10.396 1.00 36.69 1 . C ?  
ATOM   2023 NE  NE  . ARG ARG ARG A A 302 302 . 19.516  11.576  9.002  1.00 42.46 1 . N ?  
ATOM   2024 CZ  CZ  . ARG ARG ARG A A 302 302 . 18.863  12.358  8.144  1.00 46.96 1 . C ?  
ATOM   2025 NH1 NH1 . ARG ARG ARG A A 302 302 . 17.784  13.026  8.538  1.00 45.87 1 . N ?  
ATOM   2026 NH2 NH2 . ARG ARG ARG A A 302 302 . 19.291  12.477  6.892  1.00 42.68 1 . N ?  
ATOM   2027 C   C   . ARG ARG ARG A A 302 302 . 14.952  8.629   9.717  1.00 26.20 1 . C ?  
ATOM   2028 O   O   . ARG ARG ARG A A 302 302 . 14.690  8.041   8.673  1.00 23.97 1 . O ?  
ATOM   2029 N   N   . LEU LEU LEU A A 303 303 . 14.045  9.309   10.405 1.00 22.87 1 . N ?  
ATOM   2030 CA  CA  . LEU LEU LEU A A 303 303 . 12.682  9.469   9.925  1.00 24.33 1 . C ?  
ATOM   2031 CB  CB  . LEU LEU LEU A A 303 303 . 11.685  8.880   10.919 1.00 20.68 1 . C ?  
ATOM   2032 CG  CG  . LEU LEU LEU A A 303 303 . 10.214  9.036   10.527 1.00 22.79 1 . C ?  
ATOM   2033 CD1 CD1 . LEU LEU LEU A A 303 303 . 9.939   8.402   9.172  1.00 24.77 1 . C ?  
ATOM   2034 CD2 CD2 . LEU LEU LEU A A 303 303 . 9.339   8.402   11.596 1.00 22.58 1 . C ?  
ATOM   2035 C   C   . LEU LEU LEU A A 303 303 . 12.377  10.942  9.713  1.00 21.91 1 . C ?  
ATOM   2036 O   O   . LEU LEU LEU A A 303 303 . 12.535  11.740  10.625 1.00 25.08 1 . O ?  
ATOM   2037 N   N   . GLU GLU GLU A A 304 304 . 11.959  11.297  8.502  1.00 28.75 1 . N ?  
ATOM   2038 CA  CA  . GLU GLU GLU A A 304 304 . 11.558  12.666  8.209  1.00 26.30 1 . C ?  
ATOM   2039 CB  CB  . GLU GLU GLU A A 304 304 . 12.403  13.252  7.072  1.00 29.78 1 . C ?  
ATOM   2040 CG  CG  . GLU GLU GLU A A 304 304 . 13.881  13.400  7.405  1.00 39.77 1 . C ?  
ATOM   2041 CD  CD  . GLU GLU GLU A A 304 304 . 14.718  13.725  6.179  1.00 42.05 1 . C ?  
ATOM   2042 OE1 OE1 . GLU GLU GLU A A 304 304 . 14.151  13.762  5.067  1.00 45.61 1 . O ?  
ATOM   2043 OE2 OE2 . GLU GLU GLU A A 304 304 . 15.938  13.948  6.325  1.00 43.55 1 . O ?  
ATOM   2044 C   C   . GLU GLU GLU A A 304 304 . 10.082  12.681  7.838  1.00 25.93 1 . C ?  
ATOM   2045 O   O   . GLU GLU GLU A A 304 304 . 9.578   11.739  7.241  1.00 24.68 1 . O ?  
ATOM   2046 N   N   . ILE ILE ILE A A 305 305 . 9.391   13.748  8.222  1.00 25.93 1 . N ?  
ATOM   2047 CA  CA  . ILE ILE ILE A A 305 305 . 7.999   13.922  7.844  1.00 22.61 1 . C ?  
ATOM   2048 CB  CB  . ILE ILE ILE A A 305 305 . 7.142   14.200  9.077  1.00 27.59 1 . C ?  
ATOM   2049 CG1 CG1 . ILE ILE ILE A A 305 305 . 7.221   12.985  10.011 1.00 23.52 1 . C ?  
ATOM   2050 CD1 CD1 . ILE ILE ILE A A 305 305 . 6.373   13.122  11.258 1.00 26.95 1 . C ?  
ATOM   2051 CG2 CG2 . ILE ILE ILE A A 305 305 . 5.698   14.491  8.691  1.00 26.48 1 . C ?  
ATOM   2052 C   C   . ILE ILE ILE A A 305 305 . 7.927   15.047  6.806  1.00 27.76 1 . C ?  
ATOM   2053 O   O   . ILE ILE ILE A A 305 305 . 8.405   16.146  7.053  1.00 33.72 1 . O ?  
ATOM   2054 N   N   . LEU LEU LEU A A 306 306 . 7.331   14.749  5.654  1.00 30.40 1 . N ?  
ATOM   2055 CA  CA  . LEU LEU LEU A A 306 306 . 7.553   15.524  4.422  1.00 34.67 1 . C ?  
ATOM   2056 CB  CB  . LEU LEU LEU A A 306 306 . 7.409   14.609  3.209  1.00 35.20 1 . C ?  
ATOM   2057 CG  CG  . LEU LEU LEU A A 306 306 . 8.267   13.351  3.185  1.00 37.11 1 . C ?  
ATOM   2058 CD1 CD1 . LEU LEU LEU A A 306 306 . 7.892   12.498  1.988  1.00 35.76 1 . C ?  
ATOM   2059 CD2 CD2 . LEU LEU LEU A A 306 306 . 9.723   13.750  3.132  1.00 38.87 1 . C ?  
ATOM   2060 C   C   . LEU LEU LEU A A 306 306 . 6.629   16.714  4.219  1.00 39.80 1 . C ?  
ATOM   2061 O   O   . LEU LEU LEU A A 306 306 . 6.736   17.432  3.223  1.00 44.64 1 . O ?  
ATOM   2062 N   N   . ARG ARG ARG A A 307 307 . 5.723   16.918  5.158  1.00 33.00 1 . N ?  
ATOM   2063 CA  CA  . ARG ARG ARG A A 307 307 . 4.611   17.820  4.953  1.00 34.44 1 . C ?  
ATOM   2064 CB  CB  . ARG ARG ARG A A 307 307 . 3.480   17.067  4.243  1.00 35.41 1 . C ?  
ATOM   2065 CG  CG  . ARG ARG ARG A A 307 307 . 2.199   17.810  4.022  1.00 35.25 1 . C ?  
ATOM   2066 CD  CD  . ARG ARG ARG A A 307 307 . 1.309   17.031  3.073  1.00 33.86 1 . C ?  
ATOM   2067 NE  NE  . ARG ARG ARG A A 307 307 . 0.724   15.847  3.696  1.00 35.44 1 . N ?  
ATOM   2068 CZ  CZ  . ARG ARG ARG A A 307 307 . -0.416  15.854  4.373  1.00 34.98 1 . C ?  
ATOM   2069 NH1 NH1 . ARG ARG ARG A A 307 307 . -1.083  16.993  4.529  1.00 35.29 1 . N ?  
ATOM   2070 NH2 NH2 . ARG ARG ARG A A 307 307 . -0.886  14.730  4.901  1.00 26.43 1 . N ?  
ATOM   2071 C   C   . ARG ARG ARG A A 307 307 . 4.190   18.344  6.313  1.00 36.81 1 . C ?  
ATOM   2072 O   O   . ARG ARG ARG A A 307 307 . 4.391   17.669  7.329  1.00 31.43 1 . O ?  
ATOM   2073 N   N   . SER SER SER A A 308 308 . 3.641   19.551  6.352  1.00 31.20 1 . N ?  
ATOM   2074 CA  CA  . SER SER SER A A 308 308 . 3.056   20.052  7.588  1.00 32.08 1 . C ?  
ATOM   2075 CB  CB  . SER SER SER A A 308 308 . 2.960   21.578  7.563  1.00 31.82 1 . C ?  
ATOM   2076 OG  OG  . SER SER SER A A 308 308 . 2.596   22.074  8.833  1.00 39.48 1 . O ?  
ATOM   2077 C   C   . SER SER SER A A 308 308 . 1.679   19.421  7.786  1.00 35.13 1 . C ?  
ATOM   2078 O   O   . SER SER SER A A 308 308 . 0.774   19.615  6.976  1.00 35.34 1 . O ?  
ATOM   2079 N   N   . VAL VAL VAL A A 309 309 . 1.522   18.650  8.859  1.00 29.28 1 . N ?  
ATOM   2080 CA  CA  . VAL VAL VAL A A 309 309 . 0.264   17.967  9.115  1.00 25.56 1 . C ?  
ATOM   2081 CB  CB  . VAL VAL VAL A A 309 309 . 0.445   16.424  9.101  1.00 23.94 1 . C ?  
ATOM   2082 CG1 CG1 . VAL VAL VAL A A 309 309 . -0.887  15.734  9.229  1.00 27.43 1 . C ?  
ATOM   2083 CG2 CG2 . VAL VAL VAL A A 309 309 . 1.144   15.997  7.826  1.00 27.91 1 . C ?  
ATOM   2084 C   C   . VAL VAL VAL A A 309 309 . -0.296  18.420  10.453 1.00 32.40 1 . C ?  
ATOM   2085 O   O   . VAL VAL VAL A A 309 309 . 0.399   18.375  11.469 1.00 28.64 1 . O ?  
ATOM   2086 N   N   . SER SER SER A A 310 310 . -1.552  18.855  10.450 1.00 31.08 1 . N ?  
ATOM   2087 CA  CA  . SER SER SER A A 310 310 . -2.114  19.560  11.598 1.00 33.69 1 . C ?  
ATOM   2088 CB  CB  . SER SER SER A A 310 310 . -2.988  20.733  11.128 1.00 34.86 1 . C ?  
ATOM   2089 OG  OG  . SER SER SER A A 310 310 . -3.872  20.339  10.091 1.00 40.44 1 . O ?  
ATOM   2090 C   C   . SER SER SER A A 310 310 . -2.931  18.656  12.512 1.00 33.87 1 . C ?  
ATOM   2091 O   O   . SER SER SER A A 310 310 . -3.271  19.043  13.628 1.00 35.61 1 . O ?  
ATOM   2092 N   N   . SER SER SER A A 311 311 . -3.226  17.448  12.045 1.00 29.55 1 . N ?  
ATOM   2093 CA  CA  . SER SER SER A A 311 311 . -4.098  16.539  12.778 1.00 29.36 1 . C ?  
ATOM   2094 CB  CB  . SER SER SER A A 311 311 . -5.538  16.694  12.280 1.00 32.90 1 . C ?  
ATOM   2095 OG  OG  . SER SER SER A A 311 311 . -6.279  15.498  12.426 1.00 38.19 1 . O ?  
ATOM   2096 C   C   . SER SER SER A A 311 311 . -3.625  15.093  12.634 1.00 27.42 1 . C ?  
ATOM   2097 O   O   . SER SER SER A A 311 311 . -3.066  14.714  11.593 1.00 29.31 1 . O ?  
ATOM   2098 N   N   . MET MET MET A A 312 312 . -3.853  14.294  13.675 1.00 25.56 1 . N ?  
ATOM   2099 CA  CA  . MET MET MET A A 312 312 . -3.406  12.897  13.701 1.00 26.45 1 . C ?  
ATOM   2100 CB  CB  . MET MET MET A A 312 312 . -3.571  12.309  15.102 1.00 24.63 1 . C ?  
ATOM   2101 CG  CG  . MET MET MET A A 312 312 . -2.536  12.808  16.109 1.00 21.46 1 . C ?  
ATOM   2102 SD  SD  . MET MET MET A A 312 312 . -0.860  12.296  15.712 1.00 20.38 1 . S ?  
ATOM   2103 CE  CE  . MET MET MET A A 312 312 . -0.993  10.529  16.041 1.00 20.44 1 . C ?  
ATOM   2104 C   C   . MET MET MET A A 312 312 . -4.148  12.024  12.700 1.00 34.57 1 . C ?  
ATOM   2105 O   O   . MET MET MET A A 312 312 . -3.770  10.874  12.468 1.00 39.53 1 . O ?  
ATOM   2106 N   N   . GLU GLU GLU A A 313 313 . -5.207  12.571  12.117 1.00 30.82 1 . N ?  
ATOM   2107 CA  CA  . GLU GLU GLU A A 313 313 . -6.033  11.830  11.178 1.00 29.84 1 . C ?  
ATOM   2108 CB  CB  . GLU GLU GLU A A 313 313 . -7.513  12.143  11.427 1.00 35.31 1 . C ?  
ATOM   2109 CG  CG  . GLU GLU GLU A A 313 313 . -8.054  11.611  12.750 1.00 35.01 1 . C ?  
ATOM   2110 CD  CD  . GLU GLU GLU A A 313 313 . -8.243  12.697  13.807 1.00 45.39 1 . C ?  
ATOM   2111 OE1 OE1 . GLU GLU GLU A A 313 313 . -7.278  13.444  14.092 1.00 45.73 1 . O ?  
ATOM   2112 OE2 OE2 . GLU GLU GLU A A 313 313 . -9.367  12.806  14.351 1.00 46.67 1 . O ?  
ATOM   2113 C   C   . GLU GLU GLU A A 313 313 . -5.661  12.146  9.730  1.00 29.50 1 . C ?  
ATOM   2114 O   O   . GLU GLU GLU A A 313 313 . -6.115  11.478  8.807  1.00 32.24 1 . O ?  
ATOM   2115 N   N   . GLU GLU GLU A A 314 314 . -4.830  13.164  9.535  1.00 27.57 1 . N ?  
ATOM   2116 CA  CA  . GLU GLU GLU A A 314 314 . -4.534  13.654  8.192  1.00 30.19 1 . C ?  
ATOM   2117 CB  CB  . GLU GLU GLU A A 314 314 . -4.480  15.186  8.191  1.00 30.92 1 . C ?  
ATOM   2118 CG  CG  . GLU GLU GLU A A 314 314 . -5.821  15.858  8.480  1.00 38.98 1 . C ?  
ATOM   2119 CD  CD  . GLU GLU GLU A A 314 314 . -5.752  17.382  8.413  1.00 42.91 1 . C ?  
ATOM   2120 OE1 OE1 . GLU GLU GLU A A 314 314 . -4.728  17.968  8.831  1.00 48.02 1 . O ?  
ATOM   2121 OE2 OE2 . GLU GLU GLU A A 314 314 . -6.732  17.997  7.940  1.00 58.99 1 . O ?  
ATOM   2122 C   C   . GLU GLU GLU A A 314 314 . -3.230  13.088  7.622  1.00 24.67 1 . C ?  
ATOM   2123 O   O   . GLU GLU GLU A A 314 314 . -2.852  13.400  6.496  1.00 27.45 1 . O ?  
ATOM   2124 N   N   . PHE PHE PHE A A 315 315 . -2.537  12.254  8.394  1.00 25.63 1 . N ?  
ATOM   2125 CA  CA  . PHE PHE PHE A A 315 315 . -1.328  11.615  7.876  1.00 22.33 1 . C ?  
ATOM   2126 CB  CB  . PHE PHE PHE A A 315 315 . -0.536  10.932  8.994  1.00 19.50 1 . C ?  
ATOM   2127 CG  CG  . PHE PHE PHE A A 315 315 . 0.250   11.878  9.852  1.00 20.81 1 . C ?  
ATOM   2128 CD1 CD1 . PHE PHE PHE A A 315 315 . 1.489   12.342  9.441  1.00 20.75 1 . C ?  
ATOM   2129 CE1 CE1 . PHE PHE PHE A A 315 315 . 2.225   13.198  10.239 1.00 21.89 1 . C ?  
ATOM   2130 CZ  CZ  . PHE PHE PHE A A 315 315 . 1.720   13.595  11.466 1.00 23.19 1 . C ?  
ATOM   2131 CE2 CE2 . PHE PHE PHE A A 315 315 . 0.495   13.136  11.882 1.00 20.59 1 . C ?  
ATOM   2132 CD2 CD2 . PHE PHE PHE A A 315 315 . -0.241  12.286  11.075 1.00 21.69 1 . C ?  
ATOM   2133 C   C   . PHE PHE PHE A A 315 315 . -1.660  10.584  6.812  1.00 21.53 1 . C ?  
ATOM   2134 O   O   . PHE PHE PHE A A 315 315 . -2.692  9.907   6.885  1.00 23.11 1 . O ?  
ATOM   2135 N   N   . THR THR THR A A 316 316 . -0.776  10.475  5.821  1.00 22.65 1 . N ?  
ATOM   2136 CA  CA  . THR THR THR A A 316 316 . -0.837  9.400   4.839  1.00 22.93 1 . C ?  
ATOM   2137 CB  CB  . THR THR THR A A 316 316 . -1.158  9.917   3.413  1.00 26.45 1 . C ?  
ATOM   2138 OG1 OG1 . THR THR THR A A 316 316 . 0.007   10.541  2.862  1.00 33.51 1 . O ?  
ATOM   2139 CG2 CG2 . THR THR THR A A 316 316 . -2.317  10.902  3.446  1.00 29.62 1 . C ?  
ATOM   2140 C   C   . THR THR THR A A 316 316 . 0.511   8.692   4.848  1.00 18.99 1 . C ?  
ATOM   2141 O   O   . THR THR THR A A 316 316 . 1.507   9.267   5.293  1.00 22.22 1 . O ?  
ATOM   2142 N   N   . PRO PRO PRO A A 317 317 . 0.551   7.434   4.378  1.00 25.48 1 . N ?  
ATOM   2143 CA  CA  . PRO PRO PRO A A 317 317 . 1.830   6.711   4.391  1.00 23.67 1 . C ?  
ATOM   2144 CB  CB  . PRO PRO PRO A A 317 317 . 1.496   5.404   3.671  1.00 26.12 1 . C ?  
ATOM   2145 CG  CG  . PRO PRO PRO A A 317 317 . 0.044   5.196   3.921  1.00 27.91 1 . C ?  
ATOM   2146 CD  CD  . PRO PRO PRO A A 317 317 . -0.567  6.576   3.942  1.00 25.15 1 . C ?  
ATOM   2147 C   C   . PRO PRO PRO A A 317 317 . 2.957   7.454   3.676  1.00 24.68 1 . C ?  
ATOM   2148 O   O   . PRO PRO PRO A A 317 317 . 4.117   7.331   4.066  1.00 27.79 1 . O ?  
ATOM   2149 N   N   . ASP ASP ASP A A 318 318 . 2.620   8.249   2.662  1.00 29.30 1 . N ?  
ATOM   2150 CA  CA  . ASP ASP ASP A A 318 318 . 3.653   8.931   1.892  1.00 26.11 1 . C ?  
ATOM   2151 CB  CB  . ASP ASP ASP A A 318 318 . 3.128   9.267   0.497  1.00 29.22 1 . C ?  
ATOM   2152 CG  CG  . ASP ASP ASP A A 318 318 . 3.082   8.042   -0.415 1.00 36.30 1 . C ?  
ATOM   2153 OD1 OD1 . ASP ASP ASP A A 318 318 . 3.988   7.184   -0.318 1.00 32.39 1 . O ?  
ATOM   2154 OD2 OD2 . ASP ASP ASP A A 318 318 . 2.140   7.931   -1.223 1.00 37.21 1 . O ?  
ATOM   2155 C   C   . ASP ASP ASP A A 318 318 . 4.195   10.187  2.574  1.00 26.89 1 . C ?  
ATOM   2156 O   O   . ASP ASP ASP A A 318 318 . 5.098   10.829  2.049  1.00 28.26 1 . O ?  
ATOM   2157 N   N   . ASP ASP ASP A A 319 319 . 3.667   10.524  3.751  1.00 23.01 1 . N ?  
ATOM   2158 CA  CA  . ASP ASP ASP A A 319 319 . 4.206   11.629  4.543  1.00 23.76 1 . C ?  
ATOM   2159 CB  CB  . ASP ASP ASP A A 319 319 . 3.198   12.083  5.602  1.00 25.70 1 . C ?  
ATOM   2160 CG  CG  . ASP ASP ASP A A 319 319 . 2.005   12.800  5.005  1.00 28.68 1 . C ?  
ATOM   2161 OD1 OD1 . ASP ASP ASP A A 319 319 . 2.197   13.556  4.028  1.00 31.52 1 . O ?  
ATOM   2162 OD2 OD2 . ASP ASP ASP A A 319 319 . 0.878   12.608  5.507  1.00 29.49 1 . O 1- 
ATOM   2163 C   C   . ASP ASP ASP A A 319 319 . 5.509   11.268  5.237  1.00 20.40 1 . C ?  
ATOM   2164 O   O   . ASP ASP ASP A A 319 319 . 6.183   12.133  5.793  1.00 24.92 1 . O ?  
ATOM   2165 N   N   . PHE PHE PHE A A 320 320 . 5.859   9.985   5.216  1.00 23.12 1 . N ?  
ATOM   2166 CA  CA  . PHE PHE PHE A A 320 320 . 7.007   9.511   5.983  1.00 22.08 1 . C ?  
ATOM   2167 CB  CB  . PHE PHE PHE A A 320 320 . 6.591   8.328   6.858  1.00 21.27 1 . C ?  
ATOM   2168 CG  CG  . PHE PHE PHE A A 320 320 . 5.423   8.634   7.742  1.00 18.96 1 . C ?  
ATOM   2169 CD1 CD1 . PHE PHE PHE A A 320 320 . 5.576   9.450   8.845  1.00 22.45 1 . C ?  
ATOM   2170 CE1 CE1 . PHE PHE PHE A A 320 320 . 4.497   9.756   9.653  1.00 18.53 1 . C ?  
ATOM   2171 CZ  CZ  . PHE PHE PHE A A 320 320 . 3.240   9.247   9.361  1.00 20.81 1 . C ?  
ATOM   2172 CE2 CE2 . PHE PHE PHE A A 320 320 . 3.072   8.434   8.251  1.00 25.20 1 . C ?  
ATOM   2173 CD2 CD2 . PHE PHE PHE A A 320 320 . 4.163   8.135   7.446  1.00 21.56 1 . C ?  
ATOM   2174 C   C   . PHE PHE PHE A A 320 320 . 8.183   9.112   5.112  1.00 23.73 1 . C ?  
ATOM   2175 O   O   . PHE PHE PHE A A 320 320 . 8.056   8.263   4.231  1.00 28.00 1 . O ?  
ATOM   2176 N   N   . ARG ARG ARG A A 321 321 . 9.328   9.725   5.387  1.00 25.95 1 . N ?  
ATOM   2177 CA  CA  . ARG ARG ARG A A 321 321 . 10.555  9.421   4.672  1.00 30.36 1 . C ?  
ATOM   2178 CB  CB  . ARG ARG ARG A A 321 321 . 11.183  10.692  4.097  1.00 32.41 1 . C ?  
ATOM   2179 CG  CG  . ARG ARG ARG A A 321 321 . 12.520  10.461  3.407  1.00 35.66 1 . C ?  
ATOM   2180 CD  CD  . ARG ARG ARG A A 321 321 . 13.135  11.765  2.930  1.00 35.66 1 . C ?  
ATOM   2181 NE  NE  . ARG ARG ARG A A 321 321 . 12.453  12.283  1.749  1.00 44.96 1 . N ?  
ATOM   2182 CZ  CZ  . ARG ARG ARG A A 321 321 . 12.549  13.538  1.320  1.00 45.97 1 . C ?  
ATOM   2183 NH1 NH1 . ARG ARG ARG A A 321 321 . 11.890  13.916  0.234  1.00 46.26 1 . N ?  
ATOM   2184 NH2 NH2 . ARG ARG ARG A A 321 321 . 13.291  14.416  1.981  1.00 41.36 1 . N ?  
ATOM   2185 C   C   . ARG ARG ARG A A 321 321 . 11.537  8.738   5.603  1.00 22.65 1 . C ?  
ATOM   2186 O   O   . ARG ARG ARG A A 321 321 . 12.063  9.365   6.520  1.00 27.10 1 . O ?  
ATOM   2187 N   N   . LEU LEU LEU A A 322 322 . 11.789  7.462   5.342  1.00 24.91 1 . N ?  
ATOM   2188 CA  CA  . LEU LEU LEU A A 322 322 . 12.770  6.691   6.106  1.00 30.07 1 . C ?  
ATOM   2189 CB  CB  . LEU LEU LEU A A 322 322 . 12.292  5.249   6.263  1.00 27.91 1 . C ?  
ATOM   2190 CG  CG  . LEU LEU LEU A A 322 322 . 12.979  4.352   7.288  1.00 28.38 1 . C ?  
ATOM   2191 CD1 CD1 . LEU LEU LEU A A 322 322 . 12.788  4.906   8.695  1.00 25.11 1 . C ?  
ATOM   2192 CD2 CD2 . LEU LEU LEU A A 322 322 . 12.435  2.928   7.164  1.00 24.62 1 . C ?  
ATOM   2193 C   C   . LEU LEU LEU A A 322 322 . 14.139  6.752   5.417  1.00 23.67 1 . C ?  
ATOM   2194 O   O   . LEU LEU LEU A A 322 322 . 14.297  6.323   4.270  1.00 29.41 1 . O ?  
ATOM   2195 N   N   . VAL VAL VAL A A 323 323 . 15.120  7.314   6.114  1.00 25.17 1 . N ?  
ATOM   2196 CA  CA  . VAL VAL VAL A A 323 323 . 16.413  7.614   5.514  1.00 28.91 1 . C ?  
ATOM   2197 CB  CB  . VAL VAL VAL A A 323 323 . 16.865  9.057   5.845  1.00 28.45 1 . C ?  
ATOM   2198 CG1 CG1 . VAL VAL VAL A A 323 323 . 18.228  9.338   5.237  1.00 35.15 1 . C ?  
ATOM   2199 CG2 CG2 . VAL VAL VAL A A 323 323 . 15.839  10.069  5.353  1.00 32.95 1 . C ?  
ATOM   2200 C   C   . VAL VAL VAL A A 323 323 . 17.495  6.654   5.972  1.00 26.89 1 . C ?  
ATOM   2201 O   O   . VAL VAL VAL A A 323 323 . 17.760  6.523   7.173  1.00 25.87 1 . O ?  
ATOM   2202 N   N   . ASP ASP ASP A A 324 324 . 18.114  5.983   5.007  1.00 23.84 1 . N ?  
ATOM   2203 CA  CA  . ASP ASP ASP A A 324 324 . 19.291  5.154   5.269  1.00 26.03 1 . C ?  
ATOM   2204 CB  CB  . ASP ASP ASP A A 324 324 . 20.423  5.996   5.866  1.00 28.49 1 . C ?  
ATOM   2205 CG  CG  . ASP ASP ASP A A 324 324 . 20.945  7.041   4.897  1.00 36.24 1 . C ?  
ATOM   2206 OD1 OD1 . ASP ASP ASP A A 324 324 . 20.899  6.794   3.674  1.00 33.87 1 . O ?  
ATOM   2207 OD2 OD2 . ASP ASP ASP A A 324 324 . 21.409  8.102   5.360  1.00 38.55 1 . O ?  
ATOM   2208 C   C   . ASP ASP ASP A A 324 324 . 18.996  3.972   6.188  1.00 23.45 1 . C ?  
ATOM   2209 O   O   . ASP ASP ASP A A 324 324 . 19.740  3.715   7.144  1.00 24.11 1 . O ?  
ATOM   2210 N   N   . TYR TYR TYR A A 325 325 . 17.919  3.254   5.892  1.00 23.11 1 . N ?  
ATOM   2211 CA  CA  . TYR TYR TYR A A 325 325 . 17.636  2.004   6.583  1.00 23.04 1 . C ?  
ATOM   2212 CB  CB  . TYR TYR TYR A A 325 325 . 16.124  1.724   6.644  1.00 19.27 1 . C ?  
ATOM   2213 CG  CG  . TYR TYR TYR A A 325 325 . 15.747  0.469   7.422  1.00 20.54 1 . C ?  
ATOM   2214 CD1 CD1 . TYR TYR TYR A A 325 325 . 16.304  0.214   8.668  1.00 21.54 1 . C ?  
ATOM   2215 CE1 CE1 . TYR TYR TYR A A 325 325 . 15.971  -0.930  9.388  1.00 18.75 1 . C ?  
ATOM   2216 CZ  CZ  . TYR TYR TYR A A 325 325 . 15.054  -1.815  8.879  1.00 19.42 1 . C ?  
ATOM   2217 OH  OH  . TYR TYR TYR A A 325 325 . 14.701  -2.945  9.594  1.00 18.90 1 . O ?  
ATOM   2218 CE2 CE2 . TYR TYR TYR A A 325 325 . 14.469  -1.583  7.640  1.00 20.92 1 . C ?  
ATOM   2219 CD2 CD2 . TYR TYR TYR A A 325 325 . 14.819  -0.440  6.924  1.00 22.22 1 . C ?  
ATOM   2220 C   C   . TYR TYR TYR A A 325 325 . 18.374  0.886   5.853  1.00 24.94 1 . C ?  
ATOM   2221 O   O   . TYR TYR TYR A A 325 325 . 18.040  0.556   4.720  1.00 26.27 1 . O ?  
ATOM   2222 N   N   . CYS CYS CYS A A 326 326 . 19.387  0.318   6.501  1.00 22.54 1 . N ?  
ATOM   2223 CA  CA  . CYS CYS CYS A A 326 326 . 20.190  -0.732  5.877  1.00 28.26 1 . C ?  
ATOM   2224 CB  CB  . CYS CYS CYS A A 326 326 . 21.616  -0.240  5.607  1.00 29.49 1 . C ?  
ATOM   2225 SG  SG  . CYS CYS CYS A A 326 326 . 21.754  1.456   5.020  1.00 39.14 1 . S ?  
ATOM   2226 C   C   . CYS CYS CYS A A 326 326 . 20.243  -1.966  6.752  1.00 26.28 1 . C ?  
ATOM   2227 O   O   . CYS CYS CYS A A 326 326 . 21.297  -2.281  7.312  1.00 25.47 1 . O ?  
ATOM   2228 N   N   . PRO PRO PRO A A 327 327 . 19.113  -2.670  6.883  1.00 20.90 1 . N ?  
ATOM   2229 CA  CA  . PRO PRO PRO A A 327 327 . 19.105  -3.831  7.772  1.00 23.55 1 . C ?  
ATOM   2230 CB  CB  . PRO PRO PRO A A 327 327 . 17.613  -4.153  7.911  1.00 26.21 1 . C ?  
ATOM   2231 CG  CG  . PRO PRO PRO A A 327 327 . 17.020  -3.690  6.602  1.00 24.06 1 . C ?  
ATOM   2232 CD  CD  . PRO PRO PRO A A 327 327 . 17.788  -2.434  6.270  1.00 22.72 1 . C ?  
ATOM   2233 C   C   . PRO PRO PRO A A 327 327 . 19.836  -5.030  7.205  1.00 23.88 1 . C ?  
ATOM   2234 O   O   . PRO PRO PRO A A 327 327 . 20.046  -5.136  5.989  1.00 22.83 1 . O ?  
ATOM   2235 N   N   . HIS HIS HIS A A 328 328 . 20.225  -5.926  8.103  1.00 21.98 1 . N ?  
ATOM   2236 CA  CA  . HIS HIS HIS A A 328 328 . 20.484  -7.315  7.753  1.00 22.08 1 . C ?  
ATOM   2237 CB  CB  . HIS HIS HIS A A 328 328 . 20.955  -8.099  8.991  1.00 22.26 1 . C ?  
ATOM   2238 CG  CG  . HIS HIS HIS A A 328 328 . 22.304  -7.690  9.500  1.00 24.59 1 . C ?  
ATOM   2239 ND1 ND1 . HIS HIS HIS A A 328 328 . 23.462  -8.352  9.149  1.00 29.13 1 . N ?  
ATOM   2240 CE1 CE1 . HIS HIS HIS A A 328 328 . 24.493  -7.781  9.749  1.00 26.92 1 . C ?  
ATOM   2241 NE2 NE2 . HIS HIS HIS A A 328 328 . 24.046  -6.776  10.481 1.00 27.16 1 . N ?  
ATOM   2242 CD2 CD2 . HIS HIS HIS A A 328 328 . 22.679  -6.698  10.345 1.00 25.15 1 . C ?  
ATOM   2243 C   C   . HIS HIS HIS A A 328 328 . 19.202  -7.926  7.171  1.00 24.71 1 . C ?  
ATOM   2244 O   O   . HIS HIS HIS A A 328 328 . 18.104  -7.405  7.408  1.00 24.15 1 . O ?  
ATOM   2245 N   N   . PRO PRO PRO A A 329 329 . 19.319  -9.035  6.416  1.00 23.59 1 . N ?  
ATOM   2246 CA  CA  . PRO PRO PRO A A 329 329 . 18.162  -9.648  5.757  1.00 23.60 1 . C ?  
ATOM   2247 CB  CB  . PRO PRO PRO A A 329 329 . 18.760  -10.884 5.072  1.00 28.01 1 . C ?  
ATOM   2248 CG  CG  . PRO PRO PRO A A 329 329 . 20.165  -10.531 4.847  1.00 27.08 1 . C ?  
ATOM   2249 CD  CD  . PRO PRO PRO A A 329 329 . 20.580  -9.688  6.010  1.00 24.23 1 . C ?  
ATOM   2250 C   C   . PRO PRO PRO A A 329 329 . 17.023  -10.079 6.671  1.00 26.90 1 . C ?  
ATOM   2251 O   O   . PRO PRO PRO A A 329 329 . 17.215  -10.411 7.846  1.00 24.58 1 . O ?  
ATOM   2252 N   N   . THR THR THR A A 330 330 . 15.827  -10.058 6.100  1.00 23.61 1 . N ?  
ATOM   2253 CA  CA  . THR THR THR A A 330 330 . 14.649  -10.629 6.720  1.00 22.81 1 . C ?  
ATOM   2254 CB  CB  . THR THR THR A A 330 330 . 13.530  -10.777 5.688  1.00 28.78 1 . C ?  
ATOM   2255 OG1 OG1 . THR THR THR A A 330 330 . 13.214  -9.485  5.150  1.00 25.13 1 . O ?  
ATOM   2256 CG2 CG2 . THR THR THR A A 330 330 . 12.287  -11.417 6.301  1.00 24.15 1 . C ?  
ATOM   2257 C   C   . THR THR THR A A 330 330 . 14.930  -11.992 7.332  1.00 24.47 1 . C ?  
ATOM   2258 O   O   . THR THR THR A A 330 330 . 15.633  -12.815 6.738  1.00 26.04 1 . O ?  
ATOM   2259 N   N   . ILE ILE ILE A A 331 331 . 14.399  -12.223 8.529  1.00 23.90 1 . N ?  
ATOM   2260 CA  CA  . ILE ILE ILE A A 331 331 . 14.455  -13.541 9.142  1.00 23.35 1 . C ?  
ATOM   2261 CB  CB  . ILE ILE ILE A A 331 331 . 15.194  -13.529 10.499 1.00 26.85 1 . C ?  
ATOM   2262 CG1 CG1 . ILE ILE ILE A A 331 331 . 16.649  -13.099 10.315 1.00 26.63 1 . C ?  
ATOM   2263 CD1 CD1 . ILE ILE ILE A A 331 331 . 17.439  -13.055 11.608 1.00 25.50 1 . C ?  
ATOM   2264 CG2 CG2 . ILE ILE ILE A A 331 331 . 15.136  -14.908 11.138 1.00 25.48 1 . C ?  
ATOM   2265 C   C   . ILE ILE ILE A A 331 331 . 13.050  -14.069 9.359  1.00 27.19 1 . C ?  
ATOM   2266 O   O   . ILE ILE ILE A A 331 331 . 12.273  -13.473 10.105 1.00 30.31 1 . O ?  
ATOM   2267 N   N   . ALA ALA ALA A A 332 332 . 12.727  -15.182 8.703  1.00 29.26 1 . N ?  
ATOM   2268 CA  CA  . ALA ALA ALA A A 332 332 . 11.434  -15.837 8.877  1.00 31.50 1 . C ?  
ATOM   2269 C   C   . ALA ALA ALA A A 332 332 . 11.453  -16.691 10.141 1.00 29.57 1 . C ?  
ATOM   2270 O   O   . ALA ALA ALA A A 332 332 . 12.249  -17.621 10.263 1.00 37.26 1 . O ?  
ATOM   2271 CB  CB  . ALA ALA ALA A A 332 332 . 11.084  -16.694 7.653  1.00 31.50 1 . C ?  
ATOM   2272 N   N   . MET MET MET A A 333 333 . 10.574  -16.368 11.080 1.00 34.57 1 . N ?  
ATOM   2273 CA  CA  . MET MET MET A A 333 333 . 10.573  -17.053 12.362 1.00 31.21 1 . C ?  
ATOM   2274 CB  CB  . MET MET MET A A 333 333 . 9.945   -16.168 13.436 1.00 32.11 1 . C ?  
ATOM   2275 CG  CG  . MET MET MET A A 333 333 . 10.751  -14.913 13.742 1.00 34.40 1 . C ?  
ATOM   2276 SD  SD  . MET MET MET A A 333 333 . 12.324  -15.264 14.561 1.00 31.02 1 . S ?  
ATOM   2277 CE  CE  . MET MET MET A A 333 333 . 13.241  -13.765 14.206 1.00 31.86 1 . C ?  
ATOM   2278 C   C   . MET MET MET A A 333 333 . 9.845   -18.391 12.280 1.00 41.17 1 . C ?  
ATOM   2279 O   O   . MET MET MET A A 333 333 . 10.271  -19.374 12.898 1.00 41.14 1 . O ?  
ATOM   2280 N   N   . ALA ALA ALA B B 51  51  . 23.343  -6.262  46.835 1.00 40.99 1 . N ?  
ATOM   2281 CA  CA  . ALA ALA ALA B B 51  51  . 22.951  -4.943  47.308 1.00 32.67 1 . C ?  
ATOM   2282 CB  CB  . ALA ALA ALA B B 51  51  . 23.041  -3.929  46.179 1.00 35.06 1 . C ?  
ATOM   2283 C   C   . ALA ALA ALA B B 51  51  . 21.535  -4.972  47.884 1.00 33.07 1 . C ?  
ATOM   2284 O   O   . ALA ALA ALA B B 51  51  . 20.646  -5.621  47.322 1.00 34.18 1 . O ?  
ATOM   2285 N   N   . HIS HIS HIS B B 52  52  . 21.341  -4.270  49.001 1.00 28.17 1 . N ?  
ATOM   2286 CA  CA  . HIS HIS HIS B B 52  52  . 20.022  -4.107  49.613 1.00 26.90 1 . C ?  
ATOM   2287 CB  CB  . HIS HIS HIS B B 52  52  . 20.125  -3.238  50.866 1.00 27.61 1 . C ?  
ATOM   2288 CG  CG  . HIS HIS HIS B B 52  52  . 18.890  -3.225  51.713 1.00 28.77 1 . C ?  
ATOM   2289 ND1 ND1 . HIS HIS HIS B B 52  52  . 17.652  -2.849  51.234 1.00 24.32 1 . N ?  
ATOM   2290 CE1 CE1 . HIS HIS HIS B B 52  52  . 16.762  -2.927  52.208 1.00 25.91 1 . C ?  
ATOM   2291 NE2 NE2 . HIS HIS HIS B B 52  52  . 17.379  -3.335  53.304 1.00 28.56 1 . N ?  
ATOM   2292 CD2 CD2 . HIS HIS HIS B B 52  52  . 18.711  -3.520  53.024 1.00 25.51 1 . C ?  
ATOM   2293 C   C   . HIS HIS HIS B B 52  52  . 19.071  -3.477  48.601 1.00 25.66 1 . C ?  
ATOM   2294 O   O   . HIS HIS HIS B B 52  52  . 19.386  -2.439  48.023 1.00 24.17 1 . O ?  
ATOM   2295 N   N   . GLU GLU GLU B B 53  53  . 17.910  -4.092  48.401 1.00 22.97 1 . N ?  
ATOM   2296 CA  CA  . GLU GLU GLU B B 53  53  . 16.975  -3.643  47.361 1.00 25.06 1 . C ?  
ATOM   2297 CB  CB  . GLU GLU GLU B B 53  53  . 15.824  -4.633  47.242 1.00 23.11 1 . C ?  
ATOM   2298 CG  CG  . GLU GLU GLU B B 53  53  . 16.245  -5.967  46.635 1.00 26.37 1 . C ?  
ATOM   2299 CD  CD  . GLU GLU GLU B B 53  53  . 15.196  -7.053  46.794 1.00 30.42 1 . C ?  
ATOM   2300 OE1 OE1 . GLU GLU GLU B B 53  53  . 14.166  -6.808  47.460 1.00 28.75 1 . O ?  
ATOM   2301 OE2 OE2 . GLU GLU GLU B B 53  53  . 15.418  -8.167  46.270 1.00 30.85 1 . O ?  
ATOM   2302 C   C   . GLU GLU GLU B B 53  53  . 16.422  -2.232  47.568 1.00 21.29 1 . C ?  
ATOM   2303 O   O   . GLU GLU GLU B B 53  53  . 16.018  -1.581  46.600 1.00 21.27 1 . O ?  
ATOM   2304 N   N   . GLU GLU GLU B B 54  54  . 16.406  -1.744  48.807 1.00 21.64 1 . N ?  
ATOM   2305 CA  CA  . GLU GLU GLU B B 54  54  . 15.927  -0.387  49.065 1.00 20.66 1 . C ?  
ATOM   2306 CB  CB  . GLU GLU GLU B B 54  54  . 15.806  -0.138  50.573 1.00 23.17 1 . C ?  
ATOM   2307 CG  CG  . GLU GLU GLU B B 54  54  . 15.351  1.272   50.964 1.00 22.00 1 . C ?  
ATOM   2308 CD  CD  . GLU GLU GLU B B 54  54  . 14.834  1.358   52.392 1.00 19.69 1 . C ?  
ATOM   2309 OE1 OE1 . GLU GLU GLU B B 54  54  . 14.799  0.315   53.090 1.00 25.19 1 . O ?  
ATOM   2310 OE2 OE2 . GLU GLU GLU B B 54  54  . 14.462  2.475   52.814 1.00 23.26 1 . O 1- 
ATOM   2311 C   C   . GLU GLU GLU B B 54  54  . 16.837  0.665   48.413 1.00 20.81 1 . C ?  
ATOM   2312 O   O   . GLU GLU GLU B B 54  54  . 16.411  1.791   48.156 1.00 20.00 1 . O ?  
ATOM   2313 N   N   . LEU LEU LEU B B 55  55  . 18.082  0.289   48.121 1.00 21.32 1 . N ?  
ATOM   2314 CA  CA  . LEU LEU LEU B B 55  55  . 19.005  1.181   47.423 1.00 19.60 1 . C ?  
ATOM   2315 CB  CB  . LEU LEU LEU B B 55  55  . 20.388  0.530   47.292 1.00 20.42 1 . C ?  
ATOM   2316 CG  CG  . LEU LEU LEU B B 55  55  . 21.120  0.380   48.629 1.00 27.43 1 . C ?  
ATOM   2317 CD1 CD1 . LEU LEU LEU B B 55  55  . 22.437  -0.360  48.443 1.00 29.52 1 . C ?  
ATOM   2318 CD2 CD2 . LEU LEU LEU B B 55  55  . 21.367  1.739   49.236 1.00 22.54 1 . C ?  
ATOM   2319 C   C   . LEU LEU LEU B B 55  55  . 18.486  1.592   46.041 1.00 22.45 1 . C ?  
ATOM   2320 O   O   . LEU LEU LEU B B 55  55  . 18.840  2.655   45.540 1.00 21.12 1 . O ?  
ATOM   2321 N   N   . GLN GLN GLN B B 56  56  . 17.645  0.758   45.424 1.00 22.05 1 . N ?  
ATOM   2322 CA  CA  . GLN GLN GLN B B 56  56  . 17.036  1.141   44.153 1.00 23.75 1 . C ?  
ATOM   2323 CB  CB  . GLN GLN GLN B B 56  56  . 16.161  0.021   43.589 1.00 22.14 1 . C ?  
ATOM   2324 CG  CG  . GLN GLN GLN B B 56  56  . 16.878  -1.257  43.218 1.00 20.83 1 . C ?  
ATOM   2325 CD  CD  . GLN GLN GLN B B 56  56  . 15.896  -2.367  42.944 1.00 20.63 1 . C ?  
ATOM   2326 OE1 OE1 . GLN GLN GLN B B 56  56  . 15.664  -2.735  41.794 1.00 21.32 1 . O ?  
ATOM   2327 NE2 NE2 . GLN GLN GLN B B 56  56  . 15.275  -2.879  43.998 1.00 21.49 1 . N ?  
ATOM   2328 C   C   . GLN GLN GLN B B 56  56  . 16.192  2.401   44.320 1.00 21.01 1 . C ?  
ATOM   2329 O   O   . GLN GLN GLN B B 56  56  . 16.311  3.343   43.545 1.00 19.34 1 . O ?  
ATOM   2330 N   N   . TYR TYR TYR B B 57  57  . 15.317  2.396   45.322 1.00 19.92 1 . N ?  
ATOM   2331 CA  CA  . TYR TYR TYR B B 57  57  . 14.475  3.554   45.601 1.00 17.73 1 . C ?  
ATOM   2332 CB  CB  . TYR TYR TYR B B 57  57  . 13.495  3.251   46.752 1.00 19.69 1 . C ?  
ATOM   2333 CG  CG  . TYR TYR TYR B B 57  57  . 12.806  4.488   47.293 1.00 19.22 1 . C ?  
ATOM   2334 CD1 CD1 . TYR TYR TYR B B 57  57  . 11.741  5.082   46.610 1.00 19.23 1 . C ?  
ATOM   2335 CE1 CE1 . TYR TYR TYR B B 57  57  . 11.124  6.232   47.105 1.00 18.51 1 . C ?  
ATOM   2336 CZ  CZ  . TYR TYR TYR B B 57  57  . 11.569  6.779   48.295 1.00 21.64 1 . C ?  
ATOM   2337 OH  OH  . TYR TYR TYR B B 57  57  . 10.986  7.916   48.809 1.00 21.51 1 . O ?  
ATOM   2338 CE2 CE2 . TYR TYR TYR B B 57  57  . 12.617  6.193   48.983 1.00 19.22 1 . C ?  
ATOM   2339 CD2 CD2 . TYR TYR TYR B B 57  57  . 13.219  5.064   48.483 1.00 20.55 1 . C ?  
ATOM   2340 C   C   . TYR TYR TYR B B 57  57  . 15.326  4.780   45.928 1.00 19.42 1 . C ?  
ATOM   2341 O   O   . TYR TYR TYR B B 57  57  . 15.062  5.876   45.443 1.00 19.13 1 . O ?  
ATOM   2342 N   N   . LEU LEU LEU B B 58  58  . 16.370  4.592   46.733 1.00 20.21 1 . N ?  
ATOM   2343 CA  CA  . LEU LEU LEU B B 58  58  . 17.210  5.721   47.115 1.00 21.91 1 . C ?  
ATOM   2344 CB  CB  . LEU LEU LEU B B 58  58  . 18.164  5.313   48.247 1.00 20.10 1 . C ?  
ATOM   2345 CG  CG  . LEU LEU LEU B B 58  58  . 17.441  4.927   49.545 1.00 22.18 1 . C ?  
ATOM   2346 CD1 CD1 . LEU LEU LEU B B 58  58  . 18.397  4.305   50.558 1.00 27.96 1 . C ?  
ATOM   2347 CD2 CD2 . LEU LEU LEU B B 58  58  . 16.730  6.115   50.156 1.00 22.70 1 . C ?  
ATOM   2348 C   C   . LEU LEU LEU B B 58  58  . 17.980  6.253   45.904 1.00 17.69 1 . C ?  
ATOM   2349 O   O   . LEU LEU LEU B B 58  58  . 18.125  7.463   45.743 1.00 21.28 1 . O ?  
ATOM   2350 N   N   . ARG ARG ARG B B 59  59  . 18.429  5.353   45.032 1.00 21.16 1 . N ?  
ATOM   2351 CA  CA  . ARG ARG ARG B B 59  59  . 19.075  5.753   43.782 1.00 19.43 1 . C ?  
ATOM   2352 C   C   . ARG ARG ARG B B 59  59  . 18.123  6.553   42.891 1.00 22.93 1 . C ?  
ATOM   2353 O   O   . ARG ARG ARG B B 59  59  . 18.518  7.537   42.266 1.00 23.30 1 . O ?  
ATOM   2354 CB  CB  . ARG ARG ARG B B 59  59  . 19.591  4.525   43.031 1.00 22.32 1 . C ?  
ATOM   2355 CG  CG  . ARG ARG ARG B B 59  59  . 20.029  4.797   41.593 1.00 34.46 1 . C ?  
ATOM   2356 CD  CD  . ARG ARG ARG B B 59  59  . 19.907  3.540   40.720 1.00 45.06 1 . C ?  
ATOM   2357 NE  NE  . ARG ARG ARG B B 59  59  . 18.533  3.290   40.269 1.00 44.95 1 . N ?  
ATOM   2358 CZ  CZ  . ARG ARG ARG B B 59  59  . 17.916  2.114   40.367 1.00 41.46 1 . C ?  
ATOM   2359 NH1 NH1 . ARG ARG ARG B B 59  59  . 16.670  1.971   39.931 1.00 45.10 1 . N ?  
ATOM   2360 NH2 NH2 . ARG ARG ARG B B 59  59  . 18.550  1.074   40.901 1.00 47.08 1 . N ?  
ATOM   2361 N   N   . GLN GLN GLN B B 60  60  . 16.867  6.124   42.829 1.00 21.66 1 . N ?  
ATOM   2362 CA  CA  . GLN GLN GLN B B 60  60  . 15.879  6.843   42.033 1.00 21.16 1 . C ?  
ATOM   2363 CB  CB  . GLN GLN GLN B B 60  60  . 14.546  6.072   42.008 1.00 20.24 1 . C ?  
ATOM   2364 CG  CG  . GLN GLN GLN B B 60  60  . 14.614  4.782   41.198 1.00 23.56 1 . C ?  
ATOM   2365 CD  CD  . GLN GLN GLN B B 60  60  . 13.365  3.920   41.314 1.00 25.92 1 . C ?  
ATOM   2366 OE1 OE1 . GLN GLN GLN B B 60  60  . 12.568  4.071   42.244 1.00 24.61 1 . O ?  
ATOM   2367 NE2 NE2 . GLN GLN GLN B B 60  60  . 13.202  2.995   40.375 1.00 24.36 1 . N ?  
ATOM   2368 C   C   . GLN GLN GLN B B 60  60  . 15.698  8.273   42.560 1.00 19.98 1 . C ?  
ATOM   2369 O   O   . GLN GLN GLN B B 60  60  . 15.596  9.223   41.776 1.00 21.65 1 . O ?  
ATOM   2370 N   N   . LEU LEU LEU B B 61  61  . 15.682  8.435   43.884 1.00 21.26 1 . N ?  
ATOM   2371 CA  CA  . LEU LEU LEU B B 61  61  . 15.630  9.770   44.472 1.00 23.03 1 . C ?  
ATOM   2372 CB  CB  . LEU LEU LEU B B 61  61  . 15.639  9.713   45.998 1.00 23.27 1 . C ?  
ATOM   2373 CG  CG  . LEU LEU LEU B B 61  61  . 14.436  9.116   46.732 1.00 22.95 1 . C ?  
ATOM   2374 CD1 CD1 . LEU LEU LEU B B 61  61  . 14.677  9.174   48.242 1.00 19.56 1 . C ?  
ATOM   2375 CD2 CD2 . LEU LEU LEU B B 61  61  . 13.155  9.849   46.372 1.00 25.33 1 . C ?  
ATOM   2376 C   C   . LEU LEU LEU B B 61  61  . 16.806  10.608  44.008 1.00 21.09 1 . C ?  
ATOM   2377 O   O   . LEU LEU LEU B B 61  61  . 16.629  11.742  43.558 1.00 22.81 1 . O ?  
ATOM   2378 N   N   . ARG ARG ARG B B 62  62  . 18.004  10.044  44.138 1.00 25.64 1 . N ?  
ATOM   2379 CA  CA  . ARG ARG ARG B B 62  62  . 19.221  10.758  43.769 1.00 24.84 1 . C ?  
ATOM   2380 CB  CB  . ARG ARG ARG B B 62  62  . 20.459  9.920   44.083 1.00 23.83 1 . C ?  
ATOM   2381 CG  CG  . ARG ARG ARG B B 62  62  . 20.724  9.729   45.558 1.00 31.24 1 . C ?  
ATOM   2382 CD  CD  . ARG ARG ARG B B 62  62  . 22.216  9.787   45.843 1.00 34.74 1 . C ?  
ATOM   2383 NE  NE  . ARG ARG ARG B B 62  62  . 22.517  9.486   47.237 1.00 40.15 1 . N ?  
ATOM   2384 CZ  CZ  . ARG ARG ARG B B 62  62  . 22.634  10.403  48.196 1.00 34.78 1 . C ?  
ATOM   2385 NH1 NH1 . ARG ARG ARG B B 62  62  . 22.481  11.694  47.919 1.00 36.91 1 . N ?  
ATOM   2386 NH2 NH2 . ARG ARG ARG B B 62  62  . 22.905  10.023  49.437 1.00 40.00 1 . N ?  
ATOM   2387 C   C   . ARG ARG ARG B B 62  62  . 19.221  11.151  42.299 1.00 24.75 1 . C ?  
ATOM   2388 O   O   . ARG ARG ARG B B 62  62  . 19.641  12.253  41.953 1.00 25.28 1 . O ?  
ATOM   2389 N   N   . ALA ALA ALA B B 63  63  . 18.754  10.254  41.432 1.00 22.49 1 . N ?  
ATOM   2390 CA  CA  . ALA ALA ALA B B 63  63  . 18.697  10.549  39.999 1.00 19.89 1 . C ?  
ATOM   2391 C   C   . ALA ALA ALA B B 63  63  . 17.748  11.702  39.702 1.00 21.74 1 . C ?  
ATOM   2392 O   O   . ALA ALA ALA B B 63  63  . 18.055  12.572  38.885 1.00 24.19 1 . O ?  
ATOM   2393 CB  CB  . ALA ALA ALA B B 63  63  . 18.285  9.304   39.210 1.00 22.91 1 . C ?  
ATOM   2394 N   N   . ILE ILE ILE B B 64  64  . 16.583  11.706  40.346 1.00 19.33 1 . N ?  
ATOM   2395 CA  CA  . ILE ILE ILE B B 64  64  . 15.621  12.779  40.133 1.00 21.73 1 . C ?  
ATOM   2396 CB  CB  . ILE ILE ILE B B 64  64  . 14.281  12.479  40.844 1.00 20.81 1 . C ?  
ATOM   2397 CG1 CG1 . ILE ILE ILE B B 64  64  . 13.657  11.228  40.209 1.00 20.28 1 . C ?  
ATOM   2398 CD1 CD1 . ILE ILE ILE B B 64  64  . 12.476  10.646  40.981 1.00 18.52 1 . C ?  
ATOM   2399 CG2 CG2 . ILE ILE ILE B B 64  64  . 13.334  13.676  40.746 1.00 22.28 1 . C ?  
ATOM   2400 C   C   . ILE ILE ILE B B 64  64  . 16.181  14.122  40.615 1.00 21.72 1 . C ?  
ATOM   2401 O   O   . ILE ILE ILE B B 64  64  . 16.040  15.136  39.939 1.00 22.50 1 . O ?  
ATOM   2402 N   N   . LEU LEU LEU B B 65  65  . 16.813  14.124  41.781 1.00 23.08 1 . N ?  
ATOM   2403 CA  CA  . LEU LEU LEU B B 65  65  . 17.419  15.353  42.282 1.00 24.42 1 . C ?  
ATOM   2404 CB  CB  . LEU LEU LEU B B 65  65  . 17.962  15.132  43.695 1.00 23.53 1 . C ?  
ATOM   2405 CG  CG  . LEU LEU LEU B B 65  65  . 16.898  14.976  44.777 1.00 29.48 1 . C ?  
ATOM   2406 CD1 CD1 . LEU LEU LEU B B 65  65  . 17.538  14.596  46.091 1.00 30.06 1 . C ?  
ATOM   2407 CD2 CD2 . LEU LEU LEU B B 65  65  . 16.114  16.279  44.919 1.00 28.46 1 . C ?  
ATOM   2408 C   C   . LEU LEU LEU B B 65  65  . 18.527  15.846  41.362 1.00 24.08 1 . C ?  
ATOM   2409 O   O   . LEU LEU LEU B B 65  65  . 18.685  17.047  41.160 1.00 31.47 1 . O ?  
ATOM   2410 N   N   . CYS CYS CYS B B 66  66  . 19.281  14.914  40.797 1.00 25.86 1 . N ?  
ATOM   2411 CA  CA  . CYS CYS CYS B B 66  66  . 20.438  15.250  39.980 1.00 26.33 1 . C ?  
ATOM   2412 CB  CB  . CYS CYS CYS B B 66  66  . 21.353  14.028  39.820 1.00 32.94 1 . C ?  
ATOM   2413 SG  SG  . CYS CYS CYS B B 66  66  . 22.792  14.256  38.703 1.00 48.08 1 . S ?  
ATOM   2414 C   C   . CYS CYS CYS B B 66  66  . 20.036  15.782  38.611 1.00 32.75 1 . C ?  
ATOM   2415 O   O   . CYS CYS CYS B B 66  66  . 20.515  16.835  38.195 1.00 29.65 1 . O ?  
ATOM   2416 N   N   . ARG ARG ARG B B 67  67  . 19.159  15.069  37.907 1.00 25.05 1 . N ?  
ATOM   2417 CA  CA  . ARG ARG ARG B B 67  67  . 18.867  15.446  36.532 1.00 26.37 1 . C ?  
ATOM   2418 CB  CB  . ARG ARG ARG B B 67  67  . 19.563  14.486  35.572 1.00 35.24 1 . C ?  
ATOM   2419 CG  CG  . ARG ARG ARG B B 67  67  . 19.294  13.039  35.847 1.00 31.44 1 . C ?  
ATOM   2420 CD  CD  . ARG ARG ARG B B 67  67  . 20.064  12.143  34.893 1.00 38.61 1 . C ?  
ATOM   2421 NE  NE  . ARG ARG ARG B B 67  67  . 19.701  10.750  35.105 1.00 38.36 1 . N ?  
ATOM   2422 CZ  CZ  . ARG ARG ARG B B 67  67  . 18.738  10.123  34.437 1.00 36.55 1 . C ?  
ATOM   2423 NH1 NH1 . ARG ARG ARG B B 67  67  . 18.051  10.771  33.507 1.00 34.67 1 . N ?  
ATOM   2424 NH2 NH2 . ARG ARG ARG B B 67  67  . 18.466  8.850   34.701 1.00 43.27 1 . N ?  
ATOM   2425 C   C   . ARG ARG ARG B B 67  67  . 17.378  15.517  36.202 1.00 21.31 1 . C ?  
ATOM   2426 O   O   . ARG ARG ARG B B 67  67  . 17.003  15.588  35.030 1.00 27.03 1 . O ?  
ATOM   2427 N   N   . GLY GLY GLY B B 68  68  . 16.541  15.537  37.230 1.00 23.36 1 . N ?  
ATOM   2428 CA  CA  . GLY GLY GLY B B 68  68  . 15.119  15.744  37.029 1.00 26.25 1 . C ?  
ATOM   2429 C   C   . GLY GLY GLY B B 68  68  . 14.788  17.044  36.320 1.00 27.95 1 . C ?  
ATOM   2430 O   O   . GLY GLY GLY B B 68  68  . 15.471  18.075  36.470 1.00 27.47 1 . O ?  
ATOM   2431 N   N   . SER SER SER B B 69  69  . 13.730  16.992  35.524 1.00 22.24 1 . N ?  
ATOM   2432 CA  CA  . SER SER SER B B 69  69  . 13.226  18.171  34.862 1.00 26.53 1 . C ?  
ATOM   2433 CB  CB  . SER SER SER B B 69  69  . 12.356  17.779  33.665 1.00 29.81 1 . C ?  
ATOM   2434 OG  OG  . SER SER SER B B 69  69  . 11.783  18.915  33.046 1.00 34.70 1 . O ?  
ATOM   2435 C   C   . SER SER SER B B 69  69  . 12.448  19.018  35.856 1.00 30.08 1 . C ?  
ATOM   2436 O   O   . SER SER SER B B 69  69  . 11.634  18.509  36.643 1.00 28.46 1 . O ?  
ATOM   2437 N   N   . ASP ASP ASP B B 70  70  . 12.720  20.317  35.831 1.00 29.82 1 . N ?  
ATOM   2438 CA  CA  . ASP ASP ASP B B 70  70  . 12.030  21.264  36.685 1.00 30.52 1 . C ?  
ATOM   2439 CB  CB  . ASP ASP ASP B B 70  70  . 12.966  22.408  37.092 1.00 31.15 1 . C ?  
ATOM   2440 CG  CG  . ASP ASP ASP B B 70  70  . 12.388  23.271  38.188 1.00 37.17 1 . C ?  
ATOM   2441 OD1 OD1 . ASP ASP ASP B B 70  70  . 11.181  23.595  38.126 1.00 39.45 1 . O ?  
ATOM   2442 OD2 OD2 . ASP ASP ASP B B 70  70  . 13.139  23.615  39.126 1.00 40.34 1 . O ?  
ATOM   2443 C   C   . ASP ASP ASP B B 70  70  . 10.823  21.786  35.933 1.00 33.81 1 . C ?  
ATOM   2444 O   O   . ASP ASP ASP B B 70  70  . 10.962  22.540  34.969 1.00 35.77 1 . O ?  
ATOM   2445 N   N   . ARG ARG ARG B B 71  71  . 9.638   21.375  36.374 1.00 28.26 1 . N ?  
ATOM   2446 CA  CA  . ARG ARG ARG B B 71  71  . 8.406   21.680  35.663 1.00 37.31 1 . C ?  
ATOM   2447 CB  CB  . ARG ARG ARG B B 71  71  . 7.934   20.479  34.821 1.00 32.23 1 . C ?  
ATOM   2448 CG  CG  . ARG ARG ARG B B 71  71  . 8.858   20.091  33.658 1.00 34.02 1 . C ?  
ATOM   2449 CD  CD  . ARG ARG ARG B B 71  71  . 8.382   18.793  32.970 1.00 29.43 1 . C ?  
ATOM   2450 NE  NE  . ARG ARG ARG B B 71  71  . 7.762   17.889  33.932 1.00 34.26 1 . N ?  
ATOM   2451 CZ  CZ  . ARG ARG ARG B B 71  71  . 6.836   16.993  33.617 1.00 31.74 1 . C ?  
ATOM   2452 NH1 NH1 . ARG ARG ARG B B 71  71  . 6.427   16.893  32.365 1.00 26.67 1 . N ?  
ATOM   2453 NH2 NH2 . ARG ARG ARG B B 71  71  . 6.316   16.202  34.554 1.00 32.67 1 . N ?  
ATOM   2454 C   C   . ARG ARG ARG B B 71  71  . 7.328   22.069  36.652 1.00 38.44 1 . C ?  
ATOM   2455 O   O   . ARG ARG ARG B B 71  71  . 7.301   21.574  37.777 1.00 41.80 1 . O ?  
ATOM   2456 O   O   . LEU LEU LEU B B 72  72  . 3.941   22.588  35.155 1.00 42.70 1 . O ?  
ATOM   2457 N   N   . LEU LEU LEU B B 72  72  . 6.448   22.971  36.232 1.00 44.29 1 . N ?  
ATOM   2458 CA  CA  . LEU LEU LEU B B 72  72  . 5.273   23.318  37.017 1.00 45.93 1 . C ?  
ATOM   2459 C   C   . LEU LEU LEU B B 72  72  . 4.034   22.692  36.381 1.00 48.78 1 . C ?  
ATOM   2460 CB  CB  . LEU LEU LEU B B 72  72  . 5.110   24.839  37.128 1.00 45.46 1 . C ?  
ATOM   2461 CG  CG  . LEU LEU LEU B B 72  72  . 6.388   25.679  37.156 1.00 45.95 1 . C ?  
ATOM   2462 CD1 CD1 . LEU LEU LEU B B 72  72  . 6.071   27.169  37.121 1.00 46.20 1 . C ?  
ATOM   2463 CD2 CD2 . LEU LEU LEU B B 72  72  . 7.209   25.339  38.390 1.00 50.51 1 . C ?  
ATOM   2464 O   O   . ALA ALA ALA B B 73  73  . 1.207   24.025  36.442 1.00 58.49 1 . O ?  
ATOM   2465 N   N   . ALA ALA ALA B B 73  73  . 3.090   22.269  37.217 1.00 52.07 1 . N ?  
ATOM   2466 CA  CA  . ALA ALA ALA B B 73  73  . 1.830   21.721  36.726 1.00 56.15 1 . C ?  
ATOM   2467 C   C   . ALA ALA ALA B B 73  73  . 0.832   22.849  36.473 1.00 57.51 1 . C ?  
ATOM   2468 CB  CB  . ALA ALA ALA B B 73  73  . 1.262   20.707  37.719 1.00 53.35 1 . C ?  
ATOM   2469 O   O   . ALA ALA ALA B B 74  74  . -2.576  24.982  37.717 1.00 61.74 1 . O ?  
ATOM   2470 N   N   . ALA ALA ALA B B 74  74  . -0.436  22.491  36.281 1.00 58.95 1 . N ?  
ATOM   2471 CA  CA  . ALA ALA ALA B B 74  74  . -1.500  23.485  36.171 1.00 59.50 1 . C ?  
ATOM   2472 C   C   . ALA ALA ALA B B 74  74  . -1.888  23.970  37.565 1.00 60.34 1 . C ?  
ATOM   2473 CB  CB  . ALA ALA ALA B B 74  74  . -2.708  22.912  35.443 1.00 56.44 1 . C ?  
ATOM   2474 O   O   . ALA ALA ALA B B 75  75  . -0.803  25.419  41.349 1.00 59.03 1 . O ?  
ATOM   2475 N   N   . ALA ALA ALA B B 75  75  . -1.438  23.233  38.578 1.00 60.08 1 . N ?  
ATOM   2476 CA  CA  . ALA ALA ALA B B 75  75  . -1.625  23.622  39.971 1.00 60.48 1 . C ?  
ATOM   2477 C   C   . ALA ALA ALA B B 75  75  . -0.621  24.705  40.357 1.00 58.84 1 . C ?  
ATOM   2478 CB  CB  . ALA ALA ALA B B 75  75  . -1.486  22.410  40.888 1.00 56.01 1 . C ?  
ATOM   2479 O   O   . GLY GLY GLY B B 76  76  . 3.649   25.742  40.882 1.00 56.17 1 . O ?  
ATOM   2480 N   N   . GLY GLY GLY B B 76  76  . 0.438   24.822  39.559 1.00 58.33 1 . N ?  
ATOM   2481 CA  CA  . GLY GLY GLY B B 76  76  . 1.502   25.770  39.823 1.00 54.59 1 . C ?  
ATOM   2482 C   C   . GLY GLY GLY B B 76  76  . 2.546   25.200  40.765 1.00 55.90 1 . C ?  
ATOM   2483 O   O   . ALA ALA ALA B B 77  77  . 3.979   22.089  40.510 1.00 49.71 1 . O ?  
ATOM   2484 N   N   . ALA ALA ALA B B 77  77  . 2.195   24.106  41.440 1.00 52.51 1 . N ?  
ATOM   2485 CA  CA  . ALA ALA ALA B B 77  77  . 3.122   23.410  42.329 1.00 49.03 1 . C ?  
ATOM   2486 C   C   . ALA ALA ALA B B 77  77  . 4.237   22.764  41.513 1.00 50.79 1 . C ?  
ATOM   2487 CB  CB  . ALA ALA ALA B B 77  77  . 2.388   22.366  43.162 1.00 46.43 1 . C ?  
ATOM   2488 N   N   . GLY GLY GLY B B 78  78  . 5.478   22.981  41.937 1.00 38.81 1 . N ?  
ATOM   2489 CA  CA  . GLY GLY GLY B B 78  78  . 6.619   22.534  41.164 1.00 36.08 1 . C ?  
ATOM   2490 C   C   . GLY GLY GLY B B 78  78  . 7.094   21.155  41.557 1.00 25.25 1 . C ?  
ATOM   2491 O   O   . GLY GLY GLY B B 78  78  . 7.029   20.765  42.726 1.00 28.22 1 . O ?  
ATOM   2492 N   N   . THR THR THR B B 79  79  . 7.562   20.401  40.571 1.00 27.36 1 . N ?  
ATOM   2493 CA  CA  . THR THR THR B B 79  79  . 8.201   19.132  40.850 1.00 23.14 1 . C ?  
ATOM   2494 CB  CB  . THR THR THR B B 79  79  . 7.350   17.911  40.422 1.00 26.15 1 . C ?  
ATOM   2495 OG1 OG1 . THR THR THR B B 79  79  . 7.268   17.861  38.986 1.00 30.21 1 . O ?  
ATOM   2496 CG2 CG2 . THR THR THR B B 79  79  . 5.968   17.962  41.029 1.00 27.31 1 . C ?  
ATOM   2497 C   C   . THR THR THR B B 79  79  . 9.500   19.036  40.111 1.00 23.07 1 . C ?  
ATOM   2498 O   O   . THR THR THR B B 79  79  . 9.722   19.736  39.128 1.00 26.29 1 . O ?  
ATOM   2499 N   N   . LEU LEU LEU B B 80  80  . 10.353  18.147  40.588 1.00 20.24 1 . N ?  
ATOM   2500 CA  CA  . LEU LEU LEU B B 80  80  . 11.441  17.642  39.784 1.00 19.60 1 . C ?  
ATOM   2501 CB  CB  . LEU LEU LEU B B 80  80  . 12.719  17.548  40.603 1.00 22.12 1 . C ?  
ATOM   2502 CG  CG  . LEU LEU LEU B B 80  80  . 13.170  18.894  41.152 1.00 22.78 1 . C ?  
ATOM   2503 CD1 CD1 . LEU LEU LEU B B 80  80  . 14.320  18.690  42.128 1.00 23.83 1 . C ?  
ATOM   2504 CD2 CD2 . LEU LEU LEU B B 80  80  . 13.574  19.761  39.984 1.00 24.58 1 . C ?  
ATOM   2505 C   C   . LEU LEU LEU B B 80  80  . 10.998  16.276  39.297 1.00 23.51 1 . C ?  
ATOM   2506 O   O   . LEU LEU LEU B B 80  80  . 10.469  15.504  40.081 1.00 19.92 1 . O ?  
ATOM   2507 N   N   . SER SER SER B B 81  81  . 11.195  15.961  38.025 1.00 24.15 1 . N ?  
ATOM   2508 CA  CA  . SER SER SER B B 81  81  . 10.709  14.662  37.563 1.00 24.16 1 . C ?  
ATOM   2509 CB  CB  . SER SER SER B B 81  81  . 9.271   14.793  37.063 1.00 25.68 1 . C ?  
ATOM   2510 OG  OG  . SER SER SER B B 81  81  . 9.217   15.304  35.754 1.00 28.83 1 . O ?  
ATOM   2511 C   C   . SER SER SER B B 81  81  . 11.555  14.000  36.495 1.00 22.75 1 . C ?  
ATOM   2512 O   O   . SER SER SER B B 81  81  . 12.292  14.650  35.756 1.00 22.60 1 . O ?  
ATOM   2513 N   N   . LEU LEU LEU B B 82  82  . 11.440  12.677  36.449 1.00 20.45 1 . N ?  
ATOM   2514 CA  CA  . LEU LEU LEU B B 82  82  . 12.012  11.863  35.399 1.00 17.81 1 . C ?  
ATOM   2515 CB  CB  . LEU LEU LEU B B 82  82  . 13.213  11.068  35.892 1.00 19.96 1 . C ?  
ATOM   2516 CG  CG  . LEU LEU LEU B B 82  82  . 14.508  11.823  36.203 1.00 21.14 1 . C ?  
ATOM   2517 CD1 CD1 . LEU LEU LEU B B 82  82  . 15.518  10.838  36.769 1.00 21.22 1 . C ?  
ATOM   2518 CD2 CD2 . LEU LEU LEU B B 82  82  . 15.022  12.472  34.928 1.00 23.39 1 . C ?  
ATOM   2519 C   C   . LEU LEU LEU B B 82  82  . 10.918  10.922  34.907 1.00 19.27 1 . C ?  
ATOM   2520 O   O   . LEU LEU LEU B B 82  82  . 9.959   10.642  35.631 1.00 19.81 1 . O ?  
ATOM   2521 N   N   . PHE PHE PHE B B 83  83  . 11.061  10.451  33.677 1.00 17.86 1 . N ?  
ATOM   2522 CA  CA  . PHE PHE PHE B B 83  83  . 10.016  9.627   33.061 1.00 18.07 1 . C ?  
ATOM   2523 CB  CB  . PHE PHE PHE B B 83  83  . 9.459   10.315  31.808 1.00 17.78 1 . C ?  
ATOM   2524 CG  CG  . PHE PHE PHE B B 83  83  . 8.260   9.614   31.191 1.00 15.06 1 . C ?  
ATOM   2525 CD1 CD1 . PHE PHE PHE B B 83  83  . 7.080   9.504   31.897 1.00 17.22 1 . C ?  
ATOM   2526 CE1 CE1 . PHE PHE PHE B B 83  83  . 5.963   8.884   31.332 1.00 15.47 1 . C ?  
ATOM   2527 CZ  CZ  . PHE PHE PHE B B 83  83  . 6.024   8.367   30.036 1.00 13.59 1 . C ?  
ATOM   2528 CE2 CE2 . PHE PHE PHE B B 83  83  . 7.200   8.480   29.307 1.00 16.49 1 . C ?  
ATOM   2529 CD2 CD2 . PHE PHE PHE B B 83  83  . 8.316   9.106   29.897 1.00 17.87 1 . C ?  
ATOM   2530 C   C   . PHE PHE PHE B B 83  83  . 10.559  8.251   32.709 1.00 18.01 1 . C ?  
ATOM   2531 O   O   . PHE PHE PHE B B 83  83  . 11.520  8.129   31.948 1.00 18.55 1 . O ?  
ATOM   2532 N   N   . GLY GLY GLY B B 84  84  . 9.939   7.214   33.266 1.00 16.62 1 . N ?  
ATOM   2533 CA  CA  . GLY GLY GLY B B 84  84  . 10.296  5.850   32.931 1.00 18.77 1 . C ?  
ATOM   2534 C   C   . GLY GLY GLY B B 84  84  . 11.360  5.297   33.857 1.00 19.36 1 . C ?  
ATOM   2535 O   O   . GLY GLY GLY B B 84  84  . 12.549  5.571   33.695 1.00 18.71 1 . O ?  
ATOM   2536 N   N   . MET MET MET B B 85  85  . 10.928  4.523   34.841 1.00 18.93 1 . N ?  
ATOM   2537 CA  CA  . MET MET MET B B 85  85  . 11.828  3.848   35.765 1.00 17.99 1 . C ?  
ATOM   2538 CB  CB  . MET MET MET B B 85  85  . 11.918  4.591   37.096 1.00 21.96 1 . C ?  
ATOM   2539 CG  CG  . MET MET MET B B 85  85  . 12.509  5.947   37.014 1.00 26.71 1 . C ?  
ATOM   2540 SD  SD  . MET MET MET B B 85  85  . 12.573  6.649   38.672 1.00 29.19 1 . S ?  
ATOM   2541 CE  CE  . MET MET MET B B 85  85  . 13.535  8.105   38.320 1.00 30.26 1 . C ?  
ATOM   2542 C   C   . MET MET MET B B 85  85  . 11.333  2.443   36.046 1.00 21.29 1 . C ?  
ATOM   2543 O   O   . MET MET MET B B 85  85  . 10.152  2.160   35.879 1.00 18.40 1 . O ?  
ATOM   2544 N   N   . GLN GLN GLN B B 86  86  . 12.216  1.584   36.533 1.00 19.36 1 . N ?  
ATOM   2545 CA  CA  . GLN GLN GLN B B 86  86  . 11.810  0.239   36.922 1.00 16.67 1 . C ?  
ATOM   2546 CB  CB  . GLN GLN GLN B B 86  86  . 11.834  -0.700  35.716 1.00 17.27 1 . C ?  
ATOM   2547 CG  CG  . GLN GLN GLN B B 86  86  . 11.098  -2.029  35.929 1.00 17.46 1 . C ?  
ATOM   2548 CD  CD  . GLN GLN GLN B B 86  86  . 11.055  -2.886  34.681 1.00 20.96 1 . C ?  
ATOM   2549 OE1 OE1 . GLN GLN GLN B B 86  86  . 12.013  -3.600  34.360 1.00 20.56 1 . O ?  
ATOM   2550 NE2 NE2 . GLN GLN GLN B B 86  86  . 9.937   -2.825  33.965 1.00 17.62 1 . N ?  
ATOM   2551 C   C   . GLN GLN GLN B B 86  86  . 12.729  -0.271  38.028 1.00 21.37 1 . C ?  
ATOM   2552 O   O   . GLN GLN GLN B B 86  86  . 13.951  -0.059  37.983 1.00 20.95 1 . O ?  
ATOM   2553 N   N   . ALA ALA ALA B B 87  87  . 12.130  -0.923  39.022 1.00 17.39 1 . N ?  
ATOM   2554 CA  CA  . ALA ALA ALA B B 87  87  . 12.859  -1.521  40.141 1.00 18.69 1 . C ?  
ATOM   2555 CB  CB  . ALA ALA ALA B B 87  87  . 12.814  -0.592  41.375 1.00 17.38 1 . C ?  
ATOM   2556 C   C   . ALA ALA ALA B B 87  87  . 12.246  -2.883  40.460 1.00 18.73 1 . C ?  
ATOM   2557 O   O   . ALA ALA ALA B B 87  87  . 11.065  -3.110  40.160 1.00 18.61 1 . O ?  
ATOM   2558 N   N   . ARG ARG ARG B B 88  88  . 13.039  -3.792  41.037 1.00 16.28 1 . N ?  
ATOM   2559 CA  CA  . ARG ARG ARG B B 88  88  . 12.568  -5.136  41.375 1.00 17.50 1 . C ?  
ATOM   2560 CB  CB  . ARG ARG ARG B B 88  88  . 13.304  -6.210  40.572 1.00 21.47 1 . C ?  
ATOM   2561 CG  CG  . ARG ARG ARG B B 88  88  . 13.422  -5.949  39.102 1.00 26.40 1 . C ?  
ATOM   2562 CD  CD  . ARG ARG ARG B B 88  88  . 14.077  -7.131  38.385 1.00 25.71 1 . C ?  
ATOM   2563 NE  NE  . ARG ARG ARG B B 88  88  . 13.242  -8.326  38.354 1.00 25.28 1 . N ?  
ATOM   2564 CZ  CZ  . ARG ARG ARG B B 88  88  . 12.464  -8.643  37.321 1.00 23.21 1 . C ?  
ATOM   2565 NH1 NH1 . ARG ARG ARG B B 88  88  . 12.429  -7.838  36.266 1.00 23.05 1 . N ?  
ATOM   2566 NH2 NH2 . ARG ARG ARG B B 88  88  . 11.730  -9.747  37.340 1.00 24.73 1 . N ?  
ATOM   2567 C   C   . ARG ARG ARG B B 88  88  . 12.761  -5.431  42.856 1.00 20.29 1 . C ?  
ATOM   2568 O   O   . ARG ARG ARG B B 88  88  . 13.852  -5.225  43.392 1.00 19.97 1 . O ?  
ATOM   2569 N   N   . TYR TYR TYR B B 89  89  . 11.712  -5.936  43.499 1.00 19.03 1 . N ?  
ATOM   2570 CA  CA  . TYR TYR TYR B B 89  89  . 11.766  -6.270  44.924 1.00 20.72 1 . C ?  
ATOM   2571 CB  CB  . TYR TYR TYR B B 89  89  . 10.818  -5.361  45.729 1.00 19.27 1 . C ?  
ATOM   2572 CG  CG  . TYR TYR TYR B B 89  89  . 11.182  -3.905  45.600 1.00 19.28 1 . C ?  
ATOM   2573 CD1 CD1 . TYR TYR TYR B B 89  89  . 12.137  -3.335  46.438 1.00 21.71 1 . C ?  
ATOM   2574 CE1 CE1 . TYR TYR TYR B B 89  89  . 12.499  -2.003  46.308 1.00 22.86 1 . C ?  
ATOM   2575 CZ  CZ  . TYR TYR TYR B B 89  89  . 11.910  -1.229  45.333 1.00 24.00 1 . C ?  
ATOM   2576 OH  OH  . TYR TYR TYR B B 89  89  . 12.277  0.095   45.198 1.00 22.96 1 . O ?  
ATOM   2577 CE2 CE2 . TYR TYR TYR B B 89  89  . 10.974  -1.772  44.475 1.00 22.53 1 . C ?  
ATOM   2578 CD2 CD2 . TYR TYR TYR B B 89  89  . 10.615  -3.108  44.608 1.00 20.01 1 . C ?  
ATOM   2579 C   C   . TYR TYR TYR B B 89  89  . 11.411  -7.735  45.137 1.00 22.87 1 . C ?  
ATOM   2580 O   O   . TYR TYR TYR B B 89  89  . 10.318  -8.178  44.772 1.00 23.55 1 . O ?  
ATOM   2581 N   N   . SER SER SER B B 90  90  . 12.332  -8.498  45.723 1.00 19.60 1 . N ?  
ATOM   2582 CA  CA  . SER SER SER B B 90  90  . 12.069  -9.905  46.009 1.00 20.18 1 . C ?  
ATOM   2583 CB  CB  . SER SER SER B B 90  90  . 13.367  -10.645 46.360 1.00 24.38 1 . C ?  
ATOM   2584 OG  OG  . SER SER SER B B 90  90  . 13.157  -12.051 46.407 1.00 33.90 1 . O ?  
ATOM   2585 C   C   . SER SER SER B B 90  90  . 11.068  -10.044 47.155 1.00 19.63 1 . C ?  
ATOM   2586 O   O   . SER SER SER B B 90  90  . 11.094  -9.266  48.104 1.00 23.97 1 . O ?  
ATOM   2587 N   N   . LEU LEU LEU B B 91  91  . 10.201  -11.045 47.061 1.00 20.32 1 . N ?  
ATOM   2588 CA  CA  . LEU LEU LEU B B 91  91  . 9.153   -11.266 48.054 1.00 20.69 1 . C ?  
ATOM   2589 CB  CB  . LEU LEU LEU B B 91  91  . 7.766   -11.216 47.407 1.00 19.61 1 . C ?  
ATOM   2590 CG  CG  . LEU LEU LEU B B 91  91  . 7.426   -10.002 46.547 1.00 18.39 1 . C ?  
ATOM   2591 CD1 CD1 . LEU LEU LEU B B 91  91  . 6.091   -10.251 45.861 1.00 18.99 1 . C ?  
ATOM   2592 CD2 CD2 . LEU LEU LEU B B 91  91  . 7.409   -8.728  47.386 1.00 18.96 1 . C ?  
ATOM   2593 C   C   . LEU LEU LEU B B 91  91  . 9.330   -12.613 48.731 1.00 21.31 1 . C ?  
ATOM   2594 O   O   . LEU LEU LEU B B 91  91  . 8.569   -12.958 49.630 1.00 19.89 1 . O ?  
ATOM   2595 N   N   . ARG ARG ARG B B 92  92  . 10.330  -13.369 48.283 1.00 23.34 1 . N ?  
ATOM   2596 CA  CA  . ARG ARG ARG B B 92  92  . 10.496  -14.758 48.702 1.00 27.48 1 . C ?  
ATOM   2597 CB  CB  . ARG ARG ARG B B 92  92  . 11.578  -15.447 47.858 1.00 29.49 1 . C ?  
ATOM   2598 CG  CG  . ARG ARG ARG B B 92  92  . 11.345  -15.366 46.361 1.00 31.57 1 . C ?  
ATOM   2599 CD  CD  . ARG ARG ARG B B 92  92  . 12.443  -16.062 45.561 1.00 35.08 1 . C ?  
ATOM   2600 NE  NE  . ARG ARG ARG B B 92  92  . 12.057  -16.179 44.157 1.00 35.77 1 . N ?  
ATOM   2601 CZ  CZ  . ARG ARG ARG B B 92  92  . 12.207  -15.212 43.255 1.00 36.16 1 . C ?  
ATOM   2602 NH1 NH1 . ARG ARG ARG B B 92  92  . 12.751  -14.057 43.604 1.00 39.61 1 . N ?  
ATOM   2603 NH2 NH2 . ARG ARG ARG B B 92  92  . 11.812  -15.402 42.002 1.00 39.53 1 . N ?  
ATOM   2604 C   C   . ARG ARG ARG B B 92  92  . 10.858  -14.887 50.178 1.00 29.99 1 . C ?  
ATOM   2605 O   O   . ARG ARG ARG B B 92  92  . 10.244  -15.658 50.907 1.00 32.29 1 . O ?  
ATOM   2606 N   N   . ASP ASP ASP B B 93  93  . 11.859  -14.130 50.605 1.00 27.61 1 . N ?  
ATOM   2607 CA  CA  . ASP ASP ASP B B 93  93  . 12.444  -14.313 51.933 1.00 34.27 1 . C ?  
ATOM   2608 CB  CB  . ASP ASP ASP B B 93  93  . 13.943  -14.598 51.812 1.00 34.47 1 . C ?  
ATOM   2609 CG  CG  . ASP ASP ASP B B 93  93  . 14.234  -15.858 51.018 1.00 41.66 1 . C ?  
ATOM   2610 OD1 OD1 . ASP ASP ASP B B 93  93  . 13.424  -16.807 51.098 1.00 41.05 1 . O ?  
ATOM   2611 OD2 OD2 . ASP ASP ASP B B 93  93  . 15.269  -15.896 50.316 1.00 48.64 1 . O ?  
ATOM   2612 C   C   . ASP ASP ASP B B 93  93  . 12.239  -13.116 52.842 1.00 32.60 1 . C ?  
ATOM   2613 O   O   . ASP ASP ASP B B 93  93  . 12.621  -13.150 54.014 1.00 28.89 1 . O ?  
ATOM   2614 N   N   . HIS HIS HIS B B 94  94  . 11.666  -12.048 52.292 1.00 25.00 1 . N ?  
ATOM   2615 CA  CA  . HIS HIS HIS B B 94  94  . 11.388  -10.844 53.055 1.00 23.77 1 . C ?  
ATOM   2616 CB  CB  . HIS HIS HIS B B 94  94  . 12.636  -9.951  53.189 1.00 21.95 1 . C ?  
ATOM   2617 CG  CG  . HIS HIS HIS B B 94  94  . 13.289  -9.580  51.889 1.00 33.07 1 . C ?  
ATOM   2618 ND1 ND1 . HIS HIS HIS B B 94  94  . 12.614  -8.969  50.851 1.00 37.71 1 . N ?  
ATOM   2619 CE1 CE1 . HIS HIS HIS B B 94  94  . 13.449  -8.756  49.847 1.00 28.32 1 . C ?  
ATOM   2620 NE2 NE2 . HIS HIS HIS B B 94  94  . 14.643  -9.201  50.198 1.00 37.48 1 . N ?  
ATOM   2621 CD2 CD2 . HIS HIS HIS B B 94  94  . 14.572  -9.713  51.473 1.00 34.67 1 . C ?  
ATOM   2622 C   C   . HIS HIS HIS B B 94  94  . 10.245  -10.075 52.413 1.00 21.75 1 . C ?  
ATOM   2623 O   O   . HIS HIS HIS B B 94  94  . 9.762   -10.428 51.325 1.00 21.65 1 . O ?  
ATOM   2624 N   N   . PHE PHE PHE B B 95  95  . 9.798   -9.049  53.119 1.00 19.55 1 . N ?  
ATOM   2625 CA  CA  . PHE PHE PHE B B 95  95  . 8.754   -8.179  52.627 1.00 19.46 1 . C ?  
ATOM   2626 CB  CB  . PHE PHE PHE B B 95  95  . 7.534   -8.197  53.568 1.00 18.99 1 . C ?  
ATOM   2627 CG  CG  . PHE PHE PHE B B 95  95  . 6.379   -7.421  53.028 1.00 17.09 1 . C ?  
ATOM   2628 CD1 CD1 . PHE PHE PHE B B 95  95  . 6.293   -6.053  53.237 1.00 20.10 1 . C ?  
ATOM   2629 CE1 CE1 . PHE PHE PHE B B 95  95  . 5.246   -5.324  52.705 1.00 21.14 1 . C ?  
ATOM   2630 CZ  CZ  . PHE PHE PHE B B 95  95  . 4.272   -5.963  51.958 1.00 18.62 1 . C ?  
ATOM   2631 CE2 CE2 . PHE PHE PHE B B 95  95  . 4.355   -7.323  51.739 1.00 18.23 1 . C ?  
ATOM   2632 CD2 CD2 . PHE PHE PHE B B 95  95  . 5.403   -8.047  52.280 1.00 19.72 1 . C ?  
ATOM   2633 C   C   . PHE PHE PHE B B 95  95  . 9.325   -6.775  52.494 1.00 17.54 1 . C ?  
ATOM   2634 O   O   . PHE PHE PHE B B 95  95  . 9.880   -6.234  53.451 1.00 19.64 1 . O ?  
ATOM   2635 N   N   . PRO PRO PRO B B 96  96  . 9.203   -6.167  51.295 1.00 19.58 1 . N ?  
ATOM   2636 CA  CA  . PRO PRO PRO B B 96  96  . 9.908   -4.909  51.029 1.00 18.24 1 . C ?  
ATOM   2637 CB  CB  . PRO PRO PRO B B 96  96  . 9.946   -4.845  49.493 1.00 18.35 1 . C ?  
ATOM   2638 CG  CG  . PRO PRO PRO B B 96  96  . 8.712   -5.556  49.076 1.00 17.64 1 . C ?  
ATOM   2639 CD  CD  . PRO PRO PRO B B 96  96  . 8.506   -6.677  50.102 1.00 18.00 1 . C ?  
ATOM   2640 C   C   . PRO PRO PRO B B 96  96  . 9.204   -3.704  51.604 1.00 21.17 1 . C ?  
ATOM   2641 O   O   . PRO PRO PRO B B 96  96  . 8.745   -2.851  50.864 1.00 19.14 1 . O ?  
ATOM   2642 N   N   . LEU LEU LEU B B 97  97  . 9.101   -3.641  52.928 1.00 19.14 1 . N ?  
ATOM   2643 CA  CA  . LEU LEU LEU B B 97  97  . 8.595   -2.454  53.593 1.00 18.71 1 . C ?  
ATOM   2644 CB  CB  . LEU LEU LEU B B 97  97  . 7.854   -2.836  54.883 1.00 17.32 1 . C ?  
ATOM   2645 CG  CG  . LEU LEU LEU B B 97  97  . 7.055   -1.746  55.569 1.00 19.34 1 . C ?  
ATOM   2646 CD1 CD1 . LEU LEU LEU B B 97  97  . 5.962   -1.250  54.625 1.00 19.93 1 . C ?  
ATOM   2647 CD2 CD2 . LEU LEU LEU B B 97  97  . 6.442   -2.324  56.823 1.00 20.17 1 . C ?  
ATOM   2648 C   C   . LEU LEU LEU B B 97  97  . 9.781   -1.554  53.888 1.00 22.23 1 . C ?  
ATOM   2649 O   O   . LEU LEU LEU B B 97  97  . 10.656  -1.956  54.651 1.00 21.28 1 . O ?  
ATOM   2650 N   N   . LEU LEU LEU B B 98  98  . 9.829   -0.352  53.304 1.00 19.45 1 . N ?  
ATOM   2651 CA  CA  . LEU LEU LEU B B 98  98  . 11.080  0.415   53.334 1.00 20.77 1 . C ?  
ATOM   2652 CB  CB  . LEU LEU LEU B B 98  98  . 10.991  1.654   52.443 1.00 22.08 1 . C ?  
ATOM   2653 CG  CG  . LEU LEU LEU B B 98  98  . 10.792  1.346   50.956 1.00 20.06 1 . C ?  
ATOM   2654 CD1 CD1 . LEU LEU LEU B B 98  98  . 11.185  2.552   50.110 1.00 23.57 1 . C ?  
ATOM   2655 CD2 CD2 . LEU LEU LEU B B 98  98  . 11.545  0.087   50.514 1.00 23.24 1 . C ?  
ATOM   2656 C   C   . LEU LEU LEU B B 98  98  . 11.483  0.818   54.759 1.00 21.44 1 . C ?  
ATOM   2657 O   O   . LEU LEU LEU B B 98  98  . 10.629  1.011   55.633 1.00 20.40 1 . O ?  
ATOM   2658 N   N   . THR THR THR B B 99  99  . 12.793  0.928   54.975 1.00 20.28 1 . N ?  
ATOM   2659 CA  CA  . THR THR THR B B 99  99  . 13.339  1.112   56.319 1.00 24.58 1 . C ?  
ATOM   2660 CB  CB  . THR THR THR B B 99  99  . 14.399  0.034   56.656 1.00 23.55 1 . C ?  
ATOM   2661 OG1 OG1 . THR THR THR B B 99  99  . 15.491  0.138   55.736 1.00 24.56 1 . O ?  
ATOM   2662 CG2 CG2 . THR THR THR B B 99  99  . 13.805  -1.376  56.604 1.00 25.30 1 . C ?  
ATOM   2663 C   C   . THR THR THR B B 99  99  . 14.001  2.469   56.577 1.00 26.91 1 . C ?  
ATOM   2664 O   O   . THR THR THR B B 99  99  . 14.268  2.796   57.734 1.00 27.20 1 . O ?  
ATOM   2665 N   N   . THR THR THR B B 100 100 . 14.282  3.261   55.540 1.00 19.95 1 . N ?  
ATOM   2666 CA  CA  . THR THR THR B B 100 100 . 14.938  4.552   55.786 1.00 20.50 1 . C ?  
ATOM   2667 CB  CB  . THR THR THR B B 100 100 . 15.681  5.083   54.542 1.00 22.81 1 . C ?  
ATOM   2668 OG1 OG1 . THR THR THR B B 100 100 . 14.833  5.036   53.390 1.00 24.50 1 . O ?  
ATOM   2669 CG2 CG2 . THR THR THR B B 100 100 . 16.924  4.235   54.286 1.00 27.52 1 . C ?  
ATOM   2670 C   C   . THR THR THR B B 100 100 . 13.958  5.612   56.297 1.00 22.95 1 . C ?  
ATOM   2671 O   O   . THR THR THR B B 100 100 . 14.351  6.735   56.645 1.00 22.87 1 . O ?  
ATOM   2672 N   N   . LYS LYS LYS B B 101 101 . 12.681  5.248   56.341 1.00 24.15 1 . N ?  
ATOM   2673 CA  CA  . LYS LYS LYS B B 101 101 . 11.680  5.983   57.110 1.00 21.57 1 . C ?  
ATOM   2674 CB  CB  . LYS LYS LYS B B 101 101 . 11.074  7.132   56.301 1.00 25.55 1 . C ?  
ATOM   2675 CG  CG  . LYS LYS LYS B B 101 101 . 10.019  6.663   55.299 1.00 25.05 1 . C ?  
ATOM   2676 CD  CD  . LYS LYS LYS B B 101 101 . 9.377   7.816   54.551 1.00 27.52 1 . C ?  
ATOM   2677 CE  CE  . LYS LYS LYS B B 101 101 . 8.243   7.300   53.665 1.00 20.51 1 . C ?  
ATOM   2678 NZ  NZ  . LYS LYS LYS B B 101 101 . 7.756   8.363   52.739 1.00 23.86 1 . N ?  
ATOM   2679 C   C   . LYS LYS LYS B B 101 101 . 10.608  4.976   57.519 1.00 21.97 1 . C ?  
ATOM   2680 O   O   . LYS LYS LYS B B 101 101 . 10.493  3.923   56.896 1.00 24.19 1 . O ?  
ATOM   2681 N   N   . ARG ARG ARG B B 102 102 . 9.842   5.273   58.564 1.00 23.58 1 . N ?  
ATOM   2682 CA  CA  . ARG ARG ARG B B 102 102 . 8.776   4.367   58.984 1.00 22.62 1 . C ?  
ATOM   2683 CB  CB  . ARG ARG ARG B B 102 102 . 8.359   4.626   60.441 1.00 24.72 1 . C ?  
ATOM   2684 CG  CG  . ARG ARG ARG B B 102 102 . 7.100   3.854   60.838 1.00 25.64 1 . C ?  
ATOM   2685 CD  CD  . ARG ARG ARG B B 102 102 . 6.804   3.942   62.336 1.00 27.62 1 . C ?  
ATOM   2686 NE  NE  . ARG ARG ARG B B 102 102 . 7.814   3.250   63.136 1.00 33.73 1 . N ?  
ATOM   2687 CZ  CZ  . ARG ARG ARG B B 102 102 . 7.832   1.934   63.346 1.00 28.63 1 . C ?  
ATOM   2688 NH1 NH1 . ARG ARG ARG B B 102 102 . 6.896   1.156   62.809 1.00 33.62 1 . N ?  
ATOM   2689 NH2 NH2 . ARG ARG ARG B B 102 102 . 8.788   1.393   64.089 1.00 35.67 1 . N ?  
ATOM   2690 C   C   . ARG ARG ARG B B 102 102 . 7.568   4.514   58.058 1.00 22.75 1 . C ?  
ATOM   2691 O   O   . ARG ARG ARG B B 102 102 . 6.983   5.587   57.963 1.00 24.94 1 . O ?  
ATOM   2692 N   N   . VAL VAL VAL B B 103 103 . 7.214   3.429   57.374 1.00 22.11 1 . N ?  
ATOM   2693 CA  CA  . VAL VAL VAL B B 103 103 . 6.062   3.410   56.475 1.00 18.85 1 . C ?  
ATOM   2694 CB  CB  . VAL VAL VAL B B 103 103 . 6.283   2.404   55.319 1.00 21.67 1 . C ?  
ATOM   2695 CG1 CG1 . VAL VAL VAL B B 103 103 . 5.074   2.381   54.381 1.00 19.10 1 . C ?  
ATOM   2696 CG2 CG2 . VAL VAL VAL B B 103 103 . 7.575   2.728   54.580 1.00 23.06 1 . C ?  
ATOM   2697 C   C   . VAL VAL VAL B B 103 103 . 4.799   3.042   57.248 1.00 21.30 1 . C ?  
ATOM   2698 O   O   . VAL VAL VAL B B 103 103 . 4.855   2.201   58.150 1.00 21.32 1 . O ?  
ATOM   2699 N   N   . PHE PHE PHE B B 104 104 . 3.677   3.678   56.904 1.00 18.51 1 . N ?  
ATOM   2700 CA  CA  . PHE PHE PHE B B 104 104 . 2.393   3.481   57.595 1.00 18.39 1 . C ?  
ATOM   2701 CB  CB  . PHE PHE PHE B B 104 104 . 1.461   4.655   57.264 1.00 19.23 1 . C ?  
ATOM   2702 CG  CG  . PHE PHE PHE B B 104 104 . 0.176   4.675   58.059 1.00 20.99 1 . C ?  
ATOM   2703 CD1 CD1 . PHE PHE PHE B B 104 104 . 0.086   4.061   59.295 1.00 21.11 1 . C ?  
ATOM   2704 CE1 CE1 . PHE PHE PHE B B 104 104 . -1.098  4.093   60.010 1.00 24.28 1 . C ?  
ATOM   2705 CZ  CZ  . PHE PHE PHE B B 104 104 . -2.200  4.735   59.483 1.00 23.83 1 . C ?  
ATOM   2706 CE2 CE2 . PHE PHE PHE B B 104 104 . -2.126  5.343   58.258 1.00 22.40 1 . C ?  
ATOM   2707 CD2 CD2 . PHE PHE PHE B B 104 104 . -0.950  5.313   57.546 1.00 20.34 1 . C ?  
ATOM   2708 C   C   . PHE PHE PHE B B 104 104 . 1.719   2.131   57.252 1.00 19.61 1 . C ?  
ATOM   2709 O   O   . PHE PHE PHE B B 104 104 . 0.737   2.080   56.523 1.00 18.64 1 . O ?  
ATOM   2710 N   N   . TRP TRP TRP B B 105 105 . 2.258   1.045   57.793 1.00 17.49 1 . N ?  
ATOM   2711 CA  CA  . TRP TRP TRP B B 105 105 . 1.792   -0.309  57.481 1.00 18.82 1 . C ?  
ATOM   2712 CB  CB  . TRP TRP TRP B B 105 105 . 2.643   -1.317  58.268 1.00 19.55 1 . C ?  
ATOM   2713 CG  CG  . TRP TRP TRP B B 105 105 . 2.213   -2.740  58.126 1.00 18.62 1 . C ?  
ATOM   2714 CD1 CD1 . TRP TRP TRP B B 105 105 . 1.712   -3.544  59.106 1.00 18.84 1 . C ?  
ATOM   2715 NE1 NE1 . TRP TRP TRP B B 105 105 . 1.426   -4.789  58.598 1.00 21.19 1 . N ?  
ATOM   2716 CE2 CE2 . TRP TRP TRP B B 105 105 . 1.741   -4.806  57.264 1.00 19.95 1 . C ?  
ATOM   2717 CD2 CD2 . TRP TRP TRP B B 105 105 . 2.240   -3.530  56.931 1.00 21.87 1 . C ?  
ATOM   2718 CE3 CE3 . TRP TRP TRP B B 105 105 . 2.641   -3.282  55.612 1.00 21.62 1 . C ?  
ATOM   2719 CZ3 CZ3 . TRP TRP TRP B B 105 105 . 2.530   -4.303  54.684 1.00 23.98 1 . C ?  
ATOM   2720 CH2 CH2 . TRP TRP TRP B B 105 105 . 2.035   -5.561  55.044 1.00 21.47 1 . C ?  
ATOM   2721 CZ2 CZ2 . TRP TRP TRP B B 105 105 . 1.629   -5.834  56.325 1.00 23.50 1 . C ?  
ATOM   2722 C   C   . TRP TRP TRP B B 105 105 . 0.300   -0.530  57.757 1.00 19.49 1 . C ?  
ATOM   2723 O   O   . TRP TRP TRP B B 105 105 . -0.412  -1.144  56.949 1.00 18.32 1 . O ?  
ATOM   2724 N   N   . ARG ARG ARG B B 106 106 . -0.184  -0.039  58.898 1.00 19.46 1 . N ?  
ATOM   2725 CA  CA  . ARG ARG ARG B B 106 106 . -1.586  -0.231  59.249 1.00 18.49 1 . C ?  
ATOM   2726 CB  CB  . ARG ARG ARG B B 106 106 . -1.883  0.368   60.627 1.00 22.39 1 . C ?  
ATOM   2727 CG  CG  . ARG ARG ARG B B 106 106 . -3.315  0.190   61.084 1.00 26.25 1 . C ?  
ATOM   2728 CD  CD  . ARG ARG ARG B B 106 106 . -3.466  0.526   62.577 1.00 29.54 1 . C ?  
ATOM   2729 NE  NE  . ARG ARG ARG B B 106 106 . -3.003  1.876   62.892 1.00 30.89 1 . N ?  
ATOM   2730 CZ  CZ  . ARG ARG ARG B B 106 106 . -3.784  2.953   62.950 1.00 29.48 1 . C ?  
ATOM   2731 NH1 NH1 . ARG ARG ARG B B 106 106 . -5.092  2.853   62.731 1.00 31.86 1 . N ?  
ATOM   2732 NH2 NH2 . ARG ARG ARG B B 106 106 . -3.256  4.133   63.243 1.00 33.80 1 . N ?  
ATOM   2733 C   C   . ARG ARG ARG B B 106 106 . -2.493  0.383   58.177 1.00 17.46 1 . C ?  
ATOM   2734 O   O   . ARG ARG ARG B B 106 106 . -3.528  -0.193  57.813 1.00 19.42 1 . O ?  
ATOM   2735 N   N   . GLY GLY GLY B B 107 107 . -2.074  1.521   57.632 1.00 18.13 1 . N ?  
ATOM   2736 CA  CA  . GLY GLY GLY B B 107 107 . -2.805  2.142   56.545 1.00 16.65 1 . C ?  
ATOM   2737 C   C   . GLY GLY GLY B B 107 107 . -2.709  1.331   55.257 1.00 16.81 1 . C ?  
ATOM   2738 O   O   . GLY GLY GLY B B 107 107 . -3.686  1.229   54.515 1.00 17.08 1 . O ?  
ATOM   2739 N   N   . VAL VAL VAL B B 108 108 . -1.538  0.757   54.989 1.00 16.20 1 . N ?  
ATOM   2740 CA  CA  . VAL VAL VAL B B 108 108 . -1.384  -0.102  53.800 1.00 17.36 1 . C ?  
ATOM   2741 CB  CB  . VAL VAL VAL B B 108 108 . 0.027   -0.712  53.692 1.00 18.27 1 . C ?  
ATOM   2742 CG1 CG1 . VAL VAL VAL B B 108 108 . 0.075   -1.722  52.537 1.00 17.82 1 . C ?  
ATOM   2743 CG2 CG2 . VAL VAL VAL B B 108 108 . 1.050   0.367   53.478 1.00 16.20 1 . C ?  
ATOM   2744 C   C   . VAL VAL VAL B B 108 108 . -2.400  -1.230  53.835 1.00 17.27 1 . C ?  
ATOM   2745 O   O   . VAL VAL VAL B B 108 108 . -3.123  -1.464  52.867 1.00 15.80 1 . O ?  
ATOM   2746 N   N   . VAL VAL VAL B B 109 109 . -2.464  -1.927  54.965 1.00 16.14 1 . N ?  
ATOM   2747 CA  CA  . VAL VAL VAL B B 109 109 . -3.338  -3.090  55.083 1.00 16.39 1 . C ?  
ATOM   2748 CB  CB  . VAL VAL VAL B B 109 109 . -3.069  -3.841  56.406 1.00 16.05 1 . C ?  
ATOM   2749 CG1 CG1 . VAL VAL VAL B B 109 109 . -4.094  -4.951  56.615 1.00 23.16 1 . C ?  
ATOM   2750 CG2 CG2 . VAL VAL VAL B B 109 109 . -1.639  -4.398  56.403 1.00 17.43 1 . C ?  
ATOM   2751 C   C   . VAL VAL VAL B B 109 109 . -4.808  -2.700  54.994 1.00 17.04 1 . C ?  
ATOM   2752 O   O   . VAL VAL VAL B B 109 109 . -5.574  -3.278  54.215 1.00 16.36 1 . O ?  
ATOM   2753 N   N   . GLN GLN GLN B B 110 110 . -5.207  -1.707  55.778 1.00 16.31 1 . N ?  
ATOM   2754 CA  CA  . GLN GLN GLN B B 110 110 . -6.621  -1.342  55.809 1.00 17.51 1 . C ?  
ATOM   2755 C   C   . GLN GLN GLN B B 110 110 . -7.074  -0.810  54.452 1.00 17.71 1 . C ?  
ATOM   2756 O   O   . GLN GLN GLN B B 110 110 . -8.176  -1.137  54.002 1.00 17.21 1 . O ?  
ATOM   2757 CB  CB  . GLN GLN GLN B B 110 110 . -6.901  -0.306  56.894 1.00 17.39 1 . C ?  
ATOM   2758 CG  CG  . GLN GLN GLN B B 110 110 . -6.778  -0.813  58.333 1.00 24.79 1 . C ?  
ATOM   2759 CD  CD  . GLN GLN GLN B B 110 110 . -7.959  -1.657  58.836 1.00 24.28 1 . C ?  
ATOM   2760 OE1 OE1 . GLN GLN GLN B B 110 110 . -8.897  -1.996  58.099 1.00 24.73 1 . O ?  
ATOM   2761 NE2 NE2 . GLN GLN GLN B B 110 110 . -7.911  -1.988  60.120 1.00 28.28 1 . N ?  
ATOM   2762 N   N   . GLU GLU GLU B B 111 111 . -6.226  -0.011  53.796 1.00 15.16 1 . N ?  
ATOM   2763 CA  CA  . GLU GLU GLU B B 111 111 . -6.620  0.550   52.500 1.00 16.34 1 . C ?  
ATOM   2764 CB  CB  . GLU GLU GLU B B 111 111 . -5.594  1.564   51.992 1.00 15.73 1 . C ?  
ATOM   2765 CG  CG  . GLU GLU GLU B B 111 111 . -6.052  2.246   50.697 1.00 16.25 1 . C ?  
ATOM   2766 CD  CD  . GLU GLU GLU B B 111 111 . -4.906  2.852   49.891 1.00 19.99 1 . C ?  
ATOM   2767 OE1 OE1 . GLU GLU GLU B B 111 111 . -3.934  2.130   49.577 1.00 20.37 1 . O ?  
ATOM   2768 OE2 OE2 . GLU GLU GLU B B 111 111 . -4.980  4.058   49.567 1.00 22.39 1 . O 1- 
ATOM   2769 C   C   . GLU GLU GLU B B 111 111 . -6.814  -0.543  51.447 1.00 16.88 1 . C ?  
ATOM   2770 O   O   . GLU GLU GLU B B 111 111 . -7.783  -0.523  50.702 1.00 15.83 1 . O ?  
ATOM   2771 N   N   . LEU LEU LEU B B 112 112 . -5.901  -1.508  51.402 1.00 15.76 1 . N ?  
ATOM   2772 CA  CA  . LEU LEU LEU B B 112 112 . -5.996  -2.565  50.399 1.00 17.88 1 . C ?  
ATOM   2773 CB  CB  . LEU LEU LEU B B 112 112 . -4.744  -3.445  50.416 1.00 16.10 1 . C ?  
ATOM   2774 CG  CG  . LEU LEU LEU B B 112 112 . -4.723  -4.594  49.393 1.00 16.66 1 . C ?  
ATOM   2775 CD1 CD1 . LEU LEU LEU B B 112 112 . -4.943  -4.084  47.973 1.00 17.87 1 . C ?  
ATOM   2776 CD2 CD2 . LEU LEU LEU B B 112 112 . -3.409  -5.333  49.490 1.00 16.91 1 . C ?  
ATOM   2777 C   C   . LEU LEU LEU B B 112 112 . -7.254  -3.413  50.614 1.00 15.55 1 . C ?  
ATOM   2778 O   O   . LEU LEU LEU B B 112 112 . -7.983  -3.696  49.665 1.00 16.67 1 . O ?  
ATOM   2779 N   N   . LEU LEU LEU B B 113 113 . -7.525  -3.786  51.863 1.00 17.65 1 . N ?  
ATOM   2780 CA  CA  . LEU LEU LEU B B 113 113 . -8.691  -4.612  52.156 1.00 17.44 1 . C ?  
ATOM   2781 CB  CB  . LEU LEU LEU B B 113 113 . -8.691  -5.017  53.626 1.00 17.85 1 . C ?  
ATOM   2782 CG  CG  . LEU LEU LEU B B 113 113 . -8.136  -6.407  53.954 1.00 28.17 1 . C ?  
ATOM   2783 CD1 CD1 . LEU LEU LEU B B 113 113 . -6.960  -6.764  53.089 1.00 26.46 1 . C ?  
ATOM   2784 CD2 CD2 . LEU LEU LEU B B 113 113 . -7.786  -6.489  55.432 1.00 24.85 1 . C ?  
ATOM   2785 C   C   . LEU LEU LEU B B 113 113 . -9.993  -3.900  51.793 1.00 19.06 1 . C ?  
ATOM   2786 O   O   . LEU LEU LEU B B 113 113 . -10.955 -4.527  51.349 1.00 17.12 1 . O ?  
ATOM   2787 N   N   . TRP TRP TRP B B 114 114 . -9.996  -2.582  51.974 1.00 17.65 1 . N ?  
ATOM   2788 CA  CA  . TRP TRP TRP B B 114 114 . -11.149 -1.732  51.682 1.00 17.11 1 . C ?  
ATOM   2789 CB  CB  . TRP TRP TRP B B 114 114 . -10.878 -0.339  52.273 1.00 18.19 1 . C ?  
ATOM   2790 CG  CG  . TRP TRP TRP B B 114 114 . -11.757 0.810   51.865 1.00 17.33 1 . C ?  
ATOM   2791 CD1 CD1 . TRP TRP TRP B B 114 114 . -13.077 1.005   52.164 1.00 16.49 1 . C ?  
ATOM   2792 NE1 NE1 . TRP TRP TRP B B 114 114 . -13.505 2.216   51.650 1.00 17.65 1 . N ?  
ATOM   2793 CE2 CE2 . TRP TRP TRP B B 114 114 . -12.451 2.820   51.017 1.00 16.56 1 . C ?  
ATOM   2794 CD2 CD2 . TRP TRP TRP B B 114 114 . -11.331 1.970   51.154 1.00 17.63 1 . C ?  
ATOM   2795 CE3 CE3 . TRP TRP TRP B B 114 114 . -10.108 2.364   50.603 1.00 19.52 1 . C ?  
ATOM   2796 CZ3 CZ3 . TRP TRP TRP B B 114 114 . -10.033 3.580   49.966 1.00 18.81 1 . C ?  
ATOM   2797 CH2 CH2 . TRP TRP TRP B B 114 114 . -11.168 4.410   49.828 1.00 19.12 1 . C ?  
ATOM   2798 CZ2 CZ2 . TRP TRP TRP B B 114 114 . -12.380 4.051   50.355 1.00 17.72 1 . C ?  
ATOM   2799 C   C   . TRP TRP TRP B B 114 114 . -11.408 -1.708  50.180 1.00 16.28 1 . C ?  
ATOM   2800 O   O   . TRP TRP TRP B B 114 114 . -12.543 -1.875  49.722 1.00 18.62 1 . O ?  
ATOM   2801 N   N   . PHE PHE PHE B B 115 115 . -10.354 -1.555  49.389 1.00 17.47 1 . N ?  
ATOM   2802 CA  CA  . PHE PHE PHE B B 115 115 . -10.552 -1.540  47.955 1.00 22.04 1 . C ?  
ATOM   2803 CB  CB  . PHE PHE PHE B B 115 115 . -9.325  -0.923  47.273 1.00 27.81 1 . C ?  
ATOM   2804 CG  CG  . PHE PHE PHE B B 115 115 . -9.383  0.598   47.176 1.00 22.92 1 . C ?  
ATOM   2805 CD1 CD1 . PHE PHE PHE B B 115 115 . -10.595 1.247   46.960 1.00 26.56 1 . C ?  
ATOM   2806 CE1 CE1 . PHE PHE PHE B B 115 115 . -10.657 2.633   46.853 1.00 25.48 1 . C ?  
ATOM   2807 CZ  CZ  . PHE PHE PHE B B 115 115 . -9.482  3.384   46.965 1.00 25.64 1 . C ?  
ATOM   2808 CE2 CE2 . PHE PHE PHE B B 115 115 . -8.274  2.740   47.195 1.00 23.88 1 . C ?  
ATOM   2809 CD2 CD2 . PHE PHE PHE B B 115 115 . -8.234  1.361   47.296 1.00 19.71 1 . C ?  
ATOM   2810 C   C   . PHE PHE PHE B B 115 115 . -10.885 -2.945  47.406 1.00 17.52 1 . C ?  
ATOM   2811 O   O   . PHE PHE PHE B B 115 115 . -11.693 -3.077  46.481 1.00 18.34 1 . O ?  
ATOM   2812 N   N   . LEU LEU LEU B B 116 116 . -10.321 -3.997  47.994 1.00 18.20 1 . N ?  
ATOM   2813 CA  CA  . LEU LEU LEU B B 116 116 . -10.607 -5.340  47.487 1.00 18.28 1 . C ?  
ATOM   2814 CB  CB  . LEU LEU LEU B B 116 116 . -9.755  -6.386  48.207 1.00 18.19 1 . C ?  
ATOM   2815 CG  CG  . LEU LEU LEU B B 116 116 . -8.289  -6.420  47.804 1.00 20.91 1 . C ?  
ATOM   2816 CD1 CD1 . LEU LEU LEU B B 116 116 . -7.586  -7.359  48.751 1.00 21.20 1 . C ?  
ATOM   2817 CD2 CD2 . LEU LEU LEU B B 116 116 . -8.110  -6.897  46.367 1.00 24.32 1 . C ?  
ATOM   2818 C   C   . LEU LEU LEU B B 116 116 . -12.083 -5.703  47.625 1.00 20.74 1 . C ?  
ATOM   2819 O   O   . LEU LEU LEU B B 116 116 . -12.627 -6.455  46.816 1.00 22.95 1 . O ?  
ATOM   2820 N   N   . LYS LYS LYS B B 117 117 . -12.742 -5.161  48.644 1.00 18.84 1 . N ?  
ATOM   2821 CA  CA  . LYS LYS LYS B B 117 117 . -14.151 -5.470  48.833 1.00 24.17 1 . C ?  
ATOM   2822 CB  CB  . LYS LYS LYS B B 117 117 . -14.544 -5.343  50.306 1.00 24.50 1 . C ?  
ATOM   2823 CG  CG  . LYS LYS LYS B B 117 117 . -14.514 -3.962  50.886 1.00 26.68 1 . C ?  
ATOM   2824 CD  CD  . LYS LYS LYS B B 117 117 . -14.709 -4.018  52.403 1.00 31.50 1 . C ?  
ATOM   2825 CE  CE  . LYS LYS LYS B B 117 117 . -14.655 -2.632  53.032 1.00 37.97 1 . C ?  
ATOM   2826 NZ  NZ  . LYS LYS LYS B B 117 117 . -14.435 -2.673  54.519 1.00 36.83 1 . N ?  
ATOM   2827 C   C   . LYS LYS LYS B B 117 117 . -15.023 -4.578  47.937 1.00 23.81 1 . C ?  
ATOM   2828 O   O   . LYS LYS LYS B B 117 117 . -16.252 -4.698  47.921 1.00 25.51 1 . O ?  
ATOM   2829 N   N   . GLY GLY GLY B B 118 118 . -14.377 -3.709  47.166 1.00 19.21 1 . N ?  
ATOM   2830 CA  CA  . GLY GLY GLY B B 118 118 . -15.071 -2.918  46.163 1.00 18.31 1 . C ?  
ATOM   2831 C   C   . GLY GLY GLY B B 118 118 . -15.587 -1.567  46.631 1.00 19.73 1 . C ?  
ATOM   2832 O   O   . GLY GLY GLY B B 118 118 . -16.288 -0.894  45.881 1.00 20.24 1 . O ?  
ATOM   2833 N   N   . SER SER SER B B 119 119 . -15.239 -1.164  47.851 1.00 16.62 1 . N ?  
ATOM   2834 CA  CA  . SER SER SER B B 119 119 . -15.782 0.075   48.418 1.00 16.51 1 . C ?  
ATOM   2835 CB  CB  . SER SER SER B B 119 119 . -15.445 0.184   49.908 1.00 18.19 1 . C ?  
ATOM   2836 OG  OG  . SER SER SER B B 119 119 . -16.042 1.356   50.465 1.00 16.78 1 . O ?  
ATOM   2837 C   C   . SER SER SER B B 119 119 . -15.283 1.329   47.694 1.00 21.41 1 . C ?  
ATOM   2838 O   O   . SER SER SER B B 119 119 . -14.139 1.391   47.239 1.00 19.46 1 . O ?  
ATOM   2839 N   N   . THR THR THR B B 120 120 . -16.155 2.326   47.583 1.00 17.30 1 . N ?  
ATOM   2840 CA  CA  . THR THR THR B B 120 120 . -15.755 3.647   47.098 1.00 17.06 1 . C ?  
ATOM   2841 CB  CB  . THR THR THR B B 120 120 . -16.412 3.994   45.749 1.00 19.40 1 . C ?  
ATOM   2842 OG1 OG1 . THR THR THR B B 120 120 . -17.846 3.954   45.861 1.00 21.15 1 . O ?  
ATOM   2843 CG2 CG2 . THR THR THR B B 120 120 . -15.942 3.007   44.666 1.00 18.47 1 . C ?  
ATOM   2844 C   C   . THR THR THR B B 120 120 . -16.112 4.707   48.131 1.00 17.45 1 . C ?  
ATOM   2845 O   O   . THR THR THR B B 120 120 . -16.203 5.894   47.819 1.00 18.31 1 . O ?  
ATOM   2846 N   N   . ASP ASP ASP B B 121 121 . -16.328 4.249   49.360 1.00 16.19 1 . N ?  
ATOM   2847 CA  CA  . ASP ASP ASP B B 121 121 . -16.790 5.073   50.472 1.00 19.95 1 . C ?  
ATOM   2848 CB  CB  . ASP ASP ASP B B 121 121 . -17.956 4.349   51.175 1.00 19.88 1 . C ?  
ATOM   2849 CG  CG  . ASP ASP ASP B B 121 121 . -18.661 5.210   52.215 1.00 23.14 1 . C ?  
ATOM   2850 OD1 OD1 . ASP ASP ASP B B 121 121 . -18.211 6.339   52.497 1.00 21.29 1 . O ?  
ATOM   2851 OD2 OD2 . ASP ASP ASP B B 121 121 . -19.673 4.724   52.775 1.00 24.16 1 . O ?  
ATOM   2852 C   C   . ASP ASP ASP B B 121 121 . -15.643 5.344   51.452 1.00 18.74 1 . C ?  
ATOM   2853 O   O   . ASP ASP ASP B B 121 121 . -15.260 4.464   52.217 1.00 15.75 1 . O ?  
ATOM   2854 N   N   . SER SER SER B B 122 122 . -15.086 6.555   51.435 1.00 15.82 1 . N ?  
ATOM   2855 CA  CA  . SER SER SER B B 122 122 . -13.961 6.859   52.317 1.00 16.56 1 . C ?  
ATOM   2856 CB  CB  . SER SER SER B B 122 122 . -13.366 8.241   51.998 1.00 22.16 1 . C ?  
ATOM   2857 OG  OG  . SER SER SER B B 122 122 . -14.255 9.296   52.334 1.00 19.76 1 . O ?  
ATOM   2858 C   C   . SER SER SER B B 122 122 . -14.365 6.768   53.801 1.00 18.28 1 . C ?  
ATOM   2859 O   O   . SER SER SER B B 122 122 . -13.521 6.531   54.660 1.00 17.92 1 . O ?  
ATOM   2860 N   N   . ARG ARG ARG B B 123 123 . -15.654 6.915   54.098 1.00 19.61 1 . N ?  
ATOM   2861 CA  CA  . ARG ARG ARG B B 123 123 . -16.098 6.795   55.489 1.00 19.39 1 . C ?  
ATOM   2862 CB  CB  . ARG ARG ARG B B 123 123 . -17.569 7.197   55.641 1.00 22.84 1 . C ?  
ATOM   2863 CG  CG  . ARG ARG ARG B B 123 123 . -17.825 8.650   55.298 1.00 25.69 1 . C ?  
ATOM   2864 CD  CD  . ARG ARG ARG B B 123 123 . -19.123 9.145   55.933 1.00 30.60 1 . C ?  
ATOM   2865 NE  NE  . ARG ARG ARG B B 123 123 . -18.859 9.786   57.220 1.00 36.11 1 . N ?  
ATOM   2866 CZ  CZ  . ARG ARG ARG B B 123 123 . -19.668 10.672  57.797 1.00 36.57 1 . C ?  
ATOM   2867 NH1 NH1 . ARG ARG ARG B B 123 123 . -20.800 11.021  57.200 1.00 35.03 1 . N ?  
ATOM   2868 NH2 NH2 . ARG ARG ARG B B 123 123 . -19.343 11.210  58.968 1.00 36.78 1 . N ?  
ATOM   2869 C   C   . ARG ARG ARG B B 123 123 . -15.896 5.373   55.999 1.00 19.46 1 . C ?  
ATOM   2870 O   O   . ARG ARG ARG B B 123 123 . -15.614 5.165   57.181 1.00 20.02 1 . O ?  
ATOM   2871 N   N   . ALA ALA ALA B B 124 124 . -16.040 4.398   55.111 1.00 20.11 1 . N ?  
ATOM   2872 CA  CA  . ALA ALA ALA B B 124 124 . -15.837 3.005   55.512 1.00 19.95 1 . C ?  
ATOM   2873 C   C   . ALA ALA ALA B B 124 124 . -14.380 2.748   55.909 1.00 20.82 1 . C ?  
ATOM   2874 O   O   . ALA ALA ALA B B 124 124 . -14.120 1.986   56.834 1.00 20.95 1 . O ?  
ATOM   2875 CB  CB  . ALA ALA ALA B B 124 124 . -16.278 2.056   54.398 1.00 21.00 1 . C ?  
ATOM   2876 N   N   . LEU LEU LEU B B 125 125 . -13.424 3.384   55.229 1.00 17.09 1 . N ?  
ATOM   2877 CA  CA  . LEU LEU LEU B B 125 125 . -12.024 3.283   55.634 1.00 17.78 1 . C ?  
ATOM   2878 CB  CB  . LEU LEU LEU B B 125 125 . -11.106 3.785   54.507 1.00 16.51 1 . C ?  
ATOM   2879 CG  CG  . LEU LEU LEU B B 125 125 . -9.609  3.691   54.780 1.00 16.28 1 . C ?  
ATOM   2880 CD1 CD1 . LEU LEU LEU B B 125 125 . -9.209  2.222   54.980 1.00 18.19 1 . C ?  
ATOM   2881 CD2 CD2 . LEU LEU LEU B B 125 125 . -8.818  4.311   53.619 1.00 16.44 1 . C ?  
ATOM   2882 C   C   . LEU LEU LEU B B 125 125 . -11.753 4.070   56.917 1.00 19.39 1 . C ?  
ATOM   2883 O   O   . LEU LEU LEU B B 125 125 . -11.035 3.615   57.824 1.00 20.25 1 . O ?  
ATOM   2884 N   N   . SER SER SER B B 126 126 . -12.323 5.265   56.976 1.00 18.07 1 . N ?  
ATOM   2885 CA  CA  . SER SER SER B B 126 126 . -12.137 6.136   58.120 1.00 17.90 1 . C ?  
ATOM   2886 CB  CB  . SER SER SER B B 126 126 . -12.918 7.435   57.922 1.00 18.91 1 . C ?  
ATOM   2887 OG  OG  . SER SER SER B B 126 126 . -12.439 8.431   58.801 1.00 23.19 1 . O ?  
ATOM   2888 C   C   . SER SER SER B B 126 126 . -12.570 5.446   59.413 1.00 19.38 1 . C ?  
ATOM   2889 O   O   . SER SER SER B B 126 126 . -11.913 5.581   60.447 1.00 19.43 1 . O ?  
ATOM   2890 N   N   . ARG ARG ARG B B 127 127 . -13.667 4.706   59.337 1.00 18.63 1 . N ?  
ATOM   2891 CA  CA  . ARG ARG ARG B B 127 127 . -14.200 4.036   60.528 1.00 21.35 1 . C ?  
ATOM   2892 CB  CB  . ARG ARG ARG B B 127 127 . -15.564 3.432   60.207 1.00 21.35 1 . C ?  
ATOM   2893 CG  CG  . ARG ARG ARG B B 127 127 . -16.653 4.480   60.115 1.00 24.40 1 . C ?  
ATOM   2894 CD  CD  . ARG ARG ARG B B 127 127 . -17.922 3.962   59.441 1.00 27.22 1 . C ?  
ATOM   2895 NE  NE  . ARG ARG ARG B B 127 127 . -18.872 5.054   59.283 1.00 28.34 1 . N ?  
ATOM   2896 CZ  CZ  . ARG ARG ARG B B 127 127 . -19.695 5.197   58.248 1.00 35.56 1 . C ?  
ATOM   2897 NH1 NH1 . ARG ARG ARG B B 127 127 . -19.692 4.307   57.262 1.00 35.08 1 . N ?  
ATOM   2898 NH2 NH2 . ARG ARG ARG B B 127 127 . -20.518 6.237   58.194 1.00 33.17 1 . N ?  
ATOM   2899 C   C   . ARG ARG ARG B B 127 127 . -13.241 2.971   61.084 1.00 28.78 1 . C ?  
ATOM   2900 O   O   . ARG ARG ARG B B 127 127 . -13.317 2.625   62.268 1.00 27.14 1 . O ?  
ATOM   2901 N   N   . THR THR THR B B 128 128 . -12.326 2.472   60.251 1.00 22.33 1 . N ?  
ATOM   2902 CA  CA  . THR THR THR B B 128 128 . -11.323 1.507   60.728 1.00 26.27 1 . C ?  
ATOM   2903 CB  CB  . THR THR THR B B 128 128 . -10.663 0.708   59.590 1.00 24.13 1 . C ?  
ATOM   2904 OG1 OG1 . THR THR THR B B 128 128 . -9.742  1.564   58.894 1.00 25.44 1 . O ?  
ATOM   2905 CG2 CG2 . THR THR THR B B 128 128 . -11.704 0.129   58.650 1.00 22.06 1 . C ?  
ATOM   2906 C   C   . THR THR THR B B 128 128 . -10.200 2.199   61.470 1.00 23.48 1 . C ?  
ATOM   2907 O   O   . THR THR THR B B 128 128 . -9.336  1.545   62.049 1.00 29.76 1 . O ?  
ATOM   2908 N   N   . GLY GLY GLY B B 129 129 . -10.191 3.526   61.419 1.00 21.96 1 . N ?  
ATOM   2909 CA  CA  . GLY GLY GLY B B 129 129 . -9.146  4.308   62.034 1.00 24.60 1 . C ?  
ATOM   2910 C   C   . GLY GLY GLY B B 129 129 . -8.118  4.869   61.065 1.00 26.58 1 . C ?  
ATOM   2911 O   O   . GLY GLY GLY B B 129 129 . -7.184  5.540   61.478 1.00 28.36 1 . O ?  
ATOM   2912 N   N   . VAL VAL VAL B B 130 130 . -8.296  4.617   59.773 1.00 21.40 1 . N ?  
ATOM   2913 CA  CA  . VAL VAL VAL B B 130 130 . -7.308  5.073   58.796 1.00 20.02 1 . C ?  
ATOM   2914 CB  CB  . VAL VAL VAL B B 130 130 . -6.866  3.912   57.894 1.00 20.71 1 . C ?  
ATOM   2915 CG1 CG1 . VAL VAL VAL B B 130 130 . -6.087  4.407   56.700 1.00 19.11 1 . C ?  
ATOM   2916 CG2 CG2 . VAL VAL VAL B B 130 130 . -6.020  2.924   58.707 1.00 21.49 1 . C ?  
ATOM   2917 C   C   . VAL VAL VAL B B 130 130 . -7.904  6.220   57.985 1.00 18.89 1 . C ?  
ATOM   2918 O   O   . VAL VAL VAL B B 130 130 . -8.940  6.059   57.350 1.00 19.06 1 . O ?  
ATOM   2919 N   N   . LYS LYS LYS B B 131 131 . -7.272  7.386   58.054 1.00 18.24 1 . N ?  
ATOM   2920 CA  CA  . LYS LYS LYS B B 131 131 . -7.901  8.606   57.552 1.00 20.69 1 . C ?  
ATOM   2921 CB  CB  . LYS LYS LYS B B 131 131 . -7.807  9.705   58.613 1.00 23.56 1 . C ?  
ATOM   2922 CG  CG  . LYS LYS LYS B B 131 131 . -8.155  9.234   60.039 1.00 25.46 1 . C ?  
ATOM   2923 CD  CD  . LYS LYS LYS B B 131 131 . -9.567  8.669   60.183 1.00 32.88 1 . C ?  
ATOM   2924 CE  CE  . LYS LYS LYS B B 131 131 . -9.785  8.127   61.605 1.00 33.50 1 . C ?  
ATOM   2925 NZ  NZ  . LYS LYS LYS B B 131 131 . -11.196 7.743   61.928 1.00 28.20 1 . N ?  
ATOM   2926 C   C   . LYS LYS LYS B B 131 131 . -7.306  9.097   56.232 1.00 21.52 1 . C ?  
ATOM   2927 O   O   . LYS LYS LYS B B 131 131 . -7.593  10.213  55.776 1.00 20.54 1 . O ?  
ATOM   2928 N   N   . ILE ILE ILE B B 132 132 . -6.503  8.262   55.589 1.00 17.26 1 . N ?  
ATOM   2929 CA  CA  . ILE ILE ILE B B 132 132 . -5.740  8.744   54.434 1.00 17.44 1 . C ?  
ATOM   2930 CB  CB  . ILE ILE ILE B B 132 132 . -4.753  7.678   53.938 1.00 23.22 1 . C ?  
ATOM   2931 CG1 CG1 . ILE ILE ILE B B 132 132 . -5.476  6.440   53.425 1.00 23.82 1 . C ?  
ATOM   2932 CD1 CD1 . ILE ILE ILE B B 132 132 . -4.518  5.379   52.884 1.00 26.93 1 . C ?  
ATOM   2933 CG2 CG2 . ILE ILE ILE B B 132 132 . -3.793  7.309   55.055 1.00 23.69 1 . C ?  
ATOM   2934 C   C   . ILE ILE ILE B B 132 132 . -6.584  9.226   53.248 1.00 19.85 1 . C ?  
ATOM   2935 O   O   . ILE ILE ILE B B 132 132 . -6.092  10.004  52.436 1.00 22.56 1 . O ?  
ATOM   2936 N   N   . TRP TRP TRP B B 133 133 . -7.837  8.789   53.152 1.00 17.12 1 . N ?  
ATOM   2937 CA  CA  . TRP TRP TRP B B 133 133 . -8.721  9.238   52.066 1.00 16.96 1 . C ?  
ATOM   2938 CB  CB  . TRP TRP TRP B B 133 133 . -9.460  8.050   51.434 1.00 19.48 1 . C ?  
ATOM   2939 CG  CG  . TRP TRP TRP B B 133 133 . -8.641  7.255   50.465 1.00 17.18 1 . C ?  
ATOM   2940 CD1 CD1 . TRP TRP TRP B B 133 133 . -7.779  6.237   50.752 1.00 17.03 1 . C ?  
ATOM   2941 NE1 NE1 . TRP TRP TRP B B 133 133 . -7.211  5.754   49.588 1.00 19.32 1 . N ?  
ATOM   2942 CE2 CE2 . TRP TRP TRP B B 133 133 . -7.710  6.467   48.528 1.00 20.65 1 . C ?  
ATOM   2943 CD2 CD2 . TRP TRP TRP B B 133 133 . -8.618  7.413   49.042 1.00 19.53 1 . C ?  
ATOM   2944 CE3 CE3 . TRP TRP TRP B B 133 133 . -9.262  8.279   48.157 1.00 20.30 1 . C ?  
ATOM   2945 CZ3 CZ3 . TRP TRP TRP B B 133 133 . -8.996  8.161   46.797 1.00 21.47 1 . C ?  
ATOM   2946 CH2 CH2 . TRP TRP TRP B B 133 133 . -8.100  7.210   46.321 1.00 20.60 1 . C ?  
ATOM   2947 CZ2 CZ2 . TRP TRP TRP B B 133 133 . -7.442  6.356   47.167 1.00 22.82 1 . C ?  
ATOM   2948 C   C   . TRP TRP TRP B B 133 133 . -9.759  10.275  52.512 1.00 19.55 1 . C ?  
ATOM   2949 O   O   . TRP TRP TRP B B 133 133 . -10.612 10.669  51.723 1.00 20.42 1 . O ?  
ATOM   2950 N   N   . ASP ASP ASP B B 134 134 . -9.709  10.706  53.768 1.00 17.92 1 . N ?  
ATOM   2951 CA  CA  . ASP ASP ASP B B 134 134 . -10.792 11.551  54.280 1.00 19.24 1 . C ?  
ATOM   2952 CB  CB  . ASP ASP ASP B B 134 134 . -10.728 11.685  55.797 1.00 19.31 1 . C ?  
ATOM   2953 CG  CG  . ASP ASP ASP B B 134 134 . -11.125 10.412  56.493 1.00 23.04 1 . C ?  
ATOM   2954 OD1 OD1 . ASP ASP ASP B B 134 134 . -11.567 9.476   55.791 1.00 22.46 1 . O 1- 
ATOM   2955 OD2 OD2 . ASP ASP ASP B B 134 134 . -11.001 10.346  57.733 1.00 26.22 1 . O ?  
ATOM   2956 C   C   . ASP ASP ASP B B 134 134 . -10.794 12.933  53.656 1.00 18.71 1 . C ?  
ATOM   2957 O   O   . ASP ASP ASP B B 134 134 . -11.863 13.511  53.439 1.00 21.66 1 . O ?  
ATOM   2958 N   N   . ALA ALA ALA B B 135 135 . -9.613  13.457  53.362 1.00 19.14 1 . N ?  
ATOM   2959 CA  CA  . ALA ALA ALA B B 135 135 . -9.537  14.780  52.743 1.00 22.26 1 . C ?  
ATOM   2960 C   C   . ALA ALA ALA B B 135 135 . -10.175 14.730  51.352 1.00 23.41 1 . C ?  
ATOM   2961 O   O   . ALA ALA ALA B B 135 135 . -10.901 15.642  50.976 1.00 29.05 1 . O ?  
ATOM   2962 CB  CB  . ALA ALA ALA B B 135 135 . -8.095  15.266  52.671 1.00 24.76 1 . C ?  
ATOM   2963 N   N   . ASN ASN ASN B B 136 136 . -9.948  13.646  50.612 1.00 19.34 1 . N ?  
ATOM   2964 CA  CA  . ASN ASN ASN B B 136 136 . -10.527 13.489  49.279 1.00 18.70 1 . C ?  
ATOM   2965 CB  CB  . ASN ASN ASN B B 136 136 . -9.790  12.393  48.507 1.00 20.44 1 . C ?  
ATOM   2966 CG  CG  . ASN ASN ASN B B 136 136 . -8.317  12.662  48.397 1.00 25.66 1 . C ?  
ATOM   2967 OD1 OD1 . ASN ASN ASN B B 136 136 . -7.495  11.828  48.769 1.00 35.95 1 . O ?  
ATOM   2968 ND2 ND2 . ASN ASN ASN B B 136 136 . -7.972  13.833  47.901 1.00 26.33 1 . N ?  
ATOM   2969 C   C   . ASN ASN ASN B B 136 136 . -12.015 13.160  49.285 1.00 20.25 1 . C ?  
ATOM   2970 O   O   . ASN ASN ASN B B 136 136 . -12.701 13.354  48.288 1.00 20.67 1 . O ?  
ATOM   2971 N   N   . GLY GLY GLY B B 137 137 . -12.514 12.629  50.400 1.00 19.52 1 . N ?  
ATOM   2972 CA  CA  . GLY GLY GLY B B 137 137 . -13.918 12.278  50.481 1.00 19.57 1 . C ?  
ATOM   2973 C   C   . GLY GLY GLY B B 137 137 . -14.770 13.328  51.168 1.00 19.40 1 . C ?  
ATOM   2974 O   O   . GLY GLY GLY B B 137 137 . -15.980 13.146  51.302 1.00 20.85 1 . O ?  
ATOM   2975 N   N   . SER SER SER B B 138 138 . -14.143 14.418  51.609 1.00 19.09 1 . N ?  
ATOM   2976 CA  CA  . SER SER SER B B 138 138 . -14.877 15.493  52.283 1.00 19.95 1 . C ?  
ATOM   2977 CB  CB  . SER SER SER B B 138 138 . -13.919 16.494  52.931 1.00 23.67 1 . C ?  
ATOM   2978 OG  OG  . SER SER SER B B 138 138 . -13.194 17.236  51.967 1.00 21.51 1 . O ?  
ATOM   2979 C   C   . SER SER SER B B 138 138 . -15.795 16.207  51.292 1.00 22.81 1 . C ?  
ATOM   2980 O   O   . SER SER SER B B 138 138 . -15.488 16.281  50.105 1.00 21.52 1 . O ?  
ATOM   2981 N   N   . ARG ARG ARG B B 139 139 . -16.920 16.735  51.775 1.00 22.29 1 . N ?  
ATOM   2982 CA  CA  . ARG ARG ARG B B 139 139 . -17.850 17.425  50.879 1.00 25.32 1 . C ?  
ATOM   2983 CB  CB  . ARG ARG ARG B B 139 139 . -19.142 17.834  51.608 1.00 26.16 1 . C ?  
ATOM   2984 CG  CG  . ARG ARG ARG B B 139 139 . -19.966 16.669  52.129 1.00 34.57 1 . C ?  
ATOM   2985 CD  CD  . ARG ARG ARG B B 139 139 . -21.413 17.085  52.369 1.00 36.51 1 . C ?  
ATOM   2986 NE  NE  . ARG ARG ARG B B 139 139 . -22.202 16.978  51.144 1.00 41.89 1 . N ?  
ATOM   2987 CZ  CZ  . ARG ARG ARG B B 139 139 . -22.989 17.937  50.663 1.00 42.42 1 . C ?  
ATOM   2988 NH1 NH1 . ARG ARG ARG B B 139 139 . -23.100 19.100  51.298 1.00 45.64 1 . N ?  
ATOM   2989 NH2 NH2 . ARG ARG ARG B B 139 139 . -23.663 17.732  49.537 1.00 43.48 1 . N ?  
ATOM   2990 C   C   . ARG ARG ARG B B 139 139 . -17.180 18.652  50.278 1.00 22.36 1 . C ?  
ATOM   2991 O   O   . ARG ARG ARG B B 139 139 . -17.488 19.035  49.149 1.00 25.92 1 . O ?  
ATOM   2992 N   N   . GLU GLU GLU B B 140 140 . -16.263 19.252  51.035 1.00 22.63 1 . N ?  
ATOM   2993 CA  CA  . GLU GLU GLU B B 140 140 . -15.496 20.402  50.564 1.00 23.96 1 . C ?  
ATOM   2994 CB  CB  . GLU GLU GLU B B 140 140 . -14.631 20.978  51.690 1.00 24.39 1 . C ?  
ATOM   2995 CG  CG  . GLU GLU GLU B B 140 140 . -15.420 21.698  52.786 1.00 29.13 1 . C ?  
ATOM   2996 CD  CD  . GLU GLU GLU B B 140 140 . -16.122 20.749  53.745 1.00 36.56 1 . C ?  
ATOM   2997 OE1 OE1 . GLU GLU GLU B B 140 140 . -15.716 19.567  53.850 1.00 31.70 1 . O ?  
ATOM   2998 OE2 OE2 . GLU GLU GLU B B 140 140 . -17.083 21.198  54.406 1.00 38.77 1 . O ?  
ATOM   2999 C   C   . GLU GLU GLU B B 140 140 . -14.614 20.042  49.367 1.00 22.53 1 . C ?  
ATOM   3000 O   O   . GLU GLU GLU B B 140 140 . -14.644 20.717  48.343 1.00 21.47 1 . O ?  
ATOM   3001 N   N   . PHE PHE PHE B B 141 141 . -13.816 18.983  49.495 1.00 20.96 1 . N ?  
ATOM   3002 CA  CA  . PHE PHE PHE B B 141 141 . -12.959 18.565  48.390 1.00 19.59 1 . C ?  
ATOM   3003 CB  CB  . PHE PHE PHE B B 141 141 . -12.052 17.409  48.822 1.00 20.69 1 . C ?  
ATOM   3004 CG  CG  . PHE PHE PHE B B 141 141 . -11.055 16.987  47.768 1.00 21.19 1 . C ?  
ATOM   3005 CD1 CD1 . PHE PHE PHE B B 141 141 . -11.384 16.032  46.813 1.00 21.51 1 . C ?  
ATOM   3006 CE1 CE1 . PHE PHE PHE B B 141 141 . -10.454 15.639  45.842 1.00 19.87 1 . C ?  
ATOM   3007 CZ  CZ  . PHE PHE PHE B B 141 141 . -9.193  16.199  45.838 1.00 20.60 1 . C ?  
ATOM   3008 CE2 CE2 . PHE PHE PHE B B 141 141 . -8.856  17.145  46.795 1.00 22.82 1 . C ?  
ATOM   3009 CD2 CD2 . PHE PHE PHE B B 141 141 . -9.789  17.533  47.749 1.00 21.87 1 . C ?  
ATOM   3010 C   C   . PHE PHE PHE B B 141 141 . -13.781 18.148  47.178 1.00 21.41 1 . C ?  
ATOM   3011 O   O   . PHE PHE PHE B B 141 141 . -13.462 18.513  46.035 1.00 22.19 1 . O ?  
ATOM   3012 N   N   . LEU LEU LEU B B 142 142 . -14.831 17.372  47.424 1.00 19.79 1 . N ?  
ATOM   3013 CA  CA  . LEU LEU LEU B B 142 142 . -15.669 16.887  46.340 1.00 21.74 1 . C ?  
ATOM   3014 CB  CB  . LEU LEU LEU B B 142 142 . -16.705 15.909  46.867 1.00 23.76 1 . C ?  
ATOM   3015 CG  CG  . LEU LEU LEU B B 142 142 . -16.114 14.563  47.305 1.00 18.35 1 . C ?  
ATOM   3016 CD1 CD1 . LEU LEU LEU B B 142 142 . -17.197 13.763  47.993 1.00 20.31 1 . C ?  
ATOM   3017 CD2 CD2 . LEU LEU LEU B B 142 142 . -15.556 13.793  46.108 1.00 18.55 1 . C ?  
ATOM   3018 C   C   . LEU LEU LEU B B 142 142 . -16.340 18.046  45.603 1.00 23.85 1 . C ?  
ATOM   3019 O   O   . LEU LEU LEU B B 142 142 . -16.461 18.021  44.379 1.00 23.65 1 . O ?  
ATOM   3020 N   N   . ALA ALA ALA B B 143 143 . -16.767 19.068  46.339 1.00 22.66 1 . N ?  
ATOM   3021 CA  CA  . ALA ALA ALA B B 143 143 . -17.351 20.240  45.682 1.00 22.96 1 . C ?  
ATOM   3022 CB  CB  . ALA ALA ALA B B 143 143 . -17.965 21.189  46.708 1.00 23.59 1 . C ?  
ATOM   3023 C   C   . ALA ALA ALA B B 143 143 . -16.297 20.957  44.846 1.00 21.95 1 . C ?  
ATOM   3024 O   O   . ALA ALA ALA B B 143 143 . -16.581 21.422  43.738 1.00 27.06 1 . O ?  
ATOM   3025 N   N   . GLY GLY GLY B B 144 144 . -15.077 21.030  45.369 1.00 21.32 1 . N ?  
ATOM   3026 CA  CA  . GLY GLY GLY B B 144 144 . -13.963 21.613  44.646 1.00 21.84 1 . C ?  
ATOM   3027 C   C   . GLY GLY GLY B B 144 144 . -13.724 20.904  43.323 1.00 24.46 1 . C ?  
ATOM   3028 O   O   . GLY GLY GLY B B 144 144 . -13.315 21.516  42.336 1.00 25.94 1 . O ?  
ATOM   3029 N   N   . ARG ARG ARG B B 145 145 . -14.012 19.606  43.302 1.00 25.43 1 . N ?  
ATOM   3030 CA  CA  . ARG ARG ARG B B 145 145 . -13.883 18.790  42.095 1.00 25.06 1 . C ?  
ATOM   3031 CB  CB  . ARG ARG ARG B B 145 145 . -13.721 17.319  42.487 1.00 27.68 1 . C ?  
ATOM   3032 CG  CG  . ARG ARG ARG B B 145 145 . -12.345 16.973  43.044 1.00 27.65 1 . C ?  
ATOM   3033 CD  CD  . ARG ARG ARG B B 145 145 . -11.326 16.819  41.918 1.00 30.87 1 . C ?  
ATOM   3034 NE  NE  . ARG ARG ARG B B 145 145 . -11.676 15.692  41.049 1.00 33.17 1 . N ?  
ATOM   3035 CZ  CZ  . ARG ARG ARG B B 145 145 . -12.029 15.803  39.769 1.00 34.98 1 . C ?  
ATOM   3036 NH1 NH1 . ARG ARG ARG B B 145 145 . -12.059 16.994  39.183 1.00 35.47 1 . N ?  
ATOM   3037 NH2 NH2 . ARG ARG ARG B B 145 145 . -12.338 14.722  39.066 1.00 31.39 1 . N ?  
ATOM   3038 C   C   . ARG ARG ARG B B 145 145 . -15.063 18.921  41.124 1.00 27.39 1 . C ?  
ATOM   3039 O   O   . ARG ARG ARG B B 145 145 . -15.057 18.313  40.054 1.00 30.85 1 . O ?  
ATOM   3040 N   N   . GLY GLY GLY B B 146 146 . -16.081 19.687  41.499 1.00 27.79 1 . N ?  
ATOM   3041 CA  CA  . GLY GLY GLY B B 146 146 . -17.284 19.777  40.693 1.00 26.07 1 . C ?  
ATOM   3042 C   C   . GLY GLY GLY B B 146 146 . -18.289 18.686  41.005 1.00 32.60 1 . C ?  
ATOM   3043 O   O   . GLY GLY GLY B B 146 146 . -19.241 18.468  40.258 1.00 33.98 1 . O ?  
ATOM   3044 N   N   . LEU LEU LEU B B 147 147 . -18.091 18.013  42.133 1.00 24.30 1 . N ?  
ATOM   3045 CA  CA  . LEU LEU LEU B B 147 147 . -18.956 16.916  42.527 1.00 27.29 1 . C ?  
ATOM   3046 CB  CB  . LEU LEU LEU B B 147 147 . -18.124 15.646  42.714 1.00 24.56 1 . C ?  
ATOM   3047 CG  CG  . LEU LEU LEU B B 147 147 . -17.289 15.207  41.504 1.00 25.52 1 . C ?  
ATOM   3048 CD1 CD1 . LEU LEU LEU B B 147 147 . -16.162 14.259  41.898 1.00 23.23 1 . C ?  
ATOM   3049 CD2 CD2 . LEU LEU LEU B B 147 147 . -18.182 14.551  40.466 1.00 26.14 1 . C ?  
ATOM   3050 C   C   . LEU LEU LEU B B 147 147 . -19.721 17.260  43.810 1.00 31.94 1 . C ?  
ATOM   3051 O   O   . LEU LEU LEU B B 147 147 . -19.738 16.482  44.764 1.00 26.29 1 . O ?  
ATOM   3052 N   N   . ALA ALA ALA B B 148 148 . -20.367 18.427  43.820 1.00 29.36 1 . N ?  
ATOM   3053 CA  CA  . ALA ALA ALA B B 148 148 . -20.983 18.958  45.039 1.00 29.03 1 . C ?  
ATOM   3054 CB  CB  . ALA ALA ALA B B 148 148 . -21.271 20.440  44.860 1.00 30.95 1 . C ?  
ATOM   3055 C   C   . ALA ALA ALA B B 148 148 . -22.260 18.225  45.479 1.00 33.41 1 . C ?  
ATOM   3056 O   O   . ALA ALA ALA B B 148 148 . -22.742 18.430  46.595 1.00 40.09 1 . O ?  
ATOM   3057 N   N   . HIS HIS HIS B B 149 149 . -22.796 17.369  44.618 1.00 28.02 1 . N ?  
ATOM   3058 CA  CA  . HIS HIS HIS B B 149 149 . -23.988 16.580  44.942 1.00 30.31 1 . C ?  
ATOM   3059 CB  CB  . HIS HIS HIS B B 149 149 . -24.675 16.120  43.661 1.00 32.09 1 . C ?  
ATOM   3060 CG  CG  . HIS HIS HIS B B 149 149 . -23.811 15.260  42.794 1.00 36.88 1 . C ?  
ATOM   3061 ND1 ND1 . HIS HIS HIS B B 149 149 . -22.613 15.699  42.268 1.00 36.61 1 . N ?  
ATOM   3062 CE1 CE1 . HIS HIS HIS B B 149 149 . -22.067 14.731  41.553 1.00 37.81 1 . C ?  
ATOM   3063 NE2 NE2 . HIS HIS HIS B B 149 149 . -22.861 13.677  41.605 1.00 38.05 1 . N ?  
ATOM   3064 CD2 CD2 . HIS HIS HIS B B 149 149 . -23.957 13.980  42.376 1.00 42.81 1 . C ?  
ATOM   3065 C   C   . HIS HIS HIS B B 149 149 . -23.689 15.353  45.806 1.00 33.02 1 . C ?  
ATOM   3066 O   O   . HIS HIS HIS B B 149 149 . -24.598 14.742  46.374 1.00 35.54 1 . O ?  
ATOM   3067 N   N   . ARG ARG ARG B B 150 150 . -22.418 14.981  45.887 1.00 29.22 1 . N ?  
ATOM   3068 CA  CA  . ARG ARG ARG B B 150 150 . -22.014 13.775  46.608 1.00 30.10 1 . C ?  
ATOM   3069 CB  CB  . ARG ARG ARG B B 150 150 . -20.536 13.465  46.356 1.00 21.81 1 . C ?  
ATOM   3070 CG  CG  . ARG ARG ARG B B 150 150 . -20.194 13.084  44.932 1.00 28.10 1 . C ?  
ATOM   3071 CD  CD  . ARG ARG ARG B B 150 150 . -20.443 11.621  44.708 1.00 26.92 1 . C ?  
ATOM   3072 NE  NE  . ARG ARG ARG B B 150 150 . -20.284 11.260  43.305 1.00 26.72 1 . N ?  
ATOM   3073 CZ  CZ  . ARG ARG ARG B B 150 150 . -19.112 11.067  42.706 1.00 22.72 1 . C ?  
ATOM   3074 NH1 NH1 . ARG ARG ARG B B 150 150 . -17.972 11.194  43.380 1.00 21.21 1 . N ?  
ATOM   3075 NH2 NH2 . ARG ARG ARG B B 150 150 . -19.085 10.758  41.417 1.00 21.22 1 . N ?  
ATOM   3076 C   C   . ARG ARG ARG B B 150 150 . -22.214 13.907  48.103 1.00 24.72 1 . C ?  
ATOM   3077 O   O   . ARG ARG ARG B B 150 150 . -21.980 14.973  48.665 1.00 25.13 1 . O ?  
ATOM   3078 N   N   . ARG ARG ARG B B 151 151 . -22.585 12.812  48.759 1.00 24.75 1 . N ?  
ATOM   3079 CA  CA  . ARG ARG ARG B B 151 151 . -22.523 12.796  50.210 1.00 22.60 1 . C ?  
ATOM   3080 CB  CB  . ARG ARG ARG B B 151 151 . -23.354 11.658  50.801 1.00 25.57 1 . C ?  
ATOM   3081 CG  CG  . ARG ARG ARG B B 151 151 . -22.764 10.265  50.591 1.00 27.81 1 . C ?  
ATOM   3082 CD  CD  . ARG ARG ARG B B 151 151 . -23.119 9.368   51.761 1.00 30.37 1 . C ?  
ATOM   3083 NE  NE  . ARG ARG ARG B B 151 151 . -22.944 7.950   51.453 1.00 30.93 1 . N ?  
ATOM   3084 CZ  CZ  . ARG ARG ARG B B 151 151 . -21.830 7.262   51.676 1.00 28.88 1 . C ?  
ATOM   3085 NH1 NH1 . ARG ARG ARG B B 151 151 . -20.764 7.855   52.209 1.00 22.47 1 . N ?  
ATOM   3086 NH2 NH2 . ARG ARG ARG B B 151 151 . -21.782 5.972   51.363 1.00 26.12 1 . N ?  
ATOM   3087 C   C   . ARG ARG ARG B B 151 151 . -21.066 12.664  50.629 1.00 26.83 1 . C ?  
ATOM   3088 O   O   . ARG ARG ARG B B 151 151 . -20.225 12.218  49.838 1.00 24.82 1 . O ?  
ATOM   3089 N   N   . GLU GLU GLU B B 152 152 . -20.771 13.078  51.857 1.00 22.93 1 . N ?  
ATOM   3090 CA  CA  . GLU GLU GLU B B 152 152 . -19.448 12.896  52.441 1.00 24.43 1 . C ?  
ATOM   3091 CB  CB  . GLU GLU GLU B B 152 152 . -19.446 13.293  53.921 1.00 25.25 1 . C ?  
ATOM   3092 CG  CG  . GLU GLU GLU B B 152 152 . -18.083 13.153  54.590 1.00 27.98 1 . C ?  
ATOM   3093 CD  CD  . GLU GLU GLU B B 152 152 . -17.293 14.463  54.625 1.00 35.87 1 . C ?  
ATOM   3094 OE1 OE1 . GLU GLU GLU B B 152 152 . -17.822 15.509  54.183 1.00 36.67 1 . O ?  
ATOM   3095 OE2 OE2 . GLU GLU GLU B B 152 152 . -16.140 14.452  55.116 1.00 36.40 1 . O ?  
ATOM   3096 C   C   . GLU GLU GLU B B 152 152 . -19.039 11.435  52.293 1.00 23.80 1 . C ?  
ATOM   3097 O   O   . GLU GLU GLU B B 152 152 . -19.825 10.540  52.624 1.00 21.44 1 . O ?  
ATOM   3098 N   N   . GLY GLY GLY B B 153 153 . -17.834 11.211  51.769 1.00 22.19 1 . N ?  
ATOM   3099 CA  CA  . GLY GLY GLY B B 153 153 . -17.291 9.868   51.625 1.00 19.77 1 . C ?  
ATOM   3100 C   C   . GLY GLY GLY B B 153 153 . -17.391 9.288   50.223 1.00 19.55 1 . C ?  
ATOM   3101 O   O   . GLY GLY GLY B B 153 153 . -16.685 8.334   49.896 1.00 18.48 1 . O ?  
ATOM   3102 N   N   . ASP ASP ASP B B 154 154 . -18.266 9.836   49.382 1.00 18.05 1 . N ?  
ATOM   3103 CA  CA  . ASP ASP ASP B B 154 154 . -18.523 9.180   48.100 1.00 19.18 1 . C ?  
ATOM   3104 CB  CB  . ASP ASP ASP B B 154 154 . -19.936 9.501   47.612 1.00 20.02 1 . C ?  
ATOM   3105 CG  CG  . ASP ASP ASP B B 154 154 . -20.319 8.718   46.369 1.00 25.46 1 . C ?  
ATOM   3106 OD1 OD1 . ASP ASP ASP B B 154 154 . -19.430 8.165   45.675 1.00 19.68 1 . O 1- 
ATOM   3107 OD2 OD2 . ASP ASP ASP B B 154 154 . -21.526 8.681   46.062 1.00 24.25 1 . O ?  
ATOM   3108 C   C   . ASP ASP ASP B B 154 154 . -17.482 9.582   47.058 1.00 19.82 1 . C ?  
ATOM   3109 O   O   . ASP ASP ASP B B 154 154 . -17.605 10.599  46.384 1.00 19.75 1 . O ?  
ATOM   3110 N   N   . LEU LEU LEU B B 155 155 . -16.437 8.766   46.937 1.00 17.57 1 . N ?  
ATOM   3111 CA  CA  . LEU LEU LEU B B 155 155 . -15.306 9.092   46.081 1.00 18.36 1 . C ?  
ATOM   3112 CB  CB  . LEU LEU LEU B B 155 155 . -14.122 8.203   46.470 1.00 16.95 1 . C ?  
ATOM   3113 CG  CG  . LEU LEU LEU B B 155 155 . -13.638 8.310   47.918 1.00 17.45 1 . C ?  
ATOM   3114 CD1 CD1 . LEU LEU LEU B B 155 155 . -12.739 7.116   48.251 1.00 18.33 1 . C ?  
ATOM   3115 CD2 CD2 . LEU LEU LEU B B 155 155 . -12.877 9.623   48.114 1.00 16.54 1 . C ?  
ATOM   3116 C   C   . LEU LEU LEU B B 155 155 . -15.574 8.950   44.582 1.00 16.46 1 . C ?  
ATOM   3117 O   O   . LEU LEU LEU B B 155 155 . -14.755 9.381   43.760 1.00 19.48 1 . O ?  
ATOM   3118 N   N   . GLY GLY GLY B B 156 156 . -16.691 8.338   44.210 1.00 15.54 1 . N ?  
ATOM   3119 CA  CA  . GLY GLY GLY B B 156 156 . -16.925 8.038   42.808 1.00 16.10 1 . C ?  
ATOM   3120 C   C   . GLY GLY GLY B B 156 156 . -16.279 6.706   42.463 1.00 18.42 1 . C ?  
ATOM   3121 O   O   . GLY GLY GLY B B 156 156 . -15.846 5.981   43.360 1.00 17.81 1 . O ?  
ATOM   3122 N   N   . PRO PRO PRO B B 157 157 . -16.206 6.388   41.164 1.00 16.50 1 . N ?  
ATOM   3123 CA  CA  . PRO PRO PRO B B 157 157 . -15.760 5.066   40.706 1.00 16.26 1 . C ?  
ATOM   3124 CB  CB  . PRO PRO PRO B B 157 157 . -16.353 4.976   39.298 1.00 18.28 1 . C ?  
ATOM   3125 CG  CG  . PRO PRO PRO B B 157 157 . -16.410 6.415   38.834 1.00 16.67 1 . C ?  
ATOM   3126 CD  CD  . PRO PRO PRO B B 157 157 . -16.706 7.227   40.061 1.00 16.89 1 . C ?  
ATOM   3127 C   C   . PRO PRO PRO B B 157 157 . -14.234 4.921   40.698 1.00 16.80 1 . C ?  
ATOM   3128 O   O   . PRO PRO PRO B B 157 157 . -13.621 4.758   39.643 1.00 17.97 1 . O ?  
ATOM   3129 N   N   . VAL VAL VAL B B 158 158 . -13.648 4.957   41.891 1.00 15.59 1 . N ?  
ATOM   3130 CA  CA  . VAL VAL VAL B B 158 158 . -12.205 4.770   42.068 1.00 17.01 1 . C ?  
ATOM   3131 CB  CB  . VAL VAL VAL B B 158 158 . -11.712 5.577   43.272 1.00 18.57 1 . C ?  
ATOM   3132 CG1 CG1 . VAL VAL VAL B B 158 158 . -11.928 7.077   42.982 1.00 18.73 1 . C ?  
ATOM   3133 CG2 CG2 . VAL VAL VAL B B 158 158 . -12.472 5.189   44.535 1.00 20.32 1 . C ?  
ATOM   3134 C   C   . VAL VAL VAL B B 158 158 . -11.880 3.272   42.194 1.00 18.60 1 . C ?  
ATOM   3135 O   O   . VAL VAL VAL B B 158 158 . -12.690 2.452   41.806 1.00 15.41 1 . O ?  
ATOM   3136 N   N   . TYR TYR TYR B B 159 159 . -10.699 2.926   42.708 1.00 16.88 1 . N ?  
ATOM   3137 CA  CA  . TYR TYR TYR B B 159 159 . -10.175 1.554   42.621 1.00 18.52 1 . C ?  
ATOM   3138 CB  CB  . TYR TYR TYR B B 159 159 . -8.983  1.386   43.561 1.00 16.40 1 . C ?  
ATOM   3139 CG  CG  . TYR TYR TYR B B 159 159 . -7.783  2.196   43.154 1.00 16.06 1 . C ?  
ATOM   3140 CD1 CD1 . TYR TYR TYR B B 159 159 . -6.962  1.790   42.100 1.00 17.22 1 . C ?  
ATOM   3141 CE1 CE1 . TYR TYR TYR B B 159 159 . -5.845  2.538   41.739 1.00 20.06 1 . C ?  
ATOM   3142 CZ  CZ  . TYR TYR TYR B B 159 159 . -5.560  3.703   42.430 1.00 18.47 1 . C ?  
ATOM   3143 OH  OH  . TYR TYR TYR B B 159 159 . -4.465  4.479   42.111 1.00 18.79 1 . O ?  
ATOM   3144 CE2 CE2 . TYR TYR TYR B B 159 159 . -6.369  4.118   43.475 1.00 19.15 1 . C ?  
ATOM   3145 CD2 CD2 . TYR TYR TYR B B 159 159 . -7.471  3.368   43.818 1.00 17.34 1 . C ?  
ATOM   3146 C   C   . TYR TYR TYR B B 159 159 . -11.166 0.441   42.915 1.00 15.87 1 . C ?  
ATOM   3147 O   O   . TYR TYR TYR B B 159 159 . -11.293 -0.497  42.123 1.00 18.22 1 . O ?  
ATOM   3148 N   N   . GLY GLY GLY B B 160 160 . -11.858 0.537   44.051 1.00 16.73 1 . N ?  
ATOM   3149 CA  CA  . GLY GLY GLY B B 160 160 . -12.800 -0.499  44.459 1.00 18.36 1 . C ?  
ATOM   3150 C   C   . GLY GLY GLY B B 160 160 . -13.806 -0.840  43.379 1.00 18.26 1 . C ?  
ATOM   3151 O   O   . GLY GLY GLY B B 160 160 . -14.037 -2.020  43.074 1.00 16.81 1 . O ?  
ATOM   3152 N   N   . PHE PHE PHE B B 161 161 . -14.398 0.197   42.789 1.00 15.15 1 . N ?  
ATOM   3153 CA  CA  . PHE PHE PHE B B 161 161 . -15.398 0.037   41.737 1.00 16.99 1 . C ?  
ATOM   3154 CB  CB  . PHE PHE PHE B B 161 161 . -16.084 1.376   41.449 1.00 17.04 1 . C ?  
ATOM   3155 CG  CG  . PHE PHE PHE B B 161 161 . -17.210 1.281   40.471 1.00 17.94 1 . C ?  
ATOM   3156 CD1 CD1 . PHE PHE PHE B B 161 161 . -18.467 0.871   40.887 1.00 21.00 1 . C ?  
ATOM   3157 CE1 CE1 . PHE PHE PHE B B 161 161 . -19.514 0.797   39.984 1.00 19.31 1 . C ?  
ATOM   3158 CZ  CZ  . PHE PHE PHE B B 161 161 . -19.311 1.135   38.653 1.00 21.03 1 . C ?  
ATOM   3159 CE2 CE2 . PHE PHE PHE B B 161 161 . -18.064 1.551   38.229 1.00 20.78 1 . C ?  
ATOM   3160 CD2 CD2 . PHE PHE PHE B B 161 161 . -17.021 1.624   39.143 1.00 16.86 1 . C ?  
ATOM   3161 C   C   . PHE PHE PHE B B 161 161 . -14.779 -0.528  40.452 1.00 16.86 1 . C ?  
ATOM   3162 O   O   . PHE PHE PHE B B 161 161 . -15.334 -1.438  39.842 1.00 17.51 1 . O ?  
ATOM   3163 N   N   . GLN GLN GLN B B 162 162 . -13.614 -0.016  40.055 1.00 17.71 1 . N ?  
ATOM   3164 CA  CA  . GLN GLN GLN B B 162 162 . -12.991 -0.501  38.822 1.00 15.19 1 . C ?  
ATOM   3165 CB  CB  . GLN GLN GLN B B 162 162 . -11.763 0.341   38.454 1.00 17.28 1 . C ?  
ATOM   3166 CG  CG  . GLN GLN GLN B B 162 162 . -12.062 1.808   38.204 1.00 20.48 1 . C ?  
ATOM   3167 CD  CD  . GLN GLN GLN B B 162 162 . -13.079 2.031   37.102 1.00 21.57 1 . C ?  
ATOM   3168 OE1 OE1 . GLN GLN GLN B B 162 162 . -13.187 1.235   36.163 1.00 23.86 1 . O ?  
ATOM   3169 NE2 NE2 . GLN GLN GLN B B 162 162 . -13.853 3.118   37.215 1.00 21.60 1 . N ?  
ATOM   3170 C   C   . GLN GLN GLN B B 162 162 . -12.576 -1.964  38.926 1.00 16.21 1 . C ?  
ATOM   3171 O   O   . GLN GLN GLN B B 162 162 . -12.700 -2.736  37.964 1.00 17.81 1 . O ?  
ATOM   3172 N   N   . TRP TRP TRP B B 163 163 . -12.064 -2.333  40.089 1.00 15.93 1 . N ?  
ATOM   3173 CA  CA  . TRP TRP TRP B B 163 163 . -11.571 -3.687  40.289 1.00 17.11 1 . C ?  
ATOM   3174 CB  CB  . TRP TRP TRP B B 163 163 . -10.817 -3.794  41.605 1.00 16.68 1 . C ?  
ATOM   3175 CG  CG  . TRP TRP TRP B B 163 163 . -9.422  -3.228  41.592 1.00 17.40 1 . C ?  
ATOM   3176 CD1 CD1 . TRP TRP TRP B B 163 163 . -8.764  -2.644  40.540 1.00 18.09 1 . C ?  
ATOM   3177 NE1 NE1 . TRP TRP TRP B B 163 163 . -7.494  -2.262  40.933 1.00 17.58 1 . N ?  
ATOM   3178 CE2 CE2 . TRP TRP TRP B B 163 163 . -7.325  -2.592  42.251 1.00 20.83 1 . C ?  
ATOM   3179 CD2 CD2 . TRP TRP TRP B B 163 163 . -8.515  -3.208  42.695 1.00 18.70 1 . C ?  
ATOM   3180 CE3 CE3 . TRP TRP TRP B B 163 163 . -8.593  -3.646  44.020 1.00 20.62 1 . C ?  
ATOM   3181 CZ3 CZ3 . TRP TRP TRP B B 163 163 . -7.495  -3.473  44.841 1.00 25.60 1 . C ?  
ATOM   3182 CH2 CH2 . TRP TRP TRP B B 163 163 . -6.329  -2.860  44.371 1.00 23.37 1 . C ?  
ATOM   3183 CZ2 CZ2 . TRP TRP TRP B B 163 163 . -6.221  -2.424  43.080 1.00 21.24 1 . C ?  
ATOM   3184 C   C   . TRP TRP TRP B B 163 163 . -12.703 -4.693  40.280 1.00 17.17 1 . C ?  
ATOM   3185 O   O   . TRP TRP TRP B B 163 163 . -12.531 -5.805  39.798 1.00 17.85 1 . O ?  
ATOM   3186 N   N   . ARG ARG ARG B B 164 164 . -13.867 -4.306  40.800 1.00 18.47 1 . N ?  
ATOM   3187 CA  CA  . ARG ARG ARG B B 164 164 . -14.934 -5.285  40.975 1.00 17.73 1 . C ?  
ATOM   3188 CB  CB  . ARG ARG ARG B B 164 164 . -15.476 -5.236  42.413 1.00 16.63 1 . C ?  
ATOM   3189 CG  CG  . ARG ARG ARG B B 164 164 . -14.404 -5.358  43.514 1.00 17.24 1 . C ?  
ATOM   3190 CD  CD  . ARG ARG ARG B B 164 164 . -13.513 -6.602  43.377 1.00 19.54 1 . C ?  
ATOM   3191 NE  NE  . ARG ARG ARG B B 164 164 . -14.301 -7.830  43.252 1.00 19.67 1 . N ?  
ATOM   3192 CZ  CZ  . ARG ARG ARG B B 164 164 . -14.763 -8.534  44.279 1.00 23.32 1 . C ?  
ATOM   3193 NH1 NH1 . ARG ARG ARG B B 164 164 . -14.518 -8.136  45.525 1.00 22.99 1 . N ?  
ATOM   3194 NH2 NH2 . ARG ARG ARG B B 164 164 . -15.485 -9.637  44.056 1.00 23.81 1 . N ?  
ATOM   3195 C   C   . ARG ARG ARG B B 164 164 . -16.083 -5.123  39.984 1.00 18.20 1 . C ?  
ATOM   3196 O   O   . ARG ARG ARG B B 164 164 . -16.874 -6.050  39.808 1.00 18.30 1 . O ?  
ATOM   3197 N   N   . HIS HIS HIS B B 165 165 . -16.153 -3.972  39.320 1.00 16.68 1 . N ?  
ATOM   3198 CA  CA  . HIS HIS HIS B B 165 165 . -17.287 -3.667  38.451 1.00 18.11 1 . C ?  
ATOM   3199 CB  CB  . HIS HIS HIS B B 165 165 . -18.355 -2.886  39.237 1.00 18.32 1 . C ?  
ATOM   3200 CG  CG  . HIS HIS HIS B B 165 165 . -18.831 -3.595  40.469 1.00 16.95 1 . C ?  
ATOM   3201 ND1 ND1 . HIS HIS HIS B B 165 165 . -19.671 -4.691  40.421 1.00 21.31 1 . N ?  
ATOM   3202 CE1 CE1 . HIS HIS HIS B B 165 165 . -19.905 -5.115  41.652 1.00 22.68 1 . C ?  
ATOM   3203 NE2 NE2 . HIS HIS HIS B B 165 165 . -19.249 -4.334  42.495 1.00 20.70 1 . N ?  
ATOM   3204 CD2 CD2 . HIS HIS HIS B B 165 165 . -18.569 -3.378  41.781 1.00 20.54 1 . C ?  
ATOM   3205 C   C   . HIS HIS HIS B B 165 165 . -16.917 -2.869  37.211 1.00 18.94 1 . C ?  
ATOM   3206 O   O   . HIS HIS HIS B B 165 165 . -17.672 -1.996  36.797 1.00 18.31 1 . O ?  
ATOM   3207 N   N   . PHE PHE PHE B B 166 166 . -15.762 -3.160  36.615 1.00 17.08 1 . N ?  
ATOM   3208 CA  CA  . PHE PHE PHE B B 166 166 . -15.280 -2.367  35.494 1.00 16.28 1 . C ?  
ATOM   3209 CB  CB  . PHE PHE PHE B B 166 166 . -13.981 -2.960  34.933 1.00 16.10 1 . C ?  
ATOM   3210 CG  CG  . PHE PHE PHE B B 166 166 . -13.228 -2.015  34.034 1.00 17.10 1 . C ?  
ATOM   3211 CD1 CD1 . PHE PHE PHE B B 166 166 . -13.632 -1.814  32.718 1.00 20.90 1 . C ?  
ATOM   3212 CE1 CE1 . PHE PHE PHE B B 166 166 . -12.953 -0.929  31.889 1.00 19.46 1 . C ?  
ATOM   3213 CZ  CZ  . PHE PHE PHE B B 166 166 . -11.853 -0.238  32.378 1.00 21.67 1 . C ?  
ATOM   3214 CE2 CE2 . PHE PHE PHE B B 166 166 . -11.441 -0.433  33.691 1.00 19.19 1 . C ?  
ATOM   3215 CD2 CD2 . PHE PHE PHE B B 166 166 . -12.133 -1.313  34.512 1.00 19.81 1 . C ?  
ATOM   3216 C   C   . PHE PHE PHE B B 166 166 . -16.320 -2.255  34.380 1.00 19.08 1 . C ?  
ATOM   3217 O   O   . PHE PHE PHE B B 166 166 . -16.832 -3.262  33.887 1.00 20.14 1 . O ?  
ATOM   3218 N   N   . GLY GLY GLY B B 167 167 . -16.610 -1.019  33.984 1.00 17.36 1 . N ?  
ATOM   3219 CA  CA  . GLY GLY GLY B B 167 167 . -17.514 -0.767  32.876 1.00 19.88 1 . C ?  
ATOM   3220 C   C   . GLY GLY GLY B B 167 167 . -18.963 -0.564  33.289 1.00 25.94 1 . C ?  
ATOM   3221 O   O   . GLY GLY GLY B B 167 167 . -19.794 -0.180  32.463 1.00 26.11 1 . O ?  
ATOM   3222 N   N   . ALA ALA ALA B B 168 168 . -19.279 -0.829  34.552 1.00 20.06 1 . N ?  
ATOM   3223 CA  CA  . ALA ALA ALA B B 168 168 . -20.647 -0.603  35.041 1.00 20.44 1 . C ?  
ATOM   3224 CB  CB  . ALA ALA ALA B B 168 168 . -20.872 -1.306  36.359 1.00 19.71 1 . C ?  
ATOM   3225 C   C   . ALA ALA ALA B B 168 168 . -20.924 0.888   35.176 1.00 23.45 1 . C ?  
ATOM   3226 O   O   . ALA ALA ALA B B 168 168 . -20.002 1.697   35.282 1.00 21.52 1 . O ?  
ATOM   3227 N   N   . ALA ALA ALA B B 169 169 . -22.201 1.258   35.179 1.00 22.53 1 . N ?  
ATOM   3228 CA  CA  . ALA ALA ALA B B 169 169 . -22.567 2.661   35.335 1.00 26.86 1 . C ?  
ATOM   3229 CB  CB  . ALA ALA ALA B B 169 169 . -23.912 2.932   34.701 1.00 24.20 1 . C ?  
ATOM   3230 C   C   . ALA ALA ALA B B 169 169 . -22.581 3.047   36.811 1.00 23.93 1 . C ?  
ATOM   3231 O   O   . ALA ALA ALA B B 169 169 . -23.335 2.481   37.603 1.00 27.69 1 . O ?  
ATOM   3232 N   N   . TYR TYR TYR B B 170 170 . -21.732 3.996   37.190 1.00 23.53 1 . N ?  
ATOM   3233 CA  CA  . TYR TYR TYR B B 170 170 . -21.670 4.406   38.590 1.00 23.41 1 . C ?  
ATOM   3234 CB  CB  . TYR TYR TYR B B 170 170 . -20.392 5.193   38.874 1.00 21.30 1 . C ?  
ATOM   3235 CG  CG  . TYR TYR TYR B B 170 170 . -20.119 5.395   40.351 1.00 19.64 1 . C ?  
ATOM   3236 CD1 CD1 . TYR TYR TYR B B 170 170 . -19.550 4.379   41.114 1.00 18.37 1 . C ?  
ATOM   3237 CE1 CE1 . TYR TYR TYR B B 170 170 . -19.293 4.550   42.466 1.00 18.15 1 . C ?  
ATOM   3238 CZ  CZ  . TYR TYR TYR B B 170 170 . -19.596 5.754   43.073 1.00 20.84 1 . C ?  
ATOM   3239 OH  OH  . TYR TYR TYR B B 170 170 . -19.332 5.929   44.416 1.00 20.26 1 . O ?  
ATOM   3240 CE2 CE2 . TYR TYR TYR B B 170 170 . -20.157 6.781   42.343 1.00 19.17 1 . C ?  
ATOM   3241 CD2 CD2 . TYR TYR TYR B B 170 170 . -20.410 6.600   40.980 1.00 20.07 1 . C ?  
ATOM   3242 C   C   . TYR TYR TYR B B 170 170 . -22.879 5.243   38.975 1.00 23.47 1 . C ?  
ATOM   3243 O   O   . TYR TYR TYR B B 170 170 . -23.290 6.140   38.228 1.00 25.02 1 . O ?  
ATOM   3244 N   N   . VAL VAL VAL B B 171 171 . -23.453 4.929   40.134 1.00 22.10 1 . N ?  
ATOM   3245 CA  CA  . VAL VAL VAL B B 171 171 . -24.574 5.692   40.686 1.00 24.83 1 . C ?  
ATOM   3246 CB  CB  . VAL VAL VAL B B 171 171 . -25.744 4.774   41.061 1.00 25.99 1 . C ?  
ATOM   3247 CG1 CG1 . VAL VAL VAL B B 171 171 . -26.883 5.587   41.677 1.00 31.97 1 . C ?  
ATOM   3248 CG2 CG2 . VAL VAL VAL B B 171 171 . -26.240 4.029   39.817 1.00 26.09 1 . C ?  
ATOM   3249 C   C   . VAL VAL VAL B B 171 171 . -24.088 6.488   41.900 1.00 22.36 1 . C ?  
ATOM   3250 O   O   . VAL VAL VAL B B 171 171 . -23.869 7.694   41.801 1.00 23.78 1 . O ?  
ATOM   3251 N   N   . ASP ASP ASP B B 172 172 . -23.912 5.816   43.034 1.00 20.61 1 . N ?  
ATOM   3252 CA  CA  . ASP ASP ASP B B 172 172 . -23.241 6.422   44.185 1.00 23.41 1 . C ?  
ATOM   3253 CB  CB  . ASP ASP ASP B B 172 172 . -24.204 7.293   45.012 1.00 26.38 1 . C ?  
ATOM   3254 CG  CG  . ASP ASP ASP B B 172 172 . -25.424 6.534   45.520 1.00 29.55 1 . C ?  
ATOM   3255 OD1 OD1 . ASP ASP ASP B B 172 172 . -25.311 5.348   45.905 1.00 28.25 1 . O ?  
ATOM   3256 OD2 OD2 . ASP ASP ASP B B 172 172 . -26.517 7.143   45.542 1.00 35.28 1 . O 1- 
ATOM   3257 C   C   . ASP ASP ASP B B 172 172 . -22.614 5.330   45.036 1.00 20.21 1 . C ?  
ATOM   3258 O   O   . ASP ASP ASP B B 172 172 . -22.671 4.156   44.682 1.00 22.64 1 . O ?  
ATOM   3259 N   N   . ALA ALA ALA B B 173 173 . -22.018 5.719   46.153 1.00 21.43 1 . N ?  
ATOM   3260 CA  CA  . ALA ALA ALA B B 173 173 . -21.251 4.789   46.977 1.00 22.10 1 . C ?  
ATOM   3261 CB  CB  . ALA ALA ALA B B 173 173 . -20.368 5.563   47.935 1.00 24.25 1 . C ?  
ATOM   3262 C   C   . ALA ALA ALA B B 173 173 . -22.130 3.802   47.749 1.00 26.53 1 . C ?  
ATOM   3263 O   O   . ALA ALA ALA B B 173 173 . -21.623 2.842   48.325 1.00 26.41 1 . O ?  
ATOM   3264 N   N   . ASP ASP ASP B B 174 174 . -23.439 4.049   47.762 1.00 25.20 1 . N ?  
ATOM   3265 CA  CA  . ASP ASP ASP B B 174 174 . -24.388 3.184   48.467 1.00 25.76 1 . C ?  
ATOM   3266 CB  CB  . ASP ASP ASP B B 174 174 . -25.436 4.053   49.150 1.00 25.14 1 . C ?  
ATOM   3267 CG  CG  . ASP ASP ASP B B 174 174 . -24.830 4.929   50.207 1.00 23.42 1 . C ?  
ATOM   3268 OD1 OD1 . ASP ASP ASP B B 174 174 . -24.196 4.370   51.127 1.00 31.98 1 . O ?  
ATOM   3269 OD2 OD2 . ASP ASP ASP B B 174 174 . -24.946 6.171   50.101 1.00 35.18 1 . O ?  
ATOM   3270 C   C   . ASP ASP ASP B B 174 174 . -25.083 2.156   47.584 1.00 30.45 1 . C ?  
ATOM   3271 O   O   . ASP ASP ASP B B 174 174 . -25.717 1.224   48.082 1.00 30.90 1 . O ?  
ATOM   3272 N   N   . ALA ALA ALA B B 175 175 . -24.968 2.322   46.274 1.00 26.02 1 . N ?  
ATOM   3273 CA  CA  . ALA ALA ALA B B 175 175 . -25.704 1.486   45.344 1.00 27.70 1 . C ?  
ATOM   3274 CB  CB  . ALA ALA ALA B B 175 175 . -25.623 2.071   43.932 1.00 29.18 1 . C ?  
ATOM   3275 C   C   . ALA ALA ALA B B 175 175 . -25.210 0.041   45.356 1.00 30.57 1 . C ?  
ATOM   3276 O   O   . ALA ALA ALA B B 175 175 . -24.050 -0.241  45.658 1.00 30.27 1 . O ?  
ATOM   3277 N   N   . ASP ASP ASP B B 176 176 . -26.115 -0.872  45.035 1.00 28.77 1 . N ?  
ATOM   3278 CA  CA  . ASP ASP ASP B B 176 176 . -25.773 -2.277  44.914 1.00 31.05 1 . C ?  
ATOM   3279 CB  CB  . ASP ASP ASP B B 176 176 . -26.957 -3.153  45.341 1.00 32.98 1 . C ?  
ATOM   3280 CG  CG  . ASP ASP ASP B B 176 176 . -26.576 -4.608  45.498 1.00 41.10 1 . C ?  
ATOM   3281 OD1 OD1 . ASP ASP ASP B B 176 176 . -25.587 -5.037  44.871 1.00 35.52 1 . O 1- 
ATOM   3282 OD2 OD2 . ASP ASP ASP B B 176 176 . -27.270 -5.329  46.247 1.00 43.85 1 . O ?  
ATOM   3283 C   C   . ASP ASP ASP B B 176 176 . -25.377 -2.572  43.473 1.00 28.35 1 . C ?  
ATOM   3284 O   O   . ASP ASP ASP B B 176 176 . -26.206 -2.476  42.573 1.00 31.25 1 . O ?  
ATOM   3285 N   N   . TYR TYR TYR B B 177 177 . -24.107 -2.914  43.252 1.00 28.30 1 . N ?  
ATOM   3286 CA  CA  . TYR TYR TYR B B 177 177 . -23.624 -3.204  41.903 1.00 26.88 1 . C ?  
ATOM   3287 CB  CB  . TYR TYR TYR B B 177 177 . -22.296 -2.484  41.639 1.00 23.14 1 . C ?  
ATOM   3288 CG  CG  . TYR TYR TYR B B 177 177 . -22.405 -0.986  41.741 1.00 19.99 1 . C ?  
ATOM   3289 CD1 CD1 . TYR TYR TYR B B 177 177 . -23.074 -0.256  40.770 1.00 24.36 1 . C ?  
ATOM   3290 CE1 CE1 . TYR TYR TYR B B 177 177 . -23.173 1.117   40.859 1.00 21.36 1 . C ?  
ATOM   3291 CZ  CZ  . TYR TYR TYR B B 177 177 . -22.611 1.768   41.931 1.00 18.98 1 . C ?  
ATOM   3292 OH  OH  . TYR TYR TYR B B 177 177 . -22.714 3.133   42.034 1.00 20.70 1 . O ?  
ATOM   3293 CE2 CE2 . TYR TYR TYR B B 177 177 . -21.945 1.065   42.910 1.00 20.06 1 . C ?  
ATOM   3294 CD2 CD2 . TYR TYR TYR B B 177 177 . -21.845 -0.306  42.807 1.00 22.67 1 . C ?  
ATOM   3295 C   C   . TYR TYR TYR B B 177 177 . -23.435 -4.691  41.640 1.00 29.32 1 . C ?  
ATOM   3296 O   O   . TYR TYR TYR B B 177 177 . -22.778 -5.068  40.673 1.00 26.67 1 . O ?  
ATOM   3297 N   N   . THR THR THR B B 178 178 . -24.004 -5.525  42.505 1.00 26.43 1 . N ?  
ATOM   3298 CA  CA  . THR THR THR B B 178 178 . -23.943 -6.975  42.330 1.00 31.71 1 . C ?  
ATOM   3299 CB  CB  . THR THR THR B B 178 178 . -24.883 -7.677  43.323 1.00 31.54 1 . C ?  
ATOM   3300 OG1 OG1 . THR THR THR B B 178 178 . -24.446 -7.391  44.660 1.00 34.44 1 . O ?  
ATOM   3301 CG2 CG2 . THR THR THR B B 178 178 . -24.876 -9.184  43.101 1.00 33.88 1 . C ?  
ATOM   3302 C   C   . THR THR THR B B 178 178 . -24.298 -7.394  40.901 1.00 27.74 1 . C ?  
ATOM   3303 O   O   . THR THR THR B B 178 178 . -25.353 -7.035  40.376 1.00 31.83 1 . O ?  
ATOM   3304 N   N   . GLY GLY GLY B B 179 179 . -23.388 -8.122  40.259 1.00 27.01 1 . N ?  
ATOM   3305 CA  CA  . GLY GLY GLY B B 179 179 . -23.617 -8.604  38.910 1.00 31.04 1 . C ?  
ATOM   3306 C   C   . GLY GLY GLY B B 179 179 . -23.377 -7.603  37.797 1.00 31.70 1 . C ?  
ATOM   3307 O   O   . GLY GLY GLY B B 179 179 . -23.515 -7.940  36.622 1.00 34.93 1 . O ?  
ATOM   3308 N   N   . GLN GLN GLN B B 180 180 . -23.017 -6.372  38.149 1.00 26.75 1 . N ?  
ATOM   3309 CA  CA  . GLN GLN GLN B B 180 180 . -22.798 -5.342  37.138 1.00 23.72 1 . C ?  
ATOM   3310 CB  CB  . GLN GLN GLN B B 180 180 . -23.385 -4.002  37.582 1.00 23.84 1 . C ?  
ATOM   3311 CG  CG  . GLN GLN GLN B B 180 180 . -24.850 -4.061  37.962 1.00 28.28 1 . C ?  
ATOM   3312 CD  CD  . GLN GLN GLN B B 180 180 . -25.417 -2.691  38.258 1.00 29.59 1 . C ?  
ATOM   3313 OE1 OE1 . GLN GLN GLN B B 180 180 . -25.068 -1.708  37.598 1.00 31.75 1 . O ?  
ATOM   3314 NE2 NE2 . GLN GLN GLN B B 180 180 . -26.295 -2.612  39.258 1.00 31.14 1 . N ?  
ATOM   3315 C   C   . GLN GLN GLN B B 180 180 . -21.315 -5.163  36.856 1.00 21.75 1 . C ?  
ATOM   3316 O   O   . GLN GLN GLN B B 180 180 . -20.505 -5.179  37.770 1.00 25.70 1 . O ?  
ATOM   3317 N   N   . GLY GLY GLY B B 181 181 . -20.967 -4.974  35.592 1.00 23.31 1 . N ?  
ATOM   3318 CA  CA  . GLY GLY GLY B B 181 181 . -19.575 -4.739  35.253 1.00 20.50 1 . C ?  
ATOM   3319 C   C   . GLY GLY GLY B B 181 181 . -18.724 -5.987  35.316 1.00 22.89 1 . C ?  
ATOM   3320 O   O   . GLY GLY GLY B B 181 181 . -19.193 -7.088  35.633 1.00 22.35 1 . O ?  
ATOM   3321 N   N   . PHE PHE PHE B B 182 182 . -17.445 -5.805  35.011 1.00 20.03 1 . N ?  
ATOM   3322 CA  CA  . PHE PHE PHE B B 182 182 . -16.506 -6.909  34.918 1.00 18.67 1 . C ?  
ATOM   3323 CB  CB  . PHE PHE PHE B B 182 182 . -15.587 -6.704  33.718 1.00 17.39 1 . C ?  
ATOM   3324 CG  CG  . PHE PHE PHE B B 182 182 . -14.693 -7.890  33.421 1.00 20.14 1 . C ?  
ATOM   3325 CD1 CD1 . PHE PHE PHE B B 182 182 . -13.520 -8.086  34.126 1.00 18.69 1 . C ?  
ATOM   3326 CE1 CE1 . PHE PHE PHE B B 182 182 . -12.693 -9.170  33.854 1.00 19.74 1 . C ?  
ATOM   3327 CZ  CZ  . PHE PHE PHE B B 182 182 . -13.038 -10.067 32.852 1.00 21.46 1 . C ?  
ATOM   3328 CE2 CE2 . PHE PHE PHE B B 182 182 . -14.210 -9.883  32.136 1.00 22.77 1 . C ?  
ATOM   3329 CD2 CD2 . PHE PHE PHE B B 182 182 . -15.029 -8.796  32.417 1.00 24.64 1 . C ?  
ATOM   3330 C   C   . PHE PHE PHE B B 182 182 . -15.692 -7.045  36.211 1.00 19.30 1 . C ?  
ATOM   3331 O   O   . PHE PHE PHE B B 182 182 . -14.969 -6.130  36.598 1.00 17.63 1 . O ?  
ATOM   3332 N   N   . ASP ASP ASP B B 183 183 . -15.820 -8.184  36.885 1.00 18.24 1 . N ?  
ATOM   3333 CA  CA  . ASP ASP ASP B B 183 183 . -15.120 -8.400  38.157 1.00 16.58 1 . C ?  
ATOM   3334 CB  CB  . ASP ASP ASP B B 183 183 . -15.859 -9.448  39.004 1.00 18.91 1 . C ?  
ATOM   3335 CG  CG  . ASP ASP ASP B B 183 183 . -15.300 -9.584  40.413 1.00 22.51 1 . C ?  
ATOM   3336 OD1 OD1 . ASP ASP ASP B B 183 183 . -14.176 -9.115  40.698 1.00 18.83 1 . O 1- 
ATOM   3337 OD2 OD2 . ASP ASP ASP B B 183 183 . -15.989 -10.200 41.257 1.00 23.66 1 . O ?  
ATOM   3338 C   C   . ASP ASP ASP B B 183 183 . -13.683 -8.836  37.910 1.00 17.60 1 . C ?  
ATOM   3339 O   O   . ASP ASP ASP B B 183 183 . -13.391 -10.020 37.724 1.00 18.67 1 . O ?  
ATOM   3340 N   N   . GLN GLN GLN B B 184 184 . -12.764 -7.883  37.891 1.00 15.53 1 . N ?  
ATOM   3341 CA  CA  . GLN GLN GLN B B 184 184 . -11.389 -8.239  37.572 1.00 15.97 1 . C ?  
ATOM   3342 CB  CB  . GLN GLN GLN B B 184 184 . -10.575 -6.983  37.282 1.00 16.07 1 . C ?  
ATOM   3343 CG  CG  . GLN GLN GLN B B 184 184 . -11.174 -6.083  36.230 1.00 16.23 1 . C ?  
ATOM   3344 CD  CD  . GLN GLN GLN B B 184 184 . -10.257 -4.910  35.962 1.00 17.28 1 . C ?  
ATOM   3345 OE1 OE1 . GLN GLN GLN B B 184 184 . -9.235  -5.046  35.261 1.00 17.65 1 . O ?  
ATOM   3346 NE2 NE2 . GLN GLN GLN B B 184 184 . -10.579 -3.763  36.557 1.00 15.82 1 . N ?  
ATOM   3347 C   C   . GLN GLN GLN B B 184 184 . -10.690 -9.038  38.661 1.00 15.41 1 . C ?  
ATOM   3348 O   O   . GLN GLN GLN B B 184 184 . -9.745  -9.772  38.377 1.00 17.28 1 . O ?  
ATOM   3349 N   N   . LEU LEU LEU B B 185 185 . -11.110 -8.874  39.915 1.00 15.93 1 . N ?  
ATOM   3350 CA  CA  . LEU LEU LEU B B 185 185 . -10.470 -9.625  40.991 1.00 16.92 1 . C ?  
ATOM   3351 CB  CB  . LEU LEU LEU B B 185 185 . -10.900 -9.092  42.359 1.00 17.16 1 . C ?  
ATOM   3352 CG  CG  . LEU LEU LEU B B 185 185 . -10.289 -9.776  43.588 1.00 18.36 1 . C ?  
ATOM   3353 CD1 CD1 . LEU LEU LEU B B 185 185 . -8.760  -9.633  43.612 1.00 17.41 1 . C ?  
ATOM   3354 CD2 CD2 . LEU LEU LEU B B 185 185 . -10.901 -9.235  44.888 1.00 21.10 1 . C ?  
ATOM   3355 C   C   . LEU LEU LEU B B 185 185 . -10.792 -11.112 40.849 1.00 17.83 1 . C ?  
ATOM   3356 O   O   . LEU LEU LEU B B 185 185 . -9.904  -11.958 40.943 1.00 17.20 1 . O ?  
ATOM   3357 N   N   . SER SER SER B B 186 186 . -12.056 -11.432 40.575 1.00 18.11 1 . N ?  
ATOM   3358 CA  CA  . SER SER SER B B 186 186 . -12.429 -12.830 40.371 1.00 16.44 1 . C ?  
ATOM   3359 CB  CB  . SER SER SER B B 186 186 . -13.942 -12.969 40.260 1.00 22.01 1 . C ?  
ATOM   3360 OG  OG  . SER SER SER B B 186 186 . -14.517 -12.782 41.540 1.00 31.43 1 . O ?  
ATOM   3361 C   C   . SER SER SER B B 186 186 . -11.739 -13.387 39.130 1.00 18.15 1 . C ?  
ATOM   3362 O   O   . SER SER SER B B 186 186 . -11.304 -14.535 39.115 1.00 19.52 1 . O ?  
ATOM   3363 N   N   . TYR TYR TYR B B 187 187 . -11.623 -12.542 38.110 1.00 17.33 1 . N ?  
ATOM   3364 CA  CA  . TYR TYR TYR B B 187 187 . -10.948 -12.876 36.860 1.00 17.89 1 . C ?  
ATOM   3365 CB  CB  . TYR TYR TYR B B 187 187 . -11.054 -11.678 35.893 1.00 15.37 1 . C ?  
ATOM   3366 CG  CG  . TYR TYR TYR B B 187 187 . -10.159 -11.711 34.672 1.00 16.49 1 . C ?  
ATOM   3367 CD1 CD1 . TYR TYR TYR B B 187 187 . -10.449 -12.535 33.589 1.00 18.76 1 . C ?  
ATOM   3368 CE1 CE1 . TYR TYR TYR B B 187 187 . -9.637  -12.552 32.465 1.00 17.85 1 . C ?  
ATOM   3369 CZ  CZ  . TYR TYR TYR B B 187 187 . -8.523  -11.737 32.407 1.00 16.97 1 . C ?  
ATOM   3370 OH  OH  . TYR TYR TYR B B 187 187 . -7.730  -11.762 31.284 1.00 17.80 1 . O ?  
ATOM   3371 CE2 CE2 . TYR TYR TYR B B 187 187 . -8.215  -10.894 33.462 1.00 17.30 1 . C ?  
ATOM   3372 CD2 CD2 . TYR TYR TYR B B 187 187 . -9.041  -10.884 34.586 1.00 15.58 1 . C ?  
ATOM   3373 C   C   . TYR TYR TYR B B 187 187 . -9.488  -13.290 37.090 1.00 17.69 1 . C ?  
ATOM   3374 O   O   . TYR TYR TYR B B 187 187 . -9.061  -14.349 36.604 1.00 16.19 1 . O ?  
ATOM   3375 N   N   . ILE ILE ILE B B 188 188 . -8.716  -12.495 37.829 1.00 17.27 1 . N ?  
ATOM   3376 CA  CA  . ILE ILE ILE B B 188 188 . -7.299  -12.838 37.966 1.00 14.90 1 . C ?  
ATOM   3377 CB  CB  . ILE ILE ILE B B 188 188 . -6.423  -11.660 38.443 1.00 14.83 1 . C ?  
ATOM   3378 CG1 CG1 . ILE ILE ILE B B 188 188 . -6.798  -11.173 39.854 1.00 15.16 1 . C ?  
ATOM   3379 CD1 CD1 . ILE ILE ILE B B 188 188 . -5.822  -10.126 40.429 1.00 17.90 1 . C ?  
ATOM   3380 CG2 CG2 . ILE ILE ILE B B 188 188 . -6.477  -10.529 37.406 1.00 13.88 1 . C ?  
ATOM   3381 C   C   . ILE ILE ILE B B 188 188 . -7.120  -14.040 38.896 1.00 15.49 1 . C ?  
ATOM   3382 O   O   . ILE ILE ILE B B 188 188 . -6.239  -14.854 38.661 1.00 17.19 1 . O ?  
ATOM   3383 N   N   . VAL VAL VAL B B 189 189 . -7.974  -14.183 39.912 1.00 16.08 1 . N ?  
ATOM   3384 CA  CA  . VAL VAL VAL B B 189 189 . -7.831  -15.316 40.827 1.00 18.63 1 . C ?  
ATOM   3385 CB  CB  . VAL VAL VAL B B 189 189 . -8.767  -15.213 42.054 1.00 16.84 1 . C ?  
ATOM   3386 CG1 CG1 . VAL VAL VAL B B 189 189 . -8.798  -16.542 42.839 1.00 20.44 1 . C ?  
ATOM   3387 CG2 CG2 . VAL VAL VAL B B 189 189 . -8.325  -14.072 42.961 1.00 18.54 1 . C ?  
ATOM   3388 C   C   . VAL VAL VAL B B 189 189 . -8.100  -16.606 40.051 1.00 17.17 1 . C ?  
ATOM   3389 O   O   . VAL VAL VAL B B 189 189 . -7.359  -17.576 40.194 1.00 17.50 1 . O ?  
ATOM   3390 N   N   . ASP ASP ASP B B 190 190 . -9.126  -16.594 39.204 1.00 17.47 1 . N ?  
ATOM   3391 CA  CA  . ASP ASP ASP B B 190 190 . -9.418  -17.765 38.367 1.00 17.71 1 . C ?  
ATOM   3392 CB  CB  . ASP ASP ASP B B 190 190 . -10.680 -17.535 37.531 1.00 19.37 1 . C ?  
ATOM   3393 CG  CG  . ASP ASP ASP B B 190 190 . -10.874 -18.611 36.481 1.00 24.19 1 . C ?  
ATOM   3394 OD1 OD1 . ASP ASP ASP B B 190 190 . -11.239 -19.739 36.870 1.00 24.17 1 . O 1- 
ATOM   3395 OD2 OD2 . ASP ASP ASP B B 190 190 . -10.659 -18.340 35.283 1.00 26.45 1 . O ?  
ATOM   3396 C   C   . ASP ASP ASP B B 190 190 . -8.249  -18.128 37.443 1.00 22.48 1 . C ?  
ATOM   3397 O   O   . ASP ASP ASP B B 190 190 . -7.899  -19.296 37.320 1.00 19.98 1 . O ?  
ATOM   3398 N   N   . LEU LEU LEU B B 191 191 . -7.640  -17.136 36.793 1.00 18.28 1 . N ?  
ATOM   3399 CA  CA  . LEU LEU LEU B B 191 191 . -6.494  -17.431 35.926 1.00 16.67 1 . C ?  
ATOM   3400 CB  CB  . LEU LEU LEU B B 191 191 . -6.071  -16.185 35.137 1.00 15.86 1 . C ?  
ATOM   3401 CG  CG  . LEU LEU LEU B B 191 191 . -7.083  -15.734 34.088 1.00 17.76 1 . C ?  
ATOM   3402 CD1 CD1 . LEU LEU LEU B B 191 191 . -6.598  -14.424 33.411 1.00 17.60 1 . C ?  
ATOM   3403 CD2 CD2 . LEU LEU LEU B B 191 191 . -7.286  -16.834 33.062 1.00 21.90 1 . C ?  
ATOM   3404 C   C   . LEU LEU LEU B B 191 191 . -5.290  -17.965 36.694 1.00 16.31 1 . C ?  
ATOM   3405 O   O   . LEU LEU LEU B B 191 191 . -4.620  -18.900 36.243 1.00 19.43 1 . O ?  
ATOM   3406 N   N   . ILE ILE ILE B B 192 192 . -4.989  -17.372 37.844 1.00 15.65 1 . N ?  
ATOM   3407 CA  CA  . ILE ILE ILE B B 192 192 . -3.819  -17.794 38.590 1.00 16.81 1 . C ?  
ATOM   3408 CB  CB  . ILE ILE ILE B B 192 192 . -3.572  -16.895 39.810 1.00 15.68 1 . C ?  
ATOM   3409 CG1 CG1 . ILE ILE ILE B B 192 192 . -3.163  -15.498 39.327 1.00 14.77 1 . C ?  
ATOM   3410 CD1 CD1 . ILE ILE ILE B B 192 192 . -3.300  -14.400 40.404 1.00 17.62 1 . C ?  
ATOM   3411 CG2 CG2 . ILE ILE ILE B B 192 192 . -2.465  -17.454 40.699 1.00 18.98 1 . C ?  
ATOM   3412 C   C   . ILE ILE ILE B B 192 192 . -4.002  -19.252 39.011 1.00 18.36 1 . C ?  
ATOM   3413 O   O   . ILE ILE ILE B B 192 192 . -3.056  -20.042 38.967 1.00 20.44 1 . O ?  
ATOM   3414 N   N   . LYS LYS LYS B B 193 193 . -5.231  -19.603 39.378 1.00 18.74 1 . N ?  
ATOM   3415 CA  CA  . LYS LYS LYS B B 193 193 . -5.529  -20.969 39.818 1.00 19.47 1 . C ?  
ATOM   3416 CB  CB  . LYS LYS LYS B B 193 193 . -6.883  -21.026 40.523 1.00 19.61 1 . C ?  
ATOM   3417 CG  CG  . LYS LYS LYS B B 193 193 . -6.893  -20.424 41.911 1.00 24.80 1 . C ?  
ATOM   3418 CD  CD  . LYS LYS LYS B B 193 193 . -8.254  -20.643 42.571 1.00 23.89 1 . C ?  
ATOM   3419 CE  CE  . LYS LYS LYS B B 193 193 . -8.204  -20.291 44.044 1.00 28.15 1 . C ?  
ATOM   3420 NZ  NZ  . LYS LYS LYS B B 193 193 . -9.512  -20.540 44.727 1.00 31.84 1 . N ?  
ATOM   3421 C   C   . LYS LYS LYS B B 193 193 . -5.549  -21.962 38.673 1.00 22.20 1 . C ?  
ATOM   3422 O   O   . LYS LYS LYS B B 193 193 . -4.989  -23.053 38.786 1.00 23.93 1 . O ?  
ATOM   3423 N   N   . ASN ASN ASN B B 194 194 . -6.214  -21.593 37.583 1.00 21.04 1 . N ?  
ATOM   3424 CA  CA  . ASN ASN ASN B B 194 194 . -6.570  -22.566 36.544 1.00 19.97 1 . C ?  
ATOM   3425 CB  CB  . ASN ASN ASN B B 194 194 . -8.067  -22.476 36.299 1.00 22.08 1 . C ?  
ATOM   3426 CG  CG  . ASN ASN ASN B B 194 194 . -8.852  -22.888 37.513 1.00 26.18 1 . C ?  
ATOM   3427 OD1 OD1 . ASN ASN ASN B B 194 194 . -8.595  -23.943 38.092 1.00 26.54 1 . O ?  
ATOM   3428 ND2 ND2 . ASN ASN ASN B B 194 194 . -9.774  -22.036 37.944 1.00 26.10 1 . N ?  
ATOM   3429 C   C   . ASN ASN ASN B B 194 194 . -5.830  -22.445 35.224 1.00 24.30 1 . C ?  
ATOM   3430 O   O   . ASN ASN ASN B B 194 194 . -5.798  -23.385 34.420 1.00 26.96 1 . O ?  
ATOM   3431 N   N   . ASN ASN ASN B B 195 195 . -5.228  -21.287 34.998 1.00 20.15 1 . N ?  
ATOM   3432 CA  CA  . ASN ASN ASN B B 195 195 . -4.461  -21.058 33.785 1.00 19.06 1 . C ?  
ATOM   3433 CB  CB  . ASN ASN ASN B B 195 195 . -5.347  -20.380 32.729 1.00 22.81 1 . C ?  
ATOM   3434 CG  CG  . ASN ASN ASN B B 195 195 . -4.816  -20.534 31.316 1.00 35.60 1 . C ?  
ATOM   3435 OD1 OD1 . ASN ASN ASN B B 195 195 . -3.734  -21.088 31.089 1.00 37.71 1 . O ?  
ATOM   3436 ND2 ND2 . ASN ASN ASN B B 195 195 . -5.574  -20.016 30.349 1.00 37.76 1 . N ?  
ATOM   3437 C   C   . ASN ASN ASN B B 195 195 . -3.253  -20.184 34.123 1.00 17.81 1 . C ?  
ATOM   3438 O   O   . ASN ASN ASN B B 195 195 . -3.151  -19.073 33.617 1.00 18.43 1 . O ?  
ATOM   3439 N   N   . PRO PRO PRO B B 196 196 . -2.356  -20.671 34.999 1.00 18.94 1 . N ?  
ATOM   3440 CA  CA  . PRO PRO PRO B B 196 196 . -1.329  -19.814 35.616 1.00 17.30 1 . C ?  
ATOM   3441 CB  CB  . PRO PRO PRO B B 196 196 . -0.623  -20.755 36.607 1.00 21.34 1 . C ?  
ATOM   3442 CG  CG  . PRO PRO PRO B B 196 196 . -0.909  -22.146 36.073 1.00 22.56 1 . C ?  
ATOM   3443 CD  CD  . PRO PRO PRO B B 196 196 . -2.299  -22.056 35.517 1.00 20.96 1 . C ?  
ATOM   3444 C   C   . PRO PRO PRO B B 196 196 . -0.323  -19.218 34.630 1.00 17.36 1 . C ?  
ATOM   3445 O   O   . PRO PRO PRO B B 196 196 . 0.225   -18.161 34.916 1.00 18.39 1 . O ?  
ATOM   3446 N   N   . HIS HIS HIS B B 197 197 . -0.100  -19.867 33.492 1.00 17.65 1 . N ?  
ATOM   3447 CA  CA  . HIS HIS HIS B B 197 197 . 0.859   -19.345 32.521 1.00 18.13 1 . C ?  
ATOM   3448 CB  CB  . HIS HIS HIS B B 197 197 . 1.570   -20.505 31.833 1.00 22.45 1 . C ?  
ATOM   3449 CG  CG  . HIS HIS HIS B B 197 197 . 2.264   -21.408 32.798 1.00 21.38 1 . C ?  
ATOM   3450 ND1 ND1 . HIS HIS HIS B B 197 197 . 2.524   -22.734 32.531 1.00 25.97 1 . N ?  
ATOM   3451 CE1 CE1 . HIS HIS HIS B B 197 197 . 3.131   -23.277 33.573 1.00 24.45 1 . C ?  
ATOM   3452 NE2 NE2 . HIS HIS HIS B B 197 197 . 3.269   -22.351 34.508 1.00 24.34 1 . N ?  
ATOM   3453 CD2 CD2 . HIS HIS HIS B B 197 197 . 2.733   -21.173 34.050 1.00 23.16 1 . C ?  
ATOM   3454 C   C   . HIS HIS HIS B B 197 197 . 0.221   -18.416 31.489 1.00 19.60 1 . C ?  
ATOM   3455 O   O   . HIS HIS HIS B B 197 197 . 0.879   -17.999 30.525 1.00 22.27 1 . O ?  
ATOM   3456 N   N   . ASP ASP ASP B B 198 198 . -1.054  -18.095 31.693 1.00 18.62 1 . N ?  
ATOM   3457 CA  CA  . ASP ASP ASP B B 198 198 . -1.749  -17.128 30.848 1.00 16.55 1 . C ?  
ATOM   3458 CB  CB  . ASP ASP ASP B B 198 198 . -3.207  -16.989 31.306 1.00 17.70 1 . C ?  
ATOM   3459 CG  CG  . ASP ASP ASP B B 198 198 . -4.099  -16.433 30.235 1.00 25.20 1 . C ?  
ATOM   3460 OD2 OD2 . ASP ASP ASP B B 198 198 . -4.701  -17.231 29.483 1.00 30.67 1 . O 1- 
ATOM   3461 OD1 OD1 . ASP ASP ASP B B 198 198 . -4.206  -15.194 30.148 1.00 22.29 1 . O ?  
ATOM   3462 C   C   . ASP ASP ASP B B 198 198 . -1.043  -15.771 30.885 1.00 16.70 1 . C ?  
ATOM   3463 O   O   . ASP ASP ASP B B 198 198 . -0.468  -15.388 31.916 1.00 18.57 1 . O ?  
ATOM   3464 N   N   . ARG ARG ARG B B 199 199 . -1.078  -15.047 29.757 1.00 15.92 1 . N ?  
ATOM   3465 CA  CA  . ARG ARG ARG B B 199 199 . -0.380  -13.756 29.662 1.00 18.17 1 . C ?  
ATOM   3466 CB  CB  . ARG ARG ARG B B 199 199 . 0.437   -13.668 28.353 1.00 16.94 1 . C ?  
ATOM   3467 CG  CG  . ARG ARG ARG B B 199 199 . 1.497   -14.753 28.236 1.00 20.11 1 . C ?  
ATOM   3468 CD  CD  . ARG ARG ARG B B 199 199 . 2.284   -14.662 26.938 1.00 20.90 1 . C ?  
ATOM   3469 NE  NE  . ARG ARG ARG B B 199 199 . 1.473   -15.081 25.801 1.00 20.65 1 . N ?  
ATOM   3470 CZ  CZ  . ARG ARG ARG B B 199 199 . 1.513   -16.294 25.259 1.00 25.19 1 . C ?  
ATOM   3471 NH1 NH1 . ARG ARG ARG B B 199 199 . 2.343   -17.215 25.745 1.00 30.40 1 . N ?  
ATOM   3472 NH2 NH2 . ARG ARG ARG B B 199 199 . 0.727   -16.585 24.232 1.00 27.11 1 . N ?  
ATOM   3473 C   C   . ARG ARG ARG B B 199 199 . -1.346  -12.574 29.768 1.00 15.96 1 . C ?  
ATOM   3474 O   O   . ARG ARG ARG B B 199 199 . -0.981  -11.439 29.468 1.00 16.72 1 . O ?  
ATOM   3475 N   N   . ARG ARG ARG B B 200 200 . -2.570  -12.843 30.216 1.00 14.27 1 . N ?  
ATOM   3476 CA  CA  . ARG ARG ARG B B 200 200 . -3.576  -11.790 30.390 1.00 14.06 1 . C ?  
ATOM   3477 CB  CB  . ARG ARG ARG B B 200 200 . -4.790  -12.065 29.481 1.00 15.43 1 . C ?  
ATOM   3478 CG  CG  . ARG ARG ARG B B 200 200 . -4.449  -12.273 28.032 1.00 17.47 1 . C ?  
ATOM   3479 CD  CD  . ARG ARG ARG B B 200 200 . -5.634  -12.840 27.296 1.00 28.66 1 . C ?  
ATOM   3480 NE  NE  . ARG ARG ARG B B 200 200 . -6.027  -14.154 27.802 1.00 34.97 1 . N ?  
ATOM   3481 CZ  CZ  . ARG ARG ARG B B 200 200 . -6.074  -15.245 27.050 1.00 38.54 1 . C ?  
ATOM   3482 NH1 NH1 . ARG ARG ARG B B 200 200 . -5.742  -15.172 25.765 1.00 43.32 1 . N ?  
ATOM   3483 NH2 NH2 . ARG ARG ARG B B 200 200 . -6.448  -16.404 27.581 1.00 39.87 1 . N ?  
ATOM   3484 C   C   . ARG ARG ARG B B 200 200 . -4.052  -11.650 31.828 1.00 14.50 1 . C ?  
ATOM   3485 O   O   . ARG ARG ARG B B 200 200 . -5.204  -11.269 32.067 1.00 16.00 1 . O ?  
ATOM   3486 N   N   . ILE ILE ILE B B 201 201 . -3.180  -11.949 32.789 1.00 13.35 1 . N ?  
ATOM   3487 CA  CA  . ILE ILE ILE B B 201 201 . -3.580  -11.869 34.192 1.00 14.31 1 . C ?  
ATOM   3488 CB  CB  . ILE ILE ILE B B 201 201 . -2.798  -12.830 35.090 1.00 16.00 1 . C ?  
ATOM   3489 CG1 CG1 . ILE ILE ILE B B 201 201 . -2.721  -14.215 34.427 1.00 15.03 1 . C ?  
ATOM   3490 CD1 CD1 . ILE ILE ILE B B 201 201 . -2.033  -15.269 35.309 1.00 17.07 1 . C ?  
ATOM   3491 CG2 CG2 . ILE ILE ILE B B 201 201 . -3.482  -12.894 36.470 1.00 15.72 1 . C ?  
ATOM   3492 C   C   . ILE ILE ILE B B 201 201 . -3.395  -10.422 34.655 1.00 14.98 1 . C ?  
ATOM   3493 O   O   . ILE ILE ILE B B 201 201 . -2.378  -10.050 35.237 1.00 15.84 1 . O ?  
ATOM   3494 N   N   . ILE ILE ILE B B 202 202 . -4.413  -9.625  34.373 1.00 14.01 1 . N ?  
ATOM   3495 CA  CA  . ILE ILE ILE B B 202 202 . -4.341  -8.170  34.513 1.00 15.49 1 . C ?  
ATOM   3496 CB  CB  . ILE ILE ILE B B 202 202 . -4.328  -7.508  33.125 1.00 15.22 1 . C ?  
ATOM   3497 CG1 CG1 . ILE ILE ILE B B 202 202 . -3.025  -7.825  32.399 1.00 22.62 1 . C ?  
ATOM   3498 CD1 CD1 . ILE ILE ILE B B 202 202 . -3.209  -7.793  30.953 1.00 25.37 1 . C ?  
ATOM   3499 CG2 CG2 . ILE ILE ILE B B 202 202 . -4.532  -5.969  33.208 1.00 17.78 1 . C ?  
ATOM   3500 C   C   . ILE ILE ILE B B 202 202 . -5.532  -7.633  35.300 1.00 15.76 1 . C ?  
ATOM   3501 O   O   . ILE ILE ILE B B 202 202 . -6.654  -8.088  35.109 1.00 14.62 1 . O ?  
ATOM   3502 N   N   . MET MET MET B B 203 203 . -5.272  -6.660  36.177 1.00 15.57 1 . N ?  
ATOM   3503 CA  CA  . MET MET MET B B 203 203 . -6.323  -5.858  36.803 1.00 16.23 1 . C ?  
ATOM   3504 CB  CB  . MET MET MET B B 203 203 . -6.384  -6.136  38.309 1.00 21.17 1 . C ?  
ATOM   3505 CG  CG  . MET MET MET B B 203 203 . -7.635  -5.676  39.013 1.00 25.20 1 . C ?  
ATOM   3506 SD  SD  . MET MET MET B B 203 203 . -7.926  -6.683  40.492 1.00 21.28 1 . S ?  
ATOM   3507 CE  CE  . MET MET MET B B 203 203 . -6.556  -6.185  41.557 1.00 21.27 1 . C ?  
ATOM   3508 C   C   . MET MET MET B B 203 203 . -5.997  -4.398  36.495 1.00 17.15 1 . C ?  
ATOM   3509 O   O   . MET MET MET B B 203 203 . -4.871  -3.952  36.724 1.00 19.34 1 . O ?  
ATOM   3510 N   N   . CYS CYS CYS B B 204 204 . -6.970  -3.672  35.952 1.00 15.69 1 . N ?  
ATOM   3511 CA  CA  . CYS CYS CYS B B 204 204 . -6.743  -2.312  35.465 1.00 17.23 1 . C ?  
ATOM   3512 CB  CB  . CYS CYS CYS B B 204 204 . -6.905  -2.280  33.943 1.00 18.91 1 . C ?  
ATOM   3513 SG  SG  . CYS CYS CYS B B 204 204 . -6.732  -0.676  33.146 1.00 27.36 1 . S ?  
ATOM   3514 C   C   . CYS CYS CYS B B 204 204 . -7.698  -1.331  36.131 1.00 18.07 1 . C ?  
ATOM   3515 O   O   . CYS CYS CYS B B 204 204 . -8.891  -1.587  36.227 1.00 21.20 1 . O ?  
ATOM   3516 N   N   . ALA ALA ALA B B 205 205 . -7.176  -0.194  36.585 1.00 16.39 1 . N ?  
ATOM   3517 CA  CA  . ALA ALA ALA B B 205 205 . -8.014  0.772   37.288 1.00 16.23 1 . C ?  
ATOM   3518 CB  CB  . ALA ALA ALA B B 205 205 . -7.362  1.180   38.617 1.00 18.93 1 . C ?  
ATOM   3519 C   C   . ALA ALA ALA B B 205 205 . -8.284  2.013   36.443 1.00 19.29 1 . C ?  
ATOM   3520 O   O   . ALA ALA ALA B B 205 205 . -9.031  2.895   36.862 1.00 19.60 1 . O ?  
ATOM   3521 N   N   . TRP TRP TRP B B 206 206 . -7.689  2.076   35.255 1.00 16.82 1 . N ?  
ATOM   3522 CA  CA  . TRP TRP TRP B B 206 206 . -7.856  3.230   34.371 1.00 16.96 1 . C ?  
ATOM   3523 CB  CB  . TRP TRP TRP B B 206 206 . -6.584  3.464   33.549 1.00 16.66 1 . C ?  
ATOM   3524 CG  CG  . TRP TRP TRP B B 206 206 . -6.590  4.753   32.759 1.00 15.49 1 . C ?  
ATOM   3525 CD1 CD1 . TRP TRP TRP B B 206 206 . -6.840  4.895   31.425 1.00 17.53 1 . C ?  
ATOM   3526 NE1 NE1 . TRP TRP TRP B B 206 206 . -6.752  6.227   31.066 1.00 18.76 1 . N ?  
ATOM   3527 CE2 CE2 . TRP TRP TRP B B 206 206 . -6.429  6.963   32.173 1.00 16.07 1 . C ?  
ATOM   3528 CD2 CD2 . TRP TRP TRP B B 206 206 . -6.322  6.073   33.260 1.00 17.27 1 . C ?  
ATOM   3529 CE3 CE3 . TRP TRP TRP B B 206 206 . -6.011  6.584   34.524 1.00 18.11 1 . C ?  
ATOM   3530 CZ3 CZ3 . TRP TRP TRP B B 206 206 . -5.801  7.949   34.656 1.00 17.79 1 . C ?  
ATOM   3531 CH2 CH2 . TRP TRP TRP B B 206 206 . -5.918  8.810   33.559 1.00 17.86 1 . C ?  
ATOM   3532 CZ2 CZ2 . TRP TRP TRP B B 206 206 . -6.237  8.344   32.311 1.00 18.47 1 . C ?  
ATOM   3533 C   C   . TRP TRP TRP B B 206 206 . -9.058  3.077   33.432 1.00 18.75 1 . C ?  
ATOM   3534 O   O   . TRP TRP TRP B B 206 206 . -9.064  2.250   32.531 1.00 25.10 1 . O ?  
ATOM   3535 N   N   . ASN ASN ASN B B 207 207 . -10.074 3.891   33.667 1.00 17.44 1 . N ?  
ATOM   3536 CA  CA  . ASN ASN ASN B B 207 207 . -11.213 3.977   32.767 1.00 19.09 1 . C ?  
ATOM   3537 CB  CB  . ASN ASN ASN B B 207 207 . -12.465 3.341   33.384 1.00 22.40 1 . C ?  
ATOM   3538 CG  CG  . ASN ASN ASN B B 207 207 . -13.626 3.288   32.403 1.00 22.27 1 . C ?  
ATOM   3539 OD1 OD1 . ASN ASN ASN B B 207 207 . -13.686 4.065   31.454 1.00 26.69 1 . O ?  
ATOM   3540 ND2 ND2 . ASN ASN ASN B B 207 207 . -14.558 2.374   32.635 1.00 34.46 1 . N ?  
ATOM   3541 C   C   . ASN ASN ASN B B 207 207 . -11.440 5.449   32.463 1.00 21.03 1 . C ?  
ATOM   3542 O   O   . ASN ASN ASN B B 207 207 . -11.984 6.176   33.294 1.00 20.31 1 . O ?  
ATOM   3543 N   N   . PRO PRO PRO B B 208 208 . -10.985 5.913   31.285 1.00 20.64 1 . N ?  
ATOM   3544 CA  CA  . PRO PRO PRO B B 208 208 . -11.012 7.360   31.041 1.00 21.03 1 . C ?  
ATOM   3545 CB  CB  . PRO PRO PRO B B 208 208 . -10.366 7.501   29.655 1.00 23.96 1 . C ?  
ATOM   3546 CG  CG  . PRO PRO PRO B B 208 208 . -10.534 6.154   29.024 1.00 20.91 1 . C ?  
ATOM   3547 CD  CD  . PRO PRO PRO B B 208 208 . -10.379 5.177   30.162 1.00 23.63 1 . C ?  
ATOM   3548 C   C   . PRO PRO PRO B B 208 208 . -12.425 7.923   31.036 1.00 24.84 1 . C ?  
ATOM   3549 O   O   . PRO PRO PRO B B 208 208 . -12.623 9.103   31.333 1.00 25.12 1 . O ?  
ATOM   3550 N   N   . ALA ALA ALA B B 209 209 . -13.385 7.068   30.715 1.00 25.20 1 . N ?  
ATOM   3551 CA  CA  . ALA ALA ALA B B 209 209 . -14.791 7.467   30.654 1.00 29.65 1 . C ?  
ATOM   3552 CB  CB  . ALA ALA ALA B B 209 209 . -15.618 6.362   30.048 1.00 29.67 1 . C ?  
ATOM   3553 C   C   . ALA ALA ALA B B 209 209 . -15.336 7.837   32.034 1.00 30.87 1 . C ?  
ATOM   3554 O   O   . ALA ALA ALA B B 209 209 . -16.312 8.588   32.141 1.00 30.13 1 . O ?  
ATOM   3555 N   N   . ASP ASP ASP B B 210 210 . -14.698 7.309   33.079 1.00 23.01 1 . N ?  
ATOM   3556 CA  CA  . ASP ASP ASP B B 210 210 . -15.115 7.542   34.466 1.00 22.57 1 . C ?  
ATOM   3557 CB  CB  . ASP ASP ASP B B 210 210 . -14.986 6.244   35.282 1.00 21.44 1 . C ?  
ATOM   3558 CG  CG  . ASP ASP ASP B B 210 210 . -16.101 5.268   35.012 1.00 26.80 1 . C ?  
ATOM   3559 OD1 OD1 . ASP ASP ASP B B 210 210 . -17.119 5.669   34.404 1.00 31.53 1 . O ?  
ATOM   3560 OD2 OD2 . ASP ASP ASP B B 210 210 . -15.966 4.088   35.416 1.00 28.98 1 . O 1- 
ATOM   3561 C   C   . ASP ASP ASP B B 210 210 . -14.336 8.643   35.191 1.00 23.29 1 . C ?  
ATOM   3562 O   O   . ASP ASP ASP B B 210 210 . -14.677 9.006   36.317 1.00 21.05 1 . O ?  
ATOM   3563 N   N   . LEU LEU LEU B B 211 211 . -13.282 9.171   34.569 1.00 21.47 1 . N ?  
ATOM   3564 CA  CA  . LEU LEU LEU B B 211 211 . -12.420 10.142  35.244 1.00 21.46 1 . C ?  
ATOM   3565 CB  CB  . LEU LEU LEU B B 211 211 . -11.376 10.669  34.258 1.00 26.26 1 . C ?  
ATOM   3566 CG  CG  . LEU LEU LEU B B 211 211 . -10.354 9.638   33.808 1.00 27.87 1 . C ?  
ATOM   3567 CD1 CD1 . LEU LEU LEU B B 211 211 . -9.450  10.250  32.746 1.00 27.96 1 . C ?  
ATOM   3568 CD2 CD2 . LEU LEU LEU B B 211 211 . -9.548  9.113   35.004 1.00 30.40 1 . C ?  
ATOM   3569 C   C   . LEU LEU LEU B B 211 211 . -13.143 11.340  35.884 1.00 22.91 1 . C ?  
ATOM   3570 O   O   . LEU LEU LEU B B 211 211 . -12.815 11.751  37.001 1.00 22.92 1 . O ?  
ATOM   3571 N   N   . SER SER SER B B 212 212 . -14.118 11.901  35.171 1.00 23.74 1 . N ?  
ATOM   3572 CA  CA  . SER SER SER B B 212 212 . -14.806 13.103  35.631 1.00 25.39 1 . C ?  
ATOM   3573 CB  CB  . SER SER SER B B 212 212 . -15.671 13.682  34.509 1.00 28.48 1 . C ?  
ATOM   3574 OG  OG  . SER SER SER B B 212 212 . -16.450 12.665  33.910 1.00 31.78 1 . O ?  
ATOM   3575 C   C   . SER SER SER B B 212 212 . -15.665 12.834  36.861 1.00 23.42 1 . C ?  
ATOM   3576 O   O   . SER SER SER B B 212 212 . -16.077 13.765  37.553 1.00 24.05 1 . O ?  
ATOM   3577 N   N   . LEU LEU LEU B B 213 213 . -15.920 11.558  37.138 1.00 21.40 1 . N ?  
ATOM   3578 CA  CA  . LEU LEU LEU B B 213 213 . -16.718 11.181  38.303 1.00 21.03 1 . C ?  
ATOM   3579 CB  CB  . LEU LEU LEU B B 213 213 . -17.569 9.952   37.986 1.00 20.93 1 . C ?  
ATOM   3580 CG  CG  . LEU LEU LEU B B 213 213 . -18.473 10.056  36.761 1.00 21.66 1 . C ?  
ATOM   3581 CD1 CD1 . LEU LEU LEU B B 213 213 . -19.189 8.739   36.560 1.00 24.15 1 . C ?  
ATOM   3582 CD2 CD2 . LEU LEU LEU B B 213 213 . -19.459 11.208  36.932 1.00 30.59 1 . C ?  
ATOM   3583 C   C   . LEU LEU LEU B B 213 213 . -15.875 10.878  39.540 1.00 19.89 1 . C ?  
ATOM   3584 O   O   . LEU LEU LEU B B 213 213 . -16.409 10.714  40.626 1.00 18.93 1 . O ?  
ATOM   3585 N   N   . MET MET MET B B 214 214 . -14.563 10.772  39.368 1.00 19.78 1 . N ?  
ATOM   3586 CA  CA  . MET MET MET B B 214 214 . -13.698 10.355  40.463 1.00 17.97 1 . C ?  
ATOM   3587 CB  CB  . MET MET MET B B 214 214 . -12.494 9.601   39.910 1.00 18.99 1 . C ?  
ATOM   3588 CG  CG  . MET MET MET B B 214 214 . -12.854 8.369   39.097 1.00 19.03 1 . C ?  
ATOM   3589 SD  SD  . MET MET MET B B 214 214 . -11.307 7.630   38.516 1.00 23.36 1 . S ?  
ATOM   3590 CE  CE  . MET MET MET B B 214 214 . -11.895 6.445   37.302 1.00 23.58 1 . C ?  
ATOM   3591 C   C   . MET MET MET B B 214 214 . -13.207 11.527  41.286 1.00 21.69 1 . C ?  
ATOM   3592 O   O   . MET MET MET B B 214 214 . -12.899 12.574  40.731 1.00 21.47 1 . O ?  
ATOM   3593 N   N   . ALA ALA ALA B B 215 215 . -13.115 11.343  42.602 1.00 17.99 1 . N ?  
ATOM   3594 CA  CA  . ALA ALA ALA B B 215 215 . -12.489 12.351  43.449 1.00 18.20 1 . C ?  
ATOM   3595 CB  CB  . ALA ALA ALA B B 215 215 . -12.496 11.911  44.903 1.00 19.90 1 . C ?  
ATOM   3596 C   C   . ALA ALA ALA B B 215 215 . -11.058 12.633  42.977 1.00 22.25 1 . C ?  
ATOM   3597 O   O   . ALA ALA ALA B B 215 215 . -10.623 13.790  42.920 1.00 22.10 1 . O ?  
ATOM   3598 N   N   . LEU LEU LEU B B 216 216 . -10.347 11.560  42.632 1.00 21.96 1 . N ?  
ATOM   3599 CA  CA  . LEU LEU LEU B B 216 216 . -8.951  11.611  42.162 1.00 23.06 1 . C ?  
ATOM   3600 CB  CB  . LEU LEU LEU B B 216 216 . -7.954  11.349  43.296 1.00 23.34 1 . C ?  
ATOM   3601 CG  CG  . LEU LEU LEU B B 216 216 . -7.785  12.384  44.406 1.00 28.77 1 . C ?  
ATOM   3602 CD1 CD1 . LEU LEU LEU B B 216 216 . -6.772  11.874  45.419 1.00 31.25 1 . C ?  
ATOM   3603 CD2 CD2 . LEU LEU LEU B B 216 216 . -7.356  13.704  43.817 1.00 30.30 1 . C ?  
ATOM   3604 C   C   . LEU LEU LEU B B 216 216 . -8.762  10.549  41.100 1.00 18.35 1 . C ?  
ATOM   3605 O   O   . LEU LEU LEU B B 216 216 . -9.275  9.452   41.244 1.00 19.97 1 . O ?  
ATOM   3606 N   N   . PRO PRO PRO B B 217 217 . -8.021  10.862  40.027 1.00 19.82 1 . N ?  
ATOM   3607 CA  CA  . PRO PRO PRO B B 217 217 . -7.709  9.797   39.065 1.00 22.85 1 . C ?  
ATOM   3608 CB  CB  . PRO PRO PRO B B 217 217 . -7.111  10.558  37.882 1.00 26.02 1 . C ?  
ATOM   3609 CG  CG  . PRO PRO PRO B B 217 217 . -6.514  11.764  38.497 1.00 29.38 1 . C ?  
ATOM   3610 CD  CD  . PRO PRO PRO B B 217 217 . -7.431  12.151  39.635 1.00 24.10 1 . C ?  
ATOM   3611 C   C   . PRO PRO PRO B B 217 217 . -6.696  8.803   39.639 1.00 19.59 1 . C ?  
ATOM   3612 O   O   . PRO PRO PRO B B 217 217 . -5.786  9.216   40.358 1.00 19.82 1 . O ?  
ATOM   3613 N   N   . PRO PRO PRO B B 218 218 . -6.839  7.509   39.320 1.00 22.25 1 . N ?  
ATOM   3614 CA  CA  . PRO PRO PRO B B 218 218 . -5.905  6.535   39.890 1.00 18.41 1 . C ?  
ATOM   3615 CB  CB  . PRO PRO PRO B B 218 218 . -6.447  5.194   39.389 1.00 19.77 1 . C ?  
ATOM   3616 CG  CG  . PRO PRO PRO B B 218 218 . -7.120  5.527   38.123 1.00 21.13 1 . C ?  
ATOM   3617 CD  CD  . PRO PRO PRO B B 218 218 . -7.757  6.885   38.355 1.00 24.23 1 . C ?  
ATOM   3618 C   C   . PRO PRO PRO B B 218 218 . -4.486  6.766   39.377 1.00 17.35 1 . C ?  
ATOM   3619 O   O   . PRO PRO PRO B B 218 218 . -4.318  7.095   38.189 1.00 19.38 1 . O ?  
ATOM   3620 N   N   . CYS CYS CYS B B 219 219 . -3.501  6.615   40.253 1.00 17.97 1 . N ?  
ATOM   3621 C   C   . CYS CYS CYS B B 219 219 . -1.576  5.286   39.507 1.00 18.06 1 . C ?  
ATOM   3622 O   O   . CYS CYS CYS B B 219 219 . -0.583  5.153   38.795 1.00 18.42 1 . O ?  
ATOM   3623 CA  CA  A CYS CYS CYS B B 219 219 . -2.095  6.669   39.864 0.50 18.37 1 . C ?  
ATOM   3624 CB  CB  A CYS CYS CYS B B 219 219 . -1.231  7.255   40.986 0.50 21.73 1 . C ?  
ATOM   3625 SG  SG  A CYS CYS CYS B B 219 219 . -1.618  8.959   41.431 0.50 23.02 1 . S ?  
ATOM   3626 CA  CA  B CYS CYS CYS B B 219 219 . -2.110  6.678   39.823 0.50 18.37 1 . C ?  
ATOM   3627 CB  CB  B CYS CYS CYS B B 219 219 . -1.222  7.355   40.879 0.50 21.78 1 . C ?  
ATOM   3628 SG  SG  B CYS CYS CYS B B 219 219 . -1.130  6.534   42.484 0.50 29.58 1 . S ?  
ATOM   3629 N   N   . HIS HIS HIS B B 220 220 . -2.237  4.253   40.032 1.00 15.88 1 . N ?  
ATOM   3630 CA  CA  . HIS HIS HIS B B 220 220 . -1.834  2.867   39.788 1.00 18.27 1 . C ?  
ATOM   3631 CB  CB  . HIS HIS HIS B B 220 220 . -1.936  2.045   41.066 1.00 19.82 1 . C ?  
ATOM   3632 CG  CG  . HIS HIS HIS B B 220 220 . -1.205  2.655   42.205 1.00 17.97 1 . C ?  
ATOM   3633 ND1 ND1 . HIS HIS HIS B B 220 220 . -1.805  2.963   43.406 1.00 21.53 1 . N ?  
ATOM   3634 CE1 CE1 . HIS HIS HIS B B 220 220 . -0.917  3.523   44.210 1.00 25.15 1 . C ?  
ATOM   3635 NE2 NE2 . HIS HIS HIS B B 220 220 . 0.239   3.584   43.571 1.00 25.10 1 . N ?  
ATOM   3636 CD2 CD2 . HIS HIS HIS B B 220 220 . 0.088   3.048   42.317 1.00 18.66 1 . C ?  
ATOM   3637 C   C   . HIS HIS HIS B B 220 220 . -2.719  2.286   38.711 1.00 20.94 1 . C ?  
ATOM   3638 O   O   . HIS HIS HIS B B 220 220 . -3.844  1.837   38.996 1.00 21.93 1 . O ?  
ATOM   3639 N   N   . LEU LEU LEU B B 221 221 . -2.216  2.297   37.479 1.00 15.79 1 . N ?  
ATOM   3640 CA  CA  . LEU LEU LEU B B 221 221 . -3.072  2.065   36.329 1.00 15.88 1 . C ?  
ATOM   3641 CB  CB  . LEU LEU LEU B B 221 221 . -2.433  2.570   35.042 1.00 16.62 1 . C ?  
ATOM   3642 CG  CG  . LEU LEU LEU B B 221 221 . -2.137  4.068   35.030 1.00 20.01 1 . C ?  
ATOM   3643 CD1 CD1 . LEU LEU LEU B B 221 221 . -1.818  4.508   33.612 1.00 22.58 1 . C ?  
ATOM   3644 CD2 CD2 . LEU LEU LEU B B 221 221 . -3.310  4.842   35.609 1.00 22.32 1 . C ?  
ATOM   3645 C   C   . LEU LEU LEU B B 221 221 . -3.393  0.593   36.192 1.00 20.68 1 . C ?  
ATOM   3646 O   O   . LEU LEU LEU B B 221 221 . -4.535  0.231   35.924 1.00 19.43 1 . O ?  
ATOM   3647 N   N   . LEU LEU LEU B B 222 222 . -2.390  -0.258  36.357 1.00 17.11 1 . N ?  
ATOM   3648 CA  CA  . LEU LEU LEU B B 222 222 . -2.670  -1.679  36.265 1.00 21.36 1 . C ?  
ATOM   3649 CB  CB  . LEU LEU LEU B B 222 222 . -2.786  -2.098  34.813 1.00 22.76 1 . C ?  
ATOM   3650 CG  CG  . LEU LEU LEU B B 222 222 . -1.552  -1.854  33.964 1.00 23.21 1 . C ?  
ATOM   3651 CD1 CD1 . LEU LEU LEU B B 222 222 . -0.625  -3.062  33.970 1.00 25.23 1 . C ?  
ATOM   3652 CD2 CD2 . LEU LEU LEU B B 222 222 . -1.995  -1.497  32.553 1.00 27.55 1 . C ?  
ATOM   3653 C   C   . LEU LEU LEU B B 222 222 . -1.637  -2.530  36.954 1.00 19.37 1 . C ?  
ATOM   3654 O   O   . LEU LEU LEU B B 222 222 . -0.520  -2.094  37.230 1.00 17.86 1 . O ?  
ATOM   3655 N   N   . CYS CYS CYS B B 223 223 . -2.035  -3.757  37.256 1.00 15.74 1 . N ?  
ATOM   3656 CA  CA  . CYS CYS CYS B B 223 223 . -1.081  -4.722  37.758 1.00 15.73 1 . C ?  
ATOM   3657 CB  CB  . CYS CYS CYS B B 223 223 . -1.280  -5.007  39.250 1.00 20.51 1 . C ?  
ATOM   3658 SG  SG  . CYS CYS CYS B B 223 223 . -2.979  -5.339  39.785 1.00 22.09 1 . S ?  
ATOM   3659 C   C   . CYS CYS CYS B B 223 223 . -1.226  -5.963  36.911 1.00 15.90 1 . C ?  
ATOM   3660 O   O   . CYS CYS CYS B B 223 223 . -2.331  -6.308  36.468 1.00 15.88 1 . O ?  
ATOM   3661 N   N   . GLN GLN GLN B B 224 224 . -0.097  -6.584  36.627 1.00 11.61 1 . N ?  
ATOM   3662 CA  CA  . GLN GLN GLN B B 224 224 . -0.081  -7.832  35.873 1.00 11.86 1 . C ?  
ATOM   3663 CB  CB  . GLN GLN GLN B B 224 224 . 0.636   -7.669  34.531 1.00 13.95 1 . C ?  
ATOM   3664 CG  CG  . GLN GLN GLN B B 224 224 . 0.707   -8.981  33.753 1.00 14.50 1 . C ?  
ATOM   3665 CD  CD  . GLN GLN GLN B B 224 224 . 1.319   -8.845  32.372 1.00 15.57 1 . C ?  
ATOM   3666 OE1 OE1 . GLN GLN GLN B B 224 224 . 1.904   -7.814  32.030 1.00 15.90 1 . O ?  
ATOM   3667 NE2 NE2 . GLN GLN GLN B B 224 224 . 1.209   -9.907  31.580 1.00 13.18 1 . N ?  
ATOM   3668 C   C   . GLN GLN GLN B B 224 224 . 0.613   -8.883  36.713 1.00 12.69 1 . C ?  
ATOM   3669 O   O   . GLN GLN GLN B B 224 224 . 1.574   -8.586  37.424 1.00 13.47 1 . O ?  
ATOM   3670 N   N   . PHE PHE PHE B B 225 225 . 0.112   -10.105 36.645 1.00 13.03 1 . N ?  
ATOM   3671 CA  CA  . PHE PHE PHE B B 225 225 . 0.688   -11.187 37.428 1.00 13.68 1 . C ?  
ATOM   3672 CB  CB  . PHE PHE PHE B B 225 225 . -0.367  -11.760 38.380 1.00 14.00 1 . C ?  
ATOM   3673 CG  CG  . PHE PHE PHE B B 225 225 . -0.852  -10.757 39.357 1.00 13.02 1 . C ?  
ATOM   3674 CD1 CD1 . PHE PHE PHE B B 225 225 . -1.944  -9.959  39.060 1.00 15.80 1 . C ?  
ATOM   3675 CE1 CE1 . PHE PHE PHE B B 225 225 . -2.362  -8.992  39.955 1.00 15.63 1 . C ?  
ATOM   3676 CZ  CZ  . PHE PHE PHE B B 225 225 . -1.676  -8.809  41.141 1.00 15.80 1 . C ?  
ATOM   3677 CE2 CE2 . PHE PHE PHE B B 225 225 . -0.585  -9.592  41.450 1.00 16.60 1 . C ?  
ATOM   3678 CD2 CD2 . PHE PHE PHE B B 225 225 . -0.163  -10.555 40.552 1.00 16.50 1 . C ?  
ATOM   3679 C   C   . PHE PHE PHE B B 225 225 . 1.271   -12.274 36.551 1.00 13.54 1 . C ?  
ATOM   3680 O   O   . PHE PHE PHE B B 225 225 . 0.913   -12.416 35.389 1.00 15.66 1 . O ?  
ATOM   3681 N   N   . TYR TYR TYR B B 226 226 . 2.182   -13.037 37.134 1.00 13.37 1 . N ?  
ATOM   3682 CA  CA  . TYR TYR TYR B B 226 226 . 2.995   -13.989 36.388 1.00 15.64 1 . C ?  
ATOM   3683 CB  CB  . TYR TYR TYR B B 226 226 . 4.286   -13.305 35.944 1.00 14.01 1 . C ?  
ATOM   3684 CG  CG  . TYR TYR TYR B B 226 226 . 5.328   -14.139 35.233 1.00 16.18 1 . C ?  
ATOM   3685 CD1 CD1 . TYR TYR TYR B B 226 226 . 5.296   -14.305 33.851 1.00 16.90 1 . C ?  
ATOM   3686 CE1 CE1 . TYR TYR TYR B B 226 226 . 6.270   -15.044 33.194 1.00 16.84 1 . C ?  
ATOM   3687 CZ  CZ  . TYR TYR TYR B B 226 226 . 7.312   -15.598 33.935 1.00 17.88 1 . C ?  
ATOM   3688 OH  OH  . TYR TYR TYR B B 226 226 . 8.303   -16.319 33.315 1.00 19.06 1 . O ?  
ATOM   3689 CE2 CE2 . TYR TYR TYR B B 226 226 . 7.367   -15.431 35.300 1.00 17.66 1 . C ?  
ATOM   3690 CD2 CD2 . TYR TYR TYR B B 226 226 . 6.384   -14.708 35.943 1.00 16.04 1 . C ?  
ATOM   3691 C   C   . TYR TYR TYR B B 226 226 . 3.285   -15.178 37.284 1.00 14.49 1 . C ?  
ATOM   3692 O   O   . TYR TYR TYR B B 226 226 . 3.632   -14.997 38.446 1.00 15.40 1 . O ?  
ATOM   3693 N   N   . VAL VAL VAL B B 227 227 . 3.151   -16.391 36.753 1.00 15.29 1 . N ?  
ATOM   3694 CA  CA  . VAL VAL VAL B B 227 227 . 3.415   -17.580 37.569 1.00 14.38 1 . C ?  
ATOM   3695 CB  CB  . VAL VAL VAL B B 227 227 . 2.177   -18.465 37.713 1.00 15.02 1 . C ?  
ATOM   3696 CG1 CG1 . VAL VAL VAL B B 227 227 . 2.532   -19.699 38.560 1.00 21.11 1 . C ?  
ATOM   3697 CG2 CG2 . VAL VAL VAL B B 227 227 . 1.017   -17.693 38.348 1.00 17.80 1 . C ?  
ATOM   3698 C   C   . VAL VAL VAL B B 227 227 . 4.538   -18.416 36.972 1.00 15.49 1 . C ?  
ATOM   3699 O   O   . VAL VAL VAL B B 227 227 . 4.459   -18.814 35.820 1.00 19.23 1 . O ?  
ATOM   3700 N   N   . ALA ALA ALA B B 228 228 . 5.574   -18.668 37.758 1.00 18.14 1 . N ?  
ATOM   3701 CA  CA  . ALA ALA ALA B B 228 228 . 6.648   -19.568 37.332 1.00 21.44 1 . C ?  
ATOM   3702 CB  CB  . ALA ALA ALA B B 228 228 . 7.689   -18.822 36.535 1.00 18.07 1 . C ?  
ATOM   3703 C   C   . ALA ALA ALA B B 228 228 . 7.288   -20.221 38.538 1.00 23.35 1 . C ?  
ATOM   3704 O   O   . ALA ALA ALA B B 228 228 . 7.466   -19.577 39.558 1.00 22.93 1 . O ?  
ATOM   3705 N   N   . ASP ASP ASP B B 229 229 . 7.639   -21.499 38.406 1.00 27.86 1 . N ?  
ATOM   3706 CA  CA  . ASP ASP ASP B B 229 229 . 8.379   -22.206 39.450 1.00 27.16 1 . C ?  
ATOM   3707 CB  CB  . ASP ASP ASP B B 229 229 . 9.787   -21.614 39.597 1.00 33.94 1 . C ?  
ATOM   3708 CG  CG  . ASP ASP ASP B B 229 229 . 10.550  -21.584 38.281 1.00 38.31 1 . C ?  
ATOM   3709 OD1 OD1 . ASP ASP ASP B B 229 229 . 10.524  -22.598 37.548 1.00 40.59 1 . O ?  
ATOM   3710 OD2 OD2 . ASP ASP ASP B B 229 229 . 11.163  -20.536 37.969 1.00 42.20 1 . O ?  
ATOM   3711 C   C   . ASP ASP ASP B B 229 229 . 7.659   -22.174 40.797 1.00 27.10 1 . C ?  
ATOM   3712 O   O   . ASP ASP ASP B B 229 229 . 8.292   -22.090 41.851 1.00 28.28 1 . O ?  
ATOM   3713 N   N   . GLY GLY GLY B B 230 230 . 6.334   -22.230 40.755 1.00 25.31 1 . N ?  
ATOM   3714 CA  CA  . GLY GLY GLY B B 230 230 . 5.540   -22.209 41.971 1.00 26.78 1 . C ?  
ATOM   3715 C   C   . GLY GLY GLY B B 230 230 . 5.491   -20.852 42.653 1.00 24.23 1 . C ?  
ATOM   3716 O   O   . GLY GLY GLY B B 230 230 . 5.051   -20.752 43.805 1.00 21.32 1 . O ?  
ATOM   3717 N   N   . GLU GLU GLU B B 231 231 . 5.934   -19.809 41.950 1.00 19.21 1 . N ?  
ATOM   3718 CA  CA  . GLU GLU GLU B B 231 231 . 5.957   -18.459 42.518 1.00 17.35 1 . C ?  
ATOM   3719 CB  CB  . GLU GLU GLU B B 231 231 . 7.380   -17.922 42.569 1.00 21.63 1 . C ?  
ATOM   3720 CG  CG  . GLU GLU GLU B B 231 231 . 8.312   -18.779 43.403 1.00 27.88 1 . C ?  
ATOM   3721 CD  CD  . GLU GLU GLU B B 231 231 . 9.668   -18.140 43.614 1.00 34.36 1 . C ?  
ATOM   3722 OE1 OE1 . GLU GLU GLU B B 231 231 . 10.294  -18.439 44.653 1.00 40.24 1 . O ?  
ATOM   3723 OE2 OE2 . GLU GLU GLU B B 231 231 . 10.118  -17.357 42.743 1.00 35.69 1 . O 1- 
ATOM   3724 C   C   . GLU GLU GLU B B 231 231 . 5.082   -17.464 41.751 1.00 18.92 1 . C ?  
ATOM   3725 O   O   . GLU GLU GLU B B 231 231 . 5.023   -17.491 40.520 1.00 20.61 1 . O ?  
ATOM   3726 N   N   . LEU LEU LEU B B 232 232 . 4.430   -16.579 42.498 1.00 17.56 1 . N ?  
ATOM   3727 CA  CA  . LEU LEU LEU B B 232 232 . 3.606   -15.530 41.898 1.00 16.92 1 . C ?  
ATOM   3728 CB  CB  . LEU LEU LEU B B 232 232 . 2.264   -15.404 42.637 1.00 16.18 1 . C ?  
ATOM   3729 CG  CG  . LEU LEU LEU B B 232 232 . 1.304   -14.364 42.053 1.00 14.65 1 . C ?  
ATOM   3730 CD1 CD1 . LEU LEU LEU B B 232 232 . 0.774   -14.808 40.708 1.00 15.33 1 . C ?  
ATOM   3731 CD2 CD2 . LEU LEU LEU B B 232 232 . 0.163   -14.095 43.025 1.00 17.06 1 . C ?  
ATOM   3732 C   C   . LEU LEU LEU B B 232 232 . 4.338   -14.193 41.923 1.00 16.04 1 . C ?  
ATOM   3733 O   O   . LEU LEU LEU B B 232 232 . 4.753   -13.733 42.988 1.00 16.87 1 . O ?  
ATOM   3734 N   N   . SER SER SER B B 233 233 . 4.478   -13.567 40.753 1.00 13.95 1 . N ?  
ATOM   3735 CA  CA  . SER SER SER B B 233 233 . 5.093   -12.254 40.656 1.00 15.83 1 . C ?  
ATOM   3736 CB  CB  . SER SER SER B B 233 233 . 6.322   -12.268 39.738 1.00 17.53 1 . C ?  
ATOM   3737 OG  OG  . SER SER SER B B 233 233 . 7.383   -13.042 40.302 1.00 19.95 1 . O ?  
ATOM   3738 C   C   . SER SER SER B B 233 233 . 4.080   -11.255 40.134 1.00 14.07 1 . C ?  
ATOM   3739 O   O   . SER SER SER B B 233 233 . 3.077   -11.635 39.531 1.00 14.50 1 . O ?  
ATOM   3740 N   N   . CYS CYS CYS B B 234 234 . 4.349   -9.984  40.407 1.00 14.58 1 . N ?  
ATOM   3741 CA  CA  . CYS CYS CYS B B 234 234 . 3.439   -8.894  40.062 1.00 15.57 1 . C ?  
ATOM   3742 CB  CB  . CYS CYS CYS B B 234 234 . 2.646   -8.460  41.298 1.00 14.81 1 . C ?  
ATOM   3743 SG  SG  . CYS CYS CYS B B 234 234 . 1.794   -6.874  41.184 1.00 16.78 1 . S ?  
ATOM   3744 C   C   . CYS CYS CYS B B 234 234 . 4.235   -7.722  39.513 1.00 15.01 1 . C ?  
ATOM   3745 O   O   . CYS CYS CYS B B 234 234 . 5.288   -7.371  40.065 1.00 15.39 1 . O ?  
ATOM   3746 N   N   . GLN GLN GLN B B 235 235 . 3.746   -7.143  38.422 1.00 11.49 1 . N ?  
ATOM   3747 CA  CA  . GLN GLN GLN B B 235 235 . 4.262   -5.856  37.946 1.00 13.86 1 . C ?  
ATOM   3748 CB  CB  . GLN GLN GLN B B 235 235 . 4.801   -5.953  36.507 1.00 13.62 1 . C ?  
ATOM   3749 CG  CG  . GLN GLN GLN B B 235 235 . 5.349   -4.601  36.002 1.00 12.74 1 . C ?  
ATOM   3750 CD  CD  . GLN GLN GLN B B 235 235 . 6.197   -4.678  34.744 1.00 13.40 1 . C ?  
ATOM   3751 OE1 OE1 . GLN GLN GLN B B 235 235 . 6.975   -3.764  34.471 1.00 17.84 1 . O ?  
ATOM   3752 NE2 NE2 . GLN GLN GLN B B 235 235 . 6.060   -5.760  33.968 1.00 16.26 1 . N ?  
ATOM   3753 C   C   . GLN GLN GLN B B 235 235 . 3.173   -4.795  38.029 1.00 13.23 1 . C ?  
ATOM   3754 O   O   . GLN GLN GLN B B 235 235 . 2.051   -5.000  37.554 1.00 13.13 1 . O ?  
ATOM   3755 N   N   . LEU LEU LEU B B 236 236 . 3.524   -3.657  38.636 1.00 13.91 1 . N ?  
ATOM   3756 CA  CA  . LEU LEU LEU B B 236 236 . 2.652   -2.487  38.719 1.00 13.15 1 . C ?  
ATOM   3757 CB  CB  . LEU LEU LEU B B 236 236 . 2.710   -1.884  40.125 1.00 15.22 1 . C ?  
ATOM   3758 CG  CG  . LEU LEU LEU B B 236 236 . 2.088   -0.492  40.288 1.00 15.43 1 . C ?  
ATOM   3759 CD1 CD1 . LEU LEU LEU B B 236 236 . 0.566   -0.579  40.092 1.00 16.08 1 . C ?  
ATOM   3760 CD2 CD2 . LEU LEU LEU B B 236 236 . 2.446   0.069   41.665 1.00 15.28 1 . C ?  
ATOM   3761 C   C   . LEU LEU LEU B B 236 236 . 3.089   -1.446  37.710 1.00 14.26 1 . C ?  
ATOM   3762 O   O   . LEU LEU LEU B B 236 236 . 4.277   -1.125  37.654 1.00 14.26 1 . O ?  
ATOM   3763 N   N   . TYR TYR TYR B B 237 237 . 2.155   -0.940  36.900 1.00 13.02 1 . N ?  
ATOM   3764 CA  CA  . TYR TYR TYR B B 237 237 . 2.430   0.256   36.108 1.00 13.12 1 . C ?  
ATOM   3765 CB  CB  . TYR TYR TYR B B 237 237 . 1.914   0.163   34.662 1.00 14.24 1 . C ?  
ATOM   3766 CG  CG  . TYR TYR TYR B B 237 237 . 2.381   1.387   33.898 1.00 14.67 1 . C ?  
ATOM   3767 CD1 CD1 . TYR TYR TYR B B 237 237 . 3.613   1.378   33.244 1.00 15.93 1 . C ?  
ATOM   3768 CE1 CE1 . TYR TYR TYR B B 237 237 . 4.082   2.514   32.593 1.00 16.04 1 . C ?  
ATOM   3769 CZ  CZ  . TYR TYR TYR B B 237 237 . 3.321   3.664   32.595 1.00 14.58 1 . C ?  
ATOM   3770 OH  OH  . TYR TYR TYR B B 237 237 . 3.806   4.784   31.948 1.00 17.36 1 . O ?  
ATOM   3771 CE2 CE2 . TYR TYR TYR B B 237 237 . 2.108   3.715   33.252 1.00 13.62 1 . C ?  
ATOM   3772 CD2 CD2 . TYR TYR TYR B B 237 237 . 1.644   2.568   33.907 1.00 15.01 1 . C ?  
ATOM   3773 C   C   . TYR TYR TYR B B 237 237 . 1.793   1.442   36.810 1.00 14.26 1 . C ?  
ATOM   3774 O   O   . TYR TYR TYR B B 237 237 . 0.574   1.533   36.884 1.00 14.66 1 . O ?  
ATOM   3775 N   N   . GLN GLN GLN B B 238 238 . 2.636   2.344   37.313 1.00 13.84 1 . N ?  
ATOM   3776 CA  CA  . GLN GLN GLN B B 238 238 . 2.192   3.536   38.030 1.00 16.28 1 . C ?  
ATOM   3777 CB  CB  . GLN GLN GLN B B 238 238 . 2.893   3.580   39.399 1.00 15.66 1 . C ?  
ATOM   3778 CG  CG  . GLN GLN GLN B B 238 238 . 2.610   4.814   40.246 1.00 16.94 1 . C ?  
ATOM   3779 CD  CD  . GLN GLN GLN B B 238 238 . 3.092   4.643   41.687 1.00 18.20 1 . C ?  
ATOM   3780 OE1 OE1 . GLN GLN GLN B B 238 238 . 3.675   3.616   42.051 1.00 19.33 1 . O ?  
ATOM   3781 NE2 NE2 . GLN GLN GLN B B 238 238 . 2.846   5.648   42.511 1.00 16.61 1 . N ?  
ATOM   3782 C   C   . GLN GLN GLN B B 238 238 . 2.475   4.791   37.191 1.00 13.76 1 . C ?  
ATOM   3783 O   O   . GLN GLN GLN B B 238 238 . 3.632   5.099   36.924 1.00 15.56 1 . O ?  
ATOM   3784 N   N   . ARG ARG ARG B B 239 239 . 1.421   5.502   36.772 1.00 14.31 1 . N ?  
ATOM   3785 CA  CA  . ARG ARG ARG B B 239 239 . 1.594   6.647   35.850 1.00 12.05 1 . C ?  
ATOM   3786 CB  CB  . ARG ARG ARG B B 239 239 . 0.250   7.089   35.236 1.00 15.50 1 . C ?  
ATOM   3787 CG  CG  . ARG ARG ARG B B 239 239 . -0.735  7.623   36.263 1.00 16.21 1 . C ?  
ATOM   3788 CD  CD  . ARG ARG ARG B B 239 239 . -1.901  8.430   35.670 1.00 17.71 1 . C ?  
ATOM   3789 NE  NE  . ARG ARG ARG B B 239 239 . -2.750  8.866   36.775 1.00 17.73 1 . N ?  
ATOM   3790 CZ  CZ  . ARG ARG ARG B B 239 239 . -2.538  9.964   37.498 1.00 19.76 1 . C ?  
ATOM   3791 NH1 NH1 . ARG ARG ARG B B 239 239 . -1.535  10.785  37.196 1.00 16.09 1 . N ?  
ATOM   3792 NH2 NH2 . ARG ARG ARG B B 239 239 . -3.339  10.252  38.517 1.00 21.32 1 . N ?  
ATOM   3793 C   C   . ARG ARG ARG B B 239 239 . 2.255   7.841   36.539 1.00 15.76 1 . C ?  
ATOM   3794 O   O   . ARG ARG ARG B B 239 239 . 2.832   8.693   35.887 1.00 16.99 1 . O ?  
ATOM   3795 N   N   . SER SER SER B B 240 240 . 2.178   7.886   37.860 1.00 15.69 1 . N ?  
ATOM   3796 CA  CA  . SER SER SER B B 240 240 . 2.616   9.056   38.605 1.00 16.52 1 . C ?  
ATOM   3797 CB  CB  . SER SER SER B B 240 240 . 1.475   10.074  38.707 1.00 18.54 1 . C ?  
ATOM   3798 OG  OG  . SER SER SER B B 240 240 . 1.781   11.118  39.614 1.00 19.87 1 . O ?  
ATOM   3799 C   C   . SER SER SER B B 240 240 . 3.079   8.603   39.973 1.00 15.76 1 . C ?  
ATOM   3800 O   O   . SER SER SER B B 240 240 . 2.302   7.992   40.715 1.00 17.22 1 . O ?  
ATOM   3801 N   N   . GLY GLY GLY B B 241 241 . 4.348   8.860   40.292 1.00 17.26 1 . N ?  
ATOM   3802 CA  CA  . GLY GLY GLY B B 241 241 . 4.898   8.449   41.575 1.00 18.37 1 . C ?  
ATOM   3803 C   C   . GLY GLY GLY B B 241 241 . 5.334   9.644   42.387 1.00 18.21 1 . C ?  
ATOM   3804 O   O   . GLY GLY GLY B B 241 241 . 6.264   10.338  42.003 1.00 19.42 1 . O ?  
ATOM   3805 N   N   . ASP ASP ASP B B 242 242 . 4.624   9.902   43.477 1.00 18.60 1 . N ?  
ATOM   3806 CA  CA  . ASP ASP ASP B B 242 242 . 5.019   10.904  44.456 1.00 21.15 1 . C ?  
ATOM   3807 CB  CB  . ASP ASP ASP B B 242 242 . 3.812   11.324  45.304 1.00 22.45 1 . C ?  
ATOM   3808 CG  CG  . ASP ASP ASP B B 242 242 . 4.161   12.308  46.410 1.00 25.79 1 . C ?  
ATOM   3809 OD1 OD1 . ASP ASP ASP B B 242 242 . 5.350   12.481  46.746 1.00 24.26 1 . O 1- 
ATOM   3810 OD2 OD2 . ASP ASP ASP B B 242 242 . 3.213   12.883  46.984 1.00 31.15 1 . O ?  
ATOM   3811 C   C   . ASP ASP ASP B B 242 242 . 6.111   10.241  45.275 1.00 19.23 1 . C ?  
ATOM   3812 O   O   . ASP ASP ASP B B 242 242 . 5.832   9.430   46.157 1.00 19.20 1 . O ?  
ATOM   3813 N   N   . MET MET MET B B 243 243 . 7.360   10.520  44.923 1.00 17.13 1 . N ?  
ATOM   3814 CA  CA  . MET MET MET B B 243 243 . 8.468   9.751   45.470 1.00 18.13 1 . C ?  
ATOM   3815 CB  CB  . MET MET MET B B 243 243 . 9.784   10.153  44.791 1.00 21.13 1 . C ?  
ATOM   3816 CG  CG  . MET MET MET B B 243 243 . 9.864   9.743   43.312 1.00 18.82 1 . C ?  
ATOM   3817 SD  SD  . MET MET MET B B 243 243 . 9.915   7.949   43.049 1.00 23.70 1 . S ?  
ATOM   3818 CE  CE  . MET MET MET B B 243 243 . 11.558  7.564   43.646 1.00 24.24 1 . C ?  
ATOM   3819 C   C   . MET MET MET B B 243 243 . 8.572   9.896   46.987 1.00 22.16 1 . C ?  
ATOM   3820 O   O   . MET MET MET B B 243 243 . 8.924   8.947   47.678 1.00 24.17 1 . O ?  
ATOM   3821 N   N   . GLY GLY GLY B B 244 244 . 8.235   11.070  47.499 1.00 21.40 1 . N ?  
ATOM   3822 CA  CA  . GLY GLY GLY B B 244 244 . 8.338   11.313  48.924 1.00 24.03 1 . C ?  
ATOM   3823 C   C   . GLY GLY GLY B B 244 244 . 7.215   10.700  49.739 1.00 24.52 1 . C ?  
ATOM   3824 O   O   . GLY GLY GLY B B 244 244 . 7.463   9.907   50.651 1.00 28.28 1 . O ?  
ATOM   3825 N   N   . LEU LEU LEU B B 245 245 . 5.979   11.062  49.414 1.00 22.50 1 . N ?  
ATOM   3826 CA  CA  . LEU LEU LEU B B 245 245 . 4.835   10.664  50.236 1.00 25.27 1 . C ?  
ATOM   3827 C   C   . LEU LEU LEU B B 245 245 . 4.242   9.331   49.828 1.00 22.32 1 . C ?  
ATOM   3828 O   O   . LEU LEU LEU B B 245 245 . 3.691   8.612   50.662 1.00 27.07 1 . O ?  
ATOM   3829 CB  CB  . LEU LEU LEU B B 245 245 . 3.729   11.719  50.184 1.00 29.28 1 . C ?  
ATOM   3830 CG  CG  . LEU LEU LEU B B 245 245 . 3.899   13.065  50.892 1.00 38.18 1 . C ?  
ATOM   3831 CD1 CD1 . LEU LEU LEU B B 245 245 . 2.774   14.008  50.480 1.00 40.54 1 . C ?  
ATOM   3832 CD2 CD2 . LEU LEU LEU B B 245 245 . 3.917   12.886  52.401 1.00 38.93 1 . C ?  
ATOM   3833 N   N   . GLY GLY GLY B B 246 246 . 4.307   9.010   48.543 1.00 20.30 1 . N ?  
ATOM   3834 CA  CA  . GLY GLY GLY B B 246 246 . 3.532   7.884   48.043 1.00 19.58 1 . C ?  
ATOM   3835 C   C   . GLY GLY GLY B B 246 246 . 4.262   6.581   47.778 1.00 19.14 1 . C ?  
ATOM   3836 O   O   . GLY GLY GLY B B 246 246 . 3.810   5.519   48.207 1.00 17.24 1 . O ?  
ATOM   3837 N   N   . VAL VAL VAL B B 247 247 . 5.385   6.651   47.064 1.00 16.56 1 . N ?  
ATOM   3838 CA  CA  . VAL VAL VAL B B 247 247 . 5.983   5.456   46.484 1.00 15.57 1 . C ?  
ATOM   3839 CB  CB  . VAL VAL VAL B B 247 247 . 7.207   5.837   45.602 1.00 16.57 1 . C ?  
ATOM   3840 CG1 CG1 . VAL VAL VAL B B 247 247 . 8.077   4.627   45.326 1.00 17.40 1 . C ?  
ATOM   3841 CG2 CG2 . VAL VAL VAL B B 247 247 . 6.712   6.455   44.277 1.00 18.15 1 . C ?  
ATOM   3842 C   C   . VAL VAL VAL B B 247 247 . 6.364   4.360   47.506 1.00 14.53 1 . C ?  
ATOM   3843 O   O   . VAL VAL VAL B B 247 247 . 6.093   3.197   47.245 1.00 15.69 1 . O ?  
ATOM   3844 N   N   . PRO PRO PRO B B 248 248 . 6.941   4.705   48.682 1.00 16.74 1 . N ?  
ATOM   3845 CA  CA  . PRO PRO PRO B B 248 248 . 7.194   3.606   49.637 1.00 17.90 1 . C ?  
ATOM   3846 CB  CB  . PRO PRO PRO B B 248 248 . 7.848   4.326   50.830 1.00 19.27 1 . C ?  
ATOM   3847 CG  CG  . PRO PRO PRO B B 248 248 . 8.518   5.515   50.196 1.00 19.36 1 . C ?  
ATOM   3848 CD  CD  . PRO PRO PRO B B 248 248 . 7.528   5.975   49.151 1.00 20.43 1 . C ?  
ATOM   3849 C   C   . PRO PRO PRO B B 248 248 . 5.929   2.865   50.082 1.00 16.41 1 . C ?  
ATOM   3850 O   O   . PRO PRO PRO B B 248 248 . 5.908   1.633   50.166 1.00 15.83 1 . O ?  
ATOM   3851 N   N   . PHE PHE PHE B B 249 249 . 4.876   3.628   50.347 1.00 17.03 1 . N ?  
ATOM   3852 CA  CA  . PHE PHE PHE B B 249 249 . 3.566   3.083   50.659 1.00 15.60 1 . C ?  
ATOM   3853 CB  CB  . PHE PHE PHE B B 249 249 . 2.612   4.243   50.954 1.00 16.12 1 . C ?  
ATOM   3854 CG  CG  . PHE PHE PHE B B 249 249 . 1.267   3.840   51.494 1.00 14.95 1 . C ?  
ATOM   3855 CD1 CD1 . PHE PHE PHE B B 249 249 . 0.260   3.413   50.644 1.00 18.00 1 . C ?  
ATOM   3856 CE1 CE1 . PHE PHE PHE B B 249 249 . -0.995  3.072   51.131 1.00 19.92 1 . C ?  
ATOM   3857 CZ  CZ  . PHE PHE PHE B B 249 249 . -1.269  3.173   52.484 1.00 17.17 1 . C ?  
ATOM   3858 CE2 CE2 . PHE PHE PHE B B 249 249 . -0.280  3.617   53.346 1.00 17.90 1 . C ?  
ATOM   3859 CD2 CD2 . PHE PHE PHE B B 249 249 . 0.981   3.963   52.851 1.00 16.40 1 . C ?  
ATOM   3860 C   C   . PHE PHE PHE B B 249 249 . 3.052   2.220   49.489 1.00 16.44 1 . C ?  
ATOM   3861 O   O   . PHE PHE PHE B B 249 249 . 2.536   1.123   49.696 1.00 17.61 1 . O ?  
ATOM   3862 N   N   . ASN ASN ASN B B 250 250 . 3.206   2.728   48.267 1.00 15.49 1 . N ?  
ATOM   3863 CA  CA  . ASN ASN ASN B B 250 250 . 2.729   2.028   47.064 1.00 17.20 1 . C ?  
ATOM   3864 CB  CB  . ASN ASN ASN B B 250 250 . 2.966   2.877   45.802 1.00 15.92 1 . C ?  
ATOM   3865 CG  CG  . ASN ASN ASN B B 250 250 . 2.330   4.268   45.855 1.00 17.58 1 . C ?  
ATOM   3866 OD1 OD1 . ASN ASN ASN B B 250 250 . 2.847   5.198   45.239 1.00 19.63 1 . O ?  
ATOM   3867 ND2 ND2 . ASN ASN ASN B B 250 250 . 1.215   4.407   46.557 1.00 20.25 1 . N ?  
ATOM   3868 C   C   . ASN ASN ASN B B 250 250 . 3.410   0.657   46.876 1.00 17.04 1 . C ?  
ATOM   3869 O   O   . ASN ASN ASN B B 250 250 . 2.755   -0.344  46.518 1.00 16.89 1 . O ?  
ATOM   3870 N   N   . ILE ILE ILE B B 251 251 . 4.725   0.612   47.108 1.00 15.98 1 . N ?  
ATOM   3871 CA  CA  . ILE ILE ILE B B 251 251 . 5.480   -0.635  47.002 1.00 14.36 1 . C ?  
ATOM   3872 CB  CB  . ILE ILE ILE B B 251 251 . 6.979   -0.404  47.317 1.00 15.55 1 . C ?  
ATOM   3873 CG1 CG1 . ILE ILE ILE B B 251 251 . 7.603   0.469   46.221 1.00 16.97 1 . C ?  
ATOM   3874 CD1 CD1 . ILE ILE ILE B B 251 251 . 8.974   1.077   46.585 1.00 20.40 1 . C ?  
ATOM   3875 CG2 CG2 . ILE ILE ILE B B 251 251 . 7.737   -1.738  47.433 1.00 17.57 1 . C ?  
ATOM   3876 C   C   . ILE ILE ILE B B 251 251 . 4.898   -1.674  47.953 1.00 15.14 1 . C ?  
ATOM   3877 O   O   . ILE ILE ILE B B 251 251 . 4.694   -2.827  47.600 1.00 14.29 1 . O ?  
ATOM   3878 N   N   . ALA ALA ALA B B 252 252 . 4.602   -1.231  49.168 1.00 15.42 1 . N ?  
ATOM   3879 CA  CA  . ALA ALA ALA B B 252 252 . 4.061   -2.111  50.188 1.00 15.62 1 . C ?  
ATOM   3880 CB  CB  . ALA ALA ALA B B 252 252 . 4.003   -1.392  51.532 1.00 17.40 1 . C ?  
ATOM   3881 C   C   . ALA ALA ALA B B 252 252 . 2.674   -2.625  49.811 1.00 15.58 1 . C ?  
ATOM   3882 O   O   . ALA ALA ALA B B 252 252 . 2.360   -3.780  50.063 1.00 15.70 1 . O ?  
ATOM   3883 N   N   . SER SER SER B B 253 253 . 1.851   -1.756  49.221 1.00 15.34 1 . N ?  
ATOM   3884 CA  CA  . SER SER SER B B 253 253 . 0.486   -2.128  48.857 1.00 13.51 1 . C ?  
ATOM   3885 CB  CB  . SER SER SER B B 253 253 . -0.275  -0.954  48.221 1.00 14.79 1 . C ?  
ATOM   3886 OG  OG  . SER SER SER B B 253 253 . -0.461  0.106   49.137 1.00 18.85 1 . O ?  
ATOM   3887 C   C   . SER SER SER B B 253 253 . 0.463   -3.294  47.879 1.00 14.71 1 . C ?  
ATOM   3888 O   O   . SER SER SER B B 253 253 . -0.289  -4.259  48.058 1.00 14.40 1 . O ?  
ATOM   3889 N   N   . TYR TYR TYR B B 254 254 . 1.248   -3.186  46.814 1.00 14.90 1 . N ?  
ATOM   3890 CA  CA  . TYR TYR TYR B B 254 254 . 1.145   -4.193  45.764 1.00 15.12 1 . C ?  
ATOM   3891 CB  CB  . TYR TYR TYR B B 254 254 . 1.551   -3.604  44.406 1.00 16.53 1 . C ?  
ATOM   3892 CG  CG  . TYR TYR TYR B B 254 254 . 0.361   -2.835  43.871 1.00 14.16 1 . C ?  
ATOM   3893 CD1 CD1 . TYR TYR TYR B B 254 254 . 0.137   -1.511  44.252 1.00 14.20 1 . C ?  
ATOM   3894 CE1 CE1 . TYR TYR TYR B B 254 254 . -1.002  -0.820  43.808 1.00 16.04 1 . C ?  
ATOM   3895 CZ  CZ  . TYR TYR TYR B B 254 254 . -1.917  -1.477  43.011 1.00 22.01 1 . C ?  
ATOM   3896 OH  OH  . TYR TYR TYR B B 254 254 . -3.047  -0.824  42.566 1.00 20.64 1 . O ?  
ATOM   3897 CE2 CE2 . TYR TYR TYR B B 254 254 . -1.719  -2.803  42.644 1.00 17.71 1 . C ?  
ATOM   3898 CD2 CD2 . TYR TYR TYR B B 254 254 . -0.596  -3.472  43.087 1.00 17.15 1 . C ?  
ATOM   3899 C   C   . TYR TYR TYR B B 254 254 . 1.941   -5.446  46.122 1.00 14.38 1 . C ?  
ATOM   3900 O   O   . TYR TYR TYR B B 254 254 . 1.610   -6.537  45.666 1.00 15.42 1 . O ?  
ATOM   3901 N   N   . SER SER SER B B 255 255 . 2.949   -5.295  46.976 1.00 15.68 1 . N ?  
ATOM   3902 CA  CA  . SER SER SER B B 255 255 . 3.642   -6.453  47.526 1.00 15.97 1 . C ?  
ATOM   3903 CB  CB  . SER SER SER B B 255 255 . 4.904   -6.020  48.287 1.00 16.43 1 . C ?  
ATOM   3904 OG  OG  . SER SER SER B B 255 255 . 5.869   -5.496  47.391 1.00 16.00 1 . O ?  
ATOM   3905 C   C   . SER SER SER B B 255 255 . 2.699   -7.250  48.447 1.00 16.85 1 . C ?  
ATOM   3906 O   O   . SER SER SER B B 255 255 . 2.667   -8.483  48.392 1.00 15.92 1 . O ?  
ATOM   3907 N   N   . LEU LEU LEU B B 256 256 . 1.930   -6.548  49.280 1.00 14.48 1 . N ?  
ATOM   3908 CA  CA  . LEU LEU LEU B B 256 256 . 0.914   -7.199  50.106 1.00 15.60 1 . C ?  
ATOM   3909 CB  CB  . LEU LEU LEU B B 256 256 . 0.242   -6.182  51.047 1.00 14.42 1 . C ?  
ATOM   3910 CG  CG  . LEU LEU LEU B B 256 256 . -0.911  -6.703  51.912 1.00 16.63 1 . C ?  
ATOM   3911 CD1 CD1 . LEU LEU LEU B B 256 256 . -0.389  -7.837  52.806 1.00 18.13 1 . C ?  
ATOM   3912 CD2 CD2 . LEU LEU LEU B B 256 256 . -1.544  -5.579  52.753 1.00 18.02 1 . C ?  
ATOM   3913 C   C   . LEU LEU LEU B B 256 256 . -0.137  -7.908  49.230 1.00 14.35 1 . C ?  
ATOM   3914 O   O   . LEU LEU LEU B B 256 256 . -0.489  -9.072  49.488 1.00 16.79 1 . O ?  
ATOM   3915 N   N   . LEU LEU LEU B B 257 257 . -0.623  -7.224  48.190 1.00 15.42 1 . N ?  
ATOM   3916 CA  CA  . LEU LEU LEU B B 257 257 . -1.595  -7.829  47.276 1.00 13.82 1 . C ?  
ATOM   3917 CB  CB  . LEU LEU LEU B B 257 257 . -1.923  -6.883  46.108 1.00 13.94 1 . C ?  
ATOM   3918 CG  CG  . LEU LEU LEU B B 257 257 . -2.882  -7.426  45.028 1.00 13.88 1 . C ?  
ATOM   3919 CD1 CD1 . LEU LEU LEU B B 257 257 . -4.228  -7.816  45.626 1.00 17.76 1 . C ?  
ATOM   3920 CD2 CD2 . LEU LEU LEU B B 257 257 . -3.073  -6.370  43.957 1.00 15.76 1 . C ?  
ATOM   3921 C   C   . LEU LEU LEU B B 257 257 . -1.047  -9.151  46.732 1.00 15.41 1 . C ?  
ATOM   3922 O   O   . LEU LEU LEU B B 257 257 . -1.770  -10.155 46.623 1.00 16.25 1 . O ?  
ATOM   3923 N   N   . THR THR THR B B 258 258 . 0.244   -9.153  46.413 1.00 13.00 1 . N ?  
ATOM   3924 CA  CA  . THR THR THR B B 258 258 . 0.856   -10.320 45.807 1.00 11.96 1 . C ?  
ATOM   3925 CB  CB  . THR THR THR B B 258 258 . 2.250   -9.995  45.229 1.00 14.69 1 . C ?  
ATOM   3926 OG1 OG1 . THR THR THR B B 258 258 . 2.122   -8.945  44.267 1.00 15.99 1 . O ?  
ATOM   3927 CG2 CG2 . THR THR THR B B 258 258 . 2.836   -11.199 44.510 1.00 14.89 1 . C ?  
ATOM   3928 C   C   . THR THR THR B B 258 258 . 0.935   -11.452 46.844 1.00 14.56 1 . C ?  
ATOM   3929 O   O   . THR THR THR B B 258 258 . 0.655   -12.608 46.524 1.00 16.45 1 . O ?  
ATOM   3930 N   N   . TYR TYR TYR B B 259 259 . 1.287   -11.119 48.080 1.00 14.90 1 . N ?  
ATOM   3931 CA  CA  . TYR TYR TYR B B 259 259 . 1.272   -12.123 49.160 1.00 16.09 1 . C ?  
ATOM   3932 CB  CB  . TYR TYR TYR B B 259 259 . 1.732   -11.525 50.503 1.00 14.89 1 . C ?  
ATOM   3933 CG  CG  . TYR TYR TYR B B 259 259 . 3.207   -11.678 50.821 1.00 17.61 1 . C ?  
ATOM   3934 CD1 CD1 . TYR TYR TYR B B 259 259 . 4.168   -10.981 50.104 1.00 17.33 1 . C ?  
ATOM   3935 CE1 CE1 . TYR TYR TYR B B 259 259 . 5.511   -11.094 50.399 1.00 17.11 1 . C ?  
ATOM   3936 CZ  CZ  . TYR TYR TYR B B 259 259 . 5.919   -11.912 51.428 1.00 19.53 1 . C ?  
ATOM   3937 OH  OH  . TYR TYR TYR B B 259 259 . 7.258   -11.990 51.697 1.00 21.89 1 . O ?  
ATOM   3938 CE2 CE2 . TYR TYR TYR B B 259 259 . 4.994   -12.609 52.179 1.00 18.18 1 . C ?  
ATOM   3939 CD2 CD2 . TYR TYR TYR B B 259 259 . 3.636   -12.492 51.878 1.00 20.39 1 . C ?  
ATOM   3940 C   C   . TYR TYR TYR B B 259 259 . -0.114  -12.721 49.357 1.00 17.29 1 . C ?  
ATOM   3941 O   O   . TYR TYR TYR B B 259 259 . -0.247  -13.931 49.560 1.00 17.60 1 . O ?  
ATOM   3942 N   N   . MET MET MET B B 260 260 . -1.142  -11.875 49.315 1.00 14.57 1 . N ?  
ATOM   3943 CA  CA  . MET MET MET B B 260 260 . -2.509  -12.355 49.512 1.00 15.91 1 . C ?  
ATOM   3944 CB  CB  . MET MET MET B B 260 260 . -3.473  -11.178 49.608 1.00 14.77 1 . C ?  
ATOM   3945 CG  CG  . MET MET MET B B 260 260 . -3.244  -10.371 50.858 1.00 17.91 1 . C ?  
ATOM   3946 SD  SD  . MET MET MET B B 260 260 . -4.130  -8.826  50.781 1.00 20.21 1 . S ?  
ATOM   3947 CE  CE  . MET MET MET B B 260 260 . -5.811  -9.370  50.982 1.00 20.66 1 . C ?  
ATOM   3948 C   C   . MET MET MET B B 260 260 . -2.944  -13.301 48.406 1.00 18.74 1 . C ?  
ATOM   3949 O   O   . MET MET MET B B 260 260 . -3.508  -14.376 48.662 1.00 17.37 1 . O ?  
ATOM   3950 N   N   . LEU LEU LEU B B 261 261 . -2.680  -12.897 47.168 1.00 15.26 1 . N ?  
ATOM   3951 CA  CA  . LEU LEU LEU B B 261 261 . -3.031  -13.725 46.029 1.00 14.85 1 . C ?  
ATOM   3952 CB  CB  . LEU LEU LEU B B 261 261 . -2.742  -12.977 44.732 1.00 14.45 1 . C ?  
ATOM   3953 CG  CG  . LEU LEU LEU B B 261 261 . -3.770  -11.906 44.363 1.00 13.83 1 . C ?  
ATOM   3954 CD1 CD1 . LEU LEU LEU B B 261 261 . -3.171  -10.960 43.315 1.00 16.62 1 . C ?  
ATOM   3955 CD2 CD2 . LEU LEU LEU B B 261 261 . -5.101  -12.507 43.855 1.00 16.89 1 . C ?  
ATOM   3956 C   C   . LEU LEU LEU B B 261 261 . -2.285  -15.053 46.042 1.00 17.59 1 . C ?  
ATOM   3957 O   O   . LEU LEU LEU B B 261 261 . -2.865  -16.100 45.735 1.00 18.14 1 . O ?  
ATOM   3958 N   N   . ALA ALA ALA B B 262 262 . -1.012  -15.012 46.415 1.00 17.88 1 . N ?  
ATOM   3959 CA  CA  . ALA ALA ALA B B 262 262 . -0.204  -16.223 46.444 1.00 17.04 1 . C ?  
ATOM   3960 CB  CB  . ALA ALA ALA B B 262 262 . 1.243   -15.898 46.804 1.00 18.42 1 . C ?  
ATOM   3961 C   C   . ALA ALA ALA B B 262 262 . -0.816  -17.191 47.453 1.00 20.43 1 . C ?  
ATOM   3962 O   O   . ALA ALA ALA B B 262 262 . -0.976  -18.386 47.188 1.00 18.63 1 . O ?  
ATOM   3963 N   N   . HIS HIS HIS B B 263 263 . -1.180  -16.645 48.604 1.00 17.92 1 . N ?  
ATOM   3964 CA  CA  . HIS HIS HIS B B 263 263 . -1.741  -17.431 49.694 1.00 18.86 1 . C ?  
ATOM   3965 CB  CB  . HIS HIS HIS B B 263 263 . -1.973  -16.523 50.907 1.00 18.64 1 . C ?  
ATOM   3966 CG  CG  . HIS HIS HIS B B 263 263 . -2.529  -17.245 52.092 1.00 22.76 1 . C ?  
ATOM   3967 ND1 ND1 . HIS HIS HIS B B 263 263 . -1.725  -17.898 53.002 1.00 25.34 1 . N ?  
ATOM   3968 CE1 CE1 . HIS HIS HIS B B 263 263 . -2.482  -18.447 53.938 1.00 27.58 1 . C ?  
ATOM   3969 NE2 NE2 . HIS HIS HIS B B 263 263 . -3.748  -18.186 53.657 1.00 27.62 1 . N ?  
ATOM   3970 CD2 CD2 . HIS HIS HIS B B 263 263 . -3.804  -17.442 52.502 1.00 27.83 1 . C ?  
ATOM   3971 C   C   . HIS HIS HIS B B 263 263 . -3.046  -18.143 49.309 1.00 20.98 1 . C ?  
ATOM   3972 O   O   . HIS HIS HIS B B 263 263 . -3.210  -19.334 49.563 1.00 23.58 1 . O ?  
ATOM   3973 N   N   . VAL VAL VAL B B 264 264 . -3.960  -17.414 48.684 1.00 19.93 1 . N ?  
ATOM   3974 CA  CA  . VAL VAL VAL B B 264 264 . -5.261  -17.941 48.280 1.00 18.50 1 . C ?  
ATOM   3975 CB  CB  . VAL VAL VAL B B 264 264 . -6.180  -16.786 47.813 1.00 21.14 1 . C ?  
ATOM   3976 CG1 CG1 . VAL VAL VAL B B 264 264 . -7.391  -17.305 47.051 1.00 30.49 1 . C ?  
ATOM   3977 CG2 CG2 . VAL VAL VAL B B 264 264 . -6.613  -15.938 49.011 1.00 22.29 1 . C ?  
ATOM   3978 C   C   . VAL VAL VAL B B 264 264 . -5.132  -18.992 47.168 1.00 22.93 1 . C ?  
ATOM   3979 O   O   . VAL VAL VAL B B 264 264 . -5.938  -19.929 47.086 1.00 25.74 1 . O ?  
ATOM   3980 N   N   . THR THR THR B B 265 265 . -4.110  -18.853 46.328 1.00 22.01 1 . N ?  
ATOM   3981 CA  CA  . THR THR THR B B 265 265 . -3.971  -19.741 45.176 1.00 22.27 1 . C ?  
ATOM   3982 CB  CB  . THR THR THR B B 265 265 . -3.576  -18.953 43.910 1.00 20.15 1 . C ?  
ATOM   3983 OG1 OG1 . THR THR THR B B 265 265 . -2.326  -18.286 44.129 1.00 20.06 1 . O ?  
ATOM   3984 CG2 CG2 . THR THR THR B B 265 265 . -4.664  -17.920 43.562 1.00 23.28 1 . C ?  
ATOM   3985 C   C   . THR THR THR B B 265 265 . -2.953  -20.867 45.390 1.00 23.51 1 . C ?  
ATOM   3986 O   O   . THR THR THR B B 265 265 . -2.688  -21.644 44.474 1.00 28.59 1 . O ?  
ATOM   3987 N   N   . GLY GLY GLY B B 266 266 . -2.382  -20.950 46.588 1.00 25.01 1 . N ?  
ATOM   3988 CA  CA  . GLY GLY GLY B B 266 266 . -1.426  -22.001 46.904 1.00 25.02 1 . C ?  
ATOM   3989 C   C   . GLY GLY GLY B B 266 266 . -0.049  -21.860 46.268 1.00 28.14 1 . C ?  
ATOM   3990 O   O   . GLY GLY GLY B B 266 266 . 0.622   -22.857 46.000 1.00 28.74 1 . O ?  
ATOM   3991 N   N   . LEU LEU LEU B B 267 267 . 0.368   -20.621 46.024 1.00 19.65 1 . N ?  
ATOM   3992 CA  CA  . LEU LEU LEU B B 267 267 . 1.684   -20.319 45.479 1.00 20.10 1 . C ?  
ATOM   3993 CB  CB  . LEU LEU LEU B B 267 267 . 1.547   -19.458 44.213 1.00 19.41 1 . C ?  
ATOM   3994 CG  CG  . LEU LEU LEU B B 267 267 . 0.787   -20.116 43.060 1.00 22.07 1 . C ?  
ATOM   3995 CD1 CD1 . LEU LEU LEU B B 267 267 . 0.493   -19.089 41.973 1.00 21.72 1 . C ?  
ATOM   3996 CD2 CD2 . LEU LEU LEU B B 267 267 . 1.576   -21.295 42.478 1.00 24.75 1 . C ?  
ATOM   3997 C   C   . LEU LEU LEU B B 267 267 . 2.536   -19.601 46.514 1.00 21.29 1 . C ?  
ATOM   3998 O   O   . LEU LEU LEU B B 267 267 . 2.029   -19.192 47.560 1.00 27.27 1 . O ?  
ATOM   3999 N   N   . ARG ARG ARG B B 268 268 . 3.825   -19.453 46.229 1.00 19.34 1 . N ?  
ATOM   4000 CA  CA  . ARG ARG ARG B B 268 268 . 4.705   -18.634 47.044 1.00 21.68 1 . C ?  
ATOM   4001 C   C   . ARG ARG ARG B B 268 268 . 4.904   -17.294 46.346 1.00 19.31 1 . C ?  
ATOM   4002 O   O   . ARG ARG ARG B B 268 268 . 4.918   -17.255 45.124 1.00 20.85 1 . O ?  
ATOM   4003 CB  CB  . ARG ARG ARG B B 268 268 . 6.056   -19.322 47.250 1.00 26.23 1 . C ?  
ATOM   4004 CG  CG  . ARG ARG ARG B B 268 268 . 5.969   -20.656 47.984 1.00 37.59 1 . C ?  
ATOM   4005 CD  CD  . ARG ARG ARG B B 268 268 . 7.331   -21.325 48.083 1.00 37.28 1 . C ?  
ATOM   4006 NE  NE  . ARG ARG ARG B B 268 268 . 7.717   -21.991 46.840 1.00 44.46 1 . N ?  
ATOM   4007 CZ  CZ  . ARG ARG ARG B B 268 268 . 8.797   -21.684 46.123 1.00 45.85 1 . C ?  
ATOM   4008 NH1 NH1 . ARG ARG ARG B B 268 268 . 9.617   -20.717 46.521 1.00 46.41 1 . N ?  
ATOM   4009 NH2 NH2 . ARG ARG ARG B B 268 268 . 9.060   -22.352 45.007 1.00 47.03 1 . N ?  
ATOM   4010 N   N   . PRO PRO PRO B B 269 269 . 5.087   -16.201 47.108 1.00 19.89 1 . N ?  
ATOM   4011 CA  CA  . PRO PRO PRO B B 269 269 . 5.375   -14.919 46.452 1.00 19.54 1 . C ?  
ATOM   4012 CB  CB  . PRO PRO PRO B B 269 269 . 5.353   -13.900 47.608 1.00 22.43 1 . C ?  
ATOM   4013 CG  CG  . PRO PRO PRO B B 269 269 . 4.739   -14.593 48.752 1.00 23.01 1 . C ?  
ATOM   4014 CD  CD  . PRO PRO PRO B B 269 269 . 4.974   -16.065 48.568 1.00 21.21 1 . C ?  
ATOM   4015 C   C   . PRO PRO PRO B B 269 269 . 6.748   -14.913 45.777 1.00 22.81 1 . C ?  
ATOM   4016 O   O   . PRO PRO PRO B B 269 269 . 7.709   -15.441 46.344 1.00 21.79 1 . O ?  
ATOM   4017 N   N   . GLY GLY GLY B B 270 270 . 6.843   -14.298 44.599 1.00 18.99 1 . N ?  
ATOM   4018 CA  CA  . GLY GLY GLY B B 270 270 . 8.090   -14.262 43.860 1.00 19.04 1 . C ?  
ATOM   4019 C   C   . GLY GLY GLY B B 270 270 . 8.740   -12.890 43.900 1.00 19.66 1 . C ?  
ATOM   4020 O   O   . GLY GLY GLY B B 270 270 . 9.501   -12.591 44.825 1.00 19.71 1 . O ?  
ATOM   4021 N   N   . GLU GLU GLU B B 271 271 . 8.452   -12.065 42.887 1.00 18.71 1 . N ?  
ATOM   4022 CA  CA  . GLU GLU GLU B B 271 271 . 8.998   -10.705 42.791 1.00 17.08 1 . C ?  
ATOM   4023 CB  CB  . GLU GLU GLU B B 271 271 . 9.976   -10.546 41.616 1.00 16.32 1 . C ?  
ATOM   4024 CG  CG  . GLU GLU GLU B B 271 271 . 11.204  -11.409 41.628 1.00 30.20 1 . C ?  
ATOM   4025 CD  CD  . GLU GLU GLU B B 271 271 . 12.063  -11.137 40.408 1.00 35.23 1 . C ?  
ATOM   4026 OE1 OE1 . GLU GLU GLU B B 271 271 . 11.651  -11.516 39.293 1.00 30.99 1 . O ?  
ATOM   4027 OE2 OE2 . GLU GLU GLU B B 271 271 . 13.134  -10.512 40.559 1.00 37.53 1 . O ?  
ATOM   4028 C   C   . GLU GLU GLU B B 271 271 . 7.910   -9.681  42.577 1.00 19.30 1 . C ?  
ATOM   4029 O   O   . GLU GLU GLU B B 271 271 . 6.887   -9.979  41.967 1.00 17.72 1 . O ?  
ATOM   4030 N   N   . PHE PHE PHE B B 272 272 . 8.156   -8.468  43.054 1.00 18.06 1 . N ?  
ATOM   4031 CA  CA  . PHE PHE PHE B B 272 272 . 7.331   -7.323  42.700 1.00 16.46 1 . C ?  
ATOM   4032 CB  CB  . PHE PHE PHE B B 272 272 . 6.819   -6.596  43.951 1.00 16.12 1 . C ?  
ATOM   4033 CG  CG  . PHE PHE PHE B B 272 272 . 6.195   -5.270  43.644 1.00 14.46 1 . C ?  
ATOM   4034 CD1 CD1 . PHE PHE PHE B B 272 272 . 5.076   -5.199  42.825 1.00 15.38 1 . C ?  
ATOM   4035 CE1 CE1 . PHE PHE PHE B B 272 272 . 4.499   -3.967  42.518 1.00 15.86 1 . C ?  
ATOM   4036 CZ  CZ  . PHE PHE PHE B B 272 272 . 5.039   -2.802  43.051 1.00 15.07 1 . C ?  
ATOM   4037 CE2 CE2 . PHE PHE PHE B B 272 272 . 6.148   -2.869  43.875 1.00 15.99 1 . C ?  
ATOM   4038 CD2 CD2 . PHE PHE PHE B B 272 272 . 6.725   -4.099  44.162 1.00 14.80 1 . C ?  
ATOM   4039 C   C   . PHE PHE PHE B B 272 272 . 8.152   -6.375  41.818 1.00 17.05 1 . C ?  
ATOM   4040 O   O   . PHE PHE PHE B B 272 272 . 9.238   -5.905  42.196 1.00 17.83 1 . O ?  
ATOM   4041 N   N   . ILE ILE ILE B B 273 273 . 7.663   -6.139  40.608 1.00 13.50 1 . N ?  
ATOM   4042 CA  CA  . ILE ILE ILE B B 273 273 . 8.349   -5.255  39.687 1.00 14.97 1 . C ?  
ATOM   4043 CB  CB  . ILE ILE ILE B B 273 273 . 8.435   -5.863  38.264 1.00 14.68 1 . C ?  
ATOM   4044 CG1 CG1 . ILE ILE ILE B B 273 273 . 9.289   -7.138  38.273 1.00 16.72 1 . C ?  
ATOM   4045 CD1 CD1 . ILE ILE ILE B B 273 273 . 8.508   -8.424  38.326 1.00 19.49 1 . C ?  
ATOM   4046 CG2 CG2 . ILE ILE ILE B B 273 273 . 9.037   -4.848  37.286 1.00 14.72 1 . C ?  
ATOM   4047 C   C   . ILE ILE ILE B B 273 273 . 7.583   -3.940  39.651 1.00 15.58 1 . C ?  
ATOM   4048 O   O   . ILE ILE ILE B B 273 273 . 6.391   -3.920  39.319 1.00 14.87 1 . O ?  
ATOM   4049 N   N   . HIS HIS HIS B B 274 274 . 8.261   -2.854  40.028 1.00 13.70 1 . N ?  
ATOM   4050 CA  CA  . HIS HIS HIS B B 274 274 . 7.660   -1.531  40.108 1.00 14.97 1 . C ?  
ATOM   4051 CB  CB  . HIS HIS HIS B B 274 274 . 8.100   -0.842  41.403 1.00 17.31 1 . C ?  
ATOM   4052 CG  CG  . HIS HIS HIS B B 274 274 . 7.408   0.461   41.661 1.00 17.95 1 . C ?  
ATOM   4053 ND1 ND1 . HIS HIS HIS B B 274 274 . 8.030   1.526   42.278 1.00 24.69 1 . N ?  
ATOM   4054 CE1 CE1 . HIS HIS HIS B B 274 274 . 7.176   2.529   42.381 1.00 24.04 1 . C ?  
ATOM   4055 NE2 NE2 . HIS HIS HIS B B 274 274 . 6.017   2.147   41.869 1.00 22.16 1 . N ?  
ATOM   4056 CD2 CD2 . HIS HIS HIS B B 274 274 . 6.142   0.862   41.398 1.00 18.75 1 . C ?  
ATOM   4057 C   C   . HIS HIS HIS B B 274 274 . 8.060   -0.680  38.918 1.00 16.27 1 . C ?  
ATOM   4058 O   O   . HIS HIS HIS B B 274 274 . 9.232   -0.333  38.770 1.00 15.97 1 . O ?  
ATOM   4059 N   N   . THR THR THR B B 275 275 . 7.098   -0.342  38.066 1.00 13.53 1 . N ?  
ATOM   4060 CA  CA  . THR THR THR B B 275 275 . 7.385   0.479   36.895 1.00 13.47 1 . C ?  
ATOM   4061 CB  CB  . THR THR THR B B 275 275 . 6.941   -0.222  35.601 1.00 16.50 1 . C ?  
ATOM   4062 OG1 OG1 . THR THR THR B B 275 275 . 7.723   -1.412  35.431 1.00 16.28 1 . O ?  
ATOM   4063 CG2 CG2 . THR THR THR B B 275 275 . 7.097   0.702   34.392 1.00 16.25 1 . C ?  
ATOM   4064 C   C   . THR THR THR B B 275 275 . 6.699   1.825   37.024 1.00 14.01 1 . C ?  
ATOM   4065 O   O   . THR THR THR B B 275 275 . 5.497   1.906   37.293 1.00 15.97 1 . O ?  
ATOM   4066 N   N   . LEU LEU LEU B B 276 276 . 7.480   2.888   36.855 1.00 14.27 1 . N ?  
ATOM   4067 CA  CA  . LEU LEU LEU B B 276 276 . 6.960   4.243   36.972 1.00 14.98 1 . C ?  
ATOM   4068 CB  CB  . LEU LEU LEU B B 276 276 . 7.819   5.051   37.955 1.00 18.65 1 . C ?  
ATOM   4069 CG  CG  . LEU LEU LEU B B 276 276 . 7.575   4.762   39.432 1.00 21.04 1 . C ?  
ATOM   4070 CD1 CD1 . LEU LEU LEU B B 276 276 . 8.721   5.341   40.239 1.00 23.45 1 . C ?  
ATOM   4071 CD2 CD2 . LEU LEU LEU B B 276 276 . 6.244   5.370   39.845 1.00 23.14 1 . C ?  
ATOM   4072 C   C   . LEU LEU LEU B B 276 276 . 6.920   4.984   35.640 1.00 16.17 1 . C ?  
ATOM   4073 O   O   . LEU LEU LEU B B 276 276 . 7.824   4.836   34.806 1.00 17.95 1 . O ?  
ATOM   4074 N   N   . GLY GLY GLY B B 277 277 . 5.887   5.812   35.481 1.00 15.92 1 . N ?  
ATOM   4075 CA  CA  . GLY GLY GLY B B 277 277 . 5.823   6.806   34.425 1.00 16.49 1 . C ?  
ATOM   4076 C   C   . GLY GLY GLY B B 277 277 . 6.477   8.088   34.918 1.00 17.24 1 . C ?  
ATOM   4077 O   O   . GLY GLY GLY B B 277 277 . 7.706   8.179   34.940 1.00 16.69 1 . O ?  
ATOM   4078 N   N   . ASP ASP ASP B B 278 278 . 5.666   9.063   35.327 1.00 15.57 1 . N ?  
ATOM   4079 CA  CA  . ASP ASP ASP B B 278 278 . 6.188   10.332  35.861 1.00 16.10 1 . C ?  
ATOM   4080 CB  CB  . ASP ASP ASP B B 278 278 . 5.143   11.448  35.724 1.00 17.48 1 . C ?  
ATOM   4081 CG  CG  . ASP ASP ASP B B 278 278 . 5.701   12.832  36.048 1.00 22.18 1 . C ?  
ATOM   4082 OD1 OD1 . ASP ASP ASP B B 278 278 . 6.452   12.957  37.031 1.00 25.15 1 . O 1- 
ATOM   4083 OD2 OD2 . ASP ASP ASP B B 278 278 . 5.386   13.783  35.310 1.00 22.67 1 . O ?  
ATOM   4084 C   C   . ASP ASP ASP B B 278 278 . 6.598   10.158  37.311 1.00 17.46 1 . C ?  
ATOM   4085 O   O   . ASP ASP ASP B B 278 278 . 5.757   10.167  38.205 1.00 17.66 1 . O ?  
ATOM   4086 N   N   . ALA ALA ALA B B 279 279 . 7.903   9.989   37.538 1.00 17.47 1 . N ?  
ATOM   4087 CA  CA  . ALA ALA ALA B B 279 279 . 8.445   9.836   38.883 1.00 17.66 1 . C ?  
ATOM   4088 CB  CB  . ALA ALA ALA B B 279 279 . 9.585   8.824   38.897 1.00 17.24 1 . C ?  
ATOM   4089 C   C   . ALA ALA ALA B B 279 279 . 8.925   11.204  39.357 1.00 16.76 1 . C ?  
ATOM   4090 O   O   . ALA ALA ALA B B 279 279 . 9.822   11.778  38.760 1.00 20.78 1 . O ?  
ATOM   4091 N   N   . HIS HIS HIS B B 280 280 . 8.303   11.744  40.395 1.00 16.78 1 . N ?  
ATOM   4092 CA  CA  . HIS HIS HIS B B 280 280 . 8.593   13.129  40.751 1.00 18.30 1 . C ?  
ATOM   4093 CB  CB  . HIS HIS HIS B B 280 280 . 7.480   14.054  40.246 1.00 18.41 1 . C ?  
ATOM   4094 CG  CG  . HIS HIS HIS B B 280 280 . 6.104   13.576  40.581 1.00 20.99 1 . C ?  
ATOM   4095 ND1 ND1 . HIS HIS HIS B B 280 280 . 5.434   13.969  41.718 1.00 25.00 1 . N ?  
ATOM   4096 CE1 CE1 . HIS HIS HIS B B 280 280 . 4.253   13.378  41.756 1.00 20.32 1 . C ?  
ATOM   4097 NE2 NE2 . HIS HIS HIS B B 280 280 . 4.141   12.603  40.692 1.00 23.70 1 . N ?  
ATOM   4098 CD2 CD2 . HIS HIS HIS B B 280 280 . 5.287   12.706  39.944 1.00 17.07 1 . C ?  
ATOM   4099 C   C   . HIS HIS HIS B B 280 280 . 8.795   13.347  42.238 1.00 22.25 1 . C ?  
ATOM   4100 O   O   . HIS HIS HIS B B 280 280 . 8.259   12.628  43.087 1.00 18.60 1 . O ?  
ATOM   4101 N   N   . ILE ILE ILE B B 281 281 . 9.593   14.372  42.524 1.00 19.63 1 . N ?  
ATOM   4102 CA  CA  . ILE ILE ILE B B 281 281 . 9.770   14.902  43.864 1.00 20.42 1 . C ?  
ATOM   4103 CB  CB  . ILE ILE ILE B B 281 281 . 11.257  14.982  44.236 1.00 22.51 1 . C ?  
ATOM   4104 CG1 CG1 . ILE ILE ILE B B 281 281 . 11.848  13.577  44.349 1.00 20.04 1 . C ?  
ATOM   4105 CD1 CD1 . ILE ILE ILE B B 281 281 . 13.391  13.562  44.477 1.00 25.90 1 . C ?  
ATOM   4106 CG2 CG2 . ILE ILE ILE B B 281 281 . 11.454  15.771  45.529 1.00 23.77 1 . C ?  
ATOM   4107 C   C   . ILE ILE ILE B B 281 281 . 9.157   16.287  43.936 1.00 22.05 1 . C ?  
ATOM   4108 O   O   . ILE ILE ILE B B 281 281 . 9.522   17.175  43.161 1.00 23.25 1 . O ?  
ATOM   4109 N   N   . TYR TYR TYR B B 282 282 . 8.216   16.475  44.849 1.00 20.98 1 . N ?  
ATOM   4110 CA  CA  . TYR TYR TYR B B 282 282 . 7.686   17.804  45.093 1.00 24.12 1 . C ?  
ATOM   4111 CB  CB  . TYR TYR TYR B B 282 282 . 6.464   17.750  46.000 1.00 27.07 1 . C ?  
ATOM   4112 CG  CG  . TYR TYR TYR B B 282 282 . 5.227   17.306  45.253 1.00 21.66 1 . C ?  
ATOM   4113 CD1 CD1 . TYR TYR TYR B B 282 282 . 4.573   18.173  44.389 1.00 26.58 1 . C ?  
ATOM   4114 CE1 CE1 . TYR TYR TYR B B 282 282 . 3.446   17.770  43.691 1.00 29.87 1 . C ?  
ATOM   4115 CZ  CZ  . TYR TYR TYR B B 282 282 . 2.963   16.486  43.860 1.00 29.79 1 . C ?  
ATOM   4116 OH  OH  . TYR TYR TYR B B 282 282 . 1.842   16.090  43.170 1.00 31.29 1 . O ?  
ATOM   4117 CE2 CE2 . TYR TYR TYR B B 282 282 . 3.597   15.605  44.710 1.00 27.90 1 . C ?  
ATOM   4118 CD2 CD2 . TYR TYR TYR B B 282 282 . 4.730   16.013  45.393 1.00 29.05 1 . C ?  
ATOM   4119 C   C   . TYR TYR TYR B B 282 282 . 8.790   18.653  45.704 1.00 21.67 1 . C ?  
ATOM   4120 O   O   . TYR TYR TYR B B 282 282 . 9.572   18.172  46.529 1.00 24.09 1 . O ?  
ATOM   4121 N   N   . LYS LYS LYS B B 283 283 . 8.873   19.907  45.282 1.00 25.57 1 . N ?  
ATOM   4122 CA  CA  . LYS LYS LYS B B 283 283 . 9.990   20.736  45.711 1.00 22.61 1 . C ?  
ATOM   4123 CB  CB  . LYS LYS LYS B B 283 283 . 10.010  22.035  44.914 1.00 25.31 1 . C ?  
ATOM   4124 CG  CG  . LYS LYS LYS B B 283 283 . 10.506  21.819  43.498 1.00 27.42 1 . C ?  
ATOM   4125 CD  CD  . LYS LYS LYS B B 283 283 . 10.381  23.072  42.688 1.00 35.55 1 . C ?  
ATOM   4126 CE  CE  . LYS LYS LYS B B 283 283 . 10.886  22.866  41.283 1.00 28.14 1 . C ?  
ATOM   4127 NZ  NZ  . LYS LYS LYS B B 283 283 . 10.570  24.079  40.475 1.00 34.48 1 . N ?  
ATOM   4128 C   C   . LYS LYS LYS B B 283 283 . 9.934   20.999  47.207 1.00 25.69 1 . C ?  
ATOM   4129 O   O   . LYS LYS LYS B B 283 283 . 10.958  21.215  47.850 1.00 25.74 1 . O ?  
ATOM   4130 N   N   . THR THR THR B B 284 284 . 8.738   20.931  47.774 1.00 24.96 1 . N ?  
ATOM   4131 CA  CA  . THR THR THR B B 284 284 . 8.606   21.069  49.210 1.00 26.77 1 . C ?  
ATOM   4132 CB  CB  . THR THR THR B B 284 284 . 7.142   21.324  49.605 1.00 30.55 1 . C ?  
ATOM   4133 OG1 OG1 . THR THR THR B B 284 284 . 6.351   20.198  49.221 1.00 31.33 1 . O ?  
ATOM   4134 CG2 CG2 . THR THR THR B B 284 284 . 6.615   22.564  48.901 1.00 32.20 1 . C ?  
ATOM   4135 C   C   . THR THR THR B B 284 284 . 9.123   19.833  49.950 1.00 28.87 1 . C ?  
ATOM   4136 O   O   . THR THR THR B B 284 284 . 9.258   19.866  51.168 1.00 30.82 1 . O ?  
ATOM   4137 N   N   . HIS HIS HIS B B 285 285 . 9.407   18.747  49.224 1.00 25.45 1 . N ?  
ATOM   4138 CA  CA  . HIS HIS HIS B B 285 285 . 9.925   17.514  49.834 1.00 28.10 1 . C ?  
ATOM   4139 CB  CB  . HIS HIS HIS B B 285 285 . 9.284   16.284  49.180 1.00 25.17 1 . C ?  
ATOM   4140 CG  CG  . HIS HIS HIS B B 285 285 . 7.817   16.157  49.448 1.00 26.78 1 . C ?  
ATOM   4141 ND1 ND1 . HIS HIS HIS B B 285 285 . 7.018   15.243  48.795 1.00 28.38 1 . N ?  
ATOM   4142 CE1 CE1 . HIS HIS HIS B B 285 285 . 5.776   15.361  49.230 1.00 26.93 1 . C ?  
ATOM   4143 NE2 NE2 . HIS HIS HIS B B 285 285 . 5.744   16.308  50.149 1.00 29.05 1 . N ?  
ATOM   4144 CD2 CD2 . HIS HIS HIS B B 285 285 . 7.008   16.823  50.305 1.00 30.84 1 . C ?  
ATOM   4145 C   C   . HIS HIS HIS B B 285 285 . 11.447  17.359  49.755 1.00 27.20 1 . C ?  
ATOM   4146 O   O   . HIS HIS HIS B B 285 285 . 11.992  16.350  50.204 1.00 27.86 1 . O ?  
ATOM   4147 N   N   . ILE ILE ILE B B 286 286 . 12.129  18.340  49.174 1.00 28.89 1 . N ?  
ATOM   4148 CA  CA  . ILE ILE ILE B B 286 286 . 13.568  18.215  48.941 1.00 28.23 1 . C ?  
ATOM   4149 CB  CB  . ILE ILE ILE B B 286 286 . 14.104  19.417  48.140 1.00 25.01 1 . C ?  
ATOM   4150 CG1 CG1 . ILE ILE ILE B B 286 286 . 13.630  19.319  46.687 1.00 25.67 1 . C ?  
ATOM   4151 CD1 CD1 . ILE ILE ILE B B 286 286 . 13.914  20.539  45.830 1.00 29.33 1 . C ?  
ATOM   4152 CG2 CG2 . ILE ILE ILE B B 286 286 . 15.625  19.440  48.177 1.00 27.28 1 . C ?  
ATOM   4153 C   C   . ILE ILE ILE B B 286 286 . 14.356  18.050  50.250 1.00 28.33 1 . C ?  
ATOM   4154 O   O   . ILE ILE ILE B B 286 286 . 15.185  17.144  50.375 1.00 26.90 1 . O ?  
ATOM   4155 N   N   . GLU GLU GLU B B 287 287 . 14.084  18.887  51.242 1.00 30.22 1 . N ?  
ATOM   4156 CA  CA  . GLU GLU GLU B B 287 287 . 14.861  18.778  52.475 1.00 34.03 1 . C ?  
ATOM   4157 CB  CB  . GLU GLU GLU B B 287 287 . 14.650  20.011  53.357 1.00 36.21 1 . C ?  
ATOM   4158 CG  CG  . GLU GLU GLU B B 287 287 . 15.922  20.841  53.516 1.00 46.51 1 . C ?  
ATOM   4159 CD  CD  . GLU GLU GLU B B 287 287 . 17.178  19.977  53.648 1.00 50.56 1 . C ?  
ATOM   4160 OE1 OE1 . GLU GLU GLU B B 287 287 . 17.339  19.328  54.709 1.00 53.95 1 . O ?  
ATOM   4161 OE2 OE2 . GLU GLU GLU B B 287 287 . 17.997  19.941  52.696 1.00 42.60 1 . O ?  
ATOM   4162 C   C   . GLU GLU GLU B B 287 287 . 14.590  17.490  53.278 1.00 32.04 1 . C ?  
ATOM   4163 O   O   . GLU GLU GLU B B 287 287 . 15.546  16.847  53.726 1.00 28.45 1 . O ?  
ATOM   4164 N   N   . PRO PRO PRO B B 288 288 . 13.310  17.093  53.454 1.00 27.28 1 . N ?  
ATOM   4165 CA  CA  . PRO PRO PRO B B 288 288 . 13.127  15.806  54.142 1.00 28.60 1 . C ?  
ATOM   4166 CB  CB  . PRO PRO PRO B B 288 288 . 11.599  15.683  54.272 1.00 27.42 1 . C ?  
ATOM   4167 CG  CG  . PRO PRO PRO B B 288 288 . 11.015  16.702  53.328 1.00 33.69 1 . C ?  
ATOM   4168 CD  CD  . PRO PRO PRO B B 288 288 . 12.032  17.807  53.271 1.00 32.05 1 . C ?  
ATOM   4169 C   C   . PRO PRO PRO B B 288 288 . 13.709  14.600  53.381 1.00 29.07 1 . C ?  
ATOM   4170 O   O   . PRO PRO PRO B B 288 288 . 14.148  13.628  54.004 1.00 26.81 1 . O ?  
ATOM   4171 N   N   . LEU LEU LEU B B 289 289 . 13.723  14.651  52.052 1.00 25.95 1 . N ?  
ATOM   4172 CA  CA  . LEU LEU LEU B B 289 289 . 14.285  13.542  51.288 1.00 23.99 1 . C ?  
ATOM   4173 CB  CB  . LEU LEU LEU B B 289 289 . 13.759  13.564  49.841 1.00 23.11 1 . C ?  
ATOM   4174 CG  CG  . LEU LEU LEU B B 289 289 . 12.313  13.072  49.659 1.00 24.89 1 . C ?  
ATOM   4175 CD1 CD1 . LEU LEU LEU B B 289 289 . 11.820  13.335  48.245 1.00 26.97 1 . C ?  
ATOM   4176 CD2 CD2 . LEU LEU LEU B B 289 289 . 12.190  11.604  49.998 1.00 26.28 1 . C ?  
ATOM   4177 C   C   . LEU LEU LEU B B 289 289 . 15.818  13.564  51.316 1.00 25.51 1 . C ?  
ATOM   4178 O   O   . LEU LEU LEU B B 289 289 . 16.461  12.517  51.254 1.00 25.93 1 . O ?  
ATOM   4179 N   N   . ARG ARG ARG B B 290 290 . 16.407  14.750  51.431 1.00 27.62 1 . N ?  
ATOM   4180 CA  CA  . ARG ARG ARG B B 290 290 . 17.860  14.836  51.556 1.00 28.39 1 . C ?  
ATOM   4181 CB  CB  . ARG ARG ARG B B 290 290 . 18.345  16.283  51.414 1.00 30.25 1 . C ?  
ATOM   4182 CG  CG  . ARG ARG ARG B B 290 290 . 18.311  16.780  49.962 1.00 29.61 1 . C ?  
ATOM   4183 CD  CD  . ARG ARG ARG B B 290 290 . 19.005  18.121  49.786 1.00 35.61 1 . C ?  
ATOM   4184 NE  NE  . ARG ARG ARG B B 290 290 . 20.455  18.006  49.904 1.00 30.12 1 . N ?  
ATOM   4185 CZ  CZ  . ARG ARG ARG B B 290 290 . 21.236  18.964  50.393 1.00 34.63 1 . C ?  
ATOM   4186 NH1 NH1 . ARG ARG ARG B B 290 290 . 20.706  20.108  50.812 1.00 36.25 1 . N ?  
ATOM   4187 NH2 NH2 . ARG ARG ARG B B 290 290 . 22.547  18.775  50.463 1.00 37.65 1 . N ?  
ATOM   4188 C   C   . ARG ARG ARG B B 290 290 . 18.288  14.235  52.892 1.00 27.87 1 . C ?  
ATOM   4189 O   O   . ARG ARG ARG B B 290 290 . 19.329  13.587  52.981 1.00 30.70 1 . O ?  
ATOM   4190 N   N   . LEU LEU LEU B B 291 291 . 17.461  14.425  53.915 1.00 28.25 1 . N ?  
ATOM   4191 CA  CA  . LEU LEU LEU B B 291 291 . 17.671  13.758  55.202 1.00 28.86 1 . C ?  
ATOM   4192 CB  CB  . LEU LEU LEU B B 291 291 . 16.662  14.254  56.240 1.00 30.27 1 . C ?  
ATOM   4193 CG  CG  . LEU LEU LEU B B 291 291 . 16.644  13.483  57.565 1.00 35.49 1 . C ?  
ATOM   4194 CD1 CD1 . LEU LEU LEU B B 291 291 . 17.957  13.670  58.317 1.00 39.23 1 . C ?  
ATOM   4195 CD2 CD2 . LEU LEU LEU B B 291 291 . 15.461  13.902  58.423 1.00 33.86 1 . C ?  
ATOM   4196 C   C   . LEU LEU LEU B B 291 291 . 17.566  12.242  55.070 1.00 30.18 1 . C ?  
ATOM   4197 O   O   . LEU LEU LEU B B 291 291 . 18.408  11.501  55.581 1.00 27.79 1 . O ?  
ATOM   4198 N   N   . GLN GLN GLN B B 292 292 . 16.521  11.771  54.397 1.00 26.65 1 . N ?  
ATOM   4199 CA  CA  . GLN GLN GLN B B 292 292 . 16.335  10.332  54.244 1.00 25.17 1 . C ?  
ATOM   4200 CB  CB  . GLN GLN GLN B B 292 292 . 15.039  10.041  53.481 1.00 24.80 1 . C ?  
ATOM   4201 CG  CG  . GLN GLN GLN B B 292 292 . 14.651  8.575   53.483 1.00 23.92 1 . C ?  
ATOM   4202 CD  CD  . GLN GLN GLN B B 292 292 . 13.257  8.338   52.919 1.00 23.09 1 . C ?  
ATOM   4203 OE1 OE1 . GLN GLN GLN B B 292 292 . 12.488  9.271   52.721 1.00 25.13 1 . O ?  
ATOM   4204 NE2 NE2 . GLN GLN GLN B B 292 292 . 12.946  7.090   52.634 1.00 21.56 1 . N ?  
ATOM   4205 C   C   . GLN GLN GLN B B 292 292 . 17.532  9.695   53.530 1.00 24.34 1 . C ?  
ATOM   4206 O   O   . GLN GLN GLN B B 292 292 . 17.930  8.572   53.835 1.00 26.46 1 . O ?  
ATOM   4207 N   N   . LEU LEU LEU B B 293 293 . 18.119  10.431  52.593 1.00 23.83 1 . N ?  
ATOM   4208 CA  CA  . LEU LEU LEU B B 293 293 . 19.215  9.909   51.790 1.00 23.34 1 . C ?  
ATOM   4209 CB  CB  . LEU LEU LEU B B 293 293 . 19.469  10.825  50.597 1.00 23.27 1 . C ?  
ATOM   4210 CG  CG  . LEU LEU LEU B B 293 293 . 18.493  10.628  49.431 1.00 23.61 1 . C ?  
ATOM   4211 CD1 CD1 . LEU LEU LEU B B 293 293 . 18.589  11.773  48.436 1.00 28.48 1 . C ?  
ATOM   4212 CD2 CD2 . LEU LEU LEU B B 293 293 . 18.781  9.294   48.753 1.00 26.97 1 . C ?  
ATOM   4213 C   C   . LEU LEU LEU B B 293 293 . 20.501  9.727   52.600 1.00 28.45 1 . C ?  
ATOM   4214 O   O   . LEU LEU LEU B B 293 293 . 21.440  9.082   52.135 1.00 28.45 1 . O ?  
ATOM   4215 N   N   . THR THR THR B B 294 294 . 20.535  10.290  53.805 1.00 30.03 1 . N ?  
ATOM   4216 CA  CA  . THR THR THR B B 294 294 . 21.690  10.122  54.685 1.00 28.57 1 . C ?  
ATOM   4217 CB  CB  . THR THR THR B B 294 294 . 21.864  11.311  55.642 1.00 28.10 1 . C ?  
ATOM   4218 OG1 OG1 . THR THR THR B B 294 294 . 20.831  11.293  56.634 1.00 29.96 1 . O ?  
ATOM   4219 CG2 CG2 . THR THR THR B B 294 294 . 21.831  12.620  54.881 1.00 30.05 1 . C ?  
ATOM   4220 C   C   . THR THR THR B B 294 294 . 21.580  8.857   55.520 1.00 34.82 1 . C ?  
ATOM   4221 O   O   . THR THR THR B B 294 294 . 22.476  8.541   56.300 1.00 36.01 1 . O ?  
ATOM   4222 N   N   . ARG ARG ARG B B 295 295 . 20.483  8.128   55.351 1.00 28.89 1 . N ?  
ATOM   4223 CA  CA  . ARG ARG ARG B B 295 295 . 20.219  6.954   56.178 1.00 26.95 1 . C ?  
ATOM   4224 CB  CB  . ARG ARG ARG B B 295 295 . 18.759  6.950   56.627 1.00 29.00 1 . C ?  
ATOM   4225 CG  CG  . ARG ARG ARG B B 295 295 . 18.387  8.144   57.464 1.00 28.23 1 . C ?  
ATOM   4226 CD  CD  . ARG ARG ARG B B 295 295 . 16.916  8.134   57.788 1.00 26.73 1 . C ?  
ATOM   4227 NE  NE  . ARG ARG ARG B B 295 295 . 16.573  9.137   58.790 1.00 26.28 1 . N ?  
ATOM   4228 CZ  CZ  . ARG ARG ARG B B 295 295 . 15.353  9.302   59.294 1.00 30.39 1 . C ?  
ATOM   4229 NH1 NH1 . ARG ARG ARG B B 295 295 . 14.352  8.531   58.873 1.00 27.64 1 . N ?  
ATOM   4230 NH2 NH2 . ARG ARG ARG B B 295 295 . 15.131  10.241  60.212 1.00 30.65 1 . N ?  
ATOM   4231 C   C   . ARG ARG ARG B B 295 295 . 20.531  5.646   55.474 1.00 31.17 1 . C ?  
ATOM   4232 O   O   . ARG ARG ARG B B 295 295 . 20.267  5.494   54.283 1.00 30.50 1 . O ?  
ATOM   4233 N   N   . THR THR THR B B 296 296 . 21.084  4.697   56.225 1.00 29.55 1 . N ?  
ATOM   4234 CA  CA  . THR THR THR B B 296 296 . 21.402  3.377   55.692 1.00 31.03 1 . C ?  
ATOM   4235 CB  CB  . THR THR THR B B 296 296 . 22.655  2.790   56.367 1.00 34.09 1 . C ?  
ATOM   4236 OG1 OG1 . THR THR THR B B 296 296 . 23.732  3.730   56.271 1.00 35.87 1 . O ?  
ATOM   4237 CG2 CG2 . THR THR THR B B 296 296 . 23.057  1.479   55.714 1.00 35.75 1 . C ?  
ATOM   4238 C   C   . THR THR THR B B 296 296 . 20.232  2.422   55.901 1.00 28.44 1 . C ?  
ATOM   4239 O   O   . THR THR THR B B 296 296 . 19.726  2.316   57.012 1.00 28.25 1 . O ?  
ATOM   4240 N   N   . PRO PRO PRO B B 297 297 . 19.800  1.717   54.838 1.00 27.71 1 . N ?  
ATOM   4241 CA  CA  . PRO PRO PRO B B 297 297 . 18.700  0.760   55.027 1.00 28.85 1 . C ?  
ATOM   4242 CB  CB  . PRO PRO PRO B B 297 297 . 18.523  0.146   53.630 1.00 29.26 1 . C ?  
ATOM   4243 CG  CG  . PRO PRO PRO B B 297 297 . 19.014  1.192   52.701 1.00 28.06 1 . C ?  
ATOM   4244 CD  CD  . PRO PRO PRO B B 297 297 . 20.188  1.830   53.422 1.00 30.30 1 . C ?  
ATOM   4245 C   C   . PRO PRO PRO B B 297 297 . 19.013  -0.334  56.046 1.00 27.23 1 . C ?  
ATOM   4246 O   O   . PRO PRO PRO B B 297 297 . 20.165  -0.767  56.146 1.00 31.01 1 . O ?  
ATOM   4247 N   N   . ARG ARG ARG B B 298 298 . 17.993  -0.751  56.793 1.00 26.66 1 . N ?  
ATOM   4248 CA  CA  . ARG ARG ARG B B 298 298 . 18.061  -1.912  57.668 1.00 25.60 1 . C ?  
ATOM   4249 CB  CB  . ARG ARG ARG B B 298 298 . 17.274  -1.680  58.970 1.00 25.60 1 . C ?  
ATOM   4250 CG  CG  . ARG ARG ARG B B 298 298 . 18.025  -0.921  60.063 1.00 34.91 1 . C ?  
ATOM   4251 CD  CD  . ARG ARG ARG B B 298 298 . 17.639  0.538   60.064 1.00 31.12 1 . C ?  
ATOM   4252 NE  NE  . ARG ARG ARG B B 298 298 . 18.314  1.320   61.100 1.00 29.52 1 . N ?  
ATOM   4253 CZ  CZ  . ARG ARG ARG B B 298 298 . 17.733  1.729   62.222 1.00 34.29 1 . C ?  
ATOM   4254 NH1 NH1 . ARG ARG ARG B B 298 298 . 16.472  1.406   62.479 1.00 29.09 1 . N ?  
ATOM   4255 NH2 NH2 . ARG ARG ARG B B 298 298 . 18.418  2.452   63.100 1.00 39.54 1 . N ?  
ATOM   4256 C   C   . ARG ARG ARG B B 298 298 . 17.498  -3.115  56.924 1.00 29.44 1 . C ?  
ATOM   4257 O   O   . ARG ARG ARG B B 298 298 . 16.749  -2.947  55.952 1.00 27.36 1 . O ?  
ATOM   4258 N   N   . PRO PRO PRO B B 299 299 . 17.858  -4.330  57.359 1.00 26.11 1 . N ?  
ATOM   4259 CA  CA  . PRO PRO PRO B B 299 299 . 17.266  -5.534  56.770 1.00 24.82 1 . C ?  
ATOM   4260 CB  CB  . PRO PRO PRO B B 299 299 . 17.747  -6.647  57.703 1.00 29.42 1 . C ?  
ATOM   4261 CG  CG  . PRO PRO PRO B B 299 299 . 19.047  -6.131  58.233 1.00 30.38 1 . C ?  
ATOM   4262 CD  CD  . PRO PRO PRO B B 299 299 . 18.869  -4.662  58.387 1.00 26.93 1 . C ?  
ATOM   4263 C   C   . PRO PRO PRO B B 299 299 . 15.735  -5.459  56.740 1.00 27.66 1 . C ?  
ATOM   4264 O   O   . PRO PRO PRO B B 299 299 . 15.125  -5.016  57.715 1.00 25.93 1 . O ?  
ATOM   4265 N   N   . PHE PHE PHE B B 300 300 . 15.137  -5.854  55.617 1.00 26.08 1 . N ?  
ATOM   4266 CA  CA  . PHE PHE PHE B B 300 300 . 13.683  -5.831  55.462 1.00 22.54 1 . C ?  
ATOM   4267 CB  CB  . PHE PHE PHE B B 300 300 . 13.280  -6.294  54.054 1.00 22.28 1 . C ?  
ATOM   4268 CG  CG  . PHE PHE PHE B B 300 300 . 13.348  -5.214  52.987 1.00 19.33 1 . C ?  
ATOM   4269 CD1 CD1 . PHE PHE PHE B B 300 300 . 13.035  -3.897  53.273 1.00 21.43 1 . C ?  
ATOM   4270 CE1 CE1 . PHE PHE PHE B B 300 300 . 13.093  -2.910  52.275 1.00 24.10 1 . C ?  
ATOM   4271 CZ  CZ  . PHE PHE PHE B B 300 300 . 13.459  -3.256  50.975 1.00 21.99 1 . C ?  
ATOM   4272 CE2 CE2 . PHE PHE PHE B B 300 300 . 13.774  -4.582  50.678 1.00 20.95 1 . C ?  
ATOM   4273 CD2 CD2 . PHE PHE PHE B B 300 300 . 13.709  -5.550  51.684 1.00 21.57 1 . C ?  
ATOM   4274 C   C   . PHE PHE PHE B B 300 300 . 13.010  -6.736  56.491 1.00 22.14 1 . C ?  
ATOM   4275 O   O   . PHE PHE PHE B B 300 300 . 13.597  -7.725  56.920 1.00 24.78 1 . O ?  
ATOM   4276 N   N   . PRO PRO PRO B B 301 301 . 11.756  -6.428  56.854 1.00 22.10 1 . N ?  
ATOM   4277 CA  CA  . PRO PRO PRO B B 301 301 . 10.999  -7.345  57.709 1.00 25.14 1 . C ?  
ATOM   4278 CB  CB  . PRO PRO PRO B B 301 301 . 9.792   -6.511  58.128 1.00 23.14 1 . C ?  
ATOM   4279 CG  CG  . PRO PRO PRO B B 301 301 . 9.572   -5.612  56.950 1.00 21.19 1 . C ?  
ATOM   4280 CD  CD  . PRO PRO PRO B B 301 301 . 10.959  -5.253  56.465 1.00 20.51 1 . C ?  
ATOM   4281 C   C   . PRO PRO PRO B B 301 301 . 10.548  -8.582  56.944 1.00 22.04 1 . C ?  
ATOM   4282 O   O   . PRO PRO PRO B B 301 301 . 10.808  -8.715  55.741 1.00 23.02 1 . O ?  
ATOM   4283 N   N   . ARG ARG ARG B B 302 302 . 9.867   -9.476  57.646 1.00 22.96 1 . N ?  
ATOM   4284 CA  CA  . ARG ARG ARG B B 302 302 . 9.183   -10.587 57.014 1.00 24.73 1 . C ?  
ATOM   4285 CB  CB  . ARG ARG ARG B B 302 302 . 9.705   -11.926 57.532 1.00 27.15 1 . C ?  
ATOM   4286 CG  CG  . ARG ARG ARG B B 302 302 . 11.207  -12.087 57.363 1.00 29.43 1 . C ?  
ATOM   4287 CD  CD  . ARG ARG ARG B B 302 302 . 11.631  -13.533 57.571 1.00 40.03 1 . C ?  
ATOM   4288 NE  NE  . ARG ARG ARG B B 302 302 . 10.883  -14.197 58.638 1.00 43.79 1 . N ?  
ATOM   4289 CZ  CZ  . ARG ARG ARG B B 302 302 . 11.143  -14.072 59.937 1.00 46.27 1 . C ?  
ATOM   4290 NH1 NH1 . ARG ARG ARG B B 302 302 . 12.135  -13.292 60.351 1.00 50.31 1 . N ?  
ATOM   4291 NH2 NH2 . ARG ARG ARG B B 302 302 . 10.402  -14.725 60.826 1.00 42.58 1 . N ?  
ATOM   4292 C   C   . ARG ARG ARG B B 302 302 . 7.691   -10.446 57.273 1.00 23.13 1 . C ?  
ATOM   4293 O   O   . ARG ARG ARG B B 302 302 . 7.279   -9.769  58.219 1.00 22.97 1 . O ?  
ATOM   4294 N   N   . LEU LEU LEU B B 303 303 . 6.885   -11.058 56.411 1.00 23.09 1 . N ?  
ATOM   4295 CA  CA  . LEU LEU LEU B B 303 303 . 5.442   -11.026 56.568 1.00 22.10 1 . C ?  
ATOM   4296 CB  CB  . LEU LEU LEU B B 303 303 . 4.775   -10.292 55.392 1.00 19.13 1 . C ?  
ATOM   4297 CG  CG  . LEU LEU LEU B B 303 303 . 3.246   -10.242 55.417 1.00 21.74 1 . C ?  
ATOM   4298 CD1 CD1 . LEU LEU LEU B B 303 303 . 2.730   -9.446  56.613 1.00 22.13 1 . C ?  
ATOM   4299 CD2 CD2 . LEU LEU LEU B B 303 303 . 2.728   -9.650  54.099 1.00 21.73 1 . C ?  
ATOM   4300 C   C   . LEU LEU LEU B B 303 303 . 4.899   -12.435 56.665 1.00 22.40 1 . C ?  
ATOM   4301 O   O   . LEU LEU LEU B B 303 303 . 5.163   -13.278 55.799 1.00 21.71 1 . O ?  
ATOM   4302 N   N   . GLU GLU GLU B B 304 304 . 4.138   -12.678 57.728 1.00 24.58 1 . N ?  
ATOM   4303 CA  CA  . GLU GLU GLU B B 304 304 . 3.482   -13.944 57.945 1.00 24.98 1 . C ?  
ATOM   4304 CB  CB  . GLU GLU GLU B B 304 304 . 3.891   -14.518 59.303 1.00 26.58 1 . C ?  
ATOM   4305 CG  CG  . GLU GLU GLU B B 304 304 . 5.350   -14.941 59.357 1.00 27.66 1 . C ?  
ATOM   4306 CD  CD  . GLU GLU GLU B B 304 304 . 5.791   -15.366 60.748 1.00 38.92 1 . C ?  
ATOM   4307 OE1 OE1 . GLU GLU GLU B B 304 304 . 5.017   -15.170 61.716 1.00 37.77 1 . O ?  
ATOM   4308 OE2 OE2 . GLU GLU GLU B B 304 304 . 6.914   -15.894 60.867 1.00 39.51 1 . O ?  
ATOM   4309 C   C   . GLU GLU GLU B B 304 304 . 1.970   -13.792 57.871 1.00 23.10 1 . C ?  
ATOM   4310 O   O   . GLU GLU GLU B B 304 304 . 1.414   -12.794 58.318 1.00 25.97 1 . O ?  
ATOM   4311 N   N   . ILE ILE ILE B B 305 305 . 1.318   -14.792 57.299 1.00 22.45 1 . N ?  
ATOM   4312 CA  CA  . ILE ILE ILE B B 305 305 . -0.138  -14.860 57.291 1.00 20.22 1 . C ?  
ATOM   4313 CB  CB  . ILE ILE ILE B B 305 305 . -0.661  -15.122 55.890 1.00 20.09 1 . C ?  
ATOM   4314 CG1 CG1 . ILE ILE ILE B B 305 305 . -0.244  -13.965 54.974 1.00 19.69 1 . C ?  
ATOM   4315 CD1 CD1 . ILE ILE ILE B B 305 305 . -0.775  -14.077 53.555 1.00 22.28 1 . C ?  
ATOM   4316 CG2 CG2 . ILE ILE ILE B B 305 305 . -2.167  -15.278 55.915 1.00 24.18 1 . C ?  
ATOM   4317 C   C   . ILE ILE ILE B B 305 305 . -0.575  -15.951 58.273 1.00 24.75 1 . C ?  
ATOM   4318 O   O   . ILE ILE ILE B B 305 305 . -0.120  -17.090 58.179 1.00 25.29 1 . O ?  
ATOM   4319 N   N   . LEU LEU LEU B B 306 306 . -1.448  -15.596 59.214 1.00 25.67 1 . N ?  
ATOM   4320 CA  CA  . LEU LEU LEU B B 306 306 . -1.621  -16.392 60.440 1.00 24.65 1 . C ?  
ATOM   4321 CB  CB  . LEU LEU LEU B B 306 306 . -1.972  -15.460 61.593 1.00 25.63 1 . C ?  
ATOM   4322 CG  CG  . LEU LEU LEU B B 306 306 . -0.919  -14.395 61.874 1.00 26.13 1 . C ?  
ATOM   4323 CD1 CD1 . LEU LEU LEU B B 306 306 . -1.369  -13.522 63.034 1.00 30.41 1 . C ?  
ATOM   4324 CD2 CD2 . LEU LEU LEU B B 306 306 . 0.431   -15.040 62.162 1.00 33.27 1 . C ?  
ATOM   4325 C   C   . LEU LEU LEU B B 306 306 . -2.656  -17.509 60.393 1.00 29.31 1 . C ?  
ATOM   4326 O   O   . LEU LEU LEU B B 306 306 . -2.804  -18.257 61.361 1.00 33.15 1 . O ?  
ATOM   4327 N   N   . ARG ARG ARG B B 307 307 . -3.376  -17.631 59.288 1.00 25.34 1 . N ?  
ATOM   4328 CA  CA  . ARG ARG ARG B B 307 307 . -4.334  -18.718 59.131 1.00 28.89 1 . C ?  
ATOM   4329 CB  CB  . ARG ARG ARG B B 307 307 . -5.663  -18.394 59.827 1.00 32.33 1 . C ?  
ATOM   4330 CG  CG  . ARG ARG ARG B B 307 307 . -6.440  -17.311 59.126 1.00 27.43 1 . C ?  
ATOM   4331 CD  CD  . ARG ARG ARG B B 307 307 . -7.808  -17.032 59.739 1.00 27.37 1 . C ?  
ATOM   4332 NE  NE  . ARG ARG ARG B B 307 307 . -8.352  -15.817 59.131 1.00 27.83 1 . N ?  
ATOM   4333 CZ  CZ  . ARG ARG ARG B B 307 307 . -9.375  -15.779 58.279 1.00 28.75 1 . C ?  
ATOM   4334 NH1 NH1 . ARG ARG ARG B B 307 307 . -10.027 -16.891 57.958 1.00 32.91 1 . N ?  
ATOM   4335 NH2 NH2 . ARG ARG ARG B B 307 307 . -9.757  -14.615 57.757 1.00 24.13 1 . N ?  
ATOM   4336 C   C   . ARG ARG ARG B B 307 307 . -4.559  -18.976 57.650 1.00 30.74 1 . C ?  
ATOM   4337 O   O   . ARG ARG ARG B B 307 307 . -4.138  -18.186 56.803 1.00 29.63 1 . O ?  
ATOM   4338 N   N   . SER SER SER B B 308 308 . -5.216  -20.084 57.334 1.00 29.70 1 . N ?  
ATOM   4339 CA  CA  . SER SER SER B B 308 308 . -5.572  -20.378 55.957 1.00 28.53 1 . C ?  
ATOM   4340 CB  CB  . SER SER SER B B 308 308 . -5.863  -21.864 55.771 1.00 33.13 1 . C ?  
ATOM   4341 OG  OG  . SER SER SER B B 308 308 . -4.775  -22.633 56.247 1.00 42.11 1 . O ?
[truncated: 98,103 more chars]
