# Supplementary material for: Structural Analysis of Thymidylate Synthase from Kaposi’s Sarcoma-Associated Herpesvirus with the Anticancer Drug Raltitrexed
Source: PLoS One. 2016 Dec 9;11(12):e0168019. doi: 10.1371/journal.pone.0168019 (PMC5148040; doi:10.1371/journal.pone.0168019)
Supplement: S2 File — (CIF) [file pone.0168019.s005.cif]

data_rtz2vsf
# 
_audit.revision_id     1_0 
_audit.creation_date   ? 
_audit.update_record   'Initial release' 
# 
_cell.entry_id      tz2v 
_cell.length_a      61.5180 
_cell.length_b      80.5450 
_cell.length_c      65.6020 
_cell.angle_alpha   90.0000 
_cell.angle_beta    110.6950 
_cell.angle_gamma   90.0000 
# 
_diffrn.id                  1 
_diffrn.crystal_id          1 
_diffrn.ambient_temp        ? 
_diffrn.crystal_treatment   ? 
_diffrn.details             ? 
# 
_diffrn_radiation_wavelength.id           1 
_diffrn_radiation_wavelength.wavelength   1.00000 
# 
_diffrn_reflns.diffrn_id         1 
_diffrn_reflns.pdbx_d_res_high   1.695 
_diffrn_reflns.pdbx_d_res_low    61.369 
_diffrn_reflns.limit_h_max       33 
_diffrn_reflns.limit_h_min       -36 
_diffrn_reflns.limit_k_max       47 
_diffrn_reflns.limit_k_min       0 
_diffrn_reflns.limit_l_max       38 
_diffrn_reflns.limit_l_min       0 
_diffrn_reflns.number            66487 
_diffrn_reflns.pdbx_number_obs   65859 
# 
_entry.id   tz2v 
# 
_exptl_crystal.id   1 
# 
_reflns_scale.group_code   1 
# 
_symmetry.entry_id               tz2v 
_symmetry.space_group_name_H-M   'P 1 21 1' 
_symmetry.Int_Tables_number      4 
# 
loop_
_symmetry_equiv.id 
_symmetry_equiv.pos_as_xyz 
1 'X,  Y,  Z'       
2 '-X,  Y+1/2,  -Z' 
# 
#
loop_
_refln.crystal_id
_refln.wavelength_id
_refln.scale_group_code
_refln.index_h
_refln.index_k
_refln.index_l
_refln.status
_refln.F_meas_au
_refln.F_meas_sigma_au
_refln.F_calc
_refln.phase_calc
1 1 1  -36    0    9 o 54.40796 13.99963       ?       ? 
1 1 1  -36    0   10 o 19.91514 9.909012 23.41364     0.6 
1 1 1  -36    0   11 o 14.01537 8.206095 16.42744   179.2 
1 1 1  -36    0   12 o 9.243514 6.830837 18.03143  -179.7 
1 1 1  -36    0   13 o 36.64729 13.38527 15.68697  -179.8 
1 1 1  -36    0   14 o 17.59979 9.244141 18.35342     0.3 
1 1 1  -36    0   15 o 78.16716 4.018963 104.3960   180.0 
1 1 1  -36    0   16 o 27.90710 10.65613 25.99819    -0.0 
1 1 1  -36    0   17 o 67.00558 5.122844 52.36939   179.9 
1 1 1  -36    0   18 o 27.99660 10.08015       ?       ? 
1 1 1  -36    1   10 o 44.05767 8.519862 64.21216   -97.9 
1 1 1  -36    1   11 o 17.76702 7.956311 43.96939   138.9 
1 1 1  -36    1   12 o 70.89617 4.143274 75.18510    84.3 
1 1 1  -36    1   13 o 24.53246 8.386278 24.73911  -107.2 
1 1 1  -36    1   14 o 72.40622 3.910703 76.52650   -64.4 
1 1 1  -36    1   15 o 25.01889 7.489975 30.16692   -31.8 
1 1 1  -36    1   16 o 28.85137 7.276163 38.13634    73.8 
1 1 1  -36    1   17 o 55.74018 4.127998 62.22932   -66.9 
1 1 1  -36    1   18 o 107.7323 2.506176       ?       ? 
1 1 1  -36    2   10 o 76.56603 3.765973       ?       ? 
1 1 1  -36    2   11 o 18.99187 8.472791 30.98482   175.7 
1 1 1  -36    2   12 o 13.51136 6.633675 16.97684   -41.6 
1 1 1  -36    2   13 o 67.19938 5.121866 74.31758    64.2 
1 1 1  -36    2   14 o 14.42474 6.800530 6.326046   164.2 
1 1 1  -36    2   15 o 89.48109 3.129872 83.21716  -118.4 
1 1 1  -36    2   16 o 41.75316 5.561083 33.38343    94.8 
1 1 1  -36    2   17 o 56.27531 3.625410       ?       ? 
1 1 1  -36    3   10 o 40.71148 9.111084       ?       ? 
1 1 1  -36    3   11 o 28.11653 8.721804 34.47155    78.9 
1 1 1  -36    3   12 o 57.13195 5.313969 59.17624   114.2 
1 1 1  -36    3   13 o 32.05759 9.472072 18.31184  -136.4 
1 1 1  -36    3   14 o 58.96921 3.840159 68.77781    75.6 
1 1 1  -36    3   15 o 82.93282 3.044198 82.75828   -73.4 
1 1 1  -36    3   16 o 95.01223 2.960161 86.49800    93.8 
1 1 1  -36    3   17 o 82.83144 2.829335       ?       ? 
1 1 1  -36    4   11 o 36.13423 8.363124       ?       ? 
1 1 1  -36    4   12 f 37.45980 7.565811 46.97585  -140.2 
1 1 1  -36    4   13 o 24.45060 8.887122 41.44184    84.2 
1 1 1  -36    4   14 o 19.62609 8.493684 28.27017   -73.3 
1 1 1  -36    4   15 o 73.59430 3.429475 59.53942  -117.5 
1 1 1  -36    4   16 o 27.12953 6.635228       ?       ? 
1 1 1  -36    4   17 o 40.79176 4.999003       ?       ? 
1 1 1  -36    5   11 o 72.92137 3.710528       ?       ? 
1 1 1  -36    5   12 o 35.44610 7.528877       ?       ? 
1 1 1  -36    5   13 o 12.26211 5.990016       ?       ? 
1 1 1  -36    5   14 o 77.51430 3.649308       ?       ? 
1 1 1  -36    5   15 o 20.55157 8.078925       ?       ? 
1 1 1  -36    5   16 o 36.65456 7.072119       ?       ? 
1 1 1  -36    6   13 o 54.38487 4.539866       ?       ? 
1 1 1  -36    6   14 o 70.07923 3.698398       ?       ? 
1 1 1  -35    0    4 o 57.38152 8.802671       ?       ? 
1 1 1  -35    0    5 o 37.47946 14.07366 36.89143   180.0 
1 1 1  -35    0    6 o 24.51883 11.67557 12.82714    -0.5 
1 1 1  -35    0    7 o 22.36879 10.51771 35.68193   179.7 
1 1 1  -35    0    8 o 52.96135 13.79897 53.98881     0.2 
1 1 1  -35    0    9 o 41.88024 14.02232 26.51171    -0.1 
1 1 1  -35    0   10 o 15.69629 8.576185 1.122652     1.4 
1 1 1  -35    0   11 o 29.15681 12.12007 40.66307  -179.8 
1 1 1  -35    0   12 f 29.48504 11.47188 12.70383    -0.1 
1 1 1  -35    0   13 o 17.97859 9.040306 13.75124     0.7 
1 1 1  -35    0   14 o 24.81686 11.27683 25.29853     0.5 
1 1 1  -35    0   15 o 13.91563 6.848471 21.64298   179.5 
1 1 1  -35    0   16 o 29.00015 10.72029 28.50418     0.5 
1 1 1  -35    0   18 o 31.72314 10.92079 24.17575  -180.0 
1 1 1  -35    0   19 f 13.12084 7.111777 26.75467     0.1 
1 1 1  -35    0   21 o 49.82956 7.665048 40.43940   179.8 
1 1 1  -35    0   22 o 35.72126 10.40108 11.79264     0.7 
1 1 1  -35    1    4 o 40.32381 8.530043       ?       ? 
1 1 1  -35    1    5 f 74.06471 5.324985 67.19632   131.6 
1 1 1  -35    1    6 o 40.30378 8.314837 27.15565    -9.1 
1 1 1  -35    1    7 o 16.05002 7.357840 5.264081  -128.0 
1 1 1  -35    1    8 o 50.27676 6.995156 32.86916   132.9 
1 1 1  -35    1    9 o 65.63187 4.913288 54.17831   102.3 
1 1 1  -35    1   10 o 48.61693 6.680006 35.42057    31.0 
1 1 1  -35    1   11 o 123.6428 3.201905 114.2412  -106.9 
1 1 1  -35    1   12 o 26.79105 8.920974 37.61700   -30.0 
1 1 1  -35    1   13 o 27.39775 8.948582 52.40519  -141.7 
1 1 1  -35    1   14 o 21.55791 8.116921 13.94152    76.1 
1 1 1  -35    1   15 o 38.41557 4.408751 53.75013  -100.1 
1 1 1  -35    1   16 o 25.43131 7.502175 31.10268  -142.6 
1 1 1  -35    1   17 o 61.93929 3.405675 55.45026  -101.7 
1 1 1  -35    1   18 o 25.80037 7.869459 24.90684    42.0 
1 1 1  -35    1   19 o 32.46114 6.119574 26.78388   -53.8 
1 1 1  -35    1   20 o 44.55410 4.433308 63.77623    86.2 
1 1 1  -35    1   21 o 25.14976 7.673885 17.46715   129.5 
1 1 1  -35    1   22 o 46.93236 4.589079 59.16208   100.3 
1 1 1  -35    2    4 o 49.17672 8.082706       ?       ? 
1 1 1  -35    2    5 o 30.81405 9.049294 41.55470     8.9 
1 1 1  -35    2    6 o 65.58338 5.961600 66.69753  -144.5 
1 1 1  -35    2    7 o 56.00229 6.430480 66.48658   155.7 
1 1 1  -35    2    8 o 64.60677 5.525384 68.70421   -19.2 
1 1 1  -35    2    9 o 41.09587 8.382839 77.11044   -16.4 
1 1 1  -35    2   10 o 27.69000 9.382913 21.25778     6.2 
1 1 1  -35    2   11 o 64.77480 4.659680 61.79838   123.6 
1 1 1  -35    2   12 o 18.85911 7.859144 28.67576  -133.1 
1 1 1  -35    2   13 f 11.93369 5.775914 27.38637   -63.2 
1 1 1  -35    2   14 o 44.52836 5.345543 25.38476    43.0 
1 1 1  -35    2   15 o 22.64165 7.718559 14.19052  -109.7 
1 1 1  -35    2   16 o 15.13983 6.756659 26.98945  -156.7 
1 1 1  -35    2   17 o 50.14535 3.701407 65.75403    27.4 
1 1 1  -35    2   18 f 58.59568 3.429859 56.66116  -173.6 
1 1 1  -35    2   19 o 30.70772 7.031478 22.26617  -141.3 
1 1 1  -35    2   20 o 19.96252 7.232067 12.52917   -48.8 
1 1 1  -35    2   21 o 52.94447 2.912040 41.85588    25.1 
1 1 1  -35    2   22 o 14.82004 6.541391 15.52343    -0.0 
1 1 1  -35    3    4 f 15.11770 7.359030       ?       ? 
1 1 1  -35    3    5 o 59.25458 6.075096 61.11076   132.4 
1 1 1  -35    3    6 o 39.07298 8.396481 37.30015    90.9 
1 1 1  -35    3    7 o 52.35595 6.876883 67.00102    78.0 
1 1 1  -35    3    8 o 24.17752 9.330732 23.57791    97.2 
1 1 1  -35    3    9 o 59.32698 5.258336 59.51593  -130.5 
1 1 1  -35    3   10 o 85.80064 3.961162 85.63522   -61.1 
1 1 1  -35    3   11 o 45.91730 5.279114 41.51120   -67.5 
1 1 1  -35    3   12 o 19.99685 7.986579 30.49370   -84.5 
1 1 1  -35    3   13 o 73.43839 4.542807 61.55991  -130.7 
1 1 1  -35    3   14 o 67.78343 3.375829 70.19759    78.5 
1 1 1  -35    3   15 o 28.02818 8.116920 22.64215   -16.5 
1 1 1  -35    3   16 o 61.69933 2.810903 69.59882   171.5 
1 1 1  -35    3   17 o 61.17624 3.653816 56.81580   -37.0 
1 1 1  -35    3   18 o 39.44946 5.717109 47.51532  -172.4 
1 1 1  -35    3   19 o 51.86848 3.918649 51.19936   -17.0 
1 1 1  -35    3   20 o 18.35049 6.935954 24.32168    99.4 
1 1 1  -35    3   21 o 25.96494 6.744703 9.634470    19.1 
1 1 1  -35    3   22 o 12.42811 5.980685 20.65011   -40.5 
1 1 1  -35    4    5 f 36.70078 9.670063 47.60673   -22.0 
1 1 1  -35    4    6 o 64.03530 6.189824 46.34308    97.0 
1 1 1  -35    4    7 o 66.92406 4.807905 80.01320  -157.3 
1 1 1  -35    4    8 o 20.25112 8.753750 13.15266   -76.5 
1 1 1  -35    4    9 o 51.41319 6.369241 62.03899    -9.0 
1 1 1  -35    4   10 o 24.96992 9.220509 37.70263     9.6 
1 1 1  -35    4   11 o 63.26429 4.768530 76.29411   103.7 
1 1 1  -35    4   12 o 21.84830 8.786767 21.41589  -153.3 
1 1 1  -35    4   13 o 46.93355 3.803307 29.72431    -1.7 
1 1 1  -35    4   14 o 85.06822 3.280716 77.75683   172.2 
1 1 1  -35    4   15 o 80.23285 3.219891 70.19154     1.6 
1 1 1  -35    4   16 o 90.16537 2.547854 88.89471  -155.9 
1 1 1  -35    4   17 o 24.92299 7.690165 44.18717   -29.7 
1 1 1  -35    4   18 o 33.89325 5.563800 32.84477  -147.3 
1 1 1  -35    4   19 o 27.51398 7.274329 24.12900  -158.2 
1 1 1  -35    4   20 o 93.92313 2.513790 100.4003  -116.6 
1 1 1  -35    4   21 o 50.57146 3.418747 56.68784   -23.3 
1 1 1  -35    4   22 o 74.39754 2.893115       ?       ? 
1 1 1  -35    5    5 o 70.77744 4.759921 80.25938    51.9 
1 1 1  -35    5    6 o 22.79733 9.251979 13.32210  -162.1 
1 1 1  -35    5    7 o 26.25529 9.296602 27.41359  -169.6 
1 1 1  -35    5    8 f 21.40384 8.896693 20.33501  -103.6 
1 1 1  -35    5    9 o 28.53605 9.246237 14.51702    93.7 
1 1 1  -35    5   10 o 38.08368 8.471514 32.15714   -29.4 
1 1 1  -35    5   11 o 22.63059 8.697443 28.13218    68.2 
1 1 1  -35    5   12 o 39.60888 8.295834 45.27933   -20.8 
1 1 1  -35    5   13 o 71.35110 3.685396 56.71598   -90.0 
1 1 1  -35    5   14 o 19.47107 8.058659 44.50082  -153.3 
1 1 1  -35    5   15 o 42.62674 5.431532 32.79039    28.5 
1 1 1  -35    5   16 o 28.69767 7.362119 21.18645  -108.3 
1 1 1  -35    5   17 o 57.49479 3.665244 51.03681    58.0 
1 1 1  -35    5   18 o 81.86500 2.853246 64.18525  -142.6 
1 1 1  -35    5   19 o 17.36413 6.952250 14.55659  -179.6 
1 1 1  -35    5   20 o 63.73063 3.096200 83.87193     9.4 
1 1 1  -35    5   21 o 55.03743 3.959320 35.41367   171.5 
1 1 1  -35    5   22 o 35.84217 5.290747       ?       ? 
1 1 1  -35    6    5 o 24.23496 9.825930       ?       ? 
1 1 1  -35    6    6 o 80.08168 5.084683 80.37060    77.6 
1 1 1  -35    6    7 o 21.06201 9.401465 26.80182  -160.2 
1 1 1  -35    6    8 o 39.02774 8.299171 33.96941  -137.8 
1 1 1  -35    6    9 o 30.70734 8.271168 54.07022   127.4 
1 1 1  -35    6   10 o 63.98208 5.226740 68.35003    45.3 
1 1 1  -35    6   11 o 42.01826 6.938444 35.34042   -51.8 
1 1 1  -35    6   12 o 24.95084 9.084531 36.12852   105.4 
1 1 1  -35    6   13 o 41.66434 4.956604 34.22383   168.0 
1 1 1  -35    6   14 o 14.56072 6.644988 12.14279    76.5 
1 1 1  -35    6   15 o 30.92960 7.548562 17.13617    44.5 
1 1 1  -35    6   16 o 20.17637 8.073008 30.03735   178.2 
1 1 1  -35    6   17 o 88.90206 2.511450 88.39356   -91.9 
1 1 1  -35    6   18 o 18.45268 7.152164 27.22568  -157.0 
1 1 1  -35    6   19 o 25.02730 7.772720 19.01233   -23.7 
1 1 1  -35    6   20 o 43.41868 4.809762 54.13264  -115.0 
1 1 1  -35    6   21 o 13.19383 6.090985 15.43106    38.6 
1 1 1  -35    7    6 o 40.99349 8.700835 35.15970   112.1 
1 1 1  -35    7    7 o 34.07922 9.098197 9.347449  -112.3 
1 1 1  -35    7    8 o 25.06394 9.640930 24.82163  -169.9 
1 1 1  -35    7    9 o 22.35426 8.975025 20.31023  -163.9 
1 1 1  -35    7   10 o 20.61778 8.632655 46.63052    12.6 
1 1 1  -35    7   11 o 31.61400 9.346179 41.45382    90.6 
1 1 1  -35    7   12 o 13.33453 6.281665 28.84544  -141.4 
1 1 1  -35    7   13 o 28.57485 7.468270 13.06561    -5.3 
1 1 1  -35    7   14 o 48.17210 4.457648 37.88301  -145.2 
1 1 1  -35    7   15 f 39.38681 5.081882 44.62431    98.9 
1 1 1  -35    7   16 o 12.31418 5.846987 6.489040  -110.9 
1 1 1  -35    7   17 o 45.09959 4.387815 31.33145   -10.0 
1 1 1  -35    7   18 o 48.85340 4.441255 40.42211  -154.8 
1 1 1  -35    7   19 o 39.24248 5.272134 40.40997    89.0 
1 1 1  -35    7   20 o 13.34026 6.143848 24.59766   -66.7 
1 1 1  -35    7   21 o 29.98436 6.565822       ?       ? 
1 1 1  -35    8    6 o 35.70403 9.505930       ?       ? 
1 1 1  -35    8    7 o 20.03586 8.851731 16.12622    47.0 
1 1 1  -35    8    8 o 72.80329 4.379963 64.97486   147.5 
1 1 1  -35    8    9 o 72.71601 4.708245 72.06267   -51.2 
1 1 1  -35    8   10 o 33.97827 8.849202 27.72117    66.1 
1 1 1  -35    8   11 o 16.00366 7.553071 21.83457   -76.3 
1 1 1  -35    8   12 o 27.82371 8.028129 34.77633  -139.1 
1 1 1  -35    8   13 f 117.7597 2.786674 123.5657   112.8 
1 1 1  -35    8   14 o 78.53171 3.197772 78.83922   -54.8 
1 1 1  -35    8   15 o 51.35167 4.068480 52.37262   122.7 
1 1 1  -35    8   16 o 29.99606 7.042558 47.80986   -61.3 
1 1 1  -35    8   17 o 25.42817 7.555877 18.13966   149.6 
1 1 1  -35    8   18 o 14.88093 6.606675 40.05506  -147.8 
1 1 1  -35    8   19 o 57.14318 3.339970 60.70416     3.7 
1 1 1  -35    8   20 o 52.43077 3.683654 65.82034  -104.1 
1 1 1  -35    9    7 o 70.75377 4.612123       ?       ? 
1 1 1  -35    9    8 f 29.45443 9.327557 47.57395  -143.6 
1 1 1  -35    9    9 o 24.70423 9.024248 16.14586   -98.5 
1 1 1  -35    9   10 o 59.18021 5.041955 71.71250    -4.2 
1 1 1  -35    9   11 o 26.92017 7.444740 23.71600   144.9 
1 1 1  -35    9   12 o 38.34916 5.641570 47.50111  -149.7 
1 1 1  -35    9   13 o 62.33389 3.457067 50.00724    89.9 
1 1 1  -35    9   14 o 34.69600 4.865661 46.93251    67.5 
1 1 1  -35    9   15 o 33.35217 6.757579 21.11085   103.8 
1 1 1  -35    9   16 o 32.99293 6.388681 30.00112   131.9 
1 1 1  -35    9   17 o 49.82281 4.219690 43.20293  -171.4 
1 1 1  -35    9   18 o 71.56355 2.970651 60.38313   -48.4 
1 1 1  -35    9   19 o 56.79033 3.708148 50.97412    36.6 
1 1 1  -35   10    8 o 26.15086 8.686386       ?       ? 
1 1 1  -35   10    9 o 45.95382 6.311816 49.80586    30.6 
1 1 1  -35   10   10 o 38.74508 8.454377 62.43118   -50.7 
1 1 1  -35   10   11 o 76.15777 2.717782 78.58416   178.7 
1 1 1  -35   10   12 o 35.94934 6.659511 37.53815   -59.2 
1 1 1  -35   10   13 o 68.27092 3.291039 65.35784   120.5 
1 1 1  -35   10   14 o 18.13428 7.156651 29.81905    69.0 
1 1 1  -35   10   15 o 74.37912 3.162688 72.29105   -93.9 
1 1 1  -35   10   16 o 94.41061 2.836452 96.64105    59.8 
1 1 1  -35   10   17 o 28.50172 7.651780 34.25357   -73.7 
1 1 1  -35   10   18 o 23.00242 7.458824 33.05716   109.6 
1 1 1  -35   10   19 o 43.66654 4.727842       ?       ? 
1 1 1  -35   11    9 o 43.82839 6.966283       ?       ? 
1 1 1  -35   11   10 o 19.42596 7.635045 44.93197   117.0 
1 1 1  -35   11   11 o 44.42966 4.986957 53.74569    98.0 
1 1 1  -35   11   12 o 57.40252 5.267724 76.65464   -55.1 
1 1 1  -35   11   13 o 25.42834 7.755143 33.55357  -136.8 
1 1 1  -35   11   14 o 65.61647 3.332098 90.23686   153.5 
1 1 1  -35   11   15 o 48.45811 4.026562 45.19450   -65.5 
1 1 1  -35   11   16 o 48.55227 4.088553 51.25087    45.2 
1 1 1  -35   11   17 o 49.97340 4.031911       ?       ? 
1 1 1  -35   12   11 o 43.45995 3.961458       ?       ? 
1 1 1  -35   12   12 o 52.69306 3.366989       ?       ? 
1 1 1  -35   12   13 o 65.99497 3.256649 65.88141  -146.5 
1 1 1  -35   12   14 o 36.14221 4.658608       ?       ? 
1 1 1  -35   12   15 o 39.53139 5.043113       ?       ? 
1 1 1  -35   12   16 o 33.18988 5.195837       ?       ? 
1 1 1  -34    0    1 o 95.39693 7.085845 93.21448     0.1 
1 1 1  -34    0    2 o 120.1652 5.267445 94.13416  -179.9 
1 1 1  -34    0    3 o 128.1825 5.831097 121.8738     0.1 
1 1 1  -34    0    4 o 32.46990 13.38695 42.77233   179.8 
1 1 1  -34    0    5 f 10.09195 7.332104 17.66415   179.3 
1 1 1  -34    0    6 o 19.24398 9.511701 6.987407    -1.0 
1 1 1  -34    0    7 o 38.40089 13.46346 53.54721  -179.9 
1 1 1  -34    0    8 o 47.04654 11.36089 42.66858     0.0 
1 1 1  -34    0    9 o 44.74340 12.70765 36.78636  -179.5 
1 1 1  -34    0   10 o 21.00009 10.01367 35.49190   180.0 
1 1 1  -34    0   11 o 58.37446 8.980286 47.36954  -180.0 
1 1 1  -34    0   12 f 162.8534 4.634580 166.1003     0.1 
1 1 1  -34    0   13 o 51.37122 9.497453 54.79513    -0.0 
1 1 1  -34    0   14 o 31.62592 12.03520 27.23153  -179.9 
1 1 1  -34    0   15 o 48.83406 4.617961 16.70999  -179.6 
1 1 1  -34    0   16 o 13.28298 6.807755 40.92081  -179.9 
1 1 1  -34    0   17 o 12.16967 6.720427 21.93972    -0.1 
1 1 1  -34    0   18 o 23.22868 8.797003 25.90780    -0.0 
1 1 1  -34    0   19 o 88.19530 3.847193 90.06679    -0.0 
1 1 1  -34    0   20 o 23.14170 9.481297 37.18658  -179.4 
1 1 1  -34    0   21 o 17.82335 7.816897 28.37428  -179.6 
1 1 1  -34    0   22 o 26.20297 9.658727 25.31824  -179.2 
1 1 1  -34    0   23 o 35.03433 10.53671 58.19531  -179.8 
1 1 1  -34    0   24 o 34.65341 11.01334 20.64143    -0.4 
1 1 1  -34    0   25 o 34.04181 11.18863 47.27331   180.0 
1 1 1  -34    1    1 o 47.32948 6.986707 38.64802   -45.2 
1 1 1  -34    1    2 f 20.10294 8.715409 27.37395    19.4 
1 1 1  -34    1    3 o 17.14095 8.073263 17.59432    31.5 
1 1 1  -34    1    4 o 69.44720 5.119951 45.62200   100.3 
1 1 1  -34    1    5 o 67.51289 5.234165 61.44716  -126.5 
1 1 1  -34    1    6 o 64.86456 5.826833 77.72970   -50.7 
1 1 1  -34    1    7 o 39.01971 8.738476 27.89167  -142.5 
1 1 1  -34    1    8 o 75.82381 3.944420 32.34634  -106.4 
1 1 1  -34    1    9 o 60.10575 6.200217 62.40826    76.5 
1 1 1  -34    1   10 o 77.76038 4.172740 59.04168   117.8 
1 1 1  -34    1   11 o 72.61417 4.228173 74.65179   -60.7 
1 1 1  -34    1   12 o 118.0964 3.328197 104.3793   113.5 
1 1 1  -34    1   13 o 42.07378 7.541711 45.19103    65.9 
1 1 1  -34    1   14 f 57.69897 5.316604 66.86351   -14.3 
1 1 1  -34    1   15 o 16.73051 7.189081 16.55628    33.2 
1 1 1  -34    1   16 o 64.65961 2.739132 67.55603   -90.9 
1 1 1  -34    1   17 o 20.19178 7.292681 23.18087   -96.1 
1 1 1  -34    1   18 o 15.66131 6.672315 11.52225   -12.4 
1 1 1  -34    1   19 o 22.14719 7.715176 34.69340    63.7 
1 1 1  -34    1   20 o 38.26900 4.734197 36.58968   173.1 
1 1 1  -34    1   21 o 21.00950 7.482391 43.07018    85.5 
1 1 1  -34    1   22 o 37.43399 3.901053 50.69224   164.3 
1 1 1  -34    1   23 o 45.05077 3.684088 55.56262   -10.7 
1 1 1  -34    1   24 o 12.24392 5.836512 15.24329   -44.5 
1 1 1  -34    1   25 o 20.01889 7.057313 42.93265    60.1 
1 1 1  -34    2    1 o 78.15338 4.692120 73.89141   -41.0 
1 1 1  -34    2    2 o 128.8979 3.746165 132.6546   125.4 
1 1 1  -34    2    3 o 84.44556 4.438143 72.74880   -65.2 
1 1 1  -34    2    4 o 98.43800 4.528869 104.4376    74.7 
1 1 1  -34    2    5 o 32.03925 9.590142 25.04435    31.3 
1 1 1  -34    2    6 o 40.38936 8.166989 40.44507  -121.3 
1 1 1  -34    2    7 o 53.22575 6.444380 52.91773   172.3 
1 1 1  -34    2    8 o 59.90413 5.508451 79.33752  -170.7 
1 1 1  -34    2    9 o 67.79949 5.273124 69.26889    29.6 
1 1 1  -34    2   10 o 45.90725 5.353891 39.73115  -175.1 
1 1 1  -34    2   11 o 25.00026 9.480332 35.82206     1.5 
1 1 1  -34    2   12 o 87.03131 3.225429 62.51067    -5.4 
1 1 1  -34    2   13 o 66.71139 4.307635 87.16976     2.7 
1 1 1  -34    2   14 o 67.30408 3.632622 54.68208    85.0 
1 1 1  -34    2   15 o 58.58019 4.139525 67.76387  -174.0 
1 1 1  -34    2   16 o 56.38763 3.439664 64.20362  -108.4 
1 1 1  -34    2   17 o 29.51080 6.931889 21.35701    48.5 
1 1 1  -34    2   18 o 23.99183 7.823408 10.53196  -145.7 
1 1 1  -34    2   19 o 63.21922 2.456537 35.87128   -15.7 
1 1 1  -34    2   20 o 24.10745 7.659332 15.43463   -80.5 
1 1 1  -34    2   21 o 17.85598 7.242978 29.72903   -13.6 
1 1 1  -34    2   22 o 24.08422 7.409561 35.33918  -168.7 
1 1 1  -34    2   23 o 51.22080 3.239897 55.95586    64.5 
1 1 1  -34    2   24 o 19.11057 6.329256 6.535914  -153.8 
1 1 1  -34    2   25 o 51.69934 2.769494 36.78808   130.3 
1 1 1  -34    3    1 o 75.55949 4.852174 76.09303   -53.7 
1 1 1  -34    3    2 o 50.27478 7.143441 47.69893   159.6 
1 1 1  -34    3    3 o 57.24313 6.545814 61.41467   -43.9 
1 1 1  -34    3    4 o 24.64889 9.944866 42.73444  -150.4 
1 1 1  -34    3    5 o 53.28996 6.732496 65.31382    80.7 
1 1 1  -34    3    6 o 59.51743 5.804060 30.48497    11.1 
1 1 1  -34    3    7 o 59.01873 5.184855 43.05025   165.8 
1 1 1  -34    3    8 o 61.65001 5.434940 69.96396  -109.8 
1 1 1  -34    3    9 o 122.7378 3.486466 122.8279    30.9 
1 1 1  -34    3   10 o 51.63596 5.710689 50.96265     7.6 
1 1 1  -34    3   11 o 81.98501 3.392668 68.95487   176.8 
1 1 1  -34    3   12 o 20.28262 8.148231 47.09639  -163.2 
1 1 1  -34    3   13 o 57.48107 4.046246 58.79831    75.8 
1 1 1  -34    3   14 o 18.79263 7.345058 22.32662   -23.0 
1 1 1  -34    3   15 o 54.95322 4.569376 43.18105  -175.9 
1 1 1  -34    3   16 o 27.72269 6.368446 43.35449   -34.2 
1 1 1  -34    3   17 f 38.06164 5.174247 27.61883    78.5 
1 1 1  -34    3   18 o 40.93966 4.387515 25.09299  -124.8 
1 1 1  -34    3   19 o 49.59135 3.913681 71.90568   -39.0 
1 1 1  -34    3   20 o 71.28120 3.123080 59.11019    67.1 
1 1 1  -34    3   21 o 22.80899 7.108948 26.06537    52.4 
1 1 1  -34    3   22 o 39.87221 5.447253 43.17682   122.4 
1 1 1  -34    3   23 o 65.11277 3.078979 57.67118   -45.6 
1 1 1  -34    3   24 o 23.62700 7.015010 38.43397   -78.9 
1 1 1  -34    3   25 o 17.57493 6.786871       ?       ? 
1 1 1  -34    4    1 o 39.38417 8.629366 39.30864  -133.4 
1 1 1  -34    4    2 o 17.93516 8.173929 24.13755    30.7 
1 1 1  -34    4    3 o 31.10535 9.397064 16.42111   -41.7 
1 1 1  -34    4    4 o 137.4201 3.611923 118.3979    52.9 
1 1 1  -34    4    5 o 91.19958 4.719347 90.53699  -147.2 
1 1 1  -34    4    6 o 16.50852 7.583218 11.91040    24.2 
1 1 1  -34    4    7 o 39.33764 7.238873 41.41891  -101.7 
1 1 1  -34    4    8 o 42.51446 6.424307 68.95467   149.2 
1 1 1  -34    4    9 o 83.62175 3.430623 58.63852   131.8 
1 1 1  -34    4   10 o 108.8356 3.521158 87.44071   -20.9 
1 1 1  -34    4   11 o 13.79416 6.771500 36.98399   121.2 
1 1 1  -34    4   12 o 13.30797 6.553412 30.35159    -9.2 
1 1 1  -34    4   13 o 43.96656 5.392125 38.43483    40.5 
1 1 1  -34    4   14 o 47.07469 5.191049 28.08638    94.8 
1 1 1  -34    4   15 o 101.0471 2.869759 59.99497   -99.2 
1 1 1  -34    4   16 o 50.36477 3.849055 37.00287   149.0 
1 1 1  -34    4   17 o 62.56027 3.278213 48.32579   110.9 
1 1 1  -34    4   18 o 48.26535 3.720486 60.02390   -80.2 
1 1 1  -34    4   19 o 69.83295 3.111867 59.85888   -44.2 
1 1 1  -34    4   20 o 26.72970 7.183903 34.74310    94.1 
1 1 1  -34    4   21 o 15.73246 6.961187 14.37609    33.5 
1 1 1  -34    4   22 o 43.63717 4.323241 66.30283    15.5 
1 1 1  -34    4   23 o 65.88583 2.884616 70.03574  -100.1 
1 1 1  -34    4   24 o 73.42023 3.059970 67.57156    31.5 
1 1 1  -34    4   25 o 56.38374 3.230335       ?       ? 
1 1 1  -34    5    1 o 40.59568 8.968373       ?       ? 
1 1 1  -34    5    2 o 98.47279 3.525100 98.70489    85.8 
1 1 1  -34    5    3 o 129.2203 3.477325 117.1883  -149.4 
1 1 1  -34    5    4 o 58.42572 6.562161 53.76981   -35.4 
1 1 1  -34    5    5 o 106.4226 3.990917 93.67426    62.3 
1 1 1  -34    5    6 o 62.96397 5.568332 72.37312   118.2 
1 1 1  -34    5    7 o 82.39593 3.711321 80.01070   -66.4 
1 1 1  -34    5    8 o 44.10732 6.423545 56.42124  -102.4 
1 1 1  -34    5    9 o 38.84823 8.522509 34.78713   -32.5 
1 1 1  -34    5   10 o 67.47977 4.512478 63.40156    53.3 
1 1 1  -34    5   11 o 46.50692 5.461527 30.99358  -177.3 
1 1 1  -34    5   12 o 30.96553 8.289218 20.07947  -133.6 
1 1 1  -34    5   13 o 11.57526 5.686517 25.73212   130.2 
1 1 1  -34    5   14 o 105.4893 2.778760 100.2838   161.4 
1 1 1  -34    5   15 o 56.53852 4.132180 68.58675   106.8 
1 1 1  -34    5   16 o 38.86946 5.852535 43.09800   -99.5 
1 1 1  -34    5   17 o 43.23944 4.741233 63.85977    33.8 
1 1 1  -34    5   18 o 50.03556 3.587502 64.92400  -110.6 
1 1 1  -34    5   19 o 28.44323 7.714797 30.16158    13.1 
1 1 1  -34    5   20 o 64.56251 2.511320 71.21136     3.0 
1 1 1  -34    5   21 f 12.53359 5.934149 35.63274    12.7 
1 1 1  -34    5   22 o 28.27016 6.547709 18.43855  -172.4 
1 1 1  -34    5   23 o 36.31383 4.946342 41.02696   137.5 
1 1 1  -34    5   24 o 101.3189 2.315803 106.4700   -36.7 
1 1 1  -34    6    2 o 56.49239 5.725416 36.79074   -30.2 
1 1 1  -34    6    3 o 46.68872 7.029811 36.77232    76.2 
1 1 1  -34    6    4 o 55.47390 6.704960 47.90264  -119.7 
1 1 1  -34    6    5 o 16.02838 7.681494 13.48607    86.9 
1 1 1  -34    6    6 o 22.81355 8.626410 24.74567    14.4 
1 1 1  -34    6    7 o 20.72063 8.902657 13.78701   -19.3 
1 1 1  -34    6    8 o 38.80421 8.090879 43.48093   -89.6 
1 1 1  -34    6    9 o 57.95489 5.466415 63.43053    95.7 
1 1 1  -34    6   10 f 31.67916 9.116442 4.537324   147.2 
1 1 1  -34    6   11 o 12.70250 6.237132 11.46413   -10.2 
1 1 1  -34    6   12 o 28.81161 8.593408 36.82089    84.7 
1 1 1  -34    6   13 o 48.56915 3.751573 58.81361    98.0 
1 1 1  -34    6   14 o 77.44791 3.037951 80.00662   -97.0 
1 1 1  -34    6   15 o 57.71101 4.121290 61.15654   -77.4 
1 1 1  -34    6   16 o 72.84960 3.121222 77.79033    25.6 
1 1 1  -34    6   17 o 84.04684 2.681897 68.94550    97.7 
1 1 1  -34    6   18 o 70.11904 3.127404 62.50854  -120.8 
1 1 1  -34    6   19 o 33.28523 6.406319 41.02211   -91.3 
1 1 1  -34    6   20 o 36.53111 5.571139 64.00153    -1.5 
1 1 1  -34    6   21 o 19.33190 7.206830 33.94768   138.4 
1 1 1  -34    6   22 o 32.23256 5.842441 54.79660  -116.5 
1 1 1  -34    6   23 o 47.83136 3.609187 36.74821  -159.9 
1 1 1  -34    6   24 o 98.74363 2.375101 109.9260    45.2 
1 1 1  -34    7    2 o 75.65327 5.127596 77.00294    84.9 
1 1 1  -34    7    3 o 48.07481 7.541647 22.20787   147.8 
1 1 1  -34    7    4 o 18.02358 8.126835 21.45366   107.4 
1 1 1  -34    7    5 o 62.86458 5.785161 75.54984   -17.1 
1 1 1  -34    7    6 o 102.4235 3.945733 96.54258   117.4 
1 1 1  -34    7    7 o 69.01965 5.265561 59.06038   -93.7 
1 1 1  -34    7    8 o 67.69871 5.093058 71.22990   -86.3 
1 1 1  -34    7    9 o 54.37595 4.898731 28.39763    39.1 
1 1 1  -34    7   10 o 54.63476 5.567776 52.36229   -35.2 
1 1 1  -34    7   11 o 63.85250 4.498741 69.73075    82.0 
1 1 1  -34    7   12 o 19.65991 7.802810 28.27186  -159.9 
1 1 1  -34    7   13 o 40.46431 5.175618 40.19454   167.9 
1 1 1  -34    7   14 o 46.70631 4.844754 56.28963    60.5 
1 1 1  -34    7   15 o 45.88437 4.427156 57.20337   143.5 
1 1 1  -34    7   16 o 23.58641 7.965505 18.19037  -116.7 
1 1 1  -34    7   17 o 47.32036 4.068298 36.30447   -32.8 
1 1 1  -34    7   18 o 69.92538 2.849413 87.81249   -73.9 
1 1 1  -34    7   19 o 82.20893 2.592595 98.89320   145.5 
1 1 1  -34    7   20 o 83.85574 2.650300 77.18909    38.4 
1 1 1  -34    7   21 o 36.82341 4.969594 26.25099   -88.4 
1 1 1  -34    7   22 o 76.10784 2.755564 57.81457  -117.9 
1 1 1  -34    7   23 o 58.67364 2.999452 62.88312    55.8 
1 1 1  -34    7   24 o 58.80661 3.245672       ?       ? 
1 1 1  -34    8    2 f 49.62336 6.983759       ?       ? 
1 1 1  -34    8    3 o 68.70763 5.692113 69.36855   151.0 
1 1 1  -34    8    4 o 30.06078 10.49877 19.39951  -166.9 
1 1 1  -34    8    5 o 51.09078 5.820428 42.81068   -20.7 
1 1 1  -34    8    6 o 82.48024 4.178515 71.34534    88.9 
1 1 1  -34    8    7 o 20.08146 8.540932 10.20550   -69.0 
1 1 1  -34    8    8 o 34.30276 8.451015 46.82500   -71.4 
1 1 1  -34    8    9 o 23.93362 9.376210 58.61149   -75.3 
1 1 1  -34    8   10 o 38.72652 7.487780 49.73959    86.5 
1 1 1  -34    8   11 o 55.85228 4.625902 28.10506    -5.1 
1 1 1  -34    8   12 o 18.47905 7.480707 17.51304   -76.3 
1 1 1  -34    8   13 o 18.29091 7.443748 19.46306   113.9 
1 1 1  -34    8   14 o 16.33788 6.915170 23.83911    85.7 
1 1 1  -34    8   15 o 90.84072 3.090657 88.03378   -93.3 
1 1 1  -34    8   16 o 66.34686 2.979368 36.90936   100.0 
1 1 1  -34    8   17 o 57.59337 3.340525 55.63351    64.8 
1 1 1  -34    8   18 o 51.42056 3.252809 50.13404   -52.8 
1 1 1  -34    8   19 o 17.64099 6.921724 23.30768   142.8 
1 1 1  -34    8   20 o 36.05627 5.533465 55.47068  -103.1 
1 1 1  -34    8   21 o 29.54304 7.034249 21.42864   135.4 
1 1 1  -34    8   22 f 21.27405 7.178916 4.208910  -167.3 
1 1 1  -34    8   23 o 70.43569 2.545958 73.95226   121.7 
1 1 1  -34    9    3 o 36.25352 9.767570 38.45964   -53.6 
1 1 1  -34    9    4 o 72.28125 4.980504 59.18230   163.4 
1 1 1  -34    9    5 o 56.03464 5.401313 42.49427    40.1 
1 1 1  -34    9    6 o 47.85342 5.847523 33.23106   153.0 
1 1 1  -34    9    7 o 24.35726 9.578791 30.60673   153.5 
1 1 1  -34    9    8 o 42.66921 6.503980 52.05703   -59.6 
1 1 1  -34    9    9 o 58.26016 4.393686 77.75250    46.6 
1 1 1  -34    9   10 o 19.33815 8.232934 19.93391    13.4 
1 1 1  -34    9   11 o 25.84233 7.620608 24.58500   -77.2 
1 1 1  -34    9   12 o 67.67890 3.927600 74.55875    10.0 
1 1 1  -34    9   13 o 85.75016 3.128309 104.2995  -175.2 
1 1 1  -34    9   14 o 19.01397 7.731026 39.00403    68.6 
1 1 1  -34    9   15 o 89.25882 2.562905 86.62098  -142.2 
1 1 1  -34    9   16 o 113.0780 2.713197 94.75085    63.1 
1 1 1  -34    9   17 o 23.16879 7.098491 33.39912  -159.4 
1 1 1  -34    9   18 f 17.08731 6.911257 18.06266  -125.5 
1 1 1  -34    9   19 o 31.05564 6.560872 36.37981   130.6 
1 1 1  -34    9   20 o 13.62141 6.216722 43.30746  -108.1 
1 1 1  -34    9   21 o 47.07888 3.726539 43.43845    72.0 
1 1 1  -34    9   22 o 39.20220 4.436995 49.03753     3.7 
1 1 1  -34    9   23 f 66.82095 2.733341 71.92514  -120.7 
1 1 1  -34   10    3 o 25.62497 10.02928       ?       ? 
1 1 1  -34   10    4 o 77.90691 4.256455 69.24461    90.5 
1 1 1  -34   10    5 o 30.17750 9.291165 13.53890   -19.1 
1 1 1  -34   10    6 o 87.42941 3.505514 81.22945    65.7 
1 1 1  -34   10    7 o 63.29088 4.816415 76.39144   168.7 
1 1 1  -34   10    8 o 76.46672 3.962165 69.25068   -94.5 
1 1 1  -34   10    9 o 58.89624 5.279438 61.49467   -13.6 
1 1 1  -34   10   10 o 34.50506 8.207191 44.09634   -82.4 
1 1 1  -34   10   11 o 16.90640 7.026430 13.69254  -106.1 
1 1 1  -34   10   12 o 47.86823 4.672538 43.41833    60.6 
1 1 1  -34   10   13 o 80.17436 2.833217 74.96729   115.6 
1 1 1  -34   10   14 o 72.62367 2.987196 67.85594   -95.0 
1 1 1  -34   10   15 o 21.90995 6.984946 18.20406  -104.9 
1 1 1  -34   10   16 o 36.21746 5.797509 43.40867    61.2 
1 1 1  -34   10   17 o 12.72499 6.060781 5.436886  -169.5 
1 1 1  -34   10   18 o 23.28315 6.663979 10.71201   110.9 
1 1 1  -34   10   19 o 29.07620 6.175291 34.37976    55.9 
1 1 1  -34   10   20 o 54.49503 3.379745 48.57342   133.5 
1 1 1  -34   10   21 o 31.66980 6.102544 44.99745   -17.4 
1 1 1  -34   10   22 o 31.75842 5.137544 28.35254   -16.2 
1 1 1  -34   11    4 o 39.02423 8.312835 47.11894   154.3 
1 1 1  -34   11    5 o 22.48510 9.058558 30.55424    -6.4 
1 1 1  -34   11    6 o 70.34833 5.116494 79.26249  -127.5 
1 1 1  -34   11    7 o 40.55847 7.660601 28.13293   160.8 
1 1 1  -34   11    8 o 45.16258 5.907372 70.61485    36.1 
1 1 1  -34   11    9 o 21.29094 8.474028 40.77507   137.3 
1 1 1  -34   11   10 o 58.45321 3.682043 81.18064    75.6 
1 1 1  -34   11   11 o 57.25150 3.251478 79.60369   -69.7 
1 1 1  -34   11   12 o 89.32125 2.658219 64.82773   -61.5 
1 1 1  -34   11   13 o 63.73275 3.133661 63.90870    91.5 
1 1 1  -34   11   14 o 111.5918 2.497300 110.2257  -170.3 
1 1 1  -34   11   15 o 65.29189 3.101812 54.16913   -18.2 
1 1 1  -34   11   16 o 74.85590 2.578325 89.36430   123.3 
1 1 1  -34   11   17 o 16.36741 6.929729 3.997294   -67.2 
1 1 1  -34   11   18 o 93.12569 2.389044 104.2226    89.5 
1 1 1  -34   11   19 o 101.8042 2.201094 118.3467   -53.3 
1 1 1  -34   11   20 o 49.78410 3.620860 67.67957   172.6 
1 1 1  -34   11   21 o 21.24083 6.980117 8.759105  -139.4 
1 1 1  -34   11   22 o 40.15151 4.766119       ?       ? 
1 1 1  -34   12    5 o 46.68817 5.995239 27.21126  -143.4 
1 1 1  -34   12    6 o 65.22734 5.019166 63.35814    -4.6 
1 1 1  -34   12    7 o 66.14009 4.600412 61.41372   130.0 
1 1 1  -34   12    8 o 52.32981 4.799509 44.05062   173.0 
1 1 1  -34   12    9 o 27.20375 7.847097 17.23877   -42.7 
1 1 1  -34   12   10 o 12.03517 5.615101 23.46779  -103.1 
1 1 1  -34   12   11 f 45.62598 3.971496 49.08333  -137.2 
1 1 1  -34   12   12 o 54.21208 3.431782 60.12193    56.2 
1 1 1  -34   12   13 o 32.76208 5.259621 41.81053    -9.4 
1 1 1  -34   12   14 o 47.16725 3.841369 34.12299   -42.3 
1 1 1  -34   12   15 o 18.84825 6.791106 23.07768   -61.7 
1 1 1  -34   12   16 o 27.61585 6.860857 32.30849   178.7 
1 1 1  -34   12   17 o 18.90705 7.062147 33.34394   -10.3 
1 1 1  -34   12   18 o 50.72277 3.208237 55.23382   130.7 
1 1 1  -34   12   19 o 12.14658 5.493563 16.61234    45.0 
1 1 1  -34   12   20 o 47.41217 3.560934 42.53436    52.2 
1 1 1  -34   12   21 o 40.07182 3.820766 32.71379   -97.6 
1 1 1  -34   13    5 o 28.65275 8.859161       ?       ? 
1 1 1  -34   13    6 o 50.74135 6.128309 59.27631  -127.8 
1 1 1  -34   13    7 o 15.15684 7.015709 28.63279   128.7 
1 1 1  -34   13    8 o 13.91872 6.799982 26.88454  -136.8 
1 1 1  -34   13    9 o 30.91313 5.710312 34.19184    94.9 
1 1 1  -34   13   10 o 29.94337 7.881073 40.71216    91.6 
1 1 1  -34   13   11 o 16.24995 6.461707 16.66192  -159.5 
1 1 1  -34   13   12 o 27.23235 6.560972 16.94109   -99.3 
1 1 1  -34   13   13 o 51.16278 3.807151 55.31561  -115.6 
1 1 1  -34   13   14 o 29.98885 6.095996 30.65719   145.9 
1 1 1  -34   13   15 o 32.38467 4.382030 32.12899     1.9 
1 1 1  -34   13   16 o 10.80082 5.205963 9.078580    19.1 
1 1 1  -34   13   17 o 15.80164 6.613282 14.71190   -31.4 
1 1 1  -34   13   18 o 78.15054 2.384485 67.01856    96.1 
1 1 1  -34   13   19 o 29.38671 6.228831 28.25482   -99.0 
1 1 1  -34   13   20 o 16.75167 6.631825 37.82149    97.5 
1 1 1  -34   14    6 o 64.62843 4.806027       ?       ? 
1 1 1  -34   14    7 o 55.59195 4.613902 61.19943    68.7 
1 1 1  -34   14    8 o 33.89519 5.130281 38.11608  -135.9 
1 1 1  -34   14    9 o 36.03289 4.990385 29.77271  -173.0 
1 1 1  -34   14   10 o 13.11869 5.891351 20.69966   -98.5 
1 1 1  -34   14   11 o 20.75076 6.980578 13.59332   -34.4 
1 1 1  -34   14   12 f 15.63924 6.322924 23.08602     9.5 
1 1 1  -34   14   13 o 41.59414 3.916183 40.37152     3.1 
1 1 1  -34   14   14 o 40.11715 4.286747 59.07979    52.9 
1 1 1  -34   14   15 o 44.44595 3.962414 56.88941   -92.9 
1 1 1  -34   14   16 o 20.57904 6.717525 11.75258   114.0 
1 1 1  -34   14   17 o 23.57933 7.050740 12.37622  -150.6 
1 1 1  -34   14   18 o 16.73111 6.416749 9.904394   -70.4 
1 1 1  -34   14   19 o 9.413415 4.536642 8.118766   113.6 
1 1 1  -34   15    8 o 45.20211 3.955307       ?       ? 
1 1 1  -34   15    9 o 31.56973 4.898828 34.45916   153.8 
1 1 1  -34   15   10 o 34.20003 4.984108 55.49522   -63.8 
1 1 1  -34   15   11 o 65.68240 2.604700 97.77103   139.1 
1 1 1  -34   15   12 o 18.19763 6.076546 18.77539    66.6 
1 1 1  -34   15   13 o 72.07291 2.320026 66.00954  -169.4 
1 1 1  -34   15   14 o 31.78485 5.126787 27.75272   -54.1 
1 1 1  -34   15   15 o 29.40210 4.669281 18.62960   -78.8 
1 1 1  -34   15   16 o 36.75666 3.636814 36.78589   123.0 
1 1 1  -34   15   17 o 46.18036 3.697784 46.33438    51.0 
1 1 1  -34   15   18 o 56.30661 2.810006       ?       ? 
1 1 1  -34   16   10 o 56.90240 2.649783       ?       ? 
1 1 1  -34   16   11 o 64.87888 2.414064 63.12502   172.1 
1 1 1  -34   16   12 o 20.12069 5.714438 28.74073   -18.7 
1 1 1  -34   16   13 o 21.02854 5.814627 34.99146    17.9 
1 1 1  -34   16   14 o 11.52380 5.082486 32.32866     4.7 
1 1 1  -34   16   15 o 19.72131 6.220710       ?       ? 
1 1 1  -34   16   16 o 35.61882 3.513847       ?       ? 
1 1 1  -33    0    1 o 30.98306 12.11414 26.22112   179.0 
1 1 1  -33    0    2 o 14.40921 8.431313 1.831623     8.5 
1 1 1  -33    0    3 o 53.77905 13.62507 54.52767     0.2 
1 1 1  -33    0    4 o 40.73830 13.56151 2.447956     2.6 
1 1 1  -33    0    5 o 27.54911 12.87734 40.52362    -0.1 
1 1 1  -33    0    6 o 55.07664 13.72620 36.53575   180.0 
1 1 1  -33    0    7 o 36.62589 13.78442 46.89662   179.8 
1 1 1  -33    0    8 o 23.62787 10.86681 45.82279     0.3 
1 1 1  -33    0    9 o 123.9357 5.340144 124.5154     0.0 
1 1 1  -33    0   10 o 28.11544 10.33592 33.23468   179.9 
1 1 1  -33    0   11 o 18.71491 9.422122 48.94780    -0.2 
1 1 1  -33    0   12 o 41.24158 11.88867 26.00359   179.6 
1 1 1  -33    0   13 o 60.31780 7.997440 33.37958   179.9 
1 1 1  -33    0   14 f 30.09522 10.84657 26.00979     0.6 
1 1 1  -33    0   15 o 192.4273 3.439807 179.6285   179.9 
1 1 1  -33    0   16 o 43.58184 8.365774 2.920270    -2.8 
1 1 1  -33    0   17 o 106.6770 2.890093 78.02162     0.0 
1 1 1  -33    0   18 o 50.14759 7.817021 40.96125    -0.1 
1 1 1  -33    0   19 o 21.49897 8.434642 29.85653    -0.4 
1 1 1  -33    0   20 o 14.45259 7.542217 10.85712    -1.2 
1 1 1  -33    0   21 f 35.67472 10.95491 20.18596   179.3 
1 1 1  -33    0   22 o 14.30773 7.602584 16.75242   179.6 
1 1 1  -33    0   23 o 13.26669 6.497451 6.217283  -178.7 
1 1 1  -33    0   24 o 69.61078 3.460620 53.18557     0.1 
1 1 1  -33    0   25 o 54.31857 4.466681 50.26224     0.1 
1 1 1  -33    0   26 o 13.98817 6.569715 33.64462     0.1 
1 1 1  -33    0   27 o 46.19457 8.133122 48.05726  -179.9 
1 1 1  -33    1    1 o 18.81708 8.278517 53.19796    49.3 
1 1 1  -33    1    2 o 13.86505 6.828576 29.23134  -142.1 
1 1 1  -33    1    3 o 24.20668 9.885157 34.76041    56.4 
1 1 1  -33    1    4 o 63.69425 4.538852 61.77321  -120.8 
1 1 1  -33    1    5 o 34.28169 9.983836 27.92201  -113.1 
1 1 1  -33    1    6 o 21.98038 8.790903 30.94296    17.3 
1 1 1  -33    1    7 o 35.98308 9.086393 66.63943   -62.0 
1 1 1  -33    1    8 o 46.01208 6.948349 41.41478  -100.2 
1 1 1  -33    1    9 f 74.79247 4.568775 81.00262   156.3 
1 1 1  -33    1   10 o 62.29477 4.133345 61.16286  -104.1 
1 1 1  -33    1   11 o 44.93899 6.319459 41.43091  -115.5 
1 1 1  -33    1   12 o 96.52997 3.953834 94.81094    95.6 
1 1 1  -33    1   13 f 17.59402 7.628504 30.15352    20.0 
1 1 1  -33    1   14 o 125.6428 2.236018 111.5553   -79.7 
1 1 1  -33    1   15 o 64.23870 3.147851 30.81451   142.7 
1 1 1  -33    1   16 o 24.92722 7.745445 35.97579    -0.5 
1 1 1  -33    1   17 o 90.32903 2.389565 94.92149   -95.4 
1 1 1  -33    1   18 o 107.5611 2.640780 105.5324  -150.7 
1 1 1  -33    1   19 o 28.35781 7.093907 41.56693    72.8 
1 1 1  -33    1   20 o 50.12631 3.452739 42.54585    75.9 
1 1 1  -33    1   21 o 65.14780 2.637714 65.20724   -22.1 
1 1 1  -33    1   22 o 52.07372 3.474076 42.97780    93.6 
1 1 1  -33    1   23 o 71.23678 3.130955 66.00636  -159.8 
1 1 1  -33    1   24 o 71.04717 3.001931 84.56012   -76.0 
1 1 1  -33    1   25 o 24.85600 6.834089 36.47104  -148.3 
1 1 1  -33    1   26 o 89.72749 2.513427 93.28048     6.1 
1 1 1  -33    1   27 o 54.32335 3.419110 73.69535  -147.1 
1 1 1  -33    2    1 o 49.66923 7.006068 52.57925    63.7 
1 1 1  -33    2    2 f 61.31308 5.099266 52.11065   -50.3 
1 1 1  -33    2    3 o 23.15677 9.582211 5.091827   -92.6 
1 1 1  -33    2    4 o 18.17227 8.404794 27.60299   -24.8 
1 1 1  -33    2    5 f 18.51335 8.047395 26.25280   111.3 
1 1 1  -33    2    6 o 27.67538 9.441992 37.81366  -161.3 
1 1 1  -33    2    7 o 15.48666 7.311080 25.43662   173.2 
1 1 1  -33    2    8 o 64.04992 5.068897 63.78275     0.2 
1 1 1  -33    2    9 o 38.02890 7.062466 33.72826   -80.8 
1 1 1  -33    2   10 o 71.77673 4.583214 69.58513    -4.7 
1 1 1  -33    2   11 o 116.3713 4.080119 106.9410    91.7 
1 1 1  -33    2   12 o 76.57661 3.796911 99.63114  -120.1 
1 1 1  -33    2   13 o 79.28548 3.633359 34.41742  -162.5 
1 1 1  -33    2   14 o 75.69058 3.482835 94.00182    87.6 
1 1 1  -33    2   15 o 17.68005 6.965870 23.77551   -95.0 
1 1 1  -33    2   16 o 16.28056 6.997059 18.09488   -53.0 
1 1 1  -33    2   17 o 86.00564 2.834657 59.43212   -28.6 
1 1 1  -33    2   18 f 47.69531 3.344399 57.87335    40.3 
1 1 1  -33    2   19 o 81.40416 2.743732 65.84460   157.8 
1 1 1  -33    2   20 o 28.10559 5.568039 44.91026   -83.3 
1 1 1  -33    2   21 o 61.22925 3.683095 50.52920    51.8 
1 1 1  -33    2   22 o 110.7382 2.387349 125.0266  -112.6 
1 1 1  -33    2   23 o 79.68569 2.968245 80.22789    85.5 
1 1 1  -33    2   24 o 19.53417 6.946091 7.553741   -44.3 
1 1 1  -33    2   25 o 63.63918 3.752550 66.31997    39.6 
1 1 1  -33    2   26 o 21.47251 7.545769 18.17332   -67.2 
1 1 1  -33    2   27 o 34.22293 5.426600 19.28405   -52.9 
1 1 1  -33    3    1 o 86.85654 4.873485 91.96246     8.9 
1 1 1  -33    3    2 o 25.01395 9.642260 39.68835   117.1 
1 1 1  -33    3    3 o 72.69268 5.591664 92.69281   -80.2 
1 1 1  -33    3    4 o 64.62341 5.569016 110.9384  -173.0 
1 1 1  -33    3    5 o 66.01791 5.012840 68.48879   -55.1 
1 1 1  -33    3    6 o 14.79554 7.255197 20.70822  -112.4 
1 1 1  -33    3    7 o 90.88097 3.878212 77.55943    79.5 
1 1 1  -33    3    8 o 60.15770 5.893791 46.85074  -136.4 
1 1 1  -33    3    9 o 57.11309 5.810137 73.23465  -136.9 
1 1 1  -33    3   10 o 87.91570 4.120599 83.53970  -113.0 
1 1 1  -33    3   11 o 70.06701 4.184602 78.56293    77.1 
1 1 1  -33    3   12 o 49.68582 6.124881 25.77336   107.0 
1 1 1  -33    3   13 o 30.68157 7.322617 36.90953    22.3 
1 1 1  -33    3   14 o 47.71238 5.161754 31.67497    69.3 
1 1 1  -33    3   15 o 48.97963 4.643037 55.68443   -27.9 
1 1 1  -33    3   16 o 53.23277 3.853885 54.28924   -68.5 
1 1 1  -33    3   17 o 54.78954 3.427729 42.69243  -115.6 
1 1 1  -33    3   18 o 85.10723 2.787931 80.02175  -147.8 
1 1 1  -33    3   19 o 28.25420 6.198406 56.66185   -94.0 
1 1 1  -33    3   20 o 23.13376 7.022334 24.31368  -101.0 
1 1 1  -33    3   21 o 70.13129 2.857698 77.13289    65.3 
1 1 1  -33    3   22 o 41.11035 3.806886 49.06037   119.9 
1 1 1  -33    3   23 o 35.15947 5.092424 23.79359    -0.8 
1 1 1  -33    3   24 o 35.88198 5.210581 49.97178  -178.7 
1 1 1  -33    3   25 o 61.83616 3.191889 76.48759   147.8 
1 1 1  -33    3   26 o 85.18716 2.283966 95.51051    -2.1 
1 1 1  -33    3   27 o 51.52051 2.848250 44.10807   -42.9 
1 1 1  -33    4    1 f 62.26257 5.586193 61.39661   120.1 
1 1 1  -33    4    2 o 21.52569 9.486804 35.21308   -17.1 
1 1 1  -33    4    3 o 25.40734 9.408985 17.30072    30.0 
1 1 1  -33    4    4 o 13.90065 6.896610 14.64454   153.1 
1 1 1  -33    4    5 o 29.72272 9.519950 20.11253   -74.4 
1 1 1  -33    4    6 o 47.23284 7.295747 59.78915  -137.3 
1 1 1  -33    4    7 o 22.31257 9.280974 38.72394  -121.6 
1 1 1  -33    4    8 o 89.81877 4.001886 78.60084   -35.7 
1 1 1  -33    4    9 o 142.7259 3.212999 155.0553    79.0 
1 1 1  -33    4   10 o 14.58779 6.778570 20.74198  -144.4 
1 1 1  -33    4   11 o 76.78347 4.059819 65.77117    49.0 
1 1 1  -33    4   12 f 43.39066 5.337054 65.50477    68.9 
1 1 1  -33    4   13 o 69.59529 3.500680 67.76703   148.0 
1 1 1  -33    4   14 o 138.4805 2.495325 146.1843   -88.4 
1 1 1  -33    4   15 o 33.61897 7.227851 40.76658   -76.0 
1 1 1  -33    4   16 o 69.09560 3.443164 62.73037    43.9 
1 1 1  -33    4   17 o 42.95896 4.091452 23.96322   -47.3 
1 1 1  -33    4   18 o 97.24406 2.239320 82.69401  -111.0 
1 1 1  -33    4   19 o 52.67592 4.022473 33.53447   118.8 
1 1 1  -33    4   20 o 31.15108 4.961740 32.17696   151.8 
1 1 1  -33    4   21 o 27.74376 6.766396 10.96826  -116.0 
1 1 1  -33    4   22 o 74.38614 2.991360 60.15137   157.6 
1 1 1  -33    4   23 o 37.73939 5.458815 44.91420   -10.1 
1 1 1  -33    4   24 f 59.45306 3.364461 84.08434    17.2 
1 1 1  -33    4   25 o 11.17771 5.395274 22.39772    59.3 
1 1 1  -33    4   26 o 39.56595 5.150125 46.37653   162.4 
1 1 1  -33    4   27 o 42.35543 4.170394       ?       ? 
1 1 1  -33    5    1 o 47.33028 6.856086 59.29886   -57.2 
1 1 1  -33    5    2 o 27.94189 9.511516 30.99482    37.5 
1 1 1  -33    5    3 o 57.86436 6.442880 66.61500   114.2 
1 1 1  -33    5    4 o 66.70360 6.126945 49.23282  -117.6 
1 1 1  -33    5    5 f 117.0248 3.600900 125.2489  -137.5 
1 1 1  -33    5    6 o 58.54920 5.081119 55.97952    77.3 
1 1 1  -33    5    7 o 40.53288 8.091541 43.84775   -23.0 
1 1 1  -33    5    8 o 65.53585 6.548694 54.48985   117.4 
1 1 1  -33    5    9 o 110.7835 2.905292 125.0527  -124.3 
1 1 1  -33    5   10 o 32.74857 9.306821 37.68207    95.5 
1 1 1  -33    5   11 o 58.93518 4.419250 68.26273   166.3 
1 1 1  -33    5   12 o 92.73869 3.768710 86.34101    70.4 
1 1 1  -33    5   13 o 10.60696 5.220139 15.23644    11.4 
1 1 1  -33    5   14 o 67.07782 3.347231 54.98171   -97.4 
1 1 1  -33    5   15 o 47.79665 4.314497 67.37514   -48.0 
1 1 1  -33    5   16 o 43.94266 4.478894 45.54197   104.5 
1 1 1  -33    5   17 o 36.48084 5.035089 38.28395   -78.4 
1 1 1  -33    5   18 o 61.86790 3.329945 85.84454   -89.6 
1 1 1  -33    5   19 o 89.85403 2.188862 92.96662   -13.1 
1 1 1  -33    5   20 o 105.8306 2.259413 95.46961   145.6 
1 1 1  -33    5   21 o 34.54140 5.384076 16.80030  -120.1 
1 1 1  -33    5   22 o 35.69808 5.549407 46.16792    97.7 
1 1 1  -33    5   23 o 61.44894 3.021672 62.15505     4.4 
1 1 1  -33    5   24 o 41.57925 4.808933 33.64791    86.0 
1 1 1  -33    5   25 o 42.21488 4.446240 77.30806   140.2 
1 1 1  -33    5   26 f 54.37842 3.348549 48.35298   -21.6 
1 1 1  -33    5   27 o 41.19147 3.705382       ?       ? 
1 1 1  -33    6    1 o 48.35180 7.187286 38.61949   124.6 
1 1 1  -33    6    2 o 31.99475 10.04036 63.41220   127.9 
1 1 1  -33    6    3 o 71.54704 5.052858 79.04740   -85.5 
1 1 1  -33    6    4 o 85.44143 4.526069 60.92793    82.7 
1 1 1  -33    6    5 o 124.4201 3.342453 98.64878  -132.5 
1 1 1  -33    6    6 o 28.82592 9.344829 13.70366   142.5 
1 1 1  -33    6    7 o 67.95354 4.655240 68.34287   -16.5 
1 1 1  -33    6    8 o 66.49109 4.501140 66.03662  -102.2 
1 1 1  -33    6    9 o 71.86335 4.612345 62.24040   171.3 
1 1 1  -33    6   10 o 74.40046 3.903683 85.89456    71.4 
1 1 1  -33    6   11 o 70.39135 3.830390 43.23975   -34.7 
1 1 1  -33    6   12 o 59.56226 3.427705 80.15952    35.1 
1 1 1  -33    6   13 o 69.15769 3.583868 62.93672  -178.0 
1 1 1  -33    6   14 o 48.05382 4.310962 65.54243  -114.7 
1 1 1  -33    6   15 o 22.43694 7.416425 54.45095   136.9 
1 1 1  -33    6   16 o 40.00381 5.634770 47.43812   -67.9 
1 1 1  -33    6   17 o 40.36285 4.845375 52.49343   167.4 
1 1 1  -33    6   18 f 102.1244 2.587051 119.5235     0.5 
1 1 1  -33    6   19 o 114.1301 2.119981 122.8753  -160.4 
1 1 1  -33    6   20 o 24.66776 7.262573 33.99741   -89.5 
1 1 1  -33    6   21 o 52.33378 3.415348 43.27958   -12.6 
1 1 1  -33    6   22 o 30.90901 6.392496 24.75396    63.8 
1 1 1  -33    6   23 o 48.18366 3.571649 54.41756  -121.6 
1 1 1  -33    6   24 o 48.79661 4.297200 66.51575    43.0 
1 1 1  -33    6   25 o 27.60059 5.718058 19.39141  -126.9 
1 1 1  -33    6   26 f 61.92253 2.989047 69.86938    49.2 
1 1 1  -33    7    1 o 16.17912 7.735213 24.03324  -174.9 
1 1 1  -33    7    2 o 15.96716 7.673097 12.22593    69.9 
1 1 1  -33    7    3 o 18.69785 8.089702 17.73989    35.1 
1 1 1  -33    7    4 o 23.73048 8.999726 28.24705   -64.0 
1 1 1  -33    7    5 o 61.02192 5.152166 77.32757   156.7 
1 1 1  -33    7    6 f 24.19890 9.371326 24.80123  -131.9 
1 1 1  -33    7    7 f 26.86598 9.248365 6.109494   -55.8 
1 1 1  -33    7    8 o 20.44766 8.603467 35.63215   -75.0 
1 1 1  -33    7    9 o 13.95725 6.736059 17.70731    47.1 
1 1 1  -33    7   10 o 80.62003 3.659583 85.20450  -176.2 
1 1 1  -33    7   11 o 9.412622 4.765216 25.97837   149.5 
1 1 1  -33    7   12 o 76.69865 3.133380 83.07433    83.9 
1 1 1  -33    7   13 o 54.81197 3.793059 45.86448  -171.3 
1 1 1  -33    7   14 o 122.2986 2.715766 106.6455  -103.1 
1 1 1  -33    7   15 f 117.2108 2.726086 106.8663    53.8 
1 1 1  -33    7   16 o 44.64117 4.404367 40.52134    39.4 
1 1 1  -33    7   17 o 66.94891 2.979218 63.72585  -172.4 
1 1 1  -33    7   18 o 36.91513 4.733651 42.77753   -24.3 
1 1 1  -33    7   19 o 20.67057 7.246950 19.80064   -17.5 
1 1 1  -33    7   20 f 82.45033 3.075473 58.91644    34.1 
1 1 1  -33    7   21 o 73.78421 2.663232 67.34480  -130.1 
1 1 1  -33    7   22 o 39.29980 5.212430 43.67497   -89.6 
1 1 1  -33    7   23 o 31.86808 6.360911 28.51534   -21.9 
1 1 1  -33    7   24 o 55.10720 3.089959 45.88674   142.7 
1 1 1  -33    7   25 o 19.65358 6.969075 36.19009   132.5 
1 1 1  -33    7   26 o 17.61432 6.927311 12.50058    44.6 
1 1 1  -33    8    1 f 43.61743 7.987122 28.89086    63.9 
1 1 1  -33    8    2 o 28.62770 9.502300 25.86854  -105.6 
1 1 1  -33    8    3 f 13.97969 6.880863 15.47551    53.9 
1 1 1  -33    8    4 o 46.62460 6.884256 45.11919  -158.8 
1 1 1  -33    8    5 o 13.85804 6.698872 17.00958   122.0 
1 1 1  -33    8    6 o 85.69833 3.526541 76.80301   168.1 
1 1 1  -33    8    7 o 53.87472 5.581079 37.18819   -73.5 
1 1 1  -33    8    8 o 17.60795 7.930033 9.675961   146.3 
1 1 1  -33    8    9 o 81.82174 4.224727 107.0567   153.4 
1 1 1  -33    8   10 o 54.66865 4.697474 36.38343   -56.4 
1 1 1  -33    8   11 o 97.33477 2.862241 90.46408    -2.9 
1 1 1  -33    8   12 o 67.23354 3.033037 79.71510   123.8 
1 1 1  -33    8   13 o 20.42256 7.169740 55.60881  -115.8 
1 1 1  -33    8   14 o 51.13407 4.046507 51.04242   119.8 
1 1 1  -33    8   15 o 75.09226 3.077421 75.53858  -105.1 
1 1 1  -33    8   16 o 18.31325 7.342707 41.99591   162.9 
1 1 1  -33    8   17 o 45.87957 4.170845 29.47152   -24.5 
1 1 1  -33    8   18 o 66.94970 2.898250 65.70044    69.7 
1 1 1  -33    8   19 o 115.0129 2.331057 106.7027  -122.7 
1 1 1  -33    8   20 o 39.09136 5.167299 43.17504   -28.0 
1 1 1  -33    8   21 o 30.52846 6.291076 30.23085   -76.3 
1 1 1  -33    8   22 o 41.07481 4.308228 59.83168   -84.7 
1 1 1  -33    8   23 o 14.49818 6.285935 14.88316    19.9 
1 1 1  -33    8   24 o 69.86753 2.810344 72.78149   178.2 
1 1 1  -33    8   25 o 51.60631 3.938870 45.38799    23.7 
1 1 1  -33    8   26 o 42.18201 4.090532       ?       ? 
1 1 1  -33    9    1 o 75.11889 4.925334 72.91355   -56.8 
1 1 1  -33    9    2 f 43.84687 7.915678 54.92779   124.8 
1 1 1  -33    9    3 o 37.04507 9.065074 57.02356    -6.9 
1 1 1  -33    9    4 o 22.49939 8.809976 33.16759  -152.5 
1 1 1  -33    9    5 o 48.82220 6.866930 19.79609  -116.1 
1 1 1  -33    9    6 o 54.00535 5.784925 65.91127   152.8 
1 1 1  -33    9    7 o 107.8808 3.351621 114.3329  -129.3 
1 1 1  -33    9    8 o 117.1726 3.356712 127.2015    48.4 
1 1 1  -33    9    9 f 46.61223 5.427526 24.69322    99.7 
1 1 1  -33    9   10 o 39.84444 6.440577 31.94013    -2.4 
1 1 1  -33    9   11 o 12.60230 5.943139 30.82033  -119.3 
1 1 1  -33    9   12 o 62.72884 3.320711 73.23752  -100.9 
1 1 1  -33    9   13 o 54.12894 3.672534 37.84835    78.2 
1 1 1  -33    9   14 o 41.46765 4.674575 52.61203   113.4 
1 1 1  -33    9   15 f 18.07650 7.272553 41.53740   -26.8 
1 1 1  -33    9   16 o 56.44684 3.695931 68.13569    94.1 
1 1 1  -33    9   17 o 45.22302 4.316464 45.71182   -96.3 
1 1 1  -33    9   18 o 30.42787 5.819780 43.14317  -106.5 
1 1 1  -33    9   19 o 59.43429 2.856972 62.65520   112.0 
1 1 1  -33    9   20 o 27.79620 6.345282 33.46449  -166.9 
1 1 1  -33    9   21 o 52.63128 3.186245 47.35988   -73.3 
1 1 1  -33    9   22 o 27.17415 6.141512 19.56312    34.8 
1 1 1  -33    9   23 o 30.91530 5.655618 43.35459   168.6 
1 1 1  -33    9   24 o 37.02721 4.415933 48.29545   -68.7 
1 1 1  -33    9   25 o 45.11278 4.010135 53.88567   137.3 
1 1 1  -33   10    1 o 52.92273 5.784843 40.38985    57.4 
1 1 1  -33   10    2 o 45.53003 6.217525 43.59307   -46.1 
1 1 1  -33   10    3 o 66.76160 4.486566 59.33104   129.0 
1 1 1  -33   10    4 o 34.74885 8.381960 18.52428   119.4 
1 1 1  -33   10    5 o 45.47975 5.962721 50.19468   146.2 
1 1 1  -33   10    6 o 12.34732 5.950095 30.63296    96.9 
1 1 1  -33   10    7 o 67.81503 4.877322 59.11075   -52.7 
1 1 1  -33   10    8 o 85.54556 3.430997 102.0610   108.3 
1 1 1  -33   10    9 o 20.87121 7.993534 68.80453   177.8 
1 1 1  -33   10   10 o 61.77467 4.150829 63.40917  -151.6 
1 1 1  -33   10   11 o 95.85492 2.853667 91.97808    15.7 
1 1 1  -33   10   12 o 22.18076 7.439794 21.90808   160.3 
1 1 1  -33   10   13 o 79.52074 2.886414 82.56519  -148.8 
1 1 1  -33   10   14 o 16.85317 6.626011 30.60194   -99.9 
1 1 1  -33   10   15 o 44.84783 4.022437 52.62365   -89.2 
1 1 1  -33   10   16 o 81.75906 2.699631 63.87637  -162.9 
1 1 1  -33   10   17 o 81.98690 2.427562 65.30495    -9.0 
1 1 1  -33   10   18 o 90.48555 2.483738 86.56357   168.1 
1 1 1  -33   10   19 o 19.50932 6.858777 33.55855    88.0 
1 1 1  -33   10   20 o 35.59802 5.562781 36.75348   -55.6 
1 1 1  -33   10   21 o 43.73990 4.401437 49.57552    14.9 
1 1 1  -33   10   22 o 84.89147 2.693563 76.42698  -174.2 
1 1 1  -33   10   23 o 50.38037 3.540336 57.64933   -70.1 
1 1 1  -33   10   24 o 14.95170 6.543312 12.88286   -42.4 
1 1 1  -33   10   25 o 42.05562 3.770362 30.82240   -52.7 
1 1 1  -33   11    1 o 14.89968 7.279027 28.45227   -29.0 
1 1 1  -33   11    2 o 26.10177 9.514455 49.01581   -27.0 
1 1 1  -33   11    3 o 15.61082 7.457910 24.68001  -126.4 
1 1 1  -33   11    4 o 59.95515 5.159737 61.21646   121.5 
1 1 1  -33   11    5 f 52.55762 5.256259 30.98506    38.6 
1 1 1  -33   11    6 o 46.64945 5.794415 47.41989   168.7 
1 1 1  -33   11    7 o 69.93526 4.289101 52.32291  -113.7 
1 1 1  -33   11    8 o 17.11457 7.328892 14.60593   161.4 
1 1 1  -33   11    9 o 57.74667 4.205440 71.62117    41.0 
1 1 1  -33   11   10 o 21.14688 7.341246 41.43807    44.2 
1 1 1  -33   11   11 o 25.80597 6.330349 37.11659   -94.9 
1 1 1  -33   11   12 f 55.07779 3.036934 46.76089   -48.0 
1 1 1  -33   11   13 o 93.13664 2.841078 84.50166   170.0 
1 1 1  -33   11   14 o 63.81091 3.369640 62.12595   -28.9 
1 1 1  -33   11   15 o 18.67303 7.055407 12.13215   115.2 
1 1 1  -33   11   16 o 57.85766 4.023251 45.17894   119.6 
1 1 1  -33   11   17 o 68.51272 2.902418 58.73856  -106.7 
1 1 1  -33   11   18 o 53.71268 2.955158 59.99731   -42.7 
1 1 1  -33   11   19 f 117.7678 1.983195 109.4483   113.7 
1 1 1  -33   11   20 o 47.48013 3.395325 55.26098  -153.3 
1 1 1  -33   11   21 o 60.13829 3.020745 39.43356  -140.5 
1 1 1  -33   11   22 o 62.66868 3.314090 79.16333    52.4 
1 1 1  -33   11   23 o 18.40140 7.000366 27.44211  -119.7 
1 1 1  -33   11   24 o 83.29033 2.822153 69.97095   -88.6 
1 1 1  -33   12    1 o 50.08120 7.137918 45.39436  -166.9 
1 1 1  -33   12    2 o 26.79763 9.689399 52.38089    49.3 
1 1 1  -33   12    3 o 26.62203 8.686255 22.47163    86.2 
1 1 1  -33   12    4 o 46.78611 6.489789 38.70407    78.0 
1 1 1  -33   12    5 o 80.81467 3.743465 72.18987   166.9 
1 1 1  -33   12    6 o 100.0114 3.479029 100.8254   -36.5 
1 1 1  -33   12    7 o 83.18132 3.480484 57.54940     4.2 
1 1 1  -33   12    8 o 23.62900 8.306354 26.46049   133.4 
1 1 1  -33   12    9 o 40.03662 5.332655 47.23969   127.0 
1 1 1  -33   12   10 o 71.37061 3.254057 96.61214  -164.2 
1 1 1  -33   12   11 o 55.73499 3.487255 51.66808   100.0 
1 1 1  -33   12   12 o 89.09892 2.635854 67.97999   -65.0 
1 1 1  -33   12   13 o 58.70922 3.377061 40.44288   131.5 
1 1 1  -33   12   14 o 61.77517 3.129587 54.91142   -93.3 
1 1 1  -33   12   15 o 26.62204 6.242760 57.19403    94.1 
1 1 1  -33   12   16 o 35.27542 4.857584 25.39733   -80.4 
1 1 1  -33   12   17 o 22.46190 7.439772 8.579198   158.0 
1 1 1  -33   12   18 f 53.05474 3.207616 62.60238   152.9 
1 1 1  -33   12   19 o 85.82916 2.499311 103.4790     8.1 
1 1 1  -33   12   20 o 56.33373 3.378747 47.30928   165.3 
1 1 1  -33   12   21 o 39.56170 3.957790 30.43813    38.3 
1 1 1  -33   12   22 o 51.10596 3.180314 49.85886  -144.3 
1 1 1  -33   12   23 o 27.63467 6.226987 40.19991    13.2 
1 1 1  -33   12   24 o 46.78050 3.764885 53.99725  -137.0 
1 1 1  -33   13    2 o 23.95529 8.873838 14.36145   -39.2 
1 1 1  -33   13    3 o 27.77950 8.743699 32.12403  -114.4 
1 1 1  -33   13    4 o 80.92245 3.681259 53.92952   101.2 
1 1 1  -33   13    5 o 50.76543 6.161928 69.61653   -15.7 
1 1 1  -33   13    6 o 32.79509 8.112303 32.52398   110.9 
1 1 1  -33   13    7 o 22.05259 8.228106 44.90568   139.5 
1 1 1  -33   13    8 o 53.95747 5.056116 43.73814    -7.1 
1 1 1  -33   13    9 o 12.11896 5.880960 12.16320  -151.0 
1 1 1  -33   13   10 o 27.51237 5.694613 26.38589    15.9 
1 1 1  -33   13   11 o 46.10795 3.910162 55.48909   -28.9 
1 1 1  -33   13   12 o 36.94450 4.518414 26.82225  -113.5 
1 1 1  -33   13   13 o 30.45761 5.848268 12.66229    -5.3 
1 1 1  -33   13   14 o 88.16337 2.531322 69.85035    95.5 
1 1 1  -33   13   15 o 18.82335 6.703661 16.39311  -179.1 
1 1 1  -33   13   16 o 21.22902 7.059901 20.42378    31.9 
1 1 1  -33   13   17 o 31.82288 5.827268 30.71570   -45.0 
1 1 1  -33   13   18 o 41.10083 4.136179 45.79514   -46.7 
1 1 1  -33   13   19 o 37.04778 4.363447 39.46700   101.0 
1 1 1  -33   13   20 o 47.18802 3.564430 52.29927   121.6 
1 1 1  -33   13   21 o 50.39382 3.456508 37.31680   -98.1 
1 1 1  -33   13   22 o 25.45609 6.281029 15.91897   -32.0 
1 1 1  -33   13   23 o 53.59052 3.318623 54.76394   177.0 
1 1 1  -33   14    2 f 16.48768 7.498744       ?       ? 
1 1 1  -33   14    3 o 42.09392 6.430889 38.97626    21.9 
1 1 1  -33   14    4 o 26.59776 8.946031 27.05854   131.9 
1 1 1  -33   14    5 o 64.50919 4.679430 60.98471  -148.7 
1 1 1  -33   14    6 o 58.45863 4.343413 53.24039   -36.7 
1 1 1  -33   14    7 o 53.73358 4.338638 50.71427    76.7 
1 1 1  -33   14    8 o 30.44214 5.576466 35.37869   -46.6 
1 1 1  -33   14    9 o 37.15637 4.300111 44.07237    -5.6 
1 1 1  -33   14   10 o 75.64562 2.688336 83.17112   117.2 
1 1 1  -33   14   11 o 79.58646 2.552858 87.96240  -128.2 
1 1 1  -33   14   12 o 26.01358 5.540104 30.93086   146.1 
1 1 1  -33   14   13 o 18.26035 6.585375 25.29889     9.0 
1 1 1  -33   14   14 o 12.89681 5.815154 15.57259   161.1 
1 1 1  -33   14   15 o 33.98050 4.426723 53.23908     4.9 
1 1 1  -33   14   16 o 38.45166 4.128985 51.01016     4.3 
1 1 1  -33   14   17 o 29.27868 6.281483 44.20407   154.8 
1 1 1  -33   14   18 o 76.16532 2.381470 59.55296  -111.7 
1 1 1  -33   14   19 o 50.24881 3.512393 48.29429    41.3 
1 1 1  -33   14   20 o 107.2922 2.314792 96.36787   153.7 
1 1 1  -33   14   21 o 92.29496 2.154446 98.29723   -75.1 
1 1 1  -33   14   22 o 10.26634 5.012904 0.3350670  -161.7 
1 1 1  -33   14   23 f 42.69631 3.375631       ?       ? 
1 1 1  -33   15    3 o 63.87807 4.837276       ?       ? 
1 1 1  -33   15    4 o 18.30613 7.908038 41.20341    82.8 
1 1 1  -33   15    5 o 33.91284 7.239065 35.27037     7.6 
1 1 1  -33   15    6 o 46.67313 5.322651 35.14314    91.5 
1 1 1  -33   15    7 o 20.32553 7.803573 38.89899   -36.0 
1 1 1  -33   15    8 o 26.60793 6.083861 41.15044   -73.9 
1 1 1  -33   15    9 o 16.02235 6.181456 9.977261   161.2 
1 1 1  -33   15   10 o 52.76791 2.774988 54.43713   -76.2 
1 1 1  -33   15   11 o 46.72290 3.750914 36.87096   -70.9 
1 1 1  -33   15   12 o 32.84014 4.248819 53.04745    26.2 
1 1 1  -33   15   13 o 41.57958 3.907286 15.89936  -111.2 
1 1 1  -33   15   14 o 111.6037 2.033326 108.2178   104.4 
1 1 1  -33   15   15 f 18.65610 6.160937 12.91742   -87.7 
1 1 1  -33   15   16 o 19.15621 6.625615 24.62898   140.4 
1 1 1  -33   15   17 o 23.07538 6.330122 27.93100   -27.3 
1 1 1  -33   15   18 o 61.19613 2.771429 60.34048    26.7 
1 1 1  -33   15   19 o 18.46911 6.519454 5.083476   -35.4 
1 1 1  -33   15   20 o 47.10402 3.407503 73.54489    37.5 
1 1 1  -33   15   21 o 36.77864 4.917798 47.81541  -143.9 
1 1 1  -33   15   22 o 41.84819 3.788315       ?       ? 
1 1 1  -33   16    4 o 37.07325 6.801006       ?       ? 
1 1 1  -33   16    5 o 45.19636 5.727124 47.37713  -113.4 
1 1 1  -33   16    6 o 44.95804 5.288572 55.23598    69.3 
1 1 1  -33   16    7 o 28.11471 5.227058 43.49033   -16.0 
1 1 1  -33   16    8 o 25.69522 5.895322 30.82609   175.6 
1 1 1  -33   16    9 o 83.99944 2.357278 98.89886     6.6 
1 1 1  -33   16   10 o 57.12041 2.395025 50.87154    60.8 
1 1 1  -33   16   11 o 87.07882 2.062859 68.88655   161.0 
1 1 1  -33   16   12 f 13.15823 5.380195 12.58383   -92.5 
1 1 1  -33   16   13 o 20.07823 5.655636 37.52726   -50.3 
1 1 1  -33   16   14 o 41.95927 2.955384 32.17854   -32.1 
1 1 1  -33   16   15 o 25.68814 4.883721 18.09593   -67.1 
1 1 1  -33   16   16 o 20.93974 6.055774 18.65438   176.0 
1 1 1  -33   16   17 o 83.24907 2.327626 78.90262   168.0 
1 1 1  -33   16   18 o 34.93660 4.297273 45.51896  -151.9 
1 1 1  -33   16   19 o 82.28407 2.867875 85.35257    13.0 
1 1 1  -33   16   20 o 51.45356 2.973786 66.67921   -99.6 
1 1 1  -33   16   21 o 29.27930 4.717742       ?       ? 
1 1 1  -33   17    5 f 64.09377 3.703718       ?       ? 
1 1 1  -33   17    6 o 56.67015 3.552184 59.99291   -16.7 
1 1 1  -33   17    7 o 13.59073 5.501693 22.68424   -79.1 
1 1 1  -33   17    8 o 33.87464 3.496647 41.08682   -98.7 
1 1 1  -33   17    9 o 12.85239 5.160890 12.58567    -4.0 
1 1 1  -33   17   10 o 32.15440 3.076663 53.88153    35.1 
1 1 1  -33   17   11 o 69.95322 1.775297 96.48737  -102.5 
1 1 1  -33   17   12 o 38.93880 2.305634 48.80506   109.7 
1 1 1  -33   17   13 o 10.60510 4.503798 15.65543   -34.3 
1 1 1  -33   17   14 o 15.34711 5.169547 10.07631   167.5 
1 1 1  -33   17   15 o 26.80949 3.725925 25.29564  -172.2 
1 1 1  -33   17   16 o 11.21503 4.958292 11.91570   -61.9 
1 1 1  -33   17   17 o 19.12773 5.962620 31.99450    58.9 
1 1 1  -33   17   18 o 37.99645 3.237527 49.25593    63.3 
1 1 1  -33   17   19 o 28.59007 4.448326 43.05369   -20.3 
1 1 1  -33   17   20 o 44.54090 3.593907       ?       ? 
1 1 1  -33   18    7 o 22.74932 4.141048 37.88758     2.7 
1 1 1  -33   18    8 o 14.18670 5.445047 15.92005  -120.5 
1 1 1  -33   18    9 o 33.08652 12.43859 46.99613    17.5 
1 1 1  -33   18   10 o 37.47962 13.02452 13.69839   169.2 
1 1 1  -33   18   11 o 41.32113 12.43374 42.26022  -173.1 
1 1 1  -33   18   12 o 38.87820 12.55279 52.73776    17.1 
1 1 1  -33   18   13 o 48.12124 9.240951 43.58496    -0.6 
1 1 1  -33   18   14 o 47.30552 8.796392 45.61470  -125.8 
1 1 1  -33   18   15 f 55.14954 10.40413 60.64404  -151.6 
1 1 1  -33   18   16 o 9.320374 4.136691 9.507558  -171.6 
1 1 1  -33   18   17 o 36.90000 2.885308 28.03171   156.1 
1 1 1  -33   18   18 o 39.15060 3.137464 28.05631    15.4 
1 1 1  -33   19    9 o 29.45351 11.62175       ?       ? 
1 1 1  -33   19   10 o 21.82297 10.46575 9.643026    19.5 
1 1 1  -33   19   11 o 61.77481 11.09723 59.62731  -118.5 
1 1 1  -33   19   12 o 32.14893 12.24780 18.11347   -15.2 
1 1 1  -33   19   13 o 26.52029 10.31470 14.04157   -41.1 
1 1 1  -33   19   14 o 28.28023 10.21431 46.45103     4.2 
1 1 1  -33   19   15 o 32.64728 12.77727 39.52026  -169.7 
1 1 1  -33   19   16 f 43.45085 13.17983       ?       ? 
1 1 1  -32    0    1 o 59.28561 12.89466 52.52545  -179.9 
1 1 1  -32    0    2 o 98.56625 5.502073 105.1551  -179.9 
1 1 1  -32    0    3 o 16.78361 8.594618 28.44696     0.1 
1 1 1  -32    0    4 o 46.43103 15.02573 5.031438     2.6 
1 1 1  -32    0    5 o 22.93829 10.34961 22.66850  -179.6 
1 1 1  -32    0    6 o 77.77335 6.549138 63.53106  -179.9 
1 1 1  -32    0    7 o 67.36913 9.016315 60.41217    -0.1 
1 1 1  -32    0    8 o 21.06939 9.453443 2.650140  -175.1 
1 1 1  -32    0   10 o 41.70812 12.84567 7.557276     1.2 
1 1 1  -32    0   11 o 86.00549 5.521732 38.74917   179.9 
1 1 1  -32    0   12 o 31.98377 12.59996 46.25082  -179.9 
1 1 1  -32    0   13 o 109.3589 5.391676 102.5665     0.0 
1 1 1  -32    0   14 o 191.8972 5.181988 198.3914     0.0 
1 1 1  -32    0   15 o 44.27730 9.568710 42.33796  -179.8 
1 1 1  -32    0   16 o 108.5544 3.397086 91.19429  -179.8 
1 1 1  -32    0   17 f 77.88387 4.027710 112.5402    -0.0 
1 1 1  -32    0   18 o 88.47996 3.314017 90.86463    -0.1 
1 1 1  -32    0   19 o 26.22611 10.18581 0.4946438    -8.0 
1 1 1  -32    0   20 o 48.35150 4.556126 38.33250   180.0 
1 1 1  -32    0   21 o 37.19591 11.12409 8.681767  -179.6 
1 1 1  -32    0   22 o 10.36276 6.064614 11.60342  -179.9 
1 1 1  -32    0   23 o 38.47815 10.65375 37.92667    -0.1 
1 1 1  -32    0   24 f 14.64423 7.370760 38.52460     0.2 
1 1 1  -32    0   25 o 12.72220 6.730196 5.136447   179.1 
1 1 1  -32    0   26 o 7.951126 5.789522 23.63908   179.7 
1 1 1  -32    0   27 o 13.30610 7.034410 8.807788     1.0 
1 1 1  -32    0   28 o 17.45850 8.137942 2.220592   178.0 
1 1 1  -32    1    1 o 74.43443 5.569541 77.42877  -132.3 
1 1 1  -32    1    2 o 43.20515 8.313218 54.02264   -99.0 
1 1 1  -32    1    3 o 78.11845 4.205700 79.93226    97.2 
1 1 1  -32    1    4 o 185.5736 3.725534 175.5412    99.1 
1 1 1  -32    1    5 o 43.53249 6.412085 49.84233   -45.2 
1 1 1  -32    1    6 o 68.92394 5.066369 52.55926   -59.0 
1 1 1  -32    1    7 o 82.72202 3.652077 76.98501   -93.4 
1 1 1  -32    1    8 o 50.61619 5.551331 27.42981    95.1 
1 1 1  -32    1    9 o 81.05106 4.324869 97.40274    87.0 
1 1 1  -32    1   10 o 70.20377 4.550344 46.00452   -77.2 
1 1 1  -32    1   11 o 128.0130 3.285898 102.2104    90.6 
1 1 1  -32    1   12 o 35.70716 7.416755 18.40198   -35.6 
1 1 1  -32    1   13 o 56.25437 4.904900 57.70710    23.7 
1 1 1  -32    1   14 o 121.4639 2.770519 109.6087  -146.0 
1 1 1  -32    1   15 o 79.54720 3.145929 87.33306   -63.9 
1 1 1  -32    1   16 o 48.12539 3.988879 40.48786   102.5 
1 1 1  -32    1   17 o 40.75576 4.876619 65.66744    12.2 
1 1 1  -32    1   18 o 96.32389 2.522037 115.7103  -172.3 
1 1 1  -32    1   19 o 29.91638 5.892111 48.01183   179.7 
1 1 1  -32    1   20 o 10.75018 5.219401 34.32833     6.1 
1 1 1  -32    1   21 o 41.66069 3.779024 43.89196   -31.7 
1 1 1  -32    1   22 o 16.48369 7.117767 16.53363   102.7 
1 1 1  -32    1   23 o 19.09266 6.892655 12.96710    33.5 
1 1 1  -32    1   24 o 49.93055 2.959373 58.60677   -54.3 
1 1 1  -32    1   25 o 48.53806 3.598988 45.79381    93.3 
1 1 1  -32    1   26 o 37.50985 4.682064 41.31165    67.3 
1 1 1  -32    1   27 o 25.49325 5.980693 51.03728   157.6 
1 1 1  -32    1   28 o 40.82103 3.699555 44.14212    -7.7 
1 1 1  -32    1   29 o 31.16963 5.704884       ?       ? 
1 1 1  -32    2    1 o 30.08339 10.01898 27.17028   -98.0 
1 1 1  -32    2    2 o 84.28719 4.106097 68.10574   129.1 
1 1 1  -32    2    3 o 54.03973 5.082347 65.60413   113.5 
1 1 1  -32    2    4 o 47.98804 7.147579 57.66029   -68.1 
1 1 1  -32    2    5 o 137.3203 3.763820 125.5542   100.9 
1 1 1  -32    2    6 o 79.30441 4.721690 77.29539   -83.5 
1 1 1  -32    2    7 o 34.31724 7.948378 30.25300   105.4 
1 1 1  -32    2    8 o 81.57440 3.681644 76.11137    58.0 
1 1 1  -32    2    9 o 48.62875 6.330904 55.59352   -77.6 
1 1 1  -32    2   10 o 71.58620 3.815254 72.15602   -23.1 
1 1 1  -32    2   11 o 135.1531 3.279219 126.2023   173.4 
1 1 1  -32    2   12 o 54.29284 5.368529 40.45630   -35.6 
1 1 1  -32    2   13 o 18.95042 8.060500 34.26345   143.7 
1 1 1  -32    2   14 o 90.36030 3.072060 55.56232   -19.0 
1 1 1  -32    2   15 o 20.46983 7.567875 5.845572    -5.9 
1 1 1  -32    2   16 o 67.91711 3.238266 43.90626   156.1 
1 1 1  -32    2   17 o 90.80146 2.574787 81.92080     7.3 
1 1 1  -32    2   18 o 32.83522 6.238643 46.98521   -71.5 
1 1 1  -32    2   19 o 27.29908 6.794744 25.79784   -62.1 
1 1 1  -32    2   20 o 44.15109 4.398264 34.96338   143.9 
1 1 1  -32    2   21 o 52.76050 2.519497 44.58459    39.5 
1 1 1  -32    2   22 o 21.98795 7.293444 27.95130   -29.1 
1 1 1  -32    2   23 o 21.10785 7.491571 14.24915     1.9 
1 1 1  -32    2   24 o 19.91193 7.389695 27.06134  -115.1 
1 1 1  -32    2   25 o 15.25355 6.405753 21.48264   -64.9 
1 1 1  -32    2   26 o 77.59904 2.379980 92.32565   123.1 
1 1 1  -32    2   27 o 52.78730 3.172048 51.84232   -65.7 
1 1 1  -32    2   28 o 11.47461 5.369849 8.821144   -71.8 
1 1 1  -32    2   29 o 44.21162 4.248129       ?       ? 
1 1 1  -32    3    1 o 55.47554 6.460915 45.09911   -94.9 
1 1 1  -32    3    2 o 96.34467 3.990516 89.70338    64.7 
1 1 1  -32    3    3 o 74.59685 4.258411 58.47547  -165.2 
1 1 1  -32    3    4 o 39.37210 8.552591 5.081365    48.5 
1 1 1  -32    3    5 o 76.58477 4.385745 93.28392   136.8 
1 1 1  -32    3    6 o 141.1489 3.405006 125.3033   -27.5 
1 1 1  -32    3    7 o 38.21292 7.393178 35.40178  -127.2 
1 1 1  -32    3    8 o 69.42907 4.394525 63.36485    96.7 
1 1 1  -32    3    9 o 33.63401 8.673027 40.97543  -155.6 
1 1 1  -32    3   10 o 67.88280 4.363448 65.15835    -0.5 
1 1 1  -32    3   11 o 43.41118 6.249264 62.25489   167.4 
1 1 1  -32    3   12 o 41.09968 7.584649 35.97157   -80.1 
1 1 1  -32    3   13 o 94.18224 3.523565 84.17467  -176.8 
1 1 1  -32    3   14 o 37.71665 5.909018 23.36968   -21.9 
1 1 1  -32    3   15 o 32.86113 7.845991 32.36170    45.4 
1 1 1  -32    3   16 o 22.54218 7.036245 30.83721  -153.0 
1 1 1  -32    3   17 o 19.71966 7.527190 11.08710    36.0 
1 1 1  -32    3   18 o 45.82774 4.305607 32.55250  -102.7 
1 1 1  -32    3   19 o 11.41984 5.569282 32.30365   156.6 
1 1 1  -32    3   20 o 46.49783 4.330050 25.36209  -122.0 
1 1 1  -32    3   21 o 39.89096 4.822094 42.50978    86.8 
1 1 1  -32    3   22 o 79.80079 2.301221 85.13178   -64.4 
1 1 1  -32    3   23 o 22.72918 5.907816 23.57339   114.8 
1 1 1  -32    3   24 o 63.97449 2.509719 68.95876   -51.3 
1 1 1  -32    3   25 o 39.23742 3.099506 63.34990    90.5 
1 1 1  -32    3   26 o 28.22087 5.560774 32.55632    23.6 
1 1 1  -32    3   27 o 26.95206 6.766257 35.41169  -108.3 
1 1 1  -32    3   28 o 20.13685 6.968204 19.42032  -167.6 
1 1 1  -32    3   29 o 67.55807 2.534244       ?       ? 
1 1 1  -32    4    1 o 121.0703 3.930694 147.4645    93.2 
1 1 1  -32    4    2 f 46.72421 6.580780 25.07310    14.4 
1 1 1  -32    4    3 o 46.22520 6.986518 17.57979   104.2 
1 1 1  -32    4    4 o 98.11797 3.870290 104.4283   153.9 
1 1 1  -32    4    5 o 115.6502 3.573453 106.9499   -17.4 
1 1 1  -32    4    6 o 68.28126 4.740480 79.56789   -70.7 
1 1 1  -32    4    7 o 14.49408 6.833646 5.598603   135.1 
1 1 1  -32    4    8 o 49.52035 5.670599 52.54570   159.5 
1 1 1  -32    4    9 o 53.40725 5.229715 71.52618    -7.9 
1 1 1  -32    4   10 o 64.68568 4.863877 58.87400   -61.0 
1 1 1  -32    4   11 o 89.29861 3.846982 83.19471  -111.3 
1 1 1  -32    4   12 o 70.75935 4.304278 75.24364  -156.3 
1 1 1  -32    4   13 o 119.8474 2.552481 94.43322    90.8 
1 1 1  -32    4   14 o 43.82113 4.796573 51.21921   153.8 
1 1 1  -32    4   15 o 47.79980 4.803217 40.32185    70.7 
1 1 1  -32    4   16 o 61.47991 2.860419 34.53785  -171.8 
1 1 1  -32    4   17 o 89.94928 2.294785 89.15423    70.1 
1 1 1  -32    4   18 o 48.99563 4.180883 44.45506   -34.2 
1 1 1  -32    4   19 o 75.10217 2.852260 81.62110   154.3 
1 1 1  -32    4   20 o 132.1977 2.392593 127.5661   -35.4 
1 1 1  -32    4   21 o 83.65562 2.883857 92.64658   166.1 
1 1 1  -32    4   22 o 50.48858 3.366825 51.23105   177.4 
1 1 1  -32    4   23 o 55.53819 2.915322 49.08033    10.4 
1 1 1  -32    4   24 o 20.61320 6.283351 19.31960  -116.0 
1 1 1  -32    4   25 o 33.54950 4.738976 48.50555   174.0 
1 1 1  -32    4   26 o 83.43850 2.538705 98.18711   126.6 
1 1 1  -32    4   27 o 44.50892 4.617703 47.80610   -85.2 
1 1 1  -32    4   28 o 11.78814 5.410846 5.816132   153.6 
1 1 1  -32    5    1 o 20.82787 8.602850 28.40742    90.9 
1 1 1  -32    5    2 o 13.24263 6.433740 22.27668   -22.9 
1 1 1  -32    5    3 o 20.96308 8.467716 17.26768   -84.8 
1 1 1  -32    5    4 o 16.29222 7.724145 20.40869   166.1 
1 1 1  -32    5    5 o 62.75256 5.348874 84.86140    53.2 
1 1 1  -32    5    6 o 41.71241 7.550157 40.46015  -172.5 
1 1 1  -32    5    7 o 39.83424 8.100739 55.63633     7.4 
1 1 1  -32    5    8 o 36.73353 7.500058 39.49405    42.7 
1 1 1  -32    5    9 o 34.36641 6.985287 36.62634   -98.8 
1 1 1  -32    5   10 o 50.68747 5.018566 39.04847  -104.9 
1 1 1  -32    5   11 o 66.90385 3.984631 39.31085    99.3 
1 1 1  -32    5   12 o 127.1392 3.262264 108.7651  -172.7 
1 1 1  -32    5   13 o 30.11868 6.997475 16.18392    24.2 
1 1 1  -32    5   14 o 17.55116 7.326703 14.34701   -70.3 
1 1 1  -32    5   15 o 41.55484 5.424341 32.83823   104.0 
1 1 1  -32    5   16 o 48.02007 3.827196 23.15520   -11.0 
1 1 1  -32    5   17 o 97.40603 2.438055 98.56729  -156.3 
1 1 1  -32    5   18 o 29.79810 4.962992 45.44002    90.7 
1 1 1  -32    5   19 o 72.76141 3.095127 80.29963   -71.2 
1 1 1  -32    5   20 o 39.21028 4.856478 14.95090  -157.7 
1 1 1  -32    5   21 o 56.89718 3.071388 42.43560   -41.2 
1 1 1  -32    5   22 o 87.10787 2.262822 99.04031   171.3 
1 1 1  -32    5   23 o 76.07424 2.691980 81.23219   -13.8 
1 1 1  -32    5   24 o 19.16482 6.616177 12.25320   138.3 
1 1 1  -32    5   25 o 17.74866 6.361191 25.88501    41.0 
1 1 1  -32    5   26 o 56.92432 2.922681 56.61698   107.8 
1 1 1  -32    5   27 o 41.48412 4.740276 35.28517  -101.1 
1 1 1  -32    5   28 o 78.04919 2.662404 84.01340   174.3 
1 1 1  -32    6    1 o 15.79863 7.495501 15.18264   -68.1 
1 1 1  -32    6    2 o 40.94280 7.651050 46.03784    84.5 
1 1 1  -32    6    3 o 119.9190 3.542925 119.7709   120.2 
1 1 1  -32    6    4 o 64.91328 4.789748 59.95229    86.3 
1 1 1  -32    6    5 o 198.7835 3.557293 179.7572   -83.3 
1 1 1  -32    6    6 f 52.64045 5.183859 58.50098    17.9 
1 1 1  -32    6    7 o 119.1861 3.277886 126.7878    74.7 
1 1 1  -32    6    8 o 31.94041 8.595202 49.33039   -91.3 
1 1 1  -32    6    9 o 24.23110 9.089567 21.03980   -32.7 
1 1 1  -32    6   10 o 47.66536 6.013197 9.884654  -116.5 
1 1 1  -32    6   11 o 132.0933 2.974575 119.6631   -92.9 
1 1 1  -32    6   12 o 123.9819 2.490058 114.9766   161.9 
1 1 1  -32    6   13 o 75.65632 3.527882 70.48448   109.4 
1 1 1  -32    6   14 o 71.79832 3.217567 91.47068   -16.7 
1 1 1  -32    6   15 o 51.77169 3.956238 60.42270   165.3 
1 1 1  -32    6   16 o 89.57858 2.986865 95.02190  -171.6 
1 1 1  -32    6   17 o 131.1563 2.343886 125.8971    -2.7 
1 1 1  -32    6   18 o 77.15723 2.603549 88.81799    22.6 
1 1 1  -32    6   19 o 127.1279 2.235109 142.1176   142.9 
1 1 1  -32    6   20 o 36.58491 5.497059 56.62245  -101.9 
1 1 1  -32    6   21 o 52.51371 3.459276 40.81575    -9.0 
1 1 1  -32    6   22 o 104.3954 2.049923 89.81671   172.0 
1 1 1  -32    6   23 f 25.91921 7.066390 16.75038   141.1 
1 1 1  -32    6   24 o 29.87576 5.683124 44.21358    84.5 
1 1 1  -32    6   25 o 70.47696 2.430811 73.49228  -115.0 
1 1 1  -32    6   26 o 59.83708 2.223300 66.75413   106.1 
1 1 1  -32    6   27 o 30.15974 6.422192 33.70425   -34.0 
1 1 1  -32    6   28 o 47.25978 4.033682 51.80278   154.0 
1 1 1  -32    7    1 o 19.10357 8.714395 23.13381   158.8 
1 1 1  -32    7    2 o 42.03194 8.887603 30.64519   -96.0 
1 1 1  -32    7    3 o 114.8760 3.134956 94.95966    52.4 
1 1 1  -32    7    4 o 23.87656 9.260306 26.42829   117.9 
1 1 1  -32    7    5 o 38.50972 8.029710 47.68847    17.0 
1 1 1  -32    7    6 o 56.10158 5.131462 51.85186     8.8 
1 1 1  -32    7    7 o 86.97203 3.466611 83.63155   127.3 
1 1 1  -32    7    8 o 20.61609 8.558164 13.11912   -15.9 
1 1 1  -32    7    9 o 143.4693 3.163270 151.7444   -80.6 
1 1 1  -32    7   10 o 15.18807 7.080510 24.30086   -35.3 
1 1 1  -32    7   11 o 62.84457 4.525033 77.24291  -124.4 
1 1 1  -32    7   12 o 92.63786 2.664600 80.36865   127.5 
1 1 1  -32    7   13 o 121.1547 2.627977 97.88458    -9.9 
1 1 1  -32    7   14 o 74.82685 2.917345 82.24509   118.0 
1 1 1  -32    7   15 o 78.73872 2.963836 69.33450  -170.7 
1 1 1  -32    7   16 o 14.12718 6.478532 17.80110   117.6 
1 1 1  -32    7   17 o 16.92295 7.055144 12.32028   -33.0 
1 1 1  -32    7   18 o 70.75468 2.998211 71.62566   123.4 
1 1 1  -32    7   19 o 101.7074 2.465855 80.20960   -82.2 
1 1 1  -32    7   20 o 64.44410 3.007584 45.20312  -143.6 
1 1 1  -32    7   21 o 35.37608 4.737497 39.70636    52.4 
1 1 1  -32    7   22 o 58.82267 2.885803 41.71854   101.3 
1 1 1  -32    7   23 o 49.43245 3.671386 30.67115    19.3 
1 1 1  -32    7   24 o 12.33237 5.528592 12.21280   -87.4 
1 1 1  -32    7   25 o 42.92559 3.408627 36.60574  -163.7 
1 1 1  -32    7   26 o 45.82172 3.759082 43.47504    75.6 
1 1 1  -32    7   27 o 60.62757 3.191882 68.00089  -129.6 
1 1 1  -32    7   28 o 25.87311 6.579539 51.46785   -90.1 
1 1 1  -32    8    1 o 26.10489 9.735044 27.47370  -107.2 
1 1 1  -32    8    2 o 21.90210 9.270864 20.19282  -120.1 
1 1 1  -32    8    3 o 40.79994 8.313421 30.14619   122.9 
1 1 1  -32    8    4 o 56.31319 5.608206 57.23667    76.3 
1 1 1  -32    8    5 o 121.9922 3.211813 89.14162   -99.4 
1 1 1  -32    8    6 o 72.94344 4.082568 88.62345    -7.0 
1 1 1  -32    8    7 o 91.34463 3.731188 83.27546     4.5 
1 1 1  -32    8    8 o 53.52964 4.693721 45.60387    70.3 
1 1 1  -32    8    9 o 63.87655 4.289794 53.60471   118.5 
1 1 1  -32    8   10 o 135.4900 3.271670 130.2857   170.9 
1 1 1  -32    8   11 o 139.0127 2.498683 133.8047    -3.7 
1 1 1  -32    8   12 o 13.94594 6.315342 25.77034    15.2 
1 1 1  -32    8   13 o 78.12064 2.917201 79.32539  -163.9 
1 1 1  -32    8   14 o 27.80543 6.460290 37.15804    62.4 
1 1 1  -32    8   15 o 81.15856 2.520749 72.70815    98.6 
1 1 1  -32    8   16 o 108.4139 2.648993 105.7756  -121.6 
1 1 1  -32    8   17 o 11.06911 5.331392 38.68568   133.3 
1 1 1  -32    8   18 o 94.76655 2.356959 80.35539    45.3 
1 1 1  -32    8   19 o 36.24862 4.372342 50.01290  -135.3 
1 1 1  -32    8   20 o 72.00500 2.590445 90.01320     1.8 
1 1 1  -32    8   21 f 16.17378 6.541626 22.31937  -157.2 
1 1 1  -32    8   22 o 100.3520 2.231442 89.95008  -149.5 
1 1 1  -32    8   23 o 89.88468 2.348010 76.61385   -30.1 
1 1 1  -32    8   24 o 58.88057 3.319066 59.78875    29.1 
1 1 1  -32    8   25 o 73.22837 2.634125 74.81879  -176.3 
1 1 1  -32    8   26 o 46.95800 3.215621 25.36343    41.8 
1 1 1  -32    8   27 o 34.56875 4.577295 18.13118   139.6 
1 1 1  -32    8   28 o 27.03689 6.493391       ?       ? 
1 1 1  -32    9    1 o 50.50266 6.743987 58.88595    56.6 
1 1 1  -32    9    2 o 82.29478 3.925764 80.95927     5.5 
1 1 1  -32    9    3 o 12.93455 6.398612 15.85764   176.5 
1 1 1  -32    9    4 o 38.33758 7.402346 27.19957   105.8 
1 1 1  -32    9    5 o 25.01238 9.343849 10.56582   130.7 
1 1 1  -32    9    6 o 44.88093 6.068609 36.41132   164.0 
1 1 1  -32    9    7 o 28.73409 8.297284 54.33073   -34.8 
1 1 1  -32    9    8 o 115.7659 3.044669 93.13706   179.2 
1 1 1  -32    9    9 o 64.82477 4.005541 57.12844   -76.2 
1 1 1  -32    9   10 o 90.99741 3.397354 80.94109   -55.2 
1 1 1  -32    9   11 o 144.6579 2.773400 158.4967   111.7 
1 1 1  -32    9   12 o 123.3149 2.427403 145.3468  -128.7 
1 1 1  -32    9   13 o 114.0037 2.525235 97.66343    27.2 
1 1 1  -32    9   14 o 54.65888 3.528210 36.46126  -174.5 
1 1 1  -32    9   15 o 43.25004 4.726798 57.89371   -40.4 
1 1 1  -32    9   16 o 45.81296 3.915140 41.52874    81.8 
1 1 1  -32    9   17 o 46.98298 3.720053 32.63703    70.5 
1 1 1  -32    9   18 o 87.53450 2.593088 67.89532  -123.4 
1 1 1  -32    9   19 o 48.31995 3.887503 33.51107   -78.1 
1 1 1  -32    9   20 o 36.04047 4.773903 33.18499   123.6 
1 1 1  -32    9   21 o 56.65258 3.200492 57.54039   131.1 
1 1 1  -32    9   22 o 60.90852 3.117218 69.86047    10.7 
1 1 1  -32    9   23 o 18.45747 7.050619 22.64604  -169.8 
1 1 1  -32    9   24 o 12.45182 5.880798 23.42745   -62.4 
1 1 1  -32    9   25 o 37.06366 5.032882 36.66439   -43.0 
1 1 1  -32    9   26 o 28.94946 6.230731 32.46582   -82.3 
1 1 1  -32    9   27 o 47.55021 3.756348 55.54375   104.1 
1 1 1  -32   10    1 o 68.15456 4.584029 79.49072    59.5 
1 1 1  -32   10    2 o 60.84978 5.215146 51.35330  -112.3 
1 1 1  -32   10    3 o 43.30132 7.184246 42.23423     9.5 
1 1 1  -32   10    4 o 56.80016 4.996549 51.03438   -53.3 
1 1 1  -32   10    5 o 63.30812 4.797376 70.03312   -36.2 
1 1 1  -32   10    6 o 13.85284 6.711275 11.14520   132.2 
1 1 1  -32   10    7 o 119.9236 3.207848 129.3794   -22.0 
1 1 1  -32   10    8 o 140.7543 3.119110 125.2225   120.7 
1 1 1  -32   10    9 o 46.62607 5.159813 47.28648  -170.2 
1 1 1  -32   10   10 f 22.57667 7.224580 11.99693    42.6 
1 1 1  -32   10   11 o 41.19491 3.826856 36.75558    38.7 
1 1 1  -32   10   12 f 53.72388 3.847971 50.66231   -23.0 
1 1 1  -32   10   13 o 14.89489 6.220314 28.75410   -65.0 
1 1 1  -32   10   14 o 90.10621 2.510438 97.98001    96.8 
1 1 1  -32   10   15 o 15.21854 6.233217 14.37839    31.8 
1 1 1  -32   10   16 o 80.45148 3.069261 75.77624  -145.1 
1 1 1  -32   10   17 o 47.75988 4.794230 49.31533    74.4 
1 1 1  -32   10   18 o 73.24711 2.735163 61.22229    45.2 
1 1 1  -32   10   19 o 115.9016 2.222739 111.9445   -94.2 
1 1 1  -32   10   20 o 39.75947 4.504073 43.83093  -145.2 
1 1 1  -32   10   21 o 53.19163 3.406013 34.24709     7.8 
1 1 1  -32   10   22 o 35.92661 4.526216 25.88897   172.9 
1 1 1  -32   10   23 o 61.50258 3.212228 47.30791   -43.8 
1 1 1  -32   10   24 o 60.05121 2.983094 74.27330    90.7 
1 1 1  -32   10   25 o 47.87906 3.763132 38.77241  -142.2 
1 1 1  -32   10   26 o 81.47459 2.627746 84.35431   -22.6 
1 1 1  -32   10   27 o 61.49517 2.854642 66.90665  -172.3 
1 1 1  -32   11    1 o 49.33634 7.004793 36.81821    74.6 
1 1 1  -32   11    2 o 76.45122 4.290232 74.97964    34.5 
1 1 1  -32   11    3 o 46.66606 6.315864 50.51186  -118.8 
1 1 1  -32   11    4 o 28.86493 8.513808 9.634201  -133.2 
1 1 1  -32   11    5 o 39.65448 6.355231 32.65886  -147.3 
1 1 1  -32   11    6 o 43.17056 6.415080 34.25003   -48.2 
1 1 1  -32   11    7 o 49.03091 5.728555 11.21459    93.7 
1 1 1  -32   11    8 o 77.26779 3.493470 59.64988   164.6 
1 1 1  -32   11    9 o 56.82064 4.064425 42.45089  -132.9 
1 1 1  -32   11   10 o 54.27374 3.394964 73.49418     4.4 
1 1 1  -32   11   11 o 159.7206 2.676682 144.1983   164.5 
1 1 1  -32   11   12 o 37.56403 4.913549 31.36875   -65.5 
1 1 1  -32   11   13 o 57.17550 3.451147 72.19703   -52.4 
1 1 1  -32   11   14 o 104.0974 2.492752 98.81252   -11.1 
1 1 1  -32   11   15 o 69.61637 2.814382 72.94693  -145.2 
1 1 1  -32   11   16 o 20.51904 7.343949 22.76462  -111.6 
1 1 1  -32   11   17 o 57.58740 3.568578 54.55986    35.2 
1 1 1  -32   11   18 o 119.7290 2.239616 85.68333  -143.0 
1 1 1  -32   11   19 o 64.70026 2.671089 59.10685    71.0 
1 1 1  -32   11   20 o 47.92589 3.957294 62.64894  -130.4 
1 1 1  -32   11   21 o 83.70651 2.245624 86.30355   133.2 
1 1 1  -32   11   22 o 44.05339 3.534315 36.98717    -8.8 
1 1 1  -32   11   23 o 40.77495 3.549966 9.927656   -53.0 
1 1 1  -32   11   24 o 60.93571 2.989647 64.05209   -40.0 
1 1 1  -32   11   25 o 45.59974 3.607421 35.29173    97.6 
1 1 1  -32   11   26 o 56.16197 2.789488 49.80076   -74.0 
1 1 1  -32   12    1 o 61.29361 5.451134 65.08156    74.7 
1 1 1  -32   12    2 o 14.43236 6.909904 18.50754   127.5 
1 1 1  -32   12    3 o 106.1566 3.278066 93.87398   -55.1 
1 1 1  -32   12    4 o 18.63224 7.823826 37.73209    87.1 
1 1 1  -32   12    5 o 37.79840 7.469449 29.67327   148.1 
1 1 1  -32   12    6 o 78.64302 4.157767 85.81157   -42.7 
1 1 1  -32   12    7 o 45.36952 6.510395 51.97939  -150.7 
1 1 1  -32   12    8 o 27.66778 7.828630 10.73843  -174.2 
1 1 1  -32   12    9 o 51.16635 3.312892 58.43843    33.9 
1 1 1  -32   12   10 o 46.50109 3.661704 37.25539  -150.0 
1 1 1  -32   12   11 o 44.52735 4.139722 62.54224   127.0 
1 1 1  -32   12   12 o 41.58800 3.905994 28.83254     6.5 
1 1 1  -32   12   13 o 85.35285 2.610845 59.24583  -110.2 
1 1 1  -32   12   14 o 89.59614 2.426729 70.53808    30.0 
1 1 1  -32   12   15 o 19.89207 6.891557 18.86988   -60.0 
1 1 1  -32   12   16 o 20.35617 6.722789 12.63973   -74.1 
1 1 1  -32   12   17 o 31.79747 4.751153 42.15943   -62.9 
1 1 1  -32   12   18 o 117.8859 2.240429 116.3735    92.9 
1 1 1  -32   12   19 o 112.5251 2.121976 96.33820  -155.2 
1 1 1  -32   12   20 o 46.92824 3.504257 42.98682   -31.8 
1 1 1  -32   12   21 o 34.10085 4.997049 51.60202  -163.6 
1 1 1  -32   12   22 o 28.70959 5.736432 32.97708   169.0 
1 1 1  -32   12   23 o 10.93460 5.145344 8.932723   -93.5 
1 1 1  -32   12   24 o 19.75307 7.044897 18.29013    82.5 
1 1 1  -32   12   25 o 50.12357 3.711699 58.00016   -87.8 
1 1 1  -32   12   26 o 48.12998 3.501999 37.32206   -41.0 
1 1 1  -32   13    1 o 70.74969 4.638972 92.69009    -0.7 
1 1 1  -32   13    2 o 29.44892 9.965966 34.70939  -104.5 
1 1 1  -32   13    3 o 22.81456 8.967311 25.16129    62.7 
1 1 1  -32   13    4 o 27.61855 8.161253 22.18498  -143.8 
1 1 1  -32   13    5 o 85.05663 3.982785 82.19144   -70.2 
1 1 1  -32   13    6 o 46.43242 5.952402 74.56857    43.7 
1 1 1  -32   13    7 o 27.30926 7.969268 40.78675  -136.8 
1 1 1  -32   13    8 o 16.08882 7.047241 18.80788   110.0 
1 1 1  -32   13    9 o 52.20969 3.333369 58.68543    96.7 
1 1 1  -32   13   10 o 19.95480 6.565361 10.62614   -63.0 
1 1 1  -32   13   11 o 31.48766 4.564229 15.07580    24.5 
1 1 1  -32   13   12 o 85.64386 2.509236 74.23003   -55.8 
1 1 1  -32   13   13 o 117.1333 2.521782 105.9934   170.3 
1 1 1  -32   13   14 o 89.38112 2.523475 93.64372   -61.3 
1 1 1  -32   13   15 o 16.51794 6.731252 33.56552   135.3 
1 1 1  -32   13   16 o 76.81728 2.533106 91.94899    99.7 
1 1 1  -32   13   17 o 99.43086 2.568579 94.54422  -100.0 
1 1 1  -32   13   18 o 33.49365 4.726340 20.14381    29.3 
1 1 1  -32   13   19 o 52.23960 2.880075 52.98976   147.6 
1 1 1  -32   13   20 o 22.18434 6.199291 12.87966    56.8 
1 1 1  -32   13   21 o 18.69715 6.838161 24.74537    77.3 
1 1 1  -32   13   22 o 63.78642 2.647842 57.33179  -100.1 
1 1 1  -32   13   23 o 63.21074 2.804732 72.09700    54.3 
1 1 1  -32   13   24 o 105.0717 2.064258 109.5980   -78.7 
1 1 1  -32   13   25 o 114.8232 2.185056 109.8845   127.3 
1 1 1  -32   13   26 o 61.09923 3.001798       ?       ? 
1 1 1  -32   14    1 o 63.55486 5.070850 71.26210  -147.4 
1 1 1  -32   14    2 o 29.36165 9.089962 43.66786   132.5 
1 1 1  -32   14    3 o 82.73945 3.873830 69.86250     6.2 
1 1 1  -32   14    4 o 66.28566 3.948419 72.12799  -153.1 
1 1 1  -32   14    5 o 77.44968 3.309855 86.44496   105.3 
1 1 1  -32   14    6 o 62.92452 3.908715 46.49606   -81.4 
1 1 1  -32   14    7 o 33.49435 6.242558 19.41640    -1.8 
1 1 1  -32   14    8 o 29.99063 5.817553 22.12944  -141.5 
1 1 1  -32   14    9 o 47.83271 3.732490 38.35029   -59.9 
1 1 1  -32   14   10 o 28.02867 5.272231 5.781272    37.5 
1 1 1  -32   14   11 o 46.59040 3.370050 22.70614   117.8 
1 1 1  -32   14   12 o 41.38125 4.869703 43.29649    62.2 
1 1 1  -32   14   13 o 99.34766 2.324249 99.12448    -0.9 
1 1 1  -32   14   14 o 88.41859 2.312120 78.77302  -157.6 
1 1 1  -32   14   15 o 16.64579 6.532319 35.99015  -111.4 
1 1 1  -32   14   16 o 47.01006 3.122012 27.71984    10.7 
1 1 1  -32   14   17 o 44.01496 3.776118 36.02374   117.6 
1 1 1  -32   14   18 o 50.92340 2.735457 52.04575    96.8 
1 1 1  -32   14   19 o 30.42638 5.874797 20.90869   -88.2 
1 1 1  -32   14   20 o 85.81248 2.369453 97.51249   159.2 
1 1 1  -32   14   21 o 32.85709 5.174881 17.73638  -121.1 
1 1 1  -32   14   22 o 24.14224 6.640580 1.615410    95.9 
1 1 1  -32   14   23 o 53.40435 3.315987 64.66301   170.4 
1 1 1  -32   14   24 o 40.57364 4.397358 51.24986  -113.8 
1 1 1  -32   14   25 o 20.46984 6.476062 31.03396  -100.3 
1 1 1  -32   15    1 o 47.63815 6.523866 33.32978  -119.1 
1 1 1  -32   15    2 o 25.40253 8.620509 21.08984   -11.7 
1 1 1  -32   15    3 o 20.65333 8.292349 19.47131   -42.2 
1 1 1  -32   15    4 o 21.54713 8.463678 22.58399  -161.8 
1 1 1  -32   15    5 o 22.11366 7.536892 47.56394   -24.9 
1 1 1  -32   15    6 o 77.40219 3.368045 82.93697  -162.2 
1 1 1  -32   15    7 o 32.19778 6.620879 39.93554  -132.5 
1 1 1  -32   15    8 f 25.44534 5.952721 34.27784    -8.7 
1 1 1  -32   15    9 o 146.8466 2.716221 159.8464    58.6 
1 1 1  -32   15   10 o 61.17202 3.073950 67.51560  -136.1 
1 1 1  -32   15   11 o 21.73449 5.849431 28.05498     7.8 
1 1 1  -32   15   12 o 85.05461 2.212023 60.72803   131.9 
1 1 1  -32   15   13 o 13.45573 5.589423 6.605628   165.8 
1 1 1  -32   15   14 f 43.98561 3.031573 29.24694   -73.9 
1 1 1  -32   15   15 o 16.28029 6.099652 24.90162  -163.3 
1 1 1  -32   15   16 o 77.16711 2.207650 81.11408   143.9 
1 1 1  -32   15   17 o 39.10423 3.850245 32.48391   -54.0 
1 1 1  -32   15   18 o 105.5883 2.314800 106.8870   -18.3 
1 1 1  -32   15   19 o 70.90815 2.581496 87.19000   160.7 
1 1 1  -32   15   20 o 53.14270 3.352125 37.23963   -93.8 
1 1 1  -32   15   21 o 94.15068 2.245485 96.14478    25.4 
1 1 1  -32   15   22 o 34.98680 3.852866 15.67183   157.5 
1 1 1  -32   15   23 o 9.492371 4.633468 26.02401  -126.5 
1 1 1  -32   15   24 o 49.53450 3.661722 49.82566   -44.6 
1 1 1  -32   16    1 o 62.04718 4.377034 67.20404   107.7 
1 1 1  -32   16    2 o 17.14392 7.680694 26.41780   136.4 
1 1 1  -32   16    3 o 66.38622 4.173799 90.85324  -119.5 
1 1 1  -32   16    4 o 56.50014 4.250947 63.69967   -25.4 
1 1 1  -32   16    5 o 76.38708 3.548287 73.45260   161.4 
1 1 1  -32   16    6 o 53.90192 3.901281 67.83171   134.2 
1 1 1  -32   16    7 o 47.20279 2.906471 43.09863   158.2 
1 1 1  -32   16    8 o 37.95823 3.661802 50.50050   -53.7 
1 1 1  -32   16    9 o 27.51518 4.258061 28.92234   -43.0 
1 1 1  -32   16   10 o 55.44650 2.230434 51.73365    78.7 
1 1 1  -32   16   11 o 55.24690 2.591860 34.22216   -40.4 
1 1 1  -32   16   12 o 69.12861 2.149186 73.18607   -34.5 
1 1 1  -32   16   13 o 68.70799 2.296916 51.58960    55.2 
1 1 1  -32   16   14 o 83.33018 2.197419 61.81107  -153.0 
1 1 1  -32   16   15 o 32.87232 3.827539 44.47660     0.7 
1 1 1  -32   16   16 f 64.44239 2.455931 49.73884   -31.3 
1 1 1  -32   16   17 o 63.49575 2.368108 53.79912  -172.7 
1 1 1  -32   16   18 o 33.04060 4.659998 48.03680  -156.3 
1 1 1  -32   16   19 o 29.31268 4.864529 24.78093    70.7 
1 1 1  -32   16   20 o 69.61748 2.504411 65.65567   115.3 
1 1 1  -32   16   21 o 27.59414 5.208367 30.36866    19.2 
1 1 1  -32   16   22 o 31.89603 5.064847 27.46345   151.3 
1 1 1  -32   16   23 f 10.67094 5.179997 22.40109    95.4 
1 1 1  -32   16   24 o 22.61238 6.774917       ?       ? 
1 1 1  -32   17    1 o 15.86528 7.237731       ?       ? 
1 1 1  -32   17    2 o 58.26421 4.751327 71.36836    20.9 
1 1 1  -32   17    3 o 18.45185 7.456128 11.83908  -138.6 
1 1 1  -32   17    4 o 23.37148 7.020349 46.51630  -134.1 
1 1 1  -32   17    5 o 47.73525 4.172397 55.57220  -160.8 
1 1 1  -32   17    6 o 54.53321 3.025605 61.31520   161.2 
1 1 1  -32   17    7 o 7.502155 3.693573 8.251997   -78.9 
1 1 1  -32   17    8 o 46.09359 2.284456 32.13224     3.1 
1 1 1  -32   17    9 o 80.17165 1.926348 76.50394    58.5 
1 1 1  -32   17   10 o 32.78513 3.766900 42.90479    87.2 
1 1 1  -32   17   11 f 50.58035 1.678567 46.59517  -175.6 
1 1 1  -32   17   12 o 16.06037 4.460101 30.24006   177.3 
1 1 1  -32   17   13 o 19.90183 4.198441 33.75713    91.4 
1 1 1  -32   17   14 o 20.24543 4.241278 25.44440    35.8 
1 1 1  -32   17   15 o 46.66926 2.171175 41.61662  -116.1 
1 1 1  -32   17   16 o 20.88858 5.141765 19.74214   -32.7 
1 1 1  -32   17   17 o 18.97051 5.774385 24.69344  -142.3 
1 1 1  -32   17   18 o 44.32255 3.045968 42.25772   -31.5 
1 1 1  -32   17   19 o 24.32791 5.787239 30.34432  -148.4 
1 1 1  -32   17   20 o 56.93590 2.870759 66.75654    13.9 
1 1 1  -32   17   21 o 76.45789 2.396013 65.67625    74.8 
1 1 1  -32   17   22 o 17.48305 6.491772 29.59270   179.2 
1 1 1  -32   17   23 o 42.26964 3.941294       ?       ? 
1 1 1  -32   18    2 o 107.6473 2.920333       ?       ? 
1 1 1  -32   18    3 o 42.45565 5.131129 24.35431   -18.0 
1 1 1  -32   18    4 o 16.77690 6.658253 23.80886   -79.1 
1 1 1  -32   18    5 o 57.79348 3.088234 72.18378   162.2 
1 1 1  -32   18    6 o 11.46774 4.903437 19.59309  -148.6 
1 1 1  -32   18    7 o 9.396667 4.108578 10.17942   -31.5 
1 1 1  -32   18    8 o 21.63097 9.701750 39.01535   159.0 
1 1 1  -32   18    9 o 32.84066 12.73933 35.80416    47.5 
1 1 1  -32   18   10 o 55.02878 11.33313 80.62364   123.6 
1 1 1  -32   18   11 o 108.2900 6.716257 108.6562   -64.5 
1 1 1  -32   18   12 o 21.11411 9.962743 9.826167    55.1 
1 1 1  -32   18   13 o 64.76801 7.092057 53.08527   114.6 
1 1 1  -32   18   14 o 59.37260 8.247396 58.13646   -58.0 
1 1 1  -32   18   15 o 53.04906 8.468215 50.84966   -32.0 
1 1 1  -32   18   16 o 14.07726 4.960001 24.13382  -127.6 
1 1 1  -32   18   17 o 49.41743 2.411693 32.57228  -136.9 
1 1 1  -32   18   18 o 14.30873 5.716552 11.28192    36.6 
1 1 1  -32   18   19 o 12.90577 5.609714 3.248048   165.4 
1 1 1  -32   18   20 o 79.68156 2.181848 86.32568    74.1 
1 1 1  -32   18   21 o 62.24902 2.716814 64.97694    99.1 
1 1 1  -32   18   22 o 54.33259 3.088374       ?       ? 
1 1 1  -32   19    3 o 36.70586 5.058500       ?       ? 
1 1 1  -32   19    4 o 32.28961 4.668696 28.06977  -176.5 
1 1 1  -32   19    5 o 14.71238 5.102026 31.51044   114.9 
1 1 1  -32   19    6 o 55.66545 12.48619 62.11436  -149.0 
1 1 1  -32   19    7 o 29.34310 12.41953 43.19607    74.4 
1 1 1  -32   19    8 o 27.11378 10.98167 37.72502    -1.6 
1 1 1  -32   19    9 o 37.04998 11.23697 28.27101    70.5 
1 1 1  -32   19   10 o 32.17696 10.86495 46.38086   165.5 
1 1 1  -32   19   11 o 87.43699 7.031309 97.71516  -115.9 
1 1 1  -32   19   12 f 36.05205 11.92565 39.24870   129.9 
1 1 1  -32   19   13 o 94.02347 5.690728 68.02557    73.3 
1 1 1  -32   19   14 o 72.82089 5.462111 54.59716   -25.4 
1 1 1  -32   19   15 o 96.53979 5.818080 109.9856  -136.6 
1 1 1  -32   19   16 o 71.10557 7.201956 74.26121    28.0 
1 1 1  -32   19   17 f 30.88879 1.988309 38.13419    95.4 
1 1 1  -32   19   18 o 43.39660 2.326166 41.99350   167.3 
1 1 1  -32   19   19 o 57.80635 2.266948 71.07799   -57.7 
1 1 1  -32   19   20 o 16.49327 5.676889 14.71891   120.2 
1 1 1  -32   19   21 o 73.52439 2.671557       ?       ? 
1 1 1  -32   20    5 o 22.41983 10.33893 41.88181   117.3 
1 1 1  -32   20    6 o 36.08517 13.20615 21.22680  -112.3 
1 1 1  -32   20    7 o 101.9806 8.023021 95.18414   -91.5 
1 1 1  -32   20    8 o 31.98551 11.82015 22.47423  -146.9 
1 1 1  -32   20    9 o 23.47550 9.953034 45.08113    62.8 
1 1 1  -32   20   10 o 28.45427 10.61380 31.55656    22.1 
1 1 1  -32   20   11 o 77.93138 7.876024 73.38233  -123.4 
1 1 1  -32   20   12 o 18.94669 8.994188 16.77733    98.6 
1 1 1  -32   20   13 o 33.05170 11.25261 24.20658  -135.3 
1 1 1  -32   20   14 o 25.22622 10.58573 24.94146  -126.4 
1 1 1  -32   20   15 o 66.01987 8.249319 64.05042    36.6 
1 1 1  -32   20   16 o 40.76692 12.12746 26.63009   177.1 
1 1 1  -32   20   17 o 52.54429 9.917877 59.15115  -147.6 
1 1 1  -32   20   18 o 21.58094 9.548836 51.69842    55.4 
1 1 1  -32   20   19 o 36.58236 2.384196 46.49324  -118.1 
1 1 1  -32   21    7 o 56.66630 12.67244 41.73687    80.9 
1 1 1  -32   21    8 o 70.84900 7.786625 53.04595   -73.9 
1 1 1  -32   21    9 o 16.47559 8.151999 27.06243  -136.8 
1 1 1  -32   21   10 o 77.54172 8.498739 61.51203   178.5 
1 1 1  -32   21   11 o 40.64470 13.71846 28.72967   152.2 
1 1 1  -32   21   12 o 47.40068 11.69018 30.48096   -33.0 
1 1 1  -32   21   13 o 59.11169 8.376940 50.95526   103.7 
1 1 1  -32   21   14 o 42.59787 11.74026 36.86472  -121.1 
1 1 1  -32   21   15 o 23.37773 10.78755 27.99490   -65.3 
1 1 1  -32   21   16 o 23.16145 10.31714 14.28463   -48.5 
1 1 1  -32   21   17 o 63.49267 7.170136 49.96063    85.3 
1 1 1  -32   21   18 o 49.63074 9.042378       ?       ? 
1 1 1  -32   22    9 o 40.61602 11.26355       ?       ? 
1 1 1  -32   22   10 o 24.91519 10.62924       ?       ? 
1 1 1  -32   22   11 o 54.34168 12.77537 60.82528  -162.8 
1 1 1  -32   22   12 o 46.84621 11.45840 45.32294     3.6 
1 1 1  -32   22   13 o 37.74591 10.97964 19.17375   124.5 
1 1 1  -32   22   14 o 89.90329 6.877253       ?       ? 
1 1 1  -32   22   15 o 49.92229 12.38086       ?       ? 
1 1 1  -31    0    1 o 24.50086 11.47154 52.55576     0.1 
1 1 1  -31    0    2 o 52.34399 11.56122 30.09509     0.2 
1 1 1  -31    0    3 o 77.63844 6.132008 64.89634    -0.1 
1 1 1  -31    0    4 o 103.8920 4.596498 148.4949   180.0 
1 1 1  -31    0    5 f 20.99403 10.27616 29.54582  -179.6 
1 1 1  -31    0    6 o 95.79990 5.523542 62.53125     0.2 
1 1 1  -31    0    7 o 52.93583 12.56947 32.33297   179.9 
1 1 1  -31    0    8 o 55.55916 10.35996 71.03312  -179.9 
1 1 1  -31    0    9 o 96.98750 4.964257 98.62215     0.0 
1 1 1  -31    0   10 o 56.70592 8.959832 41.64683     0.4 
1 1 1  -31    0   11 o 129.9840 4.752538 162.7820   180.0 
1 1 1  -31    0   12 o 13.13318 7.286656 18.83072    -0.4 
1 1 1  -31    0   13 o 40.83131 11.70655 56.92009     0.1 
1 1 1  -31    0   14 o 58.52762 4.035610 40.62820    -0.1 
1 1 1  -31    0   15 o 17.80495 8.453300 51.22478     0.1 
1 1 1  -31    0   16 o 17.87452 8.607705 3.074382     3.0 
1 1 1  -31    0   17 o 111.1379 2.948094 102.5797  -180.0 
1 1 1  -31    0   18 o 106.9273 3.230948 75.44318  -179.9 
1 1 1  -31    0   19 o 18.61582 8.465985 1.913525  -175.3 
1 1 1  -31    0   20 o 12.87520 6.653848 14.61662     0.9 
1 1 1  -31    0   22 o 53.71878 4.603286 41.30847     0.2 
1 1 1  -31    0   23 o 48.04016 7.487910 72.50728   179.9 
1 1 1  -31    0   24 o 126.7675 3.582722 132.4489     0.1 
1 1 1  -31    0   25 o 28.40620 10.60777 20.03604  -179.6 
1 1 1  -31    0   26 o 14.73320 7.595230 27.58078     0.1 
1 1 1  -31    0   28 o 53.76372 3.630565 75.27517   179.9 
1 1 1  -31    0   29 o 52.44431 4.914290 57.78005     0.1 
1 1 1  -31    0   30 o 42.65998 6.474027 32.10635    -0.1 
1 1 1  -31    1    1 o 115.8935 3.505365 110.0298    25.5 
1 1 1  -31    1    2 f 50.76109 5.863899 37.46827   -76.7 
1 1 1  -31    1    3 o 137.6059 3.902493 127.0918   128.5 
1 1 1  -31    1    4 o 46.19051 6.529326 32.41820   -96.2 
1 1 1  -31    1    5 o 136.6811 3.372010 122.9564   -95.0 
1 1 1  -31    1    6 o 16.37781 7.437647 35.72837   -14.0 
1 1 1  -31    1    7 o 116.0061 3.562473 120.0430   -80.9 
1 1 1  -31    1    8 o 31.30177 9.520420 39.49680   122.6 
1 1 1  -31    1    9 o 81.44630 4.293939 44.31564  -133.6 
1 1 1  -31    1   10 o 50.53764 5.966018 24.12675   155.1 
1 1 1  -31    1   11 o 25.65081 8.198425 32.53979   -70.0 
1 1 1  -31    1   12 o 115.5146 3.051168 129.1140   150.5 
1 1 1  -31    1   13 o 48.50770 5.365664 27.18518   115.9 
1 1 1  -31    1   14 o 28.93494 7.013459 57.54088    35.5 
1 1 1  -31    1   15 o 27.40347 7.410763 22.06288    36.0 
1 1 1  -31    1   16 o 73.11833 3.201187 57.80337   -37.6 
1 1 1  -31    1   17 o 83.60040 2.411365 138.8231    45.7 
1 1 1  -31    1   18 o 30.24445 5.599160 33.18500    70.6 
1 1 1  -31    1   19 f 37.42004 4.632270 54.67524    59.3 
1 1 1  -31    1   20 o 110.1965 2.106125 118.2440  -150.3 
1 1 1  -31    1   21 o 48.16399 4.334922 31.55963   -12.2 
1 1 1  -31    1   22 o 59.97871 3.109171 65.97727    77.7 
1 1 1  -31    1   23 o 98.65602 2.232198 100.7732   120.3 
1 1 1  -31    1   24 o 56.43813 2.900586 40.56394   -78.4 
1 1 1  -31    1   25 o 60.74212 2.719446 62.10003    58.9 
1 1 1  -31    1   26 o 59.16797 2.560920 70.00384  -108.4 
1 1 1  -31    1   27 o 34.76989 4.977493 28.41686  -150.8 
1 1 1  -31    1   28 o 60.72194 3.319048 62.89457   -14.8 
1 1 1  -31    1   29 o 104.0605 2.009137 95.41032   132.1 
1 1 1  -31    1   30 o 27.74826 5.601029 42.76437    58.6 
1 1 1  -31    2    1 o 25.23442 9.777497 42.81235   -92.3 
1 1 1  -31    2    2 o 82.98845 4.226696 80.94640   -27.4 
1 1 1  -31    2    3 o 69.35694 5.486814 56.33013   114.1 
1 1 1  -31    2    4 o 89.34755 3.718303 68.84939  -134.1 
1 1 1  -31    2    5 o 14.90877 7.078966 12.94803    95.3 
1 1 1  -31    2    6 o 24.87517 8.180384 16.70741   149.1 
1 1 1  -31    2    7 o 89.17786 4.040948 79.17765  -132.9 
1 1 1  -31    2    8 o 49.39385 6.569585 60.75032    54.3 
1 1 1  -31    2    9 o 133.0607 3.596186 90.89314   -99.1 
1 1 1  -31    2   10 o 20.38373 8.156148 9.355387    55.7 
1 1 1  -31    2   11 o 36.24343 7.870934 13.77885   -78.3 
1 1 1  -31    2   12 o 176.5169 3.019045 169.0004    65.2 
1 1 1  -31    2   13 o 141.0726 3.005152 95.44717   115.0 
1 1 1  -31    2   14 o 91.67873 2.592472 67.91268   -75.6 
1 1 1  -31    2   15 o 86.39152 2.268095 100.0304    70.4 
1 1 1  -31    2   16 f 36.67635 4.785834 54.37950   -56.2 
1 1 1  -31    2   17 o 127.2374 2.241751 118.4865    74.5 
1 1 1  -31    2   18 o 50.97862 3.853472 61.27015  -134.9 
1 1 1  -31    2   19 o 118.5898 2.131339 86.47079   -94.0 
1 1 1  -31    2   20 o 30.12260 5.930585 29.54294   -33.5 
1 1 1  -31    2   21 o 44.00974 4.665750 33.41418  -154.7 
1 1 1  -31    2   22 o 87.42297 2.247114 65.01737   -10.1 
1 1 1  -31    2   23 o 17.53314 6.722415 27.89096   174.2 
1 1 1  -31    2   24 o 10.43551 5.007860 33.18172    70.1 
1 1 1  -31    2   25 o 45.24662 3.785505 54.30553    48.9 
1 1 1  -31    2   26 o 93.03516 2.235161 101.9726   127.1 
1 1 1  -31    2   27 o 45.12368 3.707075 52.41718   -33.6 
1 1 1  -31    2   28 o 28.33213 6.198277 44.28983  -167.2 
1 1 1  -31    2   29 o 26.34254 6.186105 24.06325   -97.3 
1 1 1  -31    2   30 o 60.26537 2.446031 64.56110    47.1 
1 1 1  -31    3    1 o 52.61752 6.586189 57.13823   -44.3 
1 1 1  -31    3    2 o 25.15941 9.755918 42.47037    76.7 
1 1 1  -31    3    3 o 50.36405 6.829981 53.20218   163.1 
1 1 1  -31    3    4 o 91.35818 4.139112 71.57173   -48.1 
1 1 1  -31    3    5 o 92.41323 4.172727 96.83038  -169.5 
1 1 1  -31    3    6 o 98.30820 3.443325 97.96819   -24.6 
1 1 1  -31    3    7 o 82.22741 4.264754 49.93781   -16.8 
1 1 1  -31    3    8 o 57.32930 4.674860 49.43762   106.7 
1 1 1  -31    3    9 o 65.35374 4.997529 67.31113   126.9 
1 1 1  -31    3   10 o 52.47836 5.400564 35.43926  -111.8 
1 1 1  -31    3   11 o 55.82857 4.726050 40.34434   122.7 
1 1 1  -31    3   12 o 25.29113 8.021344 49.60699   133.4 
1 1 1  -31    3   13 o 109.0216 2.810002 101.7222   -58.4 
1 1 1  -31    3   14 o 82.60911 2.678116 75.77540   173.4 
1 1 1  -31    3   15 o 51.52552 3.957242 85.19596    68.6 
1 1 1  -31    3   16 o 96.12888 2.596367 86.31469    -2.8 
1 1 1  -31    3   17 o 31.57992 5.750412 14.30830    51.0 
1 1 1  -31    3   18 o 27.13067 6.151613 40.57007   -91.3 
1 1 1  -31    3   19 o 44.98177 4.333789 51.08705   -61.8 
1 1 1  -31    3   20 o 75.33858 2.379660 66.31838  -167.1 
1 1 1  -31    3   21 o 64.22691 2.823492 66.21127   -66.5 
1 1 1  -31    3   22 o 49.30011 3.781355 36.66541   129.0 
1 1 1  -31    3   23 o 31.55874 5.857813 50.59730    71.0 
1 1 1  -31    3   24 o 31.24021 5.856520 47.60647   -25.3 
1 1 1  -31    3   25 o 29.54479 6.585322 38.00818   122.6 
1 1 1  -31    3   26 o 57.95872 3.433386 48.63625  -165.6 
1 1 1  -31    3   27 o 53.90687 3.316378 51.04210   -67.0 
1 1 1  -31    3   28 o 62.87127 2.803941 60.14974    79.5 
1 1 1  -31    3   29 o 51.01567 3.351934 50.87146  -168.2 
1 1 1  -31    3   30 o 13.52408 6.147510 41.58809    12.6 
1 1 1  -31    4    1 o 35.88956 10.67529 44.91047   114.9 
1 1 1  -31    4    2 o 20.77418 8.352001 15.86360   -98.6 
1 1 1  -31    4    3 o 101.3402 3.958926 75.18295   -22.7 
1 1 1  -31    4    4 o 90.94578 4.156658 95.39730    97.4 
1 1 1  -31    4    5 o 76.50988 4.515101 64.19359  -166.4 
1 1 1  -31    4    6 o 63.28117 5.115174 58.50193   -74.3 
1 1 1  -31    4    7 o 47.69741 6.242474 38.90960  -171.3 
1 1 1  -31    4    8 o 29.72085 9.105136 28.80755    88.0 
1 1 1  -31    4    9 o 126.0045 3.175214 83.88270  -135.3 
1 1 1  -31    4   10 o 34.77780 7.464884 24.17582    25.8 
1 1 1  -31    4   11 f 22.28578 8.093411 36.14225   110.9 
1 1 1  -31    4   12 o 154.1172 3.121634 144.1236    21.5 
1 1 1  -31    4   13 o 41.69793 4.930035 38.52818   141.4 
1 1 1  -31    4   14 o 109.2806 2.773476 64.95268   -50.4 
1 1 1  -31    4   15 o 103.3625 2.590771 109.0458   149.4 
1 1 1  -31    4   16 o 83.05398 2.534813 113.5102    51.7 
1 1 1  -31    4   17 o 119.2772 2.358284 124.4408   -15.8 
1 1 1  -31    4   18 o 139.5418 2.336273 132.8633   -46.6 
1 1 1  -31    4   19 o 55.46286 3.513778 30.63405   154.3 
1 1 1  -31    4   20 o 74.65798 2.494790 105.4272   -16.6 
1 1 1  -31    4   21 o 76.14867 2.425668 78.80843   155.3 
1 1 1  -31    4   22 o 9.356507 4.697722 20.24887  -109.7 
1 1 1  -31    4   23 o 53.35052 3.700535 52.34877    32.8 
1 1 1  -31    4   24 o 68.66601 2.749100 81.01833   -73.6 
1 1 1  -31    4   25 o 48.58655 3.334747 53.76516    92.9 
1 1 1  -31    4   26 o 80.24480 2.627122 81.14021    97.2 
1 1 1  -31    4   27 o 9.038296 4.472491 5.210527   -88.7 
1 1 1  -31    4   28 o 22.63050 6.838484 35.46613   -99.1 
1 1 1  -31    4   29 o 36.25738 4.714928 35.85631   -91.4 
1 1 1  -31    4   30 o 27.74963 6.305994 29.91561     8.8 
1 1 1  -31    5    1 o 93.26463 4.235443 95.63101   175.2 
1 1 1  -31    5    2 o 82.40688 4.317200 57.53366   -41.0 
1 1 1  -31    5    3 o 41.80014 8.142714 37.38051   -99.1 
1 1 1  -31    5    4 o 99.50053 3.797843 112.6096  -104.8 
1 1 1  -31    5    5 o 100.1152 3.849126 101.8763    81.5 
1 1 1  -31    5    6 o 47.12739 5.513521 56.36803    42.4 
1 1 1  -31    5    7 o 42.14392 5.581574 24.29069   -15.5 
1 1 1  -31    5    8 o 41.47003 7.528728 40.19235    61.1 
1 1 1  -31    5    9 o 77.90221 4.189710 82.90116  -141.1 
1 1 1  -31    5   10 o 21.68289 8.562218 46.68343    31.4 
1 1 1  -31    5   11 o 19.05314 7.667915 23.84184  -146.5 
1 1 1  -31    5   12 o 85.79362 3.603530 99.75610   -65.4 
1 1 1  -31    5   13 o 140.0993 2.634213 132.7169    44.9 
1 1 1  -31    5   14 o 73.18670 3.412471 103.6225   157.8 
1 1 1  -31    5   15 o 37.26364 5.682546 25.91565   -94.2 
1 1 1  -31    5   16 o 110.4624 2.610749 100.7614   -83.7 
1 1 1  -31    5   17 o 102.3505 2.376006 86.49535   116.2 
1 1 1  -31    5   18 o 73.98739 2.802923 93.30141   123.5 
1 1 1  -31    5   19 o 94.28592 2.066167 111.8714  -111.6 
1 1 1  -31    5   20 o 99.89796 2.285741 116.5595   -12.7 
1 1 1  -31    5   21 o 147.6240 2.246726 145.6810  -117.0 
1 1 1  -31    5   22 o 18.47742 7.125703 10.20144    43.4 
1 1 1  -31    5   23 o 50.92842 4.129166 30.24908    39.0 
1 1 1  -31    5   24 o 12.25120 5.702816 37.40956  -122.3 
1 1 1  -31    5   25 o 14.51147 6.485485 30.00991   -12.5 
1 1 1  -31    5   26 o 67.55165 2.284767 70.47580   161.4 
1 1 1  -31    5   27 o 50.34669 3.491269 32.51896   -18.8 
1 1 1  -31    5   28 o 32.60093 4.460276 29.45203  -134.7 
1 1 1  -31    5   29 o 49.45339 2.852159 69.26842   113.5 
1 1 1  -31    5   30 o 51.25769 3.642988       ?       ? 
1 1 1  -31    6    1 o 125.1882 3.499558 104.3744   158.3 
1 1 1  -31    6    2 o 162.7053 3.425139 144.7964   -53.5 
1 1 1  -31    6    3 o 78.67762 4.102453 23.46607    59.7 
1 1 1  -31    6    4 o 54.98517 5.569747 57.73816    67.4 
1 1 1  -31    6    5 o 115.9247 3.581563 102.1160   159.3 
1 1 1  -31    6    6 o 90.90153 3.935294 95.59501  -100.7 
1 1 1  -31    6    7 o 63.22704 4.781148 47.90857    94.6 
1 1 1  -31    6    8 o 15.54138 7.344984 12.81453   162.5 
1 1 1  -31    6    9 o 56.19359 5.314975 65.63372   -12.4 
1 1 1  -31    6   10 o 113.4522 3.089353 95.07895   107.1 
1 1 1  -31    6   11 o 110.4002 3.063596 98.36521   -48.5 
1 1 1  -31    6   12 o 91.63373 2.810255 65.61434   -80.0 
1 1 1  -31    6   13 o 120.1612 2.721032 115.8805    80.0 
1 1 1  -31    6   14 o 45.84264 4.731260 55.84882   -93.5 
1 1 1  -31    6   15 o 50.20740 4.295145 57.52398    94.8 
1 1 1  -31    6   16 o 39.99059 4.383306 51.85378  -170.3 
1 1 1  -31    6   17 o 45.59357 4.248380 32.92753   -54.4 
1 1 1  -31    6   18 o 63.17457 3.222556 67.46610   -12.9 
1 1 1  -31    6   19 o 12.79962 5.815494 15.49747     9.5 
1 1 1  -31    6   20 o 78.03345 2.654853 106.4097   -34.7 
1 1 1  -31    6   21 o 19.11981 7.049377 27.58442   -51.7 
1 1 1  -31    6   22 o 56.66848 2.816529 44.16652  -162.3 
1 1 1  -31    6   23 o 24.64434 6.842655 13.63537  -129.5 
1 1 1  -31    6   24 o 16.19718 6.690559 8.591534  -115.1 
1 1 1  -31    6   25 o 28.46877 5.983800 28.37817   117.4 
1 1 1  -31    6   26 o 59.20727 3.206849 48.79641    67.0 
1 1 1  -31    6   27 o 30.20040 5.933837 45.97816   -16.2 
1 1 1  -31    6   28 o 66.27020 2.361877 74.27279  -174.9 
1 1 1  -31    6   29 o 28.83387 6.024005 58.53356   -61.8 
1 1 1  -31    7    1 o 74.11710 4.230230 61.15866    33.6 
1 1 1  -31    7    2 o 119.9047 3.406492 65.35662  -140.1 
1 1 1  -31    7    3 o 59.98620 5.117601 46.91808   -48.2 
1 1 1  -31    7    4 o 55.06078 5.466408 70.70749  -176.5 
1 1 1  -31    7    5 o 15.71284 7.470414 65.60259   -27.5 
1 1 1  -31    7    6 o 56.34478 4.780761 55.08005    81.6 
1 1 1  -31    7    7 o 44.73438 6.539515 50.57918   103.8 
1 1 1  -31    7    8 o 16.32223 7.383812 22.87903   114.8 
1 1 1  -31    7    9 o 17.68145 7.949461 25.45593  -125.5 
1 1 1  -31    7   10 o 99.85789 3.463033 93.63540  -113.4 
1 1 1  -31    7   11 o 101.5783 2.982096 68.56155   133.3 
1 1 1  -31    7   12 o 55.25100 4.037159 57.28472  -172.0 
1 1 1  -31    7   13 o 80.35207 2.867684 82.38797   -81.2 
1 1 1  -31    7   14 o 26.55454 7.101378 30.09273    40.8 
1 1 1  -31    7   15 o 70.70351 3.217721 77.14577  -124.0 
1 1 1  -31    7   16 o 62.70793 3.600935 38.42947   -39.4 
1 1 1  -31    7   17 o 71.11587 2.935727 45.18546   170.6 
1 1 1  -31    7   18 o 29.88268 6.498929 26.77625   108.7 
1 1 1  -31    7   19 f 45.04618 3.840283 12.42133   106.4 
1 1 1  -31    7   20 o 87.15932 2.536639 90.52446    81.3 
1 1 1  -31    7   21 o 111.4671 2.145106 94.10933   -73.0 
1 1 1  -31    7   22 o 71.25551 3.078241 88.14318   -83.5 
1 1 1  -31    7   23 o 49.02474 3.428142 53.84227    36.4 
1 1 1  -31    7   24 o 37.31329 4.294231 40.74392   144.0 
1 1 1  -31    7   25 o 102.7440 2.287887 107.5490   -95.1 
1 1 1  -31    7   26 o 25.09670 7.191564 28.19594   136.6 
1 1 1  -31    7   27 f 81.67645 2.220394 85.20756    54.9 
1 1 1  -31    7   28 o 21.81912 6.810814 18.47466  -175.9 
1 1 1  -31    7   29 o 13.13856 5.773491 12.15678    76.2 
1 1 1  -31    8    1 o 23.92912 9.054585 36.02815  -132.4 
1 1 1  -31    8    2 o 23.12519 9.087111 48.70311    83.6 
1 1 1  -31    8    3 o 100.5314 3.620664 99.02552  -141.9 
1 1 1  -31    8    4 o 38.77545 8.021954 27.03491    32.9 
1 1 1  -31    8    5 o 74.82332 3.939804 62.69893   150.1 
1 1 1  -31    8    6 o 29.63243 9.153292 73.44560  -117.4 
1 1 1  -31    8    7 o 30.77878 9.407272 46.20627    75.8 
1 1 1  -31    8    8 o 72.01286 3.908477 69.44572    -2.4 
1 1 1  -31    8    9 o 52.46288 5.248829 51.36912   168.5 
1 1 1  -31    8   10 o 73.32290 3.672706 44.01918    83.5 
1 1 1  -31    8   11 o 61.82007 3.832339 51.43821   -48.9 
1 1 1  -31    8   12 o 116.7621 2.790296 108.7046   -33.9 
1 1 1  -31    8   13 o 26.47775 7.440003 31.51916   146.7 
1 1 1  -31    8   14 o 126.9384 2.672665 107.4685   144.7 
1 1 1  -31    8   15 o 75.15934 3.025048 83.70726   -15.1 
1 1 1  -31    8   16 o 120.4514 2.487225 113.7365  -120.7 
1 1 1  -31    8   17 o 101.4521 2.206158 100.6906    73.3 
1 1 1  -31    8   18 o 46.27377 3.835087 75.14327  -155.7 
1 1 1  -31    8   19 o 69.30677 2.754270 53.90976   158.8 
1 1 1  -31    8   20 o 82.96472 2.325024 74.25503    38.6 
1 1 1  -31    8   21 o 35.47223 4.330595 45.77195   -69.4 
1 1 1  -31    8   22 o 66.09065 2.763922 50.17189  -145.9 
1 1 1  -31    8   23 o 50.86419 3.365586 64.82915  -129.0 
1 1 1  -31    8   24 o 24.42476 6.812858 30.35472   152.5 
1 1 1  -31    8   25 o 68.21218 2.594135 72.87072    33.9 
1 1 1  -31    8   26 o 15.10549 6.445326 22.44471    88.0 
1 1 1  -31    8   27 o 15.22639 6.477137 33.65397   157.2 
1 1 1  -31    8   28 o 34.63723 4.997179 33.57015   -81.9 
1 1 1  -31    8   29 o 22.49084 6.021147 25.52556  -163.2 
1 1 1  -31    9    1 o 19.95307 8.646379 20.65117   -71.9 
1 1 1  -31    9    2 o 67.82143 4.530330 43.71658   128.6 
1 1 1  -31    9    3 o 77.92002 4.001141 65.22085  -130.6 
1 1 1  -31    9    4 o 50.76666 5.017644 49.61018   -48.2 
1 1 1  -31    9    5 o 38.50495 8.523941 48.94038    91.2 
1 1 1  -31    9    6 o 74.44248 4.270678 51.97807   120.6 
1 1 1  -31    9    7 o 26.60894 9.115621 25.95447    75.6 
1 1 1  -31    9    8 o 20.99395 8.078875 14.81707   -55.8 
1 1 1  -31    9    9 o 15.97840 7.114113 12.64779   114.1 
1 1 1  -31    9   10 o 60.82319 4.645530 87.35013  -130.1 
1 1 1  -31    9   11 o 114.3405 2.568999 103.9305   119.1 
1 1 1  -31    9   12 o 46.95691 3.922813 52.36499   146.6 
1 1 1  -31    9   13 o 99.58747 2.730802 71.90846   -48.5 
1 1 1  -31    9   14 o 74.27637 2.969559 78.16219  -143.6 
1 1 1  -31    9   15 o 47.27386 3.541264 65.41455   174.7 
1 1 1  -31    9   16 o 66.94498 3.020026 53.95193    69.5 
1 1 1  -31    9   17 o 50.25277 3.998075 70.95854   -97.8 
1 1 1  -31    9   18 o 89.10096 2.943975 74.64278  -125.1 
1 1 1  -31    9   19 o 102.9658 2.062316 81.33646    30.0 
1 1 1  -31    9   20 o 99.15546 2.050025 85.87548   101.0 
1 1 1  -31    9   21 o 79.92432 2.475496 62.80167  -116.0 
1 1 1  -31    9   22 o 82.47926 2.333867 107.9669    13.1 
1 1 1  -31    9   23 o 29.48352 5.898574 19.60893   -63.4 
1 1 1  -31    9   24 o 25.80938 5.629042 27.69211    94.9 
1 1 1  -31    9   25 o 122.1307 1.997014 127.5603  -122.5 
1 1 1  -31    9   26 o 11.09409 5.215934 27.84990    94.9 
1 1 1  -31    9   27 o 35.02762 5.252564 43.31745    30.0 
1 1 1  -31    9   28 o 34.39542 5.109820 39.61951    72.2 
1 1 1  -31    9   29 o 27.43639 4.537064       ?       ? 
1 1 1  -31   10    1 o 45.32777 7.497200 38.84061  -163.7 
1 1 1  -31   10    2 o 61.62667 4.552280 59.83159   134.6 
1 1 1  -31   10    3 o 14.18797 6.828193 33.44702    -4.0 
1 1 1  -31   10    4 o 31.01650 8.683006 49.29838   133.4 
1 1 1  -31   10    5 o 21.11143 8.886065 61.51295  -162.7 
1 1 1  -31   10    6 o 14.16383 6.606189 25.49930   -21.6 
1 1 1  -31   10    7 o 46.19934 5.489922 43.71151    -3.1 
1 1 1  -31   10    8 o 68.72747 4.157272 64.49449   128.6 
1 1 1  -31   10    9 o 69.40493 3.895540 65.53374   -32.3 
1 1 1  -31   10   10 o 74.06260 3.388490 73.64889   106.5 
1 1 1  -31   10   11 f 74.74348 2.930481 83.10998   142.8 
1 1 1  -31   10   12 o 114.2358 2.622872 98.53303   -61.0 
1 1 1  -31   10   13 o 62.72261 3.399232 58.51006  -138.6 
1 1 1  -31   10   14 o 13.18989 5.986791 36.11964    95.8 
1 1 1  -31   10   15 o 46.08236 4.234914 59.92252    -9.6 
1 1 1  -31   10   16 o 47.12984 3.709329 62.09708   -38.8 
1 1 1  -31   10   17 o 16.36810 6.275902 25.99222   178.3 
1 1 1  -31   10   18 o 16.14538 6.608996 34.16991   114.6 
1 1 1  -31   10   19 o 17.96275 6.765736 25.76344   175.5 
1 1 1  -31   10   20 o 73.62931 2.568288 76.83202    24.7 
1 1 1  -31   10   21 o 35.50037 5.088727 59.98191  -117.4 
1 1 1  -31   10   22 f 14.77510 6.470363 45.14408   130.8 
1 1 1  -31   10   23 o 11.40208 5.459586 9.256960  -126.1 
1 1 1  -31   10   24 o 50.95425 3.445524 27.67355   129.3 
1 1 1  -31   10   25 o 40.82470 4.477108 42.26262   -49.7 
1 1 1  -31   10   26 o 46.26237 3.325682 42.83400    33.2 
1 1 1  -31   10   27 o 47.79819 3.305265 38.68381  -134.9 
1 1 1  -31   10   28 o 23.14732 6.926839 40.38124  -166.2 
1 1 1  -31   11    1 o 92.27892 4.438646 92.94389  -171.2 
1 1 1  -31   11    2 o 59.65433 5.230562 50.71935   -66.7 
1 1 1  -31   11    3 o 22.42928 8.933043 50.56630   -66.0 
1 1 1  -31   11    4 o 36.05657 7.970104 35.95318   171.1 
1 1 1  -31   11    5 o 161.7861 3.265754 114.7224    65.5 
1 1 1  -31   11    6 o 22.51121 8.400950 21.68322    89.4 
1 1 1  -31   11    7 o 101.0878 2.932485 77.74983   -57.4 
1 1 1  -31   11    8 o 27.75676 8.664652 57.56076   158.2 
1 1 1  -31   11    9 o 56.60672 4.367656 44.90659   -63.7 
1 1 1  -31   11   10 o 25.53783 6.739515 45.70734    52.2 
1 1 1  -31   11   11 o 100.1896 2.490066 96.36423  -165.6 
1 1 1  -31   11   12 o 71.46813 3.171476 62.54629    46.6 
1 1 1  -31   11   13 o 87.89006 2.708858 101.3224    43.2 
1 1 1  -31   11   14 o 72.56171 2.697443 74.14577  -169.0 
1 1 1  -31   11   15 o 31.37082 6.553566 33.61731   -50.7 
1 1 1  -31   11   16 o 74.23965 2.718709 83.62834   125.0 
1 1 1  -31   11   17 o 36.22751 4.909799 47.77548    63.1 
1 1 1  -31   11   18 o 60.97054 3.448122 42.82855  -125.5 
1 1 1  -31   11   19 o 103.1066 2.265129 119.8753   -10.6 
1 1 1  -31   11   20 o 34.18126 4.708550 48.89788  -150.2 
1 1 1  -31   11   21 o 24.91015 6.393309 19.45819    41.6 
1 1 1  -31   11   22 o 95.09100 2.160303 87.02677   142.1 
1 1 1  -31   11   23 o 38.77473 4.653666 35.93181   -69.9 
1 1 1  -31   11   24 o 39.00888 4.817832 35.16240  -153.4 
1 1 1  -31   11   25 o 14.23034 6.216077 19.43919   -71.1 
1 1 1  -31   11   26 o 44.50611 3.985230 49.12977    16.1 
1 1 1  -31   11   27 o 46.17769 3.356087 50.53296   139.0 
1 1 1  -31   11   28 o 14.60590 6.151698 23.82349  -162.4 
1 1 1  -31   12    1 o 134.9552 2.912414 115.2850   128.4 
1 1 1  -31   12    2 f 24.01995 8.706613 18.38064   -35.3 
1 1 1  -31   12    3 f 53.84990 5.004372 60.12191   144.1 
1 1 1  -31   12    4 o 50.12217 5.170091 50.19800    25.5 
1 1 1  -31   12    5 o 43.45397 5.729798 32.50216    44.9 
1 1 1  -31   12    6 o 59.66006 4.660634 59.10156   161.5 
1 1 1  -31   12    7 o 55.41496 4.654674 64.82767   -57.3 
1 1 1  -31   12    8 o 37.76480 5.694773 37.10308   138.4 
1 1 1  -31   12    9 f 63.23503 2.965711 59.09161    20.6 
1 1 1  -31   12   10 o 80.07754 2.513713 88.43002    66.6 
1 1 1  -31   12   11 o 80.94789 2.700867 83.65639  -157.4 
1 1 1  -31   12   12 o 47.51143 3.686922 29.68623   -27.7 
1 1 1  -31   12   13 f 87.28638 2.533732 97.15620  -101.8 
1 1 1  -31   12   14 o 90.52813 2.385014 98.46734    75.8 
1 1 1  -31   12   15 o 60.53934 2.757981 49.51267   -69.8 
1 1 1  -31   12   16 o 55.39530 3.080030 48.45102    45.2 
1 1 1  -31   12   17 o 18.63619 7.013583 37.69797    -2.1 
1 1 1  -31   12   18 o 100.7991 2.302989 100.7756  -114.2 
1 1 1  -31   12   19 o 95.09892 2.302502 59.55231    13.4 
1 1 1  -31   12   20 o 41.43929 3.964450 25.61865   111.2 
1 1 1  -31   12   21 o 46.83749 3.849862 33.29485    44.7 
1 1 1  -31   12   22 o 73.90587 2.597716 75.78069   -40.4 
1 1 1  -31   12   23 o 71.03990 2.356336 60.06197   122.9 
1 1 1  -31   12   24 o 38.67852 3.964334 39.40686   103.1 
1 1 1  -31   12   25 o 78.24768 2.448133 94.97121   -79.3 
1 1 1  -31   12   26 o 79.37447 2.716088 78.04368    32.1 
1 1 1  -31   12   27 o 63.27499 2.809385 49.65908  -109.6 
1 1 1  -31   12   28 o 56.91659 2.542026       ?       ? 
1 1 1  -31   13    1 o 29.95020 8.665003 20.21554    61.0 
1 1 1  -31   13    2 o 47.43887 5.785367 57.31728  -118.9 
1 1 1  -31   13    3 f 18.38334 8.100864 31.42830   123.1 
1 1 1  -31   13    4 o 20.00386 8.121237 41.99639  -106.3 
1 1 1  -31   13    5 o 84.91973 3.807562 77.72098    92.7 
1 1 1  -31   13    6 o 25.59728 7.834082 9.250898    48.8 
1 1 1  -31   13    7 o 92.75191 3.343926 71.74786   -97.4 
1 1 1  -31   13    8 o 78.12703 3.168282 88.64677   -22.9 
1 1 1  -31   13    9 o 23.53110 5.530499 17.22023   131.0 
1 1 1  -31   13   10 o 41.81202 3.633586 31.32069   130.1 
1 1 1  -31   13   11 o 60.50934 2.887486 61.40567   -78.7 
1 1 1  -31   13   12 o 23.07918 5.896163 11.30827    61.9 
1 1 1  -31   13   13 o 15.90392 6.316800 40.24267    80.6 
1 1 1  -31   13   14 o 30.37303 4.957420 16.78121   -47.6 
1 1 1  -31   13   15 o 55.72786 2.850435 63.74360     6.6 
1 1 1  -31   13   16 o 21.73838 6.944196 35.90834    90.0 
1 1 1  -31   13   17 o 45.33211 3.165963 60.51406    42.4 
1 1 1  -31   13   18 o 148.8311 1.978554 119.3936   170.7 
1 1 1  -31   13   19 o 114.8107 2.123811 111.6812  -106.1 
1 1 1  -31   13   20 o 98.50200 2.268693 71.03832    39.1 
1 1 1  -31   13   21 o 12.80936 5.931830 23.82540  -168.2 
1 1 1  -31   13   22 o 70.46242 2.721802 62.00294   114.6 
1 1 1  -31   13   23 o 85.77757 2.211862 99.02410   -84.8 
1 1 1  -31   13   24 o 53.06139 3.475849 58.06293   -77.6 
1 1 1  -31   13   25 o 18.89356 6.628598 7.667538   -12.1 
1 1 1  -31   13   26 o 40.32314 3.950797 39.14270   -16.0 
1 1 1  -31   13   27 o 101.6984 2.253051 95.94781   110.4 
1 1 1  -31   14    1 o 38.58282 8.449385 59.90523   115.6 
1 1 1  -31   14    2 o 21.02361 8.473621 38.23108    41.7 
1 1 1  -31   14    3 o 38.84079 7.049539 36.56027    99.7 
1 1 1  -31   14    4 o 22.64612 8.114086 13.87652   -55.1 
1 1 1  -31   14    5 o 128.8896 2.814197 112.5000    49.6 
1 1 1  -31   14    6 o 58.03756 3.774050 56.50972  -151.4 
1 1 1  -31   14    7 o 29.97396 7.366848 55.93650   -95.7 
1 1 1  -31   14    8 o 83.92319 2.668183 72.98794   -41.0 
1 1 1  -31   14    9 o 73.66319 2.726183 68.40639    94.7 
1 1 1  -31   14   10 o 55.69684 2.724664 48.98764    60.6 
1 1 1  -31   14   11 o 72.26247 2.716997 86.01652   119.5 
1 1 1  -31   14   12 o 62.69220 2.720038 49.71049   -69.1 
1 1 1  -31   14   13 f 92.92413 2.195581 83.15636  -138.6 
1 1 1  -31   14   14 o 54.69811 2.898287 52.94835    46.7 
1 1 1  -31   14   15 o 65.07272 2.499282 61.77348    93.9 
1 1 1  -31   14   16 o 26.57948 5.837078 40.52617   -69.3 
1 1 1  -31   14   17 o 36.87201 4.501851 37.52154  -125.1 
1 1 1  -31   14   18 o 79.97073 2.436708 77.50861    25.7 
1 1 1  -31   14   19 o 32.74979 4.921534 52.19879   -30.6 
1 1 1  -31   14   20 o 25.42782 6.333302 19.49037   157.3 
1 1 1  -31   14   21 o 50.12952 3.115142 43.19237   -83.3 
1 1 1  -31   14   22 o 66.79902 2.373362 71.26134   -26.2 
1 1 1  -31   14   23 o 74.08440 2.601426 69.86548    87.7 
1 1 1  -31   14   24 o 52.52758 3.269414 52.50935     4.4 
1 1 1  -31   14   25 o 65.12045 2.842030 61.21635   -87.4 
1 1 1  -31   14   26 o 28.21908 6.503500 27.16215    97.7 
1 1 1  -31   14   27 o 27.31982 5.832280       ?       ? 
1 1 1  -31   15    1 o 23.41911 8.725168 10.05683   142.1 
1 1 1  -31   15    2 o 36.53935 7.734517 32.71712  -168.9 
1 1 1  -31   15    3 o 26.34313 9.143727 22.81649   -32.5 
1 1 1  -31   15    4 f 27.31530 7.539261 31.13982   -10.9 
1 1 1  -31   15    5 o 27.39712 6.890068 37.59969   127.2 
1 1 1  -31   15    6 o 19.78746 7.358426 28.63987  -109.8 
1 1 1  -31   15    7 o 20.99090 7.665956 32.86268  -132.7 
1 1 1  -31   15    8 o 36.04259 4.266038 41.48708   -16.5 
1 1 1  -31   15    9 o 19.42495 6.105632 42.10642   -34.5 
1 1 1  -31   15   10 o 33.33839 4.145260 40.34042    25.5 
1 1 1  -31   15   11 o 54.62037 2.792372 51.57594   135.0 
1 1 1  -31   15   12 o 24.95734 5.119387 29.01942  -129.1 
1 1 1  -31   15   13 f 79.79550 2.188886 83.25462    18.8 
1 1 1  -31   15   14 o 9.763255 4.674235 7.056438   -53.0 
1 1 1  -31   15   15 o 32.59988 4.375096 27.10012    17.3 
1 1 1  -31   15   16 o 43.76688 3.355323 5.620337    18.5 
1 1 1  -31   15   17 o 91.72958 2.423530 88.23453   154.0 
1 1 1  -31   15   18 o 26.72646 5.926206 12.03488  -126.6 
1 1 1  -31   15   19 o 17.62839 6.130477 32.23558   -70.2 
1 1 1  -31   15   20 o 50.93852 3.419337 55.48485    19.3 
1 1 1  -31   15   21 o 43.28179 3.446922 30.17899    44.7 
1 1 1  -31   15   22 o 111.0244 2.228469 109.3611  -164.3 
1 1 1  -31   15   23 o 53.00094 3.147583 44.30759  -117.4 
1 1 1  -31   15   24 o 36.79069 4.068818 25.27392    45.1 
1 1 1  -31   15   25 o 28.97453 5.320755 45.87177   -55.8 
1 1 1  -31   15   26 o 33.34513 4.148474 38.54994    53.5 
1 1 1  -31   16    1 o 61.84310 4.072689 56.30840   -62.2 
1 1 1  -31   16    2 o 76.95076 3.621902 82.91656   130.3 
1 1 1  -31   16    3 o 27.84299 7.825829 37.02500   132.6 
1 1 1  -31   16    4 o 16.34267 7.113110 32.41601   -78.2 
1 1 1  -31   16    5 o 54.05599 5.409562 49.88534    -0.1 
1 1 1  -31   16    6 o 82.34319 3.419866 78.08602  -137.6 
1 1 1  -31   16    7 o 9.982981 4.788857 14.81010   -71.9 
1 1 1  -31   16    8 o 60.05087 2.402167 47.30052    -3.6 
1 1 1  -31   16    9 o 43.70564 2.916610 42.64922    39.8 
1 1 1  -31   16   10 o 17.53384 5.485631 5.573668    38.6 
1 1 1  -31   16   11 o 61.62956 2.330336 70.18932    93.9 
1 1 1  -31   16   12 o 35.22689 3.259284 38.52462   141.9 
1 1 1  -31   16   13 o 13.27428 5.260053 28.23775  -150.6 
1 1 1  -31   16   14 o 28.28010 4.301243 17.59350  -166.9 
1 1 1  -31   16   15 o 24.22951 4.742221 10.85163   -24.1 
1 1 1  -31   16   16 o 51.72910 2.835170 58.00370   -44.1 
1 1 1  -31   16   17 o 13.94915 5.954049 15.72938  -143.6 
1 1 1  -31   16   18 o 48.55666 3.398813 31.47064   -13.8 
1 1 1  -31   16   19 o 56.34282 2.853479 57.15848  -156.3 
1 1 1  -31   16   20 f 14.41639 5.951286 14.52070    80.4 
1 1 1  -31   16   21 o 77.39278 2.275206 68.63069    19.6 
1 1 1  -31   16   22 f 46.53456 3.115120 48.61971  -149.2 
1 1 1  -31   16   23 f 40.81070 3.532890 26.52347   -57.7 
1 1 1  -31   16   24 o 24.68502 7.154963 28.66015    70.9 
1 1 1  -31   16   25 o 26.14896 6.414066 43.87930  -157.7 
1 1 1  -31   16   26 o 24.81142 6.274776       ?       ? 
1 1 1  -31   17    1 o 19.75792 7.767600 32.33335   114.9 
1 1 1  -31   17    2 o 54.27757 4.256997 48.59486    49.8 
1 1 1  -31   17    3 o 70.55948 3.431045 57.82080   -96.3 
1 1 1  -31   17    4 o 36.84428 4.934499 41.00525    30.7 
1 1 1  -31   17    5 o 25.78067 6.668962 51.61860   -40.0 
1 1 1  -31   17    6 o 29.06451 3.669999 51.47824  -158.0 
1 1 1  -31   17    7 o 48.63072 2.245393 51.71615   -48.5 
1 1 1  -31   17    8 o 17.84226 4.830069 27.63214    -8.9 
1 1 1  -31   17    9 o 10.45317 4.384405 19.13158  -148.6 
1 1 1  -31   17   10 o 59.95146 1.631508 68.40918  -142.1 
1 1 1  -31   17   11 o 6.957641 3.419080 38.21592   159.5 
1 1 1  -31   17   12 o 54.47546 1.481097 72.41450    65.3 
1 1 1  -31   17   13 o 15.50385 4.530535 28.22701   -54.3 
1 1 1  -31   17   14 o 45.35720 2.142476 45.32769    88.2 
1 1 1  -31   17   15 o 16.49900 5.168807 23.41914   -84.8 
1 1 1  -31   17   16 o 80.17845 2.307338 66.03345    -5.4 
1 1 1  -31   17   17 o 72.66150 2.585849 63.36499    92.2 
1 1 1  -31   17   18 o 56.85862 2.834113 49.02532   -45.5 
1 1 1  -31   17   19 o 21.13311 6.477367 15.71628   -81.9 
1 1 1  -31   17   20 f 63.14941 2.970806 45.64652   132.6 
1 1 1  -31   17   21 o 24.83080 7.033881 33.86225   173.6 
1 1 1  -31   17   22 o 36.41780 4.607354 32.92097   146.7 
1 1 1  -31   17   23 o 20.59386 7.363483 29.84394  -177.5 
1 1 1  -31   17   24 o 77.08628 2.380518 97.17377    19.7 
1 1 1  -31   17   25 o 78.24072 2.549351 85.88807   -43.0 
1 1 1  -31   18    1 o 32.25726 6.993478 45.64868  -153.9 
1 1 1  -31   18    2 o 62.69917 3.345263 64.66560   103.0 
1 1 1  -31   18    3 o 15.49782 6.699575 26.54127    99.3 
1 1 1  -31   18    4 o 34.79498 4.347866 37.64484   133.3 
1 1 1  -31   18    5 o 91.88708 2.312737 94.72887  -113.6 
1 1 1  -31   18    6 o 52.17430 1.948632 69.86515   -93.2 
1 1 1  -31   18    7 o 30.12676 1.888274 35.23860   144.8 
1 1 1  -31   18    8 o 14.12410 7.046853 17.24111    52.2 
1 1 1  -31   18    9 o 56.62971 9.218701 47.41872   -41.9 
1 1 1  -31   18   10 o 85.00879 8.146818 81.29441   126.4 
1 1 1  -31   18   11 o 26.37523 11.61273 35.07095   -11.2 
1 1 1  -31   18   12 o 41.39901 11.27089 35.30521    25.3 
1 1 1  -31   18   13 o 59.38041 11.71450 48.79496   179.7 
1 1 1  -31   18   14 o 39.29482 11.92266 30.99556    81.9 
1 1 1  -31   18   15 o 36.14135 1.746663 46.78976   -30.8 
1 1 1  -31   18   16 o 8.710074 4.045165 23.60840   -76.8 
1 1 1  -31   18   17 o 47.12320 2.627708 55.31912   -95.2 
1 1 1  -31   18   18 o 42.31427 2.851995 30.69037     1.5 
1 1 1  -31   18   19 o 43.85552 3.086873 29.71610   121.1 
1 1 1  -31   18   20 o 11.35874 5.241127 26.44329    -0.9 
1 1 1  -31   18   21 o 12.50555 5.607470 9.665733   -89.0 
1 1 1  -31   18   22 o 57.04851 2.821682 78.28386   157.2 
1 1 1  -31   18   23 o 20.66378 6.261514 16.23890   147.9 
1 1 1  -31   18   24 o 19.13141 6.932493 21.52288   -96.0 
1 1 1  -31   19    1 f 12.61764 6.027173 17.41882     0.9 
1 1 1  -31   19    2 o 44.81691 4.439132 48.60311    10.8 
1 1 1  -31   19    3 o 18.06097 6.577767 27.91277    44.1 
1 1 1  -31   19    4 o 34.26769 3.526324 49.85553  -127.0 
1 1 1  -31   19    5 o 54.43673 1.631614 72.50964  -152.7 
1 1 1  -31   19    6 o 97.57225 6.985291 77.98003   -43.6 
1 1 1  -31   19    7 o 71.35556 8.955022 67.55445    64.3 
1 1 1  -31   19    8 o 55.61726 10.20523 56.56436   143.9 
1 1 1  -31   19    9 o 53.04752 8.373396 45.47791   103.8 
1 1 1  -31   19   10 o 82.53809 6.336936 97.13750   168.9 
1 1 1  -31   19   11 o 76.69549 6.779352 55.86849    -4.6 
1 1 1  -31   19   12 o 81.71508 6.009961 74.86830  -102.2 
1 1 1  -31   19   13 o 42.09462 11.60829 12.81812    95.0 
1 1 1  -31   19   14 o 73.31503 6.056704 66.34593    41.9 
1 1 1  -31   19   15 o 20.67200 9.194935 6.338952   -72.8 
1 1 1  -31   19   16 o 22.03836 9.802229 43.87579   -77.5 
1 1 1  -31   19   17 o 27.26979 2.610323 24.39061     8.6 
1 1 1  -31   19   18 o 46.62978 2.505720 46.80005  -163.4 
1 1 1  -31   19   19 o 44.26698 2.651659 63.88393   -31.5 
1 1 1  -31   19   20 o 63.21402 2.465667 64.52078   130.3 
1 1 1  -31   19   21 o 48.65239 2.910354 58.63779  -141.6 
1 1 1  -31   19   22 o 42.01587 3.434947 57.18451    59.3 
1 1 1  -31   19   23 o 25.63669 5.852430 33.01163    15.5 
1 1 1  -31   20    1 o 24.99331 6.688189 28.05386   160.6 
1 1 1  -31   20    2 o 20.22688 6.675797 31.92723   -12.2 
1 1 1  -31   20    3 o 60.02242 2.562504 78.44862    85.0 
1 1 1  -31   20    4 o 16.92579 3.669603 23.37880  -163.1 
1 1 1  -31   20    5 f 38.37877 12.07982 59.73182  -146.9 
1 1 1  -31   20    6 o 45.77891 12.85797 58.59315   -40.9 
1 1 1  -31   20    7 o 84.48103 7.551323 93.30924   142.4 
1 1 1  -31   20    8 o 23.67853 10.66533 18.46330  -129.8 
1 1 1  -31   20    9 o 36.77313 12.32499 52.20493   -14.6 
1 1 1  -31   20   10 o 29.62494 11.08383 40.74438     0.4 
1 1 1  -31   20   11 o 69.91682 7.610064 46.83318   -10.8 
1 1 1  -31   20   12 o 57.64366 6.672582 52.29843    84.1 
1 1 1  -31   20   13 o 105.9178 5.651406 86.44840  -157.2 
1 1 1  -31   20   14 o 19.10458 9.274821 32.00110   -64.9 
1 1 1  -31   20   15 o 32.50457 12.66998 35.77287   -34.4 
1 1 1  -31   20   16 o 43.53822 11.40597 39.20085    64.4 
1 1 1  -31   20   17 o 39.32431 12.55644 30.92266    53.0 
1 1 1  -31   20   18 o 35.83281 1.932888 43.54533    90.1 
1 1 1  -31   20   19 o 12.05199 4.953533 12.77853    76.8 
1 1 1  -31   20   20 o 24.56111 5.094729 33.57717  -117.3 
1 1 1  -31   20   21 o 53.49046 2.768632 59.34319    60.6 
1 1 1  -31   20   22 o 53.26702 3.012353 71.00619  -122.3 
1 1 1  -31   21    2 o 25.26646 6.991404       ?       ? 
1 1 1  -31   21    3 o 13.97813 4.824178 15.15077  -176.1 
1 1 1  -31   21    4 o 60.01285 9.615879 46.99511   176.2 
1 1 1  -31   21    5 o 72.44795 6.516602 46.60915   -32.3 
1 1 1  -31   21    6 o 33.36232 12.28568 16.11040   135.0 
1 1 1  -31   21    7 f 62.80342 12.15704 57.57349    31.3 
1 1 1  -31   21    8 o 40.55286 13.15022 45.70582    86.2 
1 1 1  -31   21    9 o 28.69337 11.49689 33.39567   138.4 
1 1 1  -31   21   10 o 26.65082 10.33108 53.21167   106.4 
1 1 1  -31   21   11 o 75.54614 5.258860 81.82057   -69.9 
1 1 1  -31   21   12 o 49.46842 10.06616 57.42569   109.0 
1 1 1  -31   21   13 o 62.05079 7.969705 71.58534   -35.2 
1 1 1  -31   21   14 o 61.94578 7.988570 68.69075   -49.2 
1 1 1  -31   21   15 o 77.06086 5.960863 74.80737   168.3 
1 1 1  -31   21   16 o 62.94241 7.301137 74.02505  -168.2 
1 1 1  -31   21   17 o 24.94456 11.01010 24.36242   -33.7 
1 1 1  -31   21   18 o 47.38465 8.849988 40.56263  -118.3 
1 1 1  -31   21   19 o 36.00219 1.969355 32.45052   -99.5 
1 1 1  -31   21   20 o 37.06503 2.887165 54.74511   -25.1 
1 1 1  -31   21   21 o 72.58952 2.129238 82.62115    64.8 
1 1 1  -31   22    4 o 27.21867 12.12169 33.72051    96.8 
1 1 1  -31   22    5 o 127.4733 5.622439 110.7712   -93.6 
1 1 1  -31   22    6 o 29.25038 11.52095 16.97626   126.4 
1 1 1  -31   22    7 o 51.57912 12.31264 51.52740    82.1 
1 1 1  -31   22    8 o 35.69857 13.26262 23.48365   -53.5 
1 1 1  -31   22    9 o 21.72110 10.07618 14.69644  -164.5 
1 1 1  -31   22   10 o 48.85887 9.905865 46.57899   -28.5 
1 1 1  -31   22   11 o 31.21614 11.33420 28.38075    44.7 
1 1 1  -31   22   12 f 55.52679 8.040325 63.40567    93.3 
1 1 1  -31   22   13 o 21.17389 9.548519 19.24024   159.4 
1 1 1  -31   22   14 o 40.31187 9.517118 41.36642   -79.0 
1 1 1  -31   22   15 o 36.17763 12.40249 33.39227    -8.5 
1 1 1  -31   22   16 o 28.20119 11.75478 41.21928   -91.1 
1 1 1  -31   22   17 o 12.97723 6.538274 32.36475   120.4 
1 1 1  -31   22   18 o 86.10001 4.261068 83.93919    57.8 
1 1 1  -31   22   19 o 28.73304 11.25726 28.92598   179.8 
1 1 1  -31   22   20 o 15.10922 4.473225       ?       ? 
1 1 1  -31   23    5 o 25.82443 11.68426       ?       ? 
1 1 1  -31   23    6 o 30.62226 11.52639 37.85705  -129.7 
1 1 1  -31   23    7 o 26.18282 10.02132 27.10545    71.9 
1 1 1  -31   23    8 o 38.86762 14.03505 28.61540   -65.3 
1 1 1  -31   23    9 o 53.90108 10.05564 32.68424   152.9 
1 1 1  -31   23   10 o 39.93569 9.317856 42.12315    95.7 
1 1 1  -31   23   11 o 27.26566 11.20469 26.48216   -49.1 
1 1 1  -31   23   12 o 34.59870 10.56951 30.73060    85.5 
1 1 1  -31   23   13 o 19.75063 9.460661 16.04070   -67.6 
1 1 1  -31   23   14 o 78.26134 6.607111 83.23938   -73.4 
1 1 1  -31   23   15 o 27.84582 12.14835 32.91752   155.5 
1 1 1  -31   23   16 o 23.65539 10.38854 36.84580  -173.3 
1 1 1  -31   23   17 o 17.81699 8.475372 10.19187   152.3 
1 1 1  -31   23   18 o 61.19103 8.709801       ?       ? 
1 1 1  -31   24    8 o 60.55140 13.04709       ?       ? 
1 1 1  -31   24    9 o 42.61029 11.45415 41.64000    44.0 
1 1 1  -31   24   10 o 20.03119 9.149783 25.65913   116.7 
1 1 1  -31   24   11 o 28.03563 11.11418 18.81168   -42.7 
1 1 1  -31   24   12 o 30.99809 11.98968 46.93673    66.6 
1 1 1  -31   24   13 o 38.54076 10.46769 41.27398    86.2 
1 1 1  -31   24   14 o 46.65336 8.367826 40.09993   -75.7 
1 1 1  -31   24   15 f 78.40967 7.966041 66.20110   -66.5 
1 1 1  -31   24   16 o 23.50591 10.11788       ?       ? 
1 1 1  -30    0    1 o 53.41655 13.89254 36.33508  -179.7 
1 1 1  -30    0    2 o 158.7705 5.004655 144.4804   179.9 
1 1 1  -30    0    3 o 36.46280 12.20767 37.85345  -179.7 
1 1 1  -30    0    4 o 146.5502 4.746462 162.9106    -0.0 
1 1 1  -30    0    5 o 95.60497 5.845911 55.09915  -179.9 
1 1 1  -30    0    6 o 106.8295 5.110780 47.50321     0.2 
1 1 1  -30    0    7 o 86.15804 5.524157 120.9159    -0.0 
1 1 1  -30    0    8 o 96.76190 3.601990 128.2669  -179.9 
1 1 1  -30    0    9 o 231.4678 5.109863 284.2708     0.0 
1 1 1  -30    0   10 o 127.9984 3.770738 136.5961  -180.0 
1 1 1  -30    0   11 o 92.45845 5.416286 72.43764     0.1 
1 1 1  -30    0   12 o 142.1564 4.843748 100.6948   179.9 
1 1 1  -30    0   13 o 44.88182 13.27853 47.65607     0.1 
1 1 1  -30    0   14 o 100.4457 3.552089 62.23620    -0.3 
1 1 1  -30    0   15 o 135.4610 2.942234 139.1926  -179.9 
1 1 1  -30    0   16 o 112.1757 3.129923 113.0629     0.1 
1 1 1  -30    0   17 o 20.02982 8.875492 29.52751   179.5 
1 1 1  -30    0   18 o 185.4568 3.422572 190.0086   180.0 
1 1 1  -30    0   19 o 18.21181 7.677396 23.46721  -179.8 
1 1 1  -30    0   20 o 106.2653 3.670174 63.31636     0.2 
1 1 1  -30    0   21 o 68.05225 4.477969 66.17940  -179.8 
1 1 1  -30    0   22 o 42.53831 5.901738 35.19979  -179.6 
1 1 1  -30    0   23 o 77.49415 3.665816 111.9629  -180.0 
1 1 1  -30    0   24 o 126.5902 3.176540 153.5193     0.0 
1 1 1  -30    0   25 o 90.54288 3.159660 100.8325  -180.0 
1 1 1  -30    0   26 o 61.10673 4.796293 55.33604    -0.1 
1 1 1  -30    0   27 o 75.97361 3.373651 78.49728  -179.9 
1 1 1  -30    0   28 o 64.11935 4.694675 93.59849    -0.2 
1 1 1  -30    0   29 o 48.75643 4.938653 32.88239   179.9 
1 1 1  -30    0   30 f 28.69813 9.037794 43.27267  -179.9 
1 1 1  -30    0   31 o 42.24895 8.561798 30.52829    -0.1 
1 1 1  -30    1    1 o 37.08245 9.113481 65.10131   -12.7 
1 1 1  -30    1    2 o 94.53578 4.301869 84.28153  -159.0 
1 1 1  -30    1    3 o 75.25934 3.893699 70.30807   105.4 
1 1 1  -30    1    4 o 22.53243 9.103379 32.58070   -26.8 
1 1 1  -30    1    5 o 23.38846 9.204606 31.00126  -131.1 
1 1 1  -30    1    6 o 106.1940 3.319830 73.42214    49.8 
1 1 1  -30    1    7 o 101.2445 3.227268 103.0333   -76.0 
1 1 1  -30    1    8 o 66.75385 3.561019 61.18900   -54.5 
1 1 1  -30    1    9 o 44.34999 4.641561 44.08531   -17.5 
1 1 1  -30    1   10 o 54.49278 4.660746 90.65816   173.8 
1 1 1  -30    1   11 o 96.09592 3.209035 103.7515   -31.2 
1 1 1  -30    1   12 o 62.19350 4.107017 84.74475   157.9 
1 1 1  -30    1   13 f 122.5586 2.671142 99.10886    97.1 
1 1 1  -30    1   14 o 61.03407 3.864142 48.97358   -80.1 
1 1 1  -30    1   15 o 86.20203 2.671437 100.1200   162.4 
1 1 1  -30    1   16 o 58.52191 3.189617 61.97849   -66.3 
1 1 1  -30    1   17 o 74.73328 2.486465 65.18381   -99.8 
1 1 1  -30    1   18 o 47.15335 4.457802 41.04939   -99.7 
1 1 1  -30    1   19 o 86.06768 2.462687 105.2746  -162.1 
1 1 1  -30    1   20 o 48.07887 3.865849 61.76873  -116.4 
1 1 1  -30    1   21 o 99.12554 2.468677 96.68826    40.4 
1 1 1  -30    1   22 o 24.94025 7.351213 36.60466  -156.0 
1 1 1  -30    1   23 o 14.25257 6.075320 27.61368    -2.4 
1 1 1  -30    1   24 o 109.1094 2.292965 101.9874    76.6 
1 1 1  -30    1   25 o 53.54897 3.252584 30.29043    99.3 
1 1 1  -30    1   26 o 19.48302 6.632961 32.87648   -95.4 
1 1 1  -30    1   27 o 35.56543 5.021819 57.74939  -174.2 
1 1 1  -30    1   28 o 82.51066 2.969261 93.83982   -89.1 
1 1 1  -30    1   29 o 12.89403 5.743260 10.33416    48.4 
1 1 1  -30    1   30 o 27.98227 6.513646 22.26435   110.5 
1 1 1  -30    1   31 o 29.55856 5.385938 21.48384     4.2 
1 1 1  -30    2    1 o 82.36969 4.709574 73.33856    53.6 
1 1 1  -30    2    2 o 64.35411 4.638990 10.65024   -68.1 
1 1 1  -30    2    3 o 96.55168 3.505540 106.5359  -117.2 
1 1 1  -30    2    4 o 47.01931 5.586273 31.77330    71.8 
1 1 1  -30    2    5 f 85.85027 4.245595 81.27920    48.8 
1 1 1  -30    2    6 o 23.57514 8.512712 16.52254   124.8 
1 1 1  -30    2    7 o 24.25433 7.890539 24.26342   -18.4 
1 1 1  -30    2    8 f 101.8464 3.814746 78.27989    96.9 
1 1 1  -30    2    9 o 59.53155 4.359387 50.10983   -22.8 
1 1 1  -30    2   10 o 27.32106 8.609963 22.13273   155.8 
1 1 1  -30    2   11 o 35.74472 7.545132 48.16508   -82.1 
1 1 1  -30    2   12 o 235.0059 3.527551 235.2352  -150.5 
1 1 1  -30    2   13 o 156.6596 2.846854 154.6938    -6.4 
1 1 1  -30    2   14 o 49.80716 4.253070 44.07512   -91.1 
1 1 1  -30    2   15 o 92.88831 2.730913 87.07475   176.5 
1 1 1  -30    2   16 o 136.5662 2.175494 115.6821   -45.3 
1 1 1  -30    2   17 o 151.7199 2.498209 151.4590   139.6 
1 1 1  -30    2   18 o 108.0281 2.146811 92.19485  -150.5 
1 1 1  -30    2   19 o 172.8430 2.309246 145.9446    48.5 
1 1 1  -30    2   20 o 133.5695 2.087029 141.5568   -87.3 
1 1 1  -30    2   21 o 79.27402 2.748238 96.67406   142.9 
1 1 1  -30    2   22 o 30.98437 4.738893 51.35191    70.1 
1 1 1  -30    2   23 f 96.96163 2.357702 96.36827  -138.4 
1 1 1  -30    2   24 o 102.5512 2.348947 98.31317    53.1 
1 1 1  -30    2   25 o 45.33340 4.305188 43.99959   135.8 
1 1 1  -30    2   26 o 38.02658 4.450708 42.83907  -104.3 
1 1 1  -30    2   27 o 34.20420 5.469635 45.94793   -74.7 
1 1 1  -30    2   28 o 29.18207 6.314112 45.27143   116.8 
1 1 1  -30    2   29 o 66.27837 2.378085 49.27548  -113.7 
1 1 1  -30    2   30 o 60.22667 2.883238 57.44971   131.6 
1 1 1  -30    2   31 o 30.62465 4.924211 21.12686   -64.0 
1 1 1  -30    3    1 o 77.89943 5.046069 61.53669  -178.6 
1 1 1  -30    3    2 o 59.38646 5.545914 60.93233     1.6 
1 1 1  -30    3    3 o 124.4581 3.165340 158.4162  -105.6 
1 1 1  -30    3    4 o 13.91257 6.733508 18.52477    90.6 
1 1 1  -30    3    5 o 108.3193 3.723060 69.80855    56.3 
1 1 1  -30    3    6 o 63.12733 4.828370 64.37220   118.4 
1 1 1  -30    3    7 o 101.8065 3.391709 101.9761   -63.3 
1 1 1  -30    3    8 o 26.35398 8.977247 31.65246   121.4 
1 1 1  -30    3    9 f 64.25208 4.595263 42.72239   -85.1 
1 1 1  -30    3   10 o 155.1014 3.132762 135.8694   -73.5 
1 1 1  -30    3   11 o 40.86749 6.076468 17.76890   107.0 
1 1 1  -30    3   12 o 139.6744 2.966974 152.4007   136.6 
1 1 1  -30    3   13 o 130.2106 2.481905 120.2862   -46.7 
1 1 1  -30    3   14 o 79.82614 2.653128 96.16925   164.8 
1 1 1  -30    3   15 o 107.4317 2.542319 56.66987  -176.3 
1 1 1  -30    3   16 o 74.26648 2.768955 95.33905    90.3 
1 1 1  -30    3   17 o 127.1999 2.424219 125.1467   138.8 
1 1 1  -30    3   18 o 37.61820 4.815385 42.03707   177.8 
1 1 1  -30    3   19 o 100.7958 2.452493 84.89736   -94.7 
1 1 1  -30    3   20 o 92.82580 2.261105 123.1447   116.3 
1 1 1  -30    3   21 o 55.29163 3.515194 67.23286   -82.1 
1 1 1  -30    3   22 o 11.65328 5.663208 31.78172  -101.1 
1 1 1  -30    3   23 o 18.93677 7.274872 42.57500   100.8 
1 1 1  -30    3   24 o 52.08497 3.260458 63.94889   -38.1 
1 1 1  -30    3   25 o 76.10084 2.682412 87.71620   112.9 
1 1 1  -30    3   26 o 52.93019 3.637789 58.97385   179.9 
1 1 1  -30    3   27 o 77.67897 2.517377 82.41682  -104.5 
1 1 1  -30    3   28 o 38.39185 3.297168 30.82796    76.9 
1 1 1  -30    3   29 o 27.42122 6.991579 9.009846   -62.9 
1 1 1  -30    3   30 o 59.97351 2.592359 57.52497  -164.7 
1 1 1  -30    3   31 o 38.15748 4.082978 26.24796    55.3 
1 1 1  -30    4    1 o 29.96388 8.626224 32.67987     2.5 
1 1 1  -30    4    2 o 87.13570 4.132897 69.41491   -92.4 
1 1 1  -30    4    3 o 53.82147 4.972118 75.07371     3.6 
1 1 1  -30    4    4 o 71.48659 3.811022 96.19016    90.7 
1 1 1  -30    4    5 o 12.26987 6.108081 48.37447   -66.5 
1 1 1  -30    4    6 f 31.05796 8.895964 8.021924   112.8 
1 1 1  -30    4    7 o 102.2551 3.284596 96.23436    79.2 
1 1 1  -30    4    8 o 89.16710 4.047582 68.39873   146.4 
1 1 1  -30    4    9 o 68.05220 4.008792 55.14946  -144.8 
1 1 1  -30    4   10 o 88.69521 3.601763 71.39679   147.6 
1 1 1  -30    4   11 o 121.4747 2.995064 91.46742  -141.4 
1 1 1  -30    4   12 o 117.6715 3.129531 116.8445   -64.6 
1 1 1  -30    4   13 f 151.4143 2.700908 166.8738   116.3 
1 1 1  -30    4   14 o 116.3487 2.678137 99.97595   -95.2 
1 1 1  -30    4   15 o 110.9895 2.424955 83.39127  -165.6 
1 1 1  -30    4   16 o 21.15949 7.134459 26.14927   142.3 
1 1 1  -30    4   17 o 65.00449 3.256745 61.92072   145.1 
1 1 1  -30    4   18 o 89.05116 2.318283 94.76368  -134.7 
1 1 1  -30    4   19 o 26.48220 6.457184 44.42906   -47.3 
1 1 1  -30    4   20 o 102.9680 2.338446 98.77713    31.2 
1 1 1  -30    4   21 o 93.22476 2.407665 86.12147   -66.6 
1 1 1  -30    4   22 o 80.45986 2.756244 70.08851   162.6 
1 1 1  -30    4   23 o 62.93512 3.025488 59.73732   -11.8 
1 1 1  -30    4   24 o 49.89382 4.206903 56.70343    75.3 
1 1 1  -30    4   25 o 18.05018 6.950830 12.02092   149.8 
1 1 1  -30    4   26 o 23.26854 7.112767 22.77020  -154.6 
1 1 1  -30    4   27 o 57.43489 2.811732 70.58688   126.0 
1 1 1  -30    4   28 o 56.92340 2.658070 59.35690  -140.9 
1 1 1  -30    4   29 o 74.19278 2.267290 78.53854   -72.3 
1 1 1  -30    4   30 o 59.06292 2.938565 56.01919   115.1 
1 1 1  -30    4   31 o 74.47644 2.057539 88.65974   -97.8 
1 1 1  -30    5    1 o 120.3087 3.526323 94.82979  -126.0 
1 1 1  -30    5    2 o 69.32188 4.228563 41.86687   -24.7 
1 1 1  -30    5    3 o 13.21528 6.482695 4.657283   108.8 
1 1 1  -30    5    4 o 53.77559 5.892962 28.63557    13.4 
1 1 1  -30    5    5 o 44.88160 6.599282 64.44938  -143.1 
1 1 1  -30    5    6 o 81.32689 4.037947 92.73665   122.2 
1 1 1  -30    5    7 o 114.4599 2.892513 101.1618   -11.1 
1 1 1  -30    5    8 o 68.03769 3.960148 67.93004   177.2 
1 1 1  -30    5    9 o 76.28127 3.516371 18.67865   143.2 
1 1 1  -30    5   10 o 53.92432 5.354110 58.34914   -62.2 
1 1 1  -30    5   11 o 146.7383 2.857534 144.6550   176.5 
1 1 1  -30    5   12 o 63.33301 3.368554 40.61539   108.0 
1 1 1  -30    5   13 o 95.11831 2.707628 78.04675   -37.4 
1 1 1  -30    5   14 o 77.50521 2.833784 66.85078   -13.8 
1 1 1  -30    5   15 o 97.49270 2.839605 82.82631  -176.0 
1 1 1  -30    5   16 o 61.88552 3.259192 81.42134   179.7 
1 1 1  -30    5   17 o 45.20345 4.270905 41.98399    96.6 
1 1 1  -30    5   18 o 75.49401 2.493779 91.61329   -10.6 
1 1 1  -30    5   19 o 74.77969 2.265258 87.79543   111.4 
1 1 1  -30    5   20 o 113.9102 2.173387 111.5518    62.1 
1 1 1  -30    5   21 o 102.3629 2.061041 95.52738  -132.0 
1 1 1  -30    5   22 o 30.06776 6.274544 56.95292   -33.0 
1 1 1  -30    5   23 f 41.52691 4.659864 27.16465     8.5 
1 1 1  -30    5   24 o 10.28410 5.040784 14.17926   105.6 
1 1 1  -30    5   25 o 92.16340 2.311073 92.85201  -121.8 
1 1 1  -30    5   26 o 62.33134 2.993496 74.71606   113.3 
1 1 1  -30    5   27 o 47.76905 3.142241 51.18623   -64.1 
1 1 1  -30    5   28 o 31.00730 4.877856 23.51806   168.4 
1 1 1  -30    5   29 o 36.62009 4.664706 34.00745  -116.0 
1 1 1  -30    5   30 o 24.49929 6.756879 28.73396    66.2 
1 1 1  -30    5   31 o 57.87675 2.950379 67.24197   176.9 
1 1 1  -30    6    1 o 60.84424 5.764859 69.58981  -168.4 
1 1 1  -30    6    2 o 75.14441 4.446355 79.04867    31.4 
1 1 1  -30    6    3 o 54.63102 5.817777 52.58443   110.7 
1 1 1  -30    6    4 o 65.04911 4.412906 81.81529     1.8 
1 1 1  -30    6    5 o 47.92438 5.873627 66.09315    91.2 
1 1 1  -30    6    6 o 132.3147 3.631267 100.4419  -135.4 
1 1 1  -30    6    7 o 166.6629 3.327956 119.9841    90.1 
1 1 1  -30    6    8 o 80.73431 3.901208 84.04704    96.8 
1 1 1  -30    6    9 o 140.2824 3.121644 102.9069   -76.4 
1 1 1  -30    6   10 o 91.31111 3.639295 93.45985    66.2 
1 1 1  -30    6   11 o 157.7668 3.280028 152.7120  -123.2 
1 1 1  -30    6   12 o 128.5319 2.765098 116.0425    16.5 
1 1 1  -30    6   13 o 102.3911 2.833395 102.3949   172.9 
1 1 1  -30    6   14 o 84.27174 2.226129 92.52800   150.2 
1 1 1  -30    6   15 o 19.86391 7.541533 19.19865    12.6 
1 1 1  -30    6   16 o 42.49881 4.385725 38.97219  -129.9 
1 1 1  -30    6   17 o 118.0965 2.356740 106.2050    60.0 
1 1 1  -30    6   18 o 81.77503 2.876463 88.14909   177.9 
1 1 1  -30    6   19 o 27.99611 5.977679 22.58445  -143.6 
1 1 1  -30    6   20 o 47.39155 3.771107 29.96358    65.6 
1 1 1  -30    6   21 o 60.98557 3.348038 48.99983   -74.7 
1 1 1  -30    6   22 o 41.51975 3.845601 28.53350    67.9 
1 1 1  -30    6   23 o 43.46696 4.303926 55.24694   139.8 
1 1 1  -30    6   24 o 118.2443 2.190962 109.0402   -37.6 
1 1 1  -30    6   25 o 12.91052 5.697584 13.61287  -127.8 
1 1 1  -30    6   26 o 10.66443 5.201684 24.24159    19.5 
1 1 1  -30    6   27 o 57.53818 2.607531 69.06118   148.1 
1 1 1  -30    6   28 o 48.98274 3.366955 41.55211   147.4 
1 1 1  -30    6   29 o 37.85209 4.369830 40.34948  -133.7 
1 1 1  -30    6   30 o 20.94996 6.621788 32.97358   -33.1 
1 1 1  -30    6   31 o 40.80068 3.629583       ?       ? 
1 1 1  -30    7    1 o 77.99827 4.964123 79.03614  -139.7 
1 1 1  -30    7    2 o 78.84238 4.300653 84.77389     2.8 
1 1 1  -30    7    3 o 19.87424 8.274126 16.09347   -54.1 
1 1 1  -30    7    4 o 45.40488 6.318680 18.66988   118.5 
1 1 1  -30    7    5 o 55.24731 5.004503 51.12513  -129.3 
1 1 1  -30    7    6 o 166.7549 3.535499 133.3744    -4.5 
1 1 1  -30    7    7 o 53.00003 5.361494 20.48803    39.2 
1 1 1  -30    7    8 o 101.9839 3.086658 60.17442    74.0 
1 1 1  -30    7    9 o 28.42899 8.651825 6.269121    37.1 
1 1 1  -30    7   10 o 38.91733 5.839152 69.47519   163.0 
1 1 1  -30    7   11 o 55.98008 4.734004 39.24720   -32.3 
1 1 1  -30    7   12 o 106.7424 3.014526 84.35507   155.2 
1 1 1  -30    7   13 o 26.66191 7.497997 12.35360  -116.8 
1 1 1  -30    7   14 o 23.63572 7.335203 48.30784   -67.9 
1 1 1  -30    7   15 o 55.26207 3.876764 35.60878   -30.7 
1 1 1  -30    7   16 o 25.34196 6.321714 28.16027   120.4 
1 1 1  -30    7   17 f 161.5244 2.250287 155.4075  -138.4 
1 1 1  -30    7   18 o 82.79163 2.490103 72.95930    -8.0 
1 1 1  -30    7   19 o 43.17023 3.756602 47.50885   129.1 
1 1 1  -30    7   20 o 47.08110 3.793898 45.30893    62.2 
1 1 1  -30    7   21 o 90.52040 2.180497 92.62749  -108.0 
1 1 1  -30    7   22 o 124.1128 2.125465 114.1168    35.2 
1 1 1  -30    7   23 o 98.97957 2.305268 85.76821   -71.7 
1 1 1  -30    7   24 o 14.84536 6.206569 17.77493     8.6 
1 1 1  -30    7   25 o 124.0820 2.246204 137.3032  -169.2 
1 1 1  -30    7   26 o 11.69508 5.672565 9.993164   -54.7 
1 1 1  -30    7   27 o 51.03023 3.049351 38.82663     7.2 
1 1 1  -30    7   28 o 35.37072 4.504805 38.54836  -113.1 
1 1 1  -30    7   29 o 11.50551 5.336601 13.22012   -70.1 
1 1 1  -30    7   30 o 15.09984 6.554558 9.080082   157.4 
1 1 1  -30    8    1 o 66.02576 4.910212 30.49819    73.9 
1 1 1  -30    8    2 o 51.85935 6.435210 46.14471   -99.0 
1 1 1  -30    8    3 o 73.56914 4.589061 70.60516    73.7 
1 1 1  -30    8    4 o 48.79147 6.382981 50.15406   176.6 
1 1 1  -30    8    5 o 43.53977 6.346175 14.29189   108.3 
1 1 1  -30    8    6 o 134.9372 3.204375 79.42566   -73.8 
1 1 1  -30    8    7 o 73.98419 4.215932 60.17917    91.0 
1 1 1  -30    8    8 o 93.88772 3.399273 70.23473    66.1 
1 1 1  -30    8    9 o 41.97865 5.209751 11.71324   154.4 
1 1 1  -30    8   10 o 68.79302 3.682134 60.53126   -44.2 
1 1 1  -30    8   11 o 57.55954 3.191153 51.47837    32.4 
1 1 1  -30    8   12 o 155.7401 2.601133 157.7660  -132.5 
1 1 1  -30    8   13 o 155.5527 2.649990 147.5365  -101.0 
1 1 1  -30    8   14 o 188.1403 2.564050 187.4388    64.1 
1 1 1  -30    8   15 o 19.27260 7.080511 24.99839   -31.8 
1 1 1  -30    8   16 o 84.78151 2.957697 69.76012  -117.1 
1 1 1  -30    8   17 o 77.74557 2.860563 99.76824     9.6 
1 1 1  -30    8   18 o 72.62299 2.787204 84.54949    45.8 
1 1 1  -30    8   19 o 57.81673 3.412576 68.56542  -131.4 
1 1 1  -30    8   20 o 100.1208 2.262951 110.3780   129.9 
1 1 1  -30    8   21 o 120.7599 1.965676 133.6049   -67.5 
1 1 1  -30    8   22 o 102.4991 2.318004 95.84412   109.4 
1 1 1  -30    8   23 o 77.80256 2.645941 75.42287    21.9 
1 1 1  -30    8   24 o 69.10799 2.852831 51.13808   -97.8 
1 1 1  -30    8   25 o 119.3297 2.158496 138.9592   -17.8 
1 1 1  -30    8   26 o 27.89869 6.210830 15.24641   121.6 
1 1 1  -30    8   27 o 60.25894 2.768399 44.92842   138.9 
1 1 1  -30    8   28 o 45.88483 3.231041 52.22413  -167.2 
1 1 1  -30    8   29 o 53.10822 3.311569 32.68005    45.0 
1 1 1  -30    8   30 o 23.10364 6.810273 34.50262    24.4 
1 1 1  -30    9    1 o 18.80258 8.105148 37.47461   -36.0 
1 1 1  -30    9    2 o 77.98001 5.197681 66.77088  -177.2 
1 1 1  -30    9    3 o 84.48217 4.053010 60.69408    22.1 
1 1 1  -30    9    4 f 85.90415 3.450275 82.54611   -22.0 
1 1 1  -30    9    5 o 49.96490 5.235302 56.32331   -59.2 
1 1 1  -30    9    6 o 59.10094 5.222067 44.24151    51.7 
1 1 1  -30    9    7 o 67.97739 3.900839 73.80377     5.8 
1 1 1  -30    9    8 o 56.46982 4.356764 42.60810   127.3 
1 1 1  -30    9    9 o 44.37697 5.728701 56.56258   -70.2 
1 1 1  -30    9   10 o 62.79765 3.961294 66.69991  -143.6 
1 1 1  -30    9   11 o 62.54291 3.549044 59.60845   108.5 
1 1 1  -30    9   12 o 49.96567 4.426753 43.34359   -62.6 
1 1 1  -30    9   13 o 64.64754 3.091249 76.69151  -152.0 
1 1 1  -30    9   14 o 103.4375 2.619049 73.71007  -158.9 
1 1 1  -30    9   15 o 103.8112 2.360727 80.70767    19.5 
1 1 1  -30    9   16 o 22.29111 7.019595 12.44736    35.5 
1 1 1  -30    9   17 o 72.78218 2.544546 65.90266    81.4 
1 1 1  -30    9   18 o 109.1804 2.282700 109.9148  -103.6 
1 1 1  -30    9   19 o 33.69309 4.702287 61.39199  -177.0 
1 1 1  -30    9   20 o 162.6325 2.341317 133.9937   171.0 
1 1 1  -30    9   21 o 86.17339 2.558802 81.88269    11.1 
1 1 1  -30    9   22 o 102.5789 2.124311 92.68980    70.5 
1 1 1  -30    9   23 o 133.3056 2.112963 131.9135  -128.7 
1 1 1  -30    9   24 f 38.11609 4.199611 34.81757    75.2 
1 1 1  -30    9   25 o 19.79754 6.717206 28.74845    69.2 
1 1 1  -30    9   26 o 74.02450 2.593289 82.23896  -103.8 
1 1 1  -30    9   27 o 23.20206 6.840645 40.33210    -1.4 
1 1 1  -30    9   28 o 74.47733 2.283889 68.94923   -42.9 
1 1 1  -30    9   29 o 24.85657 5.877348 12.89704   148.1 
1 1 1  -30    9   30 o 31.13436 4.480664 30.68137    75.4 
1 1 1  -30   10    1 o 61.71397 4.399311 56.56985    42.2 
1 1 1  -30   10    2 o 99.87115 3.541831 88.72958   148.1 
1 1 1  -30   10    3 o 106.2071 3.031891 91.99842   -58.9 
1 1 1  -30   10    4 o 77.41328 4.208217 71.46830     3.4 
1 1 1  -30   10    5 o 100.9819 3.546942 93.76176   129.9 
1 1 1  -30   10    6 o 66.77775 4.404902 69.05431  -124.9 
1 1 1  -30   10    7 o 20.56748 8.220568 12.03147     9.1 
1 1 1  -30   10    8 o 113.6416 3.164675 89.41269    42.4 
1 1 1  -30   10    9 o 52.23594 4.351034 67.96352   -94.6 
1 1 1  -30   10   10 o 66.00751 2.972884 18.51540     1.0 
1 1 1  -30   10   11 o 34.42622 4.831865 22.26608    52.8 
1 1 1  -30   10   12 f 88.33569 2.737951 68.54594  -146.8 
1 1 1  -30   10   13 o 10.14000 4.970654 13.37330  -109.1 
1 1 1  -30   10   14 o 68.21102 2.742893 82.49826   169.2 
1 1 1  -30   10   15 o 86.54141 2.649908 62.80204   -34.3 
1 1 1  -30   10   16 o 38.75889 4.991746 62.57194   -91.8 
1 1 1  -30   10   17 o 107.2397 2.208732 74.40911    43.6 
1 1 1  -30   10   18 o 59.94071 3.070759 54.55098  -104.8 
1 1 1  -30   10   19 o 79.55964 2.653071 95.37473    91.3 
1 1 1  -30   10   20 o 25.70150 5.745618 29.28431   -56.2 
1 1 1  -30   10   21 o 65.69636 2.845548 66.46230   -69.9 
1 1 1  -30   10   22 o 54.91505 2.899740 53.06893   -33.0 
1 1 1  -30   10   23 o 65.32850 2.952777 45.51572    44.0 
1 1 1  -30   10   24 o 30.49802 5.444155 35.91467   155.8 
1 1 1  -30   10   25 o 56.44859 2.913761 81.20424   -29.0 
1 1 1  -30   10   26 o 25.80379 6.943180 27.78175   119.1 
1 1 1  -30   10   27 o 28.60816 6.891125 39.89523   -79.4 
1 1 1  -30   10   28 o 15.98228 6.552159 18.98321  -127.3 
1 1 1  -30   10   29 o 14.06457 5.972958 24.23666    58.3 
1 1 1  -30   10   30 o 14.84686 6.352498       ?       ? 
1 1 1  -30   11    1 o 42.65490 6.481689 83.01059   -94.2 
1 1 1  -30   11    2 o 82.73034 4.395710 77.52482    12.8 
1 1 1  -30   11    3 o 92.46735 3.153140 75.14750  -159.7 
1 1 1  -30   11    4 o 19.90675 8.682446 32.82547  -155.6 
1 1 1  -30   11    5 o 18.33278 7.725586 29.65487  -101.0 
1 1 1  -30   11    6 o 25.00456 8.373968 22.37942  -119.8 
1 1 1  -30   11    7 o 35.72153 5.850593 50.61297    16.4 
1 1 1  -30   11    8 o 64.23430 3.965311 52.69293    -2.4 
1 1 1  -30   11    9 o 43.93822 4.053463 32.90874   -38.9 
1 1 1  -30   11   10 f 141.0284 2.409702 158.2455   147.6 
1 1 1  -30   11   11 o 74.04978 2.704769 100.0341  -173.4 
1 1 1  -30   11   12 o 46.90591 3.197611 16.47870    -8.5 
1 1 1  -30   11   13 o 26.14361 7.333525 23.77008   -12.9 
1 1 1  -30   11   14 o 71.35573 2.786914 74.94498  -165.3 
1 1 1  -30   11   15 o 85.82471 2.624430 80.10220    -0.7 
1 1 1  -30   11   16 o 29.80389 5.931419 16.21914   102.8 
1 1 1  -30   11   17 o 46.41688 3.505192 28.46477   143.8 
1 1 1  -30   11   18 o 19.59447 6.482880 31.36337    62.8 
1 1 1  -30   11   19 o 81.20169 2.380701 76.73687   -23.4 
1 1 1  -30   11   20 o 13.82002 6.033676 6.037789  -174.6 
1 1 1  -30   11   21 f 62.52568 3.040549 91.78670   127.0 
1 1 1  -30   11   22 o 98.42014 2.276333 106.8101   173.3 
1 1 1  -30   11   23 o 48.99252 3.804892 46.27212  -121.1 
1 1 1  -30   11   24 f 76.19130 2.541080 82.18568   -50.8 
1 1 1  -30   11   25 o 54.75544 2.946641 33.11382    51.9 
1 1 1  -30   11   26 o 37.36432 3.730238 35.82285   101.0 
1 1 1  -30   11   27 o 12.58398 5.662477 26.46836   -79.8 
1 1 1  -30   11   28 o 23.49630 6.823423 36.65002   -72.5 
1 1 1  -30   11   29 f 20.13708 6.366611 33.20641    49.8 
1 1 1  -30   12    1 o 20.90607 8.667898 11.79008  -129.9 
1 1 1  -30   12    2 o 102.2823 3.401918 130.1575    43.1 
1 1 1  -30   12    3 o 23.76952 8.910334 60.08707   -31.0 
1 1 1  -30   12    4 o 74.11662 3.855482 88.84446  -116.9 
1 1 1  -30   12    5 o 125.9096 3.338282 111.1041   112.4 
1 1 1  -30   12    6 f 29.14074 7.569706 23.53668  -154.6 
1 1 1  -30   12    7 o 18.87721 7.285621 19.00206    68.1 
1 1 1  -30   12    8 o 68.54646 3.248233 73.07063   109.6 
1 1 1  -30   12    9 o 146.0448 2.528020 173.5020     3.0 
1 1 1  -30   12   10 o 34.64285 4.774473 27.35839   -32.3 
1 1 1  -30   12   11 o 94.57809 2.520772 100.8361   -20.7 
1 1 1  -30   12   12 o 37.71467 4.193764 46.58266   157.7 
1 1 1  -30   12   13 o 112.8864 2.414196 124.9793   165.8 
1 1 1  -30   12   14 o 17.57272 6.691251 36.02625  -115.4 
1 1 1  -30   12   15 o 70.99907 2.896159 90.68336    77.5 
1 1 1  -30   12   16 o 36.02621 4.519599 37.97245    57.4 
1 1 1  -30   12   17 o 19.27738 6.924144 29.60457  -167.6 
1 1 1  -30   12   18 o 78.64777 2.290224 75.25792  -161.7 
1 1 1  -30   12   19 o 90.48597 2.406012 89.57819    30.8 
1 1 1  -30   12   20 o 47.82680 3.433716 56.48928   -14.5 
1 1 1  -30   12   21 o 48.72380 3.692907 67.93000   177.2 
1 1 1  -30   12   22 o 70.99387 2.741456 74.66089  -163.3 
1 1 1  -30   12   23 o 86.60744 2.405408 93.06062    30.5 
1 1 1  -30   12   24 o 90.02676 2.182587 85.68862  -167.9 
1 1 1  -30   12   25 o 69.29157 2.757023 79.50367    15.1 
1 1 1  -30   12   26 o 29.45633 5.917334 46.71256    35.5 
1 1 1  -30   12   27 o 102.4595 2.117757 102.8758  -134.9 
1 1 1  -30   12   28 o 12.57761 5.816895 8.144679   -30.1 
1 1 1  -30   12   29 o 33.20147 4.559408 32.23577    77.8 
1 1 1  -30   13    1 o 89.59205 3.428368 95.59692  -129.0 
1 1 1  -30   13    2 o 29.82256 7.669764 4.349038    -8.8 
1 1 1  -30   13    3 o 119.5705 3.188724 143.1026  -161.0 
1 1 1  -30   13    4 o 37.97611 7.393870 37.69942  -116.8 
1 1 1  -30   13    5 o 162.1740 3.214020 187.1971    96.0 
1 1 1  -30   13    6 o 116.0219 2.976456 107.5417   -67.3 
1 1 1  -30   13    7 o 56.27028 4.200803 36.85264   -62.5 
1 1 1  -30   13    8 o 37.27255 5.723852 56.15737   -42.3 
1 1 1  -30   13    9 o 21.16262 6.826637 37.91351    11.9 
1 1 1  -30   13   10 o 66.10483 2.762581 76.88704   140.0 
1 1 1  -30   13   11 o 57.49566 2.958723 61.21636   130.1 
1 1 1  -30   13   12 o 13.43690 5.650331 30.66958    96.1 
1 1 1  -30   13   13 o 53.59223 3.260240 80.58846   -44.3 
1 1 1  -30   13   14 o 93.42331 2.294270 85.56019  -133.6 
1 1 1  -30   13   15 o 40.48724 3.924719 45.28434   114.9 
1 1 1  -30   13   16 o 26.96214 5.517075 45.23166   162.9 
1 1 1  -30   13   17 f 59.25806 2.926907 12.89121  -168.7 
1 1 1  -30   13   18 o 92.57460 2.138004 90.43751    17.4 
1 1 1  -30   13   19 o 59.31705 2.720252 49.18193   107.5 
1 1 1  -30   13   20 o 87.50364 2.148200 81.57074  -132.5 
1 1 1  -30   13   21 o 20.46886 6.586357 35.65585   -62.9 
1 1 1  -30   13   22 f 67.10039 2.559442 66.84295   119.6 
1 1 1  -30   13   23 o 18.57186 6.485209 29.34608    37.7 
1 1 1  -30   13   24 o 77.13070 2.306257 72.35279   -55.3 
1 1 1  -30   13   25 f 39.04317 3.971393 58.36659    66.6 
1 1 1  -30   13   26 o 37.72587 4.992869 18.46863    48.9 
1 1 1  -30   13   27 o 53.63341 3.411609 47.93786   -90.0 
1 1 1  -30   13   28 o 20.42172 6.711178 48.65036    97.8 
1 1 1  -30   13   29 o 74.61993 2.204301       ?       ? 
1 1 1  -30   14    1 o 78.10432 3.928157 70.63497   131.6 
1 1 1  -30   14    2 o 64.54433 3.638863 76.81020    13.0 
1 1 1  -30   14    3 o 113.2369 2.876471 106.8090  -131.9 
1 1 1  -30   14    4 o 59.43561 4.549178 51.56314   -19.1 
1 1 1  -30   14    5 o 87.60594 3.631814 88.96320   170.1 
1 1 1  -30   14    6 o 18.12119 7.548655 27.55593    48.6 
1 1 1  -30   14    7 o 32.85342 6.709104 35.26159  -159.0 
1 1 1  -30   14    8 o 47.11623 3.368094 47.13324    39.3 
1 1 1  -30   14    9 o 47.94109 3.147822 36.76167   -58.7 
1 1 1  -30   14   10 o 57.88435 2.776173 58.46852    60.8 
1 1 1  -30   14   11 o 71.83559 2.483683 59.30334   -13.7 
1 1 1  -30   14   12 o 96.51801 2.237569 82.06902   -79.7 
1 1 1  -30   14   13 o 69.39668 2.514896 60.69229   112.2 
1 1 1  -30   14   14 o 18.89052 6.371994 46.54415   113.0 
1 1 1  -30   14   15 o 96.09959 2.296165 104.3192   152.7 
1 1 1  -30   14   16 o 86.55034 2.226394 104.3233    58.4 
1 1 1  -30   14   17 o 21.99497 6.645240 29.04556   163.3 
1 1 1  -30   14   18 f 110.8118 2.108492 96.87448  -112.8 
1 1 1  -30   14   19 o 79.13787 2.257999 68.79333    26.4 
1 1 1  -30   14   20 o 58.31044 2.751672 56.43447   151.4 
1 1 1  -30   14   21 o 15.94260 6.315195 38.35569   113.8 
1 1 1  -30   14   22 o 37.84743 4.618051 35.89080  -145.8 
1 1 1  -30   14   23 o 18.23065 6.704782 16.50343    27.5 
1 1 1  -30   14   24 o 20.26426 6.796338 16.75285   113.2 
1 1 1  -30   14   25 o 51.56029 3.003858 51.01343    -4.9 
1 1 1  -30   14   26 f 16.00074 6.454478 19.42103     3.1 
1 1 1  -30   14   27 o 123.4603 2.118087 115.1406  -161.8 
1 1 1  -30   14   28 f 45.47006 3.422609 47.28914    36.9 
1 1 1  -30   15    1 o 37.37933 7.067352 38.09564    35.4 
1 1 1  -30   15    2 o 83.28861 3.428774 88.69103  -152.8 
1 1 1  -30   15    3 o 61.36043 4.241502 63.58911  -174.0 
1 1 1  -30   15    4 f 17.13235 7.265564 33.29062   -47.9 
1 1 1  -30   15    5 o 86.23334 3.461785 85.10716    68.3 
1 1 1  -30   15    6 o 82.63728 3.540869 100.4559  -117.5 
1 1 1  -30   15    7 o 26.69236 5.551157 34.45098   -61.4 
1 1 1  -30   15    8 o 49.27667 2.665101 52.63678   -89.8 
1 1 1  -30   15    9 o 12.79024 5.298013 28.72317    -6.7 
1 1 1  -30   15   10 o 39.55191 2.851558 59.37683    71.6 
1 1 1  -30   15   11 o 97.55291 2.174637 128.2049   141.6 
1 1 1  -30   15   12 o 98.28515 2.152456 77.82692    11.7 
1 1 1  -30   15   13 o 76.98090 2.369683 95.82756  -104.3 
1 1 1  -30   15   14 o 55.99677 2.262928 60.78367  -175.9 
1 1 1  -30   15   15 o 23.57035 5.650742 33.78067    31.9 
1 1 1  -30   15   16 o 42.39885 3.560224 44.87511   -87.9 
1 1 1  -30   15   17 o 67.95284 2.654757 75.56673   170.7 
1 1 1  -30   15   18 o 113.8633 2.049485 91.34459    32.9 
1 1 1  -30   15   19 o 107.9200 2.140182 100.4505  -128.3 
1 1 1  -30   15   20 o 15.51034 6.216094 53.14457   -90.6 
1 1 1  -30   15   21 o 40.03455 3.981465 41.92350    26.7 
1 1 1  -30   15   22 f 53.88831 3.179460 48.75046    70.9 
1 1 1  -30   15   23 o 47.87996 2.890813 63.15714    28.0 
1 1 1  -30   15   24 o 47.66615 3.402126 50.75769    23.6 
1 1 1  -30   15   25 o 35.60507 4.261086 54.58488  -117.0 
1 1 1  -30   15   26 o 25.84226 6.912933 16.43910    24.8 
1 1 1  -30   15   27 o 35.05460 4.406324 26.24673  -112.5 
1 1 1  -30   15   28 o 39.12957 3.902667       ?       ? 
1 1 1  -30   16    1 o 36.41732 5.982156 28.17518  -170.4 
1 1 1  -30   16    2 o 21.70665 7.511992 20.80504   -39.7 
1 1 1  -30   16    3 o 61.22558 4.163668 70.89104  -114.0 
1 1 1  -30   16    4 o 80.01286 3.309447 80.36853  -140.1 
1 1 1  -30   16    5 o 94.92999 2.735317 75.59371    56.8 
1 1 1  -30   16    6 o 20.53068 7.219690 7.906510   -23.7 
1 1 1  -30   16    7 o 84.54633 2.239452 95.19705   116.5 
1 1 1  -30   16    8 o 47.54737 2.853553 44.79094   101.0 
1 1 1  -30   16    9 o 43.03591 2.777643 53.67493   -68.1 
1 1 1  -30   16   10 o 72.30965 2.216746 104.3902    70.5 
1 1 1  -30   16   11 o 119.4053 2.022750 136.6035   -84.2 
1 1 1  -30   16   12 o 58.33998 2.343330 80.48968  -118.1 
1 1 1  -30   16   13 o 98.30033 1.976882 135.7283   100.2 
1 1 1  -30   16   14 o 64.81587 2.440599 73.22900  -167.6 
1 1 1  -30   16   15 o 30.64709 4.283947 21.19624  -175.4 
1 1 1  -30   16   16 o 130.2921 2.140517 115.3206    26.7 
1 1 1  -30   16   17 o 45.85203 3.207537 24.17754  -139.9 
1 1 1  -30   16   18 o 53.30229 2.421620 51.86370   -11.3 
1 1 1  -30   16   19 o 51.67298 3.043627 51.24630   130.1 
1 1 1  -30   16   20 o 55.16131 2.777969 48.77327   120.2 
1 1 1  -30   16   21 o 14.93764 6.121927 43.41200   159.9 
1 1 1  -30   16   22 o 24.74081 6.644882 32.43338  -117.9 
1 1 1  -30   16   23 o 21.40057 7.137449 49.48257   -34.0 
1 1 1  -30   16   24 o 81.15760 2.447388 87.45945   151.2 
1 1 1  -30   16   25 o 20.31051 6.482351 32.59476    44.1 
1 1 1  -30   16   26 o 56.26586 2.976255 39.78995  -118.9 
1 1 1  -30   16   27 o 43.27348 3.824045 41.03599   140.1 
1 1 1  -30   17    1 o 31.88886 7.444796 28.41929   -32.0 
1 1 1  -30   17    2 o 21.06788 7.489903 21.11726   118.0 
1 1 1  -30   17    3 o 41.29641 4.351374 49.15680   108.3 
1 1 1  -30   17    4 o 53.56496 3.291096 50.79276   -77.1 
1 1 1  -30   17    5 o 21.02238 6.578600 45.09565   -48.7 
1 1 1  -30   17    6 f 45.22352 2.393807 49.50165  -140.4 
1 1 1  -30   17    7 o 44.77930 2.162679 58.44146   -42.1 
1 1 1  -30   17    8 o 31.03405 2.473996 40.09562  -118.8 
1 1 1  -30   17    9 o 68.30215 1.165144 64.02393    35.9 
1 1 1  -30   17   10 o 72.31053 7.538357 56.92692   -68.7 
1 1 1  -30   17   11 o 101.4563 6.589710 95.88605   108.0 
1 1 1  -30   17   12 o 98.33284 6.268604 96.94049   178.4 
1 1 1  -30   17   13 o 31.86757 2.283578 23.97328  -103.6 
1 1 1  -30   17   14 o 35.34925 2.793023 45.77491   131.7 
1 1 1  -30   17   15 o 88.65414 2.044329 96.32777  -115.2 
1 1 1  -30   17   16 o 18.17067 5.840772 14.03635  -118.3 
1 1 1  -30   17   17 o 88.49727 2.323411 84.92495    38.5 
1 1 1  -30   17   18 o 18.45530 6.594808 11.28515  -153.1 
1 1 1  -30   17   19 o 86.77758 2.493584 75.64204   -86.6 
1 1 1  -30   17   20 o 40.99534 3.400919 25.67875    64.2 
1 1 1  -30   17   21 o 58.39644 3.005785 46.53149   131.8 
1 1 1  -30   17   22 o 21.53128 6.322667 20.87523  -164.0 
1 1 1  -30   17   23 o 69.32893 2.579367 60.56556   -11.4 
1 1 1  -30   17   24 o 40.17452 4.253567 49.77105    97.6 
1 1 1  -30   17   25 o 30.68916 5.520011 45.95849   -70.5 
1 1 1  -30   17   26 o 51.47122 3.697127 63.34427  -114.6 
1 1 1  -30   17   27 o 63.57785 2.599182       ?       ? 
1 1 1  -30   18    1 o 47.25207 4.925687 59.19121    68.6 
1 1 1  -30   18    2 o 86.65385 2.578659 91.94353  -169.1 
1 1 1  -30   18    3 o 17.75593 6.809308 3.088247   141.7 
1 1 1  -30   18    4 o 20.93356 6.531127 43.31264     8.2 
1 1 1  -30   18    5 o 68.06684 2.395077 56.28056    38.8 
1 1 1  -30   18    6 o 40.74372 1.845635 62.82046   -38.1 
1 1 1  -30   18    7 o 64.58131 9.483215 50.03772   103.9 
1 1 1  -30   18    8 o 58.83179 8.431995 39.79284   155.0 
1 1 1  -30   18    9 o 27.01217 11.88809 29.02184   102.4 
1 1 1  -30   18   10 o 120.7498 6.224889 138.3494   -73.0 
1 1 1  -30   18   11 f 91.39627 6.703307 75.65872  -110.4 
1 1 1  -30   18   12 o 30.20485 11.66529 32.63098   -31.6 
1 1 1  -30   18   13 o 71.06821 6.021208 65.17654  -162.5 
1 1 1  -30   18   14 o 60.77659 7.072383 52.01588   175.7 
1 1 1  -30   18   15 o 65.61677 1.467026 50.29932    65.9 
1 1 1  -30   18   16 o 8.754519 4.101553 21.70731    22.9 
1 1 1  -30   18   17 o 38.87288 3.301034 50.55657     0.5 
1 1 1  -30   18   18 o 87.31429 2.211141 79.34184   -16.7 
1 1 1  -30   18   19 o 127.8651 1.989626 105.2100   134.6 
1 1 1  -30   18   20 o 82.95879 2.251171 83.19766  -143.5 
1 1 1  -30   18   21 o 119.6549 2.183360 135.8109   -24.1 
1 1 1  -30   18   22 o 55.32039 2.735123 61.48606   160.8 
1 1 1  -30   18   23 o 22.71335 6.454271 38.20094  -169.4 
1 1 1  -30   18   24 o 76.76517 2.540346 71.91061   111.9 
1 1 1  -30   18   25 f 39.04752 4.703838 48.51174   -18.6 
1 1 1  -30   18   26 o 17.75160 6.533898 15.99235    -5.2 
1 1 1  -30   19    1 o 73.28729 2.959511 43.01765   -26.6 
1 1 1  -30   19    2 o 66.20158 2.833915 55.11800   137.0 
1 1 1  -30   19    3 o 29.48828 4.894073 51.55813    67.1 
1 1 1  -30   19    4 o 9.458569 4.445569 18.31198   -56.0 
1 1 1  -30   19    5 o 67.15959 1.639533 82.35016   -89.5 
1 1 1  -30   19    6 o 36.57766 11.63200 28.15153    45.2 
1 1 1  -30   19    7 o 110.6177 5.195421 56.27207  -105.2 
1 1 1  -30   19    8 o 29.99232 13.19169 24.78310     0.4 
1 1 1  -30   19    9 o 100.0725 6.166516 84.58397   -13.6 
1 1 1  -30   19   10 o 26.04297 11.74344 6.168656   156.0 
1 1 1  -30   19   11 o 25.48433 11.52566 50.38530   120.1 
1 1 1  -30   19   12 o 83.85606 6.787554 76.26350  -155.7 
1 1 1  -30   19   13 o 59.44391 7.323083 60.99432  -124.5 
1 1 1  -30   19   14 o 51.54660 9.907895 64.55836   102.0 
1 1 1  -30   19   15 o 28.01055 10.13899 35.59032  -104.4 
1 1 1  -30   19   16 o 24.15891 10.20819 27.01619  -163.0 
1 1 1  -30   19   17 o 105.5821 1.941561 94.54727    59.4 
1 1 1  -30   19   18 o 44.40362 2.572549 41.10640  -161.2 
1 1 1  -30   19   19 o 12.72504 5.385382 28.36244  -121.7 
1 1 1  -30   19   20 o 63.29364 2.731759 77.45409    24.6 
1 1 1  -30   19   21 o 52.34202 3.091002 42.19580   154.4 
1 1 1  -30   19   22 o 29.55298 5.862746 32.89428   -76.3 
1 1 1  -30   19   23 o 47.53138 4.211506 42.22369   -69.1 
1 1 1  -30   19   24 o 65.26217 2.703758 73.07639    79.0 
1 1 1  -30   19   25 o 26.96180 5.769340 57.41350  -145.4 
1 1 1  -30   20    1 o 39.38215 4.189263 44.14393    69.9 
1 1 1  -30   20    2 f 34.86729 4.210382 39.60284   152.9 
1 1 1  -30   20    3 f 13.87880 5.512300 15.49207   105.8 
1 1 1  -30   20    4 o 27.70872 11.25278 30.54839   128.5 
1 1 1  -30   20    5 o 29.75407 10.59083 38.00043   -44.7 
1 1 1  -30   20    6 o 157.9828 5.604681 138.4268    23.5 
1 1 1  -30   20    7 o 32.99027 12.27816 45.33831  -122.7 
1 1 1  -30   20    8 o 97.62324 5.663875 116.2882  -151.7 
1 1 1  -30   20    9 o 35.31175 12.34283 67.89240   144.9 
1 1 1  -30   20   10 o 120.6139 5.390897 114.4277  -130.8 
1 1 1  -30   20   11 o 77.60035 6.567249 78.39934    -9.7 
1 1 1  -30   20   12 o 59.79274 8.952651 63.62804   -30.1 
1 1 1  -30   20   13 o 68.12169 5.493675 58.67734  -162.5 
1 1 1  -30   20   14 o 72.58410 6.011318 52.85426   114.1 
1 1 1  -30   20   15 o 77.96179 6.498566 63.91150    87.3 
1 1 1  -30   20   16 o 126.8442 4.813854 123.9850  -113.9 
1 1 1  -30   20   17 o 127.9477 4.798636 137.3482    -7.3 
1 1 1  -30   20   18 o 24.88603 3.436970 26.73825   -94.4 
1 1 1  -30   20   19 o 64.30714 1.998737 44.50185   127.9 
1 1 1  -30   20   20 o 53.34291 2.601522 54.30865  -100.3 
1 1 1  -30   20   21 o 10.94589 5.048579 35.51583    65.3 
1 1 1  -30   20   22 o 38.43281 3.924391 52.50975   -96.5 
1 1 1  -30   20   23 o 20.78172 6.573333 27.56975   112.6 
1 1 1  -30   20   24 o 33.03760 4.688682 38.65988    43.5 
1 1 1  -30   21    1 o 21.16957 6.460360 58.17282   -64.6 
1 1 1  -30   21    2 o 68.98247 2.124477 86.99309   122.4 
1 1 1  -30   21    3 o 46.18765 13.95920 33.31866  -179.3 
1 1 1  -30   21    4 o 38.63830 11.34451 32.97711  -140.0 
1 1 1  -30   21    5 o 17.29083 8.419334 26.00841   -17.2 
1 1 1  -30   21    6 o 61.63564 7.967235 38.90787    63.5 
1 1 1  -30   21    7 o 107.5828 6.388853 89.32494   159.8 
1 1 1  -30   21    8 o 55.14350 10.63940 11.88197  -103.0 
1 1 1  -30   21    9 o 131.4029 5.282242 125.7953   -14.7 
1 1 1  -30   21   10 o 63.08497 10.01669 52.41452    18.9 
1 1 1  -30   21   11 o 97.75614 6.537520 74.73852   136.3 
1 1 1  -30   21   12 o 64.34922 9.070956 47.20811   155.6 
1 1 1  -30   21   13 o 56.61473 6.669837 38.52917   -67.0 
1 1 1  -30   21   14 o 25.89187 10.98651 34.23634   -56.9 
1 1 1  -30   21   15 o 30.76555 10.78413 22.68138   -88.6 
1 1 1  -30   21   16 o 73.00597 6.198043 84.28461    61.7 
1 1 1  -30   21   17 o 48.10348 8.897998 38.94137   113.2 
1 1 1  -30   21   18 o 89.50860 6.359553 112.3548  -159.7 
1 1 1  -30   21   19 o 30.08316 2.997191 49.85981   -22.6 
1 1 1  -30   21   20 o 65.45061 2.116616 52.41194    45.8 
1 1 1  -30   21   21 o 39.31860 3.264071 33.99102  -173.2 
1 1 1  -30   21   22 o 34.10159 4.039449 22.60702     7.3 
1 1 1  -30   21   23 o 55.75959 2.851203 63.39368  -102.2 
1 1 1  -30   22    1 o 24.11190 5.640231 29.14168   141.4 
1 1 1  -30   22    2 o 7.603075 3.619888 19.28520  -123.6 
1 1 1  -30   22    3 o 57.04836 11.84291 53.72421   130.4 
1 1 1  -30   22    4 o 23.85775 11.06849 14.80511   166.2 
1 1 1  -30   22    5 o 29.85821 11.00855 57.53769    79.0 
1 1 1  -30   22    6 o 30.18340 10.93352 49.96305    -1.0 
1 1 1  -30   22    7 o 34.43426 15.13567 22.00080   -23.0 
1 1 1  -30   22    8 o 53.49325 11.63596 40.88060   168.6 
1 1 1  -30   22    9 o 45.73378 11.58792 63.20471   174.5 
1 1 1  -30   22   10 o 18.99843 8.808877 16.78886   139.2 
1 1 1  -30   22   11 o 35.98256 10.66723 43.73080   -53.2 
1 1 1  -30   22   12 o 43.03118 10.09159 56.13957  -120.7 
1 1 1  -30   22   13 o 26.72305 11.02492 52.28334     8.5 
1 1 1  -30   22   14 f 85.10455 5.937331 90.92162    74.1 
1 1 1  -30   22   15 o 37.16225 9.206985 53.62101   179.1 
1 1 1  -30   22   16 o 82.64124 5.555853 89.13282   -92.0 
1 1 1  -30   22   17 o 25.06786 10.95662 33.46726    42.6 
1 1 1  -30   22   18 o 23.73780 10.30787 48.06203   -16.8 
1 1 1  -30   22   19 o 55.11428 5.589917 49.05509  -100.6 
1 1 1  -30   22   20 o 14.44072 5.081272 13.51599   142.7 
1 1 1  -30   22   21 o 32.47197 3.439363 39.10009  -177.1 
1 1 1  -30   22   22 o 49.29165 3.049071 43.15707   -19.1 
1 1 1  -30   23    1 o 72.71799 1.903941       ?       ? 
1 1 1  -30   23    2 o 47.00574 10.73281 25.03914  -161.1 
1 1 1  -30   23    3 o 70.77079 9.495967 46.67502    36.5 
1 1 1  -30   23    4 o 76.81725 8.393240 73.25603   155.4 
1 1 1  -30   23    5 o 62.43863 11.38273 41.10608    11.0 
1 1 1  -30   23    6 o 22.29719 9.651946 13.71722   171.6 
1 1 1  -30   23    7 o 51.19925 10.85837 65.05518   121.6 
1 1 1  -30   23    8 o 38.61629 13.51539 39.54505   -37.7 
1 1 1  -30   23    9 o 59.71924 6.889266 52.40923   -41.4 
1 1 1  -30   23   10 o 47.78667 11.29226 64.97386     6.4 
1 1 1  -30   23   11 o 94.20915 6.447351 86.27015    98.5 
1 1 1  -30   23   12 o 35.24036 11.12176 38.01170   142.6 
1 1 1  -30   23   13 o 48.04966 10.53556 38.79110    17.5 
1 1 1  -30   23   14 o 73.76418 6.254168 73.42627  -155.7 
1 1 1  -30   23   15 o 101.1028 5.625910 74.64016    23.2 
1 1 1  -30   23   16 o 27.37415 11.54240 45.29810   -35.4 
1 1 1  -30   23   17 o 57.68003 8.318290 65.78259   173.8 
1 1 1  -30   23   18 o 25.18900 10.23959 38.91574   -23.7 
1 1 1  -30   23   19 o 32.02432 8.172438 33.24149   -51.6 
1 1 1  -30   23   20 o 56.48595 1.549521 76.60165    39.5 
1 1 1  -30   23   21 o 19.46239 5.263768 23.67569  -108.5 
1 1 1  -30   24    3 o 54.06137 9.755002 64.16138   173.7 
1 1 1  -30   24    4 o 38.32118 11.95651 40.71219    75.7 
1 1 1  -30   24    5 o 24.73376 11.51463 32.24914     5.3 
1 1 1  -30   24    6 o 34.91934 11.95202 28.45698   -22.6 
1 1 1  -30   24    7 o 38.86144 12.08431 35.82183    97.8 
1 1 1  -30   24    8 o 40.40790 13.52043 31.93341    36.3 
1 1 1  -30   24    9 o 90.58472 6.461760 78.08650  -101.4 
1 1 1  -30   24   10 o 28.40319 11.17796 38.28135   142.2 
1 1 1  -30   24   11 o 41.78386 12.40657 36.14928  -167.7 
1 1 1  -30   24   12 o 28.63934 12.47651 26.13659  -171.7 
1 1 1  -30   24   13 o 48.91579 9.570194 63.33376    10.7 
1 1 1  -30   24   14 o 54.22266 6.980163 57.42764    86.1 
1 1 1  -30   24   15 o 37.08870 11.73546 40.41638   -59.8 
1 1 1  -30   24   16 o 25.56071 11.50344 7.145530   118.1 
1 1 1  -30   24   17 o 28.83295 10.18724 19.79803   -92.3 
1 1 1  -30   24   18 o 32.05085 11.28540 44.59932   148.7 
1 1 1  -30   24   19 o 27.93150 11.87353 39.01003  -152.0 
1 1 1  -30   24   20 o 17.58579 7.969998       ?       ? 
1 1 1  -30   25    5 o 32.71024 11.78258 26.63070  -114.8 
1 1 1  -30   25    6 o 57.36637 8.170615 58.01702    83.0 
1 1 1  -30   25    7 o 20.86906 9.677876 21.98145    24.3 
1 1 1  -30   25    8 o 87.47275 9.316060 81.02659   -46.0 
1 1 1  -30   25    9 o 24.17866 10.90404 14.08956  -147.6 
1 1 1  -30   25   10 o 25.43194 10.35249 26.74017    59.2 
1 1 1  -30   25   11 o 31.73387 11.96220 5.128455   -40.7 
1 1 1  -30   25   12 o 17.94598 8.772602 37.66970   128.3 
1 1 1  -30   25   13 o 19.53978 9.118234 19.70950   106.1 
1 1 1  -30   25   14 o 29.99997 10.87652 31.96798  -179.7 
1 1 1  -30   25   15 o 24.57558 11.44247 32.52404    56.8 
1 1 1  -30   25   16 o 35.26660 11.98135 31.21021    -6.1 
1 1 1  -30   25   17 o 60.45514 6.946367 65.57858  -129.8 
1 1 1  -30   25   18 o 60.43164 8.412214       ?       ? 
1 1 1  -30   26    7 o 48.37829 11.97492       ?       ? 
1 1 1  -30   26    8 o 26.00395 11.18071 43.94144    46.3 
1 1 1  -30   26    9 o 30.21979 12.45968 27.12087  -101.6 
1 1 1  -30   26   10 o 29.36670 11.18648 30.19072  -122.9 
1 1 1  -30   26   11 o 27.90309 11.53951 32.40150  -102.2 
1 1 1  -30   26   12 o 56.36652 11.92574 32.84626  -167.3 
1 1 1  -30   26   13 o 41.80895 10.10225 26.64509   -33.2 
1 1 1  -30   26   14 o 44.16507 11.16662 67.75761   111.1 
1 1 1  -30   26   15 o 67.67201 8.353398 52.28901  -128.6 
1 1 1  -30   26   16 o 32.99287 10.80422       ?       ? 
1 1 1  -29    0    1 o 39.70179 13.03749 36.22277     0.0 
1 1 1  -29    0    2 o 82.11565 6.602054 30.57924     0.2 
1 1 1  -29    0    3 f 156.5755 4.862906 170.3657  -180.0 
1 1 1  -29    0    4 o 189.3292 4.810103 190.7786     0.0 
1 1 1  -29    0    5 o 51.25641 12.36925 20.44645   179.5 
1 1 1  -29    0    6 o 72.00462 5.407289 66.40313    -0.0 
1 1 1  -29    0    7 o 149.5782 4.225765 82.77768   179.9 
1 1 1  -29    0    8 o 163.9851 4.156104 164.1033   179.9 
1 1 1  -29    0    9 o 208.3560 5.298169 200.3289     0.3 
1 1 1  -29    0   10 o 140.6280 4.316605 123.8650  -179.8 
1 1 1  -29    0   11 o 59.63550 8.635467 50.65727    -0.9 
1 1 1  -29    0   12 o 106.7169 4.108661 121.8854  -179.9 
1 1 1  -29    0   13 o 29.83622 10.35717 20.50693   178.0 
1 1 1  -29    0   14 o 34.75328 9.441572 2.997071    -0.1 
1 1 1  -29    0   15 o 86.68379 3.354870 108.5091   180.0 
1 1 1  -29    0   16 o 186.5440 3.416411 124.2010     0.2 
1 1 1  -29    0   17 o 106.3627 3.081954 123.8136    -0.1 
1 1 1  -29    0   18 o 21.13828 9.215861 38.02649     0.4 
1 1 1  -29    0   19 o 14.82615 7.131673 6.541373     1.9 
1 1 1  -29    0   20 o 93.20254 3.266024 94.39729   180.0 
1 1 1  -29    0   21 o 44.56186 8.915421 19.99233    -0.6 
1 1 1  -29    0   22 o 163.7347 3.170318 145.7576     0.0 
1 1 1  -29    0   23 o 131.5078 2.752337 120.6764  -180.0 
1 1 1  -29    0   24 o 105.3073 3.581691 68.67620  -179.9 
1 1 1  -29    0   25 o 17.02410 7.896995 4.168188  -178.8 
1 1 1  -29    0   26 o 13.75729 6.682240 10.95846    -0.8 
1 1 1  -29    0   27 o 39.65651 3.883957 57.09710   179.8 
1 1 1  -29    0   28 o 50.44686 6.423982 62.80070    -0.1 
1 1 1  -29    0   29 o 14.08225 6.954652 5.755667    -0.0 
1 1 1  -29    0   30 o 36.26646 8.511996 42.50518   179.9 
1 1 1  -29    0   31 o 40.83877 7.834128 22.68314    -0.0 
1 1 1  -29    1    1 o 49.34424 6.177337 44.56437    57.7 
1 1 1  -29    1    2 o 113.8267 3.551708 118.1710  -152.8 
1 1 1  -29    1    3 o 87.87951 4.127282 66.40056   -34.3 
1 1 1  -29    1    4 o 118.4076 3.453801 107.1458    66.5 
1 1 1  -29    1    5 o 71.21313 3.977418 80.06532   118.8 
1 1 1  -29    1    6 o 105.6652 3.549186 101.6239    38.7 
1 1 1  -29    1    7 o 105.1404 2.978762 113.7105    83.1 
1 1 1  -29    1    8 f 76.15746 3.854622 91.51802   -62.6 
1 1 1  -29    1    9 o 143.9174 3.178586 157.9136    93.2 
1 1 1  -29    1   10 o 215.2661 3.428078 159.2515  -107.8 
1 1 1  -29    1   11 o 34.05611 7.552718 34.44680    20.3 
1 1 1  -29    1   12 o 125.0316 3.102921 96.75748  -137.8 
1 1 1  -29    1   13 o 262.5830 3.421740 250.5492    87.8 
1 1 1  -29    1   14 o 20.26067 6.909290 54.17476   -43.9 
1 1 1  -29    1   15 f 68.39974 3.177769 37.36776   -37.1 
1 1 1  -29    1   16 o 27.21943 5.657197 14.76847    12.1 
1 1 1  -29    1   17 o 103.8968 2.309250 71.32288  -107.1 
1 1 1  -29    1   18 o 137.4180 2.219825 146.0596    -1.6 
1 1 1  -29    1   19 o 84.77357 2.570943 22.56524   131.0 
1 1 1  -29    1   20 o 83.87661 2.291971 82.91025    35.7 
1 1 1  -29    1   21 o 142.1346 2.127353 137.3799   -95.9 
1 1 1  -29    1   22 o 65.76930 3.358679 56.13387  -133.5 
1 1 1  -29    1   23 o 19.03312 7.485959 45.12214  -100.4 
1 1 1  -29    1   24 o 121.5553 2.296044 130.7384   138.8 
1 1 1  -29    1   25 o 7.857636 3.975125 12.39754   110.3 
1 1 1  -29    1   26 o 46.59568 4.188030 80.34422    70.8 
1 1 1  -29    1   27 o 114.5184 2.338318 119.4699   -66.3 
1 1 1  -29    1   28 o 32.57700 3.660363 18.25884    77.3 
1 1 1  -29    1   29 o 60.10575 2.977587 50.04884  -125.5 
1 1 1  -29    1   30 o 68.43144 2.352121 77.89848    45.6 
1 1 1  -29    1   31 o 59.23105 2.636837 67.16953    85.6 
1 1 1  -29    1   32 o 56.36954 3.071222 65.35474   -71.6 
1 1 1  -29    2    1 o 49.66345 5.932294 22.61651    -4.2 
1 1 1  -29    2    2 o 110.7079 3.155447 84.80811  -132.4 
1 1 1  -29    2    3 o 166.2035 3.597367 182.9593    12.4 
1 1 1  -29    2    4 o 52.17079 6.915714 42.76763   -86.7 
1 1 1  -29    2    5 o 53.29329 5.668425 69.24608    22.9 
1 1 1  -29    2    6 o 50.55264 5.769228 59.55776   126.8 
1 1 1  -29    2    7 o 59.34750 4.894169 90.28842   135.3 
1 1 1  -29    2    8 o 91.03462 3.419691 79.93362   101.8 
1 1 1  -29    2    9 o 75.08057 3.829305 91.78675    98.8 
1 1 1  -29    2   10 o 102.8774 2.943498 82.71409  -131.6 
1 1 1  -29    2   11 o 215.1396 3.007274 197.5065   -47.7 
1 1 1  -29    2   12 o 105.4842 2.903262 116.2684   -57.7 
1 1 1  -29    2   13 o 199.6989 2.659209 154.8579   119.7 
1 1 1  -29    2   14 o 27.05477 7.421699 43.67635   -71.8 
1 1 1  -29    2   15 o 95.73804 2.588666 85.69778   158.3 
1 1 1  -29    2   16 o 124.0044 2.372158 50.62080   -16.5 
1 1 1  -29    2   17 o 136.8897 2.389715 131.6880    79.8 
1 1 1  -29    2   18 o 110.3539 2.410364 143.7681  -137.1 
1 1 1  -29    2   19 f 120.5441 2.238239 104.4326   -40.4 
1 1 1  -29    2   20 o 36.28813 4.925290 36.69617  -120.0 
1 1 1  -29    2   21 o 123.7892 2.176848 98.82175   176.1 
1 1 1  -29    2   22 o 264.0650 2.921422 230.6058   -42.2 
1 1 1  -29    2   23 o 129.8139 1.992735 111.8852  -174.1 
1 1 1  -29    2   24 o 78.62421 2.546240 64.69309    86.4 
1 1 1  -29    2   25 o 37.97822 4.506487 58.45469  -177.6 
1 1 1  -29    2   26 o 87.04892 2.208529 65.70382    20.4 
1 1 1  -29    2   27 o 44.27598 3.905494 59.43498  -143.6 
1 1 1  -29    2   28 o 56.51730 3.020554 64.35373   -24.9 
1 1 1  -29    2   29 o 24.29752 5.817382 23.61518   105.9 
1 1 1  -29    2   30 o 13.97373 6.302629 15.04022  -141.3 
1 1 1  -29    2   31 o 36.57487 3.524178 33.84729   164.9 
1 1 1  -29    2   32 o 43.87094 4.110106 34.68596    87.4 
1 1 1  -29    3    1 o 103.9444 3.908672 83.84748   -49.3 
1 1 1  -29    3    2 o 112.2284 2.978669 106.0825   154.1 
1 1 1  -29    3    3 o 73.47141 4.868311 67.67092    23.6 
1 1 1  -29    3    4 o 19.20545 8.310405 23.53720   153.3 
1 1 1  -29    3    5 o 173.5781 3.289685 139.6269    56.7 
1 1 1  -29    3    6 o 26.32842 9.301898 21.94935   -20.5 
1 1 1  -29    3    7 o 41.24105 6.271263 27.44682    12.4 
1 1 1  -29    3    8 o 81.33026 3.717585 71.44130    19.9 
1 1 1  -29    3    9 o 62.52763 3.482653 52.28577    17.4 
1 1 1  -29    3   10 o 123.7466 2.997922 92.60542   -74.7 
1 1 1  -29    3   11 o 159.8032 2.846503 136.8291   167.9 
1 1 1  -29    3   12 o 164.4398 3.128128 152.4714   -76.5 
1 1 1  -29    3   13 o 77.28117 3.357569 98.14271    17.7 
1 1 1  -29    3   14 o 145.4584 2.360519 111.7145  -124.0 
1 1 1  -29    3   15 o 135.2481 2.113909 113.5564    50.1 
1 1 1  -29    3   16 o 73.03961 2.752314 93.12197     7.5 
1 1 1  -29    3   17 o 130.6223 2.225644 111.6889   -73.1 
1 1 1  -29    3   18 o 83.74930 2.497979 79.10708   -50.6 
1 1 1  -29    3   19 o 83.03783 2.998630 93.09927    15.3 
1 1 1  -29    3   20 o 58.82426 3.095041 52.84005    19.4 
1 1 1  -29    3   21 o 35.42355 5.101248 31.76035    38.8 
1 1 1  -29    3   22 o 89.67153 2.177067 96.34155   -95.6 
1 1 1  -29    3   23 o 73.43568 2.842949 46.17277     1.4 
1 1 1  -29    3   24 o 116.7268 2.338258 130.6403   173.9 
1 1 1  -29    3   25 f 130.1214 2.221931 132.4426    94.3 
1 1 1  -29    3   26 o 17.99933 7.075466 31.29379    81.7 
1 1 1  -29    3   27 o 146.0124 2.501744 141.5696  -103.9 
1 1 1  -29    3   28 o 75.45108 2.369817 66.56522    11.8 
1 1 1  -29    3   29 o 16.32820 6.586197 17.11727     4.9 
1 1 1  -29    3   30 o 48.40039 3.060610 46.65019  -137.2 
1 1 1  -29    3   31 o 39.46823 4.144216 55.27155    58.1 
1 1 1  -29    3   32 o 58.79876 2.698070 61.55639   -90.7 
1 1 1  -29    4    1 o 92.98469 3.931276 63.21426   104.5 
1 1 1  -29    4    2 o 117.6045 3.605102 97.19119   -35.7 
1 1 1  -29    4    3 o 166.0904 3.214607 178.2202   -46.3 
1 1 1  -29    4    4 o 132.4106 2.977660 136.5261   129.1 
1 1 1  -29    4    5 o 184.6739 3.397679 208.3303    40.7 
1 1 1  -29    4    6 o 99.03198 3.691082 118.6094  -156.1 
1 1 1  -29    4    7 o 99.26377 2.833239 133.3799    69.0 
1 1 1  -29    4    8 o 82.87644 2.896270 95.29189  -115.6 
1 1 1  -29    4    9 o 168.5878 3.176605 139.7605  -138.6 
1 1 1  -29    4   10 o 140.8891 3.086238 124.6187    24.6 
1 1 1  -29    4   11 o 129.9954 2.888401 136.5475   -84.8 
1 1 1  -29    4   12 o 135.8530 2.763831 150.5443   -71.6 
1 1 1  -29    4   13 o 166.3302 2.663234 183.2303    77.0 
1 1 1  -29    4   14 o 63.03125 3.713052 67.32542    18.5 
1 1 1  -29    4   15 o 23.61496 7.048267 17.25828    30.1 
1 1 1  -29    4   16 o 69.35300 3.166079 70.70598   169.4 
1 1 1  -29    4   17 o 155.7677 2.145684 148.8951  -160.2 
1 1 1  -29    4   18 o 89.64429 2.609824 78.38390    32.2 
1 1 1  -29    4   19 o 87.82910 2.479936 66.73772  -120.2 
1 1 1  -29    4   20 o 17.70227 7.108184 55.60734   115.3 
1 1 1  -29    4   21 o 95.88113 2.089655 105.6014   -79.8 
1 1 1  -29    4   22 o 140.1512 2.259994 139.0121   114.5 
1 1 1  -29    4   23 o 13.80098 6.146643 27.10738   -53.4 
1 1 1  -29    4   24 o 101.0709 2.429694 91.90595   -89.4 
1 1 1  -29    4   25 o 29.16729 6.348446 55.01334    72.0 
1 1 1  -29    4   26 o 18.83557 6.681066 14.10808  -149.1 
1 1 1  -29    4   27 o 70.43464 2.928728 69.51698   -14.5 
1 1 1  -29    4   28 o 81.26317 2.532961 80.21351   151.8 
1 1 1  -29    4   29 o 66.24696 2.818969 51.86145   -43.8 
1 1 1  -29    4   30 o 43.46511 3.054663 40.22098  -170.6 
1 1 1  -29    4   31 o 44.47192 3.955402 55.77805    -1.7 
1 1 1  -29    4   32 o 12.60176 5.855807 29.10718   145.2 
1 1 1  -29    5    1 o 59.59503 5.705752 48.82161   -96.7 
1 1 1  -29    5    2 o 44.04299 7.018961 38.48904  -125.0 
1 1 1  -29    5    3 o 83.33617 3.995372 54.40613     7.4 
1 1 1  -29    5    4 o 80.20034 3.416005 37.54610   -26.3 
1 1 1  -29    5    5 o 43.08529 6.895778 15.33681   100.7 
1 1 1  -29    5    6 o 125.9384 3.378839 114.8379  -170.6 
1 1 1  -29    5    7 o 94.91374 3.439706 85.20600    75.8 
1 1 1  -29    5    8 o 127.3229 3.071057 104.4044    52.9 
1 1 1  -29    5    9 o 23.46298 8.306741 56.19625    48.7 
1 1 1  -29    5   10 o 118.4552 2.662071 125.2340   -69.6 
1 1 1  -29    5   11 o 137.2988 3.098218 140.1758   -94.0 
1 1 1  -29    5   12 o 282.9267 3.071386 236.5440   105.9 
1 1 1  -29    5   13 o 158.0277 2.574898 154.9398  -113.1 
1 1 1  -29    5   14 o 151.1194 2.734998 127.2683   -97.0 
1 1 1  -29    5   15 o 151.6977 2.385660 164.7947    18.2 
1 1 1  -29    5   16 o 71.53341 2.548343 71.82494   -98.3 
1 1 1  -29    5   17 o 21.42299 7.113517 46.12418  -140.7 
1 1 1  -29    5   18 o 56.51669 2.946772 66.44909   -47.2 
1 1 1  -29    5   19 o 124.9141 2.102697 105.8477   166.3 
1 1 1  -29    5   20 o 82.67155 2.649075 85.46103    19.4 
1 1 1  -29    5   21 o 88.02781 1.976832 68.51069   -42.5 
1 1 1  -29    5   22 o 56.76070 3.098985 30.54397  -149.7 
1 1 1  -29    5   23 o 53.25055 3.274714 63.18920   -64.1 
1 1 1  -29    5   24 o 132.2413 2.039628 149.7334   110.7 
1 1 1  -29    5   25 o 22.55938 6.622847 24.57222   -88.8 
1 1 1  -29    5   26 o 80.26183 2.500330 92.41772    74.8 
1 1 1  -29    5   27 o 150.0144 2.377641 141.6547   -95.6 
1 1 1  -29    5   28 o 59.23159 3.108134 52.02422   149.3 
1 1 1  -29    5   29 o 49.41458 3.724574 53.68728    15.4 
1 1 1  -29    5   30 o 17.69482 6.024916 15.80647   101.1 
1 1 1  -29    5   31 o 13.95241 6.117278 15.11661   -47.4 
1 1 1  -29    5   32 o 42.94231 3.132477 46.97337   127.2 
1 1 1  -29    6    1 o 59.40236 6.575587 96.75992   -13.7 
1 1 1  -29    6    2 f 37.01738 9.708220 52.17158   118.5 
1 1 1  -29    6    3 o 48.61454 6.443097 0.5821909  -154.7 
1 1 1  -29    6    4 o 18.78539 8.444390 41.62611   -46.5 
1 1 1  -29    6    5 o 94.64899 3.486204 71.09495   -13.7 
1 1 1  -29    6    6 o 154.5093 2.902379 149.8983  -169.6 
1 1 1  -29    6    7 o 48.43472 6.082378 36.45717    91.8 
1 1 1  -29    6    8 o 25.94949 7.965395 39.43906   -66.6 
1 1 1  -29    6    9 o 83.85078 3.216651 58.08965    87.3 
1 1 1  -29    6   10 o 71.40137 3.340588 73.83781  -164.9 
1 1 1  -29    6   11 o 123.6177 2.663936 101.7358   -80.6 
1 1 1  -29    6   12 o 121.4486 2.383932 124.4319   -55.3 
1 1 1  -29    6   13 o 130.6675 2.380230 123.9520   170.7 
1 1 1  -29    6   14 o 176.0489 2.368760 162.8440    35.8 
1 1 1  -29    6   15 o 51.12186 4.394489 45.86427   -50.0 
1 1 1  -29    6   16 o 160.0723 2.369484 134.1725  -157.2 
1 1 1  -29    6   17 o 154.5372 2.489793 179.5420   -22.2 
1 1 1  -29    6   18 o 98.89305 2.256314 90.24743    40.6 
1 1 1  -29    6   19 f 94.90406 2.220336 100.3128   166.5 
1 1 1  -29    6   20 o 119.8104 2.389244 84.73524   125.4 
1 1 1  -29    6   21 o 151.7490 2.227533 130.0819   -53.0 
1 1 1  -29    6   22 o 158.9143 2.273104 125.5387    92.6 
1 1 1  -29    6   23 o 112.2951 2.134215 85.86814    14.8 
1 1 1  -29    6   24 o 64.35875 2.682838 50.65512   168.2 
1 1 1  -29    6   25 o 114.4327 2.266172 119.9354   -73.7 
1 1 1  -29    6   26 o 64.75095 2.522527 46.61731    54.2 
1 1 1  -29    6   27 o 87.14175 2.397195 81.60067    66.0 
1 1 1  -29    6   28 o 17.48401 7.044883 11.67732   123.0 
1 1 1  -29    6   29 o 83.95853 2.598040 78.78003   -39.6 
1 1 1  -29    6   30 o 11.62804 5.428197 27.96371   115.4 
1 1 1  -29    6   31 o 25.86327 5.876341 38.38524   -61.6 
1 1 1  -29    6   32 o 12.63217 5.469570 16.51999   150.6 
1 1 1  -29    7    1 o 68.40930 5.113803 34.15384  -139.8 
1 1 1  -29    7    2 o 82.71454 4.155154 97.90165   133.0 
1 1 1  -29    7    3 o 121.5382 3.219743 138.8356  -133.4 
1 1 1  -29    7    4 o 72.11671 4.993524 73.55376   -14.2 
1 1 1  -29    7    5 o 54.06685 4.792532 61.26054   139.9 
1 1 1  -29    7    6 o 13.91304 6.674785 27.85017    29.5 
1 1 1  -29    7    7 o 128.5042 3.137271 108.7898   129.1 
1 1 1  -29    7    8 o 76.35616 3.836840 73.16482  -159.2 
1 1 1  -29    7    9 o 84.16959 3.460999 70.83324    15.8 
1 1 1  -29    7   10 o 28.88477 7.463045 36.08318    64.0 
1 1 1  -29    7   11 o 33.66061 5.569686 24.11725   -30.8 
1 1 1  -29    7   12 o 134.9035 2.447105 118.3499   122.6 
1 1 1  -29    7   13 o 92.82684 2.618852 108.5544   -48.0 
1 1 1  -29    7   14 o 53.65834 3.774847 75.75185   164.4 
1 1 1  -29    7   15 o 131.7110 2.716012 115.9575   -36.4 
1 1 1  -29    7   16 o 38.82165 4.499416 29.31280   -43.5 
1 1 1  -29    7   17 o 97.54772 2.454593 73.74184   116.6 
1 1 1  -29    7   18 o 240.9568 2.526834 209.0371   171.8 
1 1 1  -29    7   19 o 82.05231 2.861241 66.56525    32.3 
1 1 1  -29    7   20 o 62.73789 3.111693 40.36496   165.9 
1 1 1  -29    7   21 o 69.83875 2.724000 60.76285   -66.3 
1 1 1  -29    7   22 o 95.72424 2.336374 89.21023  -140.8 
1 1 1  -29    7   23 o 95.12664 2.289112 85.63147   153.0 
1 1 1  -29    7   24 f 117.2562 2.143049 84.99222     4.7 
1 1 1  -29    7   25 o 17.57656 6.723127 43.03098    95.5 
1 1 1  -29    7   26 o 46.10992 3.229823 41.51403   164.6 
1 1 1  -29    7   27 o 70.14453 2.262103 45.67281   -49.1 
1 1 1  -29    7   28 o 22.65856 7.027744 46.36668   130.8 
1 1 1  -29    7   29 o 31.88341 4.613374 43.39130   -85.0 
1 1 1  -29    7   30 o 55.62407 2.658665 71.47829   112.7 
1 1 1  -29    7   31 o 26.80393 5.799005 19.58879    53.3 
1 1 1  -29    7   32 o 60.01922 2.358896       ?       ? 
1 1 1  -29    8    1 o 86.31940 4.108902 60.96488   -95.6 
1 1 1  -29    8    2 f 97.74072 3.565075 73.64915    67.0 
1 1 1  -29    8    3 o 154.9310 3.660069 137.6223  -120.5 
1 1 1  -29    8    4 o 109.2332 3.382545 92.24999   -75.6 
1 1 1  -29    8    5 o 99.88973 3.535086 95.99393   108.5 
1 1 1  -29    8    6 o 26.08298 8.232865 16.66684   107.5 
1 1 1  -29    8    7 o 55.08865 4.684015 33.81300   141.2 
1 1 1  -29    8    8 o 99.07754 3.089395 49.45872    47.8 
1 1 1  -29    8    9 o 53.05963 5.077330 73.12399    67.8 
1 1 1  -29    8   10 o 21.19415 7.372654 24.98692   -57.6 
1 1 1  -29    8   11 o 47.30175 4.401078 74.91782    77.0 
1 1 1  -29    8   12 o 16.56512 6.687690 24.87457    65.5 
1 1 1  -29    8   13 o 140.3239 3.008536 148.8285  -108.7 
1 1 1  -29    8   14 o 49.60396 3.296037 54.85648    99.1 
1 1 1  -29    8   15 o 73.90412 3.036234 104.7577   132.5 
1 1 1  -29    8   16 o 41.39363 4.306914 22.10667   -63.6 
1 1 1  -29    8   17 o 100.0994 2.173196 99.55583   -57.0 
1 1 1  -29    8   18 o 79.17933 2.457336 87.81323    64.9 
1 1 1  -29    8   19 o 270.8856 2.636614 234.3922  -105.5 
1 1 1  -29    8   20 o 162.7529 2.004785 168.0703    59.9 
1 1 1  -29    8   21 o 75.42124 2.390399 84.47741   -99.7 
1 1 1  -29    8   22 o 78.16222 2.900372 89.98846   120.0 
1 1 1  -29    8   23 o 77.97867 2.870476 87.52406   -40.5 
1 1 1  -29    8   24 o 17.74449 6.714328 27.58922  -178.9 
1 1 1  -29    8   25 o 69.19006 2.594986 81.34293  -169.0 
1 1 1  -29    8   26 o 57.57907 3.131641 69.70123   -43.2 
1 1 1  -29    8   27 o 112.5965 1.853076 92.50565    65.1 
1 1 1  -29    8   28 o 30.53830 5.605624 25.10851    50.9 
1 1 1  -29    8   29 o 44.60615 3.589686 32.88747   -32.0 
1 1 1  -29    8   30 o 29.01386 4.830382 20.60131    72.9 
1 1 1  -29    8   31 o 38.40791 3.411906 49.00421   -46.6 
1 1 1  -29    9    1 o 56.70286 5.000444 88.67937  -138.0 
1 1 1  -29    9    2 o 46.11012 6.041260 26.48948    89.0 
1 1 1  -29    9    3 o 108.6705 3.551197 102.1996   160.7 
1 1 1  -29    9    4 o 76.76786 3.872660 68.80125  -105.2 
1 1 1  -29    9    5 o 71.92007 3.990515 55.05699    63.6 
1 1 1  -29    9    6 o 109.3833 3.248290 102.4172    50.1 
1 1 1  -29    9    7 o 115.8689 3.279500 112.9266  -109.3 
1 1 1  -29    9    8 o 92.13093 3.271849 101.5240   142.7 
1 1 1  -29    9    9 o 115.2753 3.126365 126.2358   -62.4 
1 1 1  -29    9   10 o 92.26286 2.672520 107.1858   152.4 
1 1 1  -29    9   11 o 100.3416 2.529327 83.90135    46.1 
1 1 1  -29    9   12 o 28.25896 7.608515 54.06789   -30.7 
1 1 1  -29    9   13 o 93.23697 2.475771 67.70212   -36.2 
1 1 1  -29    9   14 o 70.90936 3.017230 86.81004   -80.1 
1 1 1  -29    9   15 o 47.55682 3.995754 16.66370   155.0 
1 1 1  -29    9   16 o 17.13949 6.949380 20.45498    79.1 
1 1 1  -29    9   17 o 95.34600 2.355905 92.65777    84.0 
1 1 1  -29    9   18 o 78.02674 2.446545 56.31326   149.0 
1 1 1  -29    9   19 o 61.20716 2.816563 64.09624  -100.4 
1 1 1  -29    9   20 o 91.97542 2.192775 89.05087  -109.8 
1 1 1  -29    9   21 o 25.52475 7.071352 28.14308    -2.1 
1 1 1  -29    9   22 o 193.2130 2.262385 175.0900    84.9 
1 1 1  -29    9   23 o 49.02295 4.055716 40.16343   -95.4 
1 1 1  -29    9   24 o 41.95003 4.684753 31.25665   -59.7 
1 1 1  -29    9   25 o 92.34402 2.197753 110.7047    79.1 
1 1 1  -29    9   26 o 101.0516 2.151078 104.1139  -148.6 
1 1 1  -29    9   27 o 40.65842 3.145242 27.72910   -49.6 
1 1 1  -29    9   28 f 65.05743 2.740114 63.35321    -8.8 
1 1 1  -29    9   29 o 28.67768 6.300457 22.47160    23.0 
1 1 1  -29    9   30 o 72.52453 2.036374 66.68304   137.6 
1 1 1  -29    9   31 o 67.90260 1.928506 46.50550    15.3 
1 1 1  -29   10    1 o 49.76567 6.302905 39.20952   -44.3 
1 1 1  -29   10    2 o 86.61340 3.787455 96.03223    -8.0 
1 1 1  -29   10    3 o 46.46347 5.357609 66.66724  -170.0 
1 1 1  -29   10    4 o 72.07822 4.320755 75.82836  -109.9 
1 1 1  -29   10    5 o 27.96936 8.305089 41.21427    55.7 
1 1 1  -29   10    6 o 111.4905 2.894866 72.43024  -103.9 
1 1 1  -29   10    7 o 175.7125 3.267003 163.7080    53.6 
1 1 1  -29   10    8 o 138.9297 2.996922 70.21973   111.0 
1 1 1  -29   10    9 f 96.10465 3.024691 125.5692    -5.9 
1 1 1  -29   10   10 o 151.6365 2.493211 148.3004  -119.5 
1 1 1  -29   10   11 o 19.22529 6.613053 21.82980   -11.7 
1 1 1  -29   10   12 o 80.32907 2.733887 87.65734    78.1 
1 1 1  -29   10   13 o 50.58010 3.773857 20.55019   -95.4 
1 1 1  -29   10   14 o 54.47615 3.282113 74.81936  -157.1 
1 1 1  -29   10   15 o 14.25921 6.285614 28.41122   120.5 
1 1 1  -29   10   16 o 27.80192 7.057379 33.15810    96.0 
1 1 1  -29   10   17 o 147.8696 2.154396 100.9322    44.2 
1 1 1  -29   10   18 o 126.8860 2.143548 90.07349   166.9 
1 1 1  -29   10   19 o 74.87165 2.668797 94.39003   -32.7 
1 1 1  -29   10   20 o 16.95672 6.949964 18.39481   145.2 
1 1 1  -29   10   21 o 129.7792 2.118451 123.6158   156.8 
1 1 1  -29   10   22 o 127.7721 2.070986 128.3022   -75.5 
1 1 1  -29   10   23 o 52.26934 3.563234 40.16746    78.2 
1 1 1  -29   10   24 o 61.08297 2.967495 58.92352   134.3 
1 1 1  -29   10   25 o 36.19707 4.871575 22.50209   -53.4 
1 1 1  -29   10   26 o 52.71651 3.523756 70.02262  -153.5 
1 1 1  -29   10   27 o 49.16240 3.503148 61.82834    16.6 
1 1 1  -29   10   28 o 53.15240 2.894189 50.18480    18.9 
1 1 1  -29   10   29 o 18.66513 6.344976 20.50586   168.7 
1 1 1  -29   10   30 o 14.19075 5.952585 6.411824   -62.0 
1 1 1  -29   10   31 o 29.60634 4.502913 41.20602   109.0 
1 1 1  -29   11    1 o 53.60892 5.185861 37.45115   -81.8 
1 1 1  -29   11    2 o 184.1650 3.289716 159.4138   169.5 
1 1 1  -29   11    3 o 40.44707 6.631388 62.01292    36.4 
1 1 1  -29   11    4 o 146.6850 3.165576 131.8665   -33.6 
1 1 1  -29   11    5 o 149.1708 3.274677 162.5200   144.0 
1 1 1  -29   11    6 o 123.2298 3.214901 140.7945   -95.8 
1 1 1  -29   11    7 o 135.6046 2.697589 133.3311  -146.4 
1 1 1  -29   11    8 o 14.44952 6.311815 13.25684   -54.5 
1 1 1  -29   11    9 o 81.29137 2.879496 82.01658    86.8 
1 1 1  -29   11   10 o 35.44324 4.909529 41.40637   173.3 
1 1 1  -29   11   11 o 95.54889 2.521320 67.46210   -33.7 
1 1 1  -29   11   12 o 14.33307 6.268221 19.64789   -65.8 
1 1 1  -29   11   13 o 65.12751 2.745292 51.09821   118.3 
1 1 1  -29   11   14 o 210.7747 2.690003 214.2942   -71.3 
1 1 1  -29   11   15 o 89.31409 2.251475 80.21957   110.7 
1 1 1  -29   11   16 o 23.91546 6.386676 36.71695  -175.3 
1 1 1  -29   11   17 o 42.73346 4.062668 53.45620   158.4 
1 1 1  -29   11   18 f 57.86376 2.927571 32.61015   -13.1 
1 1 1  -29   11   19 f 51.56577 3.204066 51.15707   176.9 
1 1 1  -29   11   20 o 31.64214 4.984440 18.52944   -34.4 
1 1 1  -29   11   21 o 52.39332 3.120721 57.84902    25.4 
1 1 1  -29   11   22 o 53.33574 2.926371 51.04776    -0.7 
1 1 1  -29   11   23 o 75.83729 2.331035 65.98662   178.8 
1 1 1  -29   11   24 f 94.13490 2.180388 101.0982   -68.7 
1 1 1  -29   11   25 o 121.6266 1.979675 125.8810    74.6 
1 1 1  -29   11   26 o 23.63313 6.460238 45.93381  -166.9 
1 1 1  -29   11   27 o 19.29971 7.010746 7.060201   142.2 
1 1 1  -29   11   28 o 77.62329 2.223205 93.70480   -14.7 
1 1 1  -29   11   29 o 21.69999 5.146353 6.974812  -133.6 
1 1 1  -29   11   30 o 43.76908 3.368562 35.58325   122.7 
1 1 1  -29   11   31 o 28.75895 3.773814       ?       ? 
1 1 1  -29   12    1 o 69.04910 4.022353 53.79304    -0.1 
1 1 1  -29   12    2 o 98.55815 3.422957 83.56361    57.6 
1 1 1  -29   12    3 o 131.9252 2.880553 120.9545   -97.4 
1 1 1  -29   12    4 o 30.95634 7.743895 11.50455  -177.4 
1 1 1  -29   12    5 o 110.8425 3.132739 104.6197  -113.1 
1 1 1  -29   12    6 o 29.96935 7.287823 31.54994     6.7 
1 1 1  -29   12    7 o 62.56469 4.182574 15.53842   -14.9 
1 1 1  -29   12    8 o 127.3162 3.021168 107.5682    94.4 
1 1 1  -29   12    9 o 87.16895 2.583384 70.20983     7.8 
1 1 1  -29   12   10 o 40.16004 3.800826 24.84145    75.9 
1 1 1  -29   12   11 o 136.0505 2.348532 132.6969  -153.1 
1 1 1  -29   12   12 o 85.21534 2.381816 61.95177   -62.6 
1 1 1  -29   12   13 o 39.36813 3.528936 54.29771  -179.3 
1 1 1  -29   12   14 o 113.1454 2.400270 93.10206    -6.9 
1 1 1  -29   12   15 o 94.75616 2.520139 67.57362   -99.0 
1 1 1  -29   12   16 o 117.0863 2.181427 107.1575    64.4 
1 1 1  -29   12   17 o 52.73038 2.878105 39.40163   -68.0 
1 1 1  -29   12   18 o 37.50498 4.230351 47.37003  -159.1 
1 1 1  -29   12   19 o 60.11802 2.459605 69.20727    75.7 
1 1 1  -29   12   20 o 102.9457 2.019053 84.02711   153.0 
1 1 1  -29   12   21 o 65.14631 2.507387 45.70953  -146.2 
1 1 1  -29   12   22 o 193.9927 2.034081 189.5850   -32.3 
1 1 1  -29   12   23 o 75.32086 2.468157 57.69536    78.3 
1 1 1  -29   12   24 o 31.72698 5.132401 22.25800   -65.6 
1 1 1  -29   12   25 o 42.98169 3.480768 67.96946   137.0 
1 1 1  -29   12   26 o 62.59747 2.460779 61.07820   139.1 
1 1 1  -29   12   27 o 33.77053 4.269350 48.69890   -74.1 
1 1 1  -29   12   28 o 39.18821 4.330686 31.71285   -10.6 
1 1 1  -29   12   29 o 28.72005 4.736732 38.16132   170.7 
1 1 1  -29   12   30 o 43.93992 3.063236 62.62767   -90.9 
1 1 1  -29   13    1 f 40.09876 6.290108 12.69360   -23.8 
1 1 1  -29   13    2 o 173.3911 3.201254 150.8585   106.0 
1 1 1  -29   13    3 o 75.29240 3.555203 52.50204   -92.9 
1 1 1  -29   13    4 o 58.94784 4.376396 55.33219   -59.7 
1 1 1  -29   13    5 o 47.96610 4.495378 21.72093  -174.2 
1 1 1  -29   13    6 o 43.20987 5.532592 56.70069   177.7 
1 1 1  -29   13    7 o 20.73634 7.751382 25.86242   -97.6 
1 1 1  -29   13    8 o 68.27288 2.846343 76.15695   164.3 
1 1 1  -29   13    9 o 73.11317 2.485102 18.96687   -84.7 
1 1 1  -29   13   10 o 53.36277 2.857441 35.18010   122.8 
1 1 1  -29   13   11 o 118.2358 2.278839 130.9637    44.8 
1 1 1  -29   13   12 o 97.32828 2.291518 104.7790    57.8 
1 1 1  -29   13   13 o 80.21045 2.521176 68.23343   -67.7 
1 1 1  -29   13   14 o 77.77798 2.391811 80.65337  -143.9 
1 1 1  -29   13   15 o 73.74097 2.721460 70.12658  -168.5 
1 1 1  -29   13   16 o 105.3199 2.317260 98.26485  -104.8 
1 1 1  -29   13   17 o 67.26349 2.951515 80.77766    97.8 
1 1 1  -29   13   18 o 55.59790 3.294135 79.91751    66.7 
1 1 1  -29   13   19 o 32.64074 4.946328 21.43392    95.6 
1 1 1  -29   13   20 o 36.86328 4.269843 29.79147    97.4 
1 1 1  -29   13   21 o 118.9056 2.031018 103.3358  -129.6 
1 1 1  -29   13   22 o 67.43478 2.969834 64.66353  -160.9 
1 1 1  -29   13   23 o 74.21925 2.585564 71.52243     6.2 
1 1 1  -29   13   24 o 28.89697 5.830200 41.89446     0.7 
1 1 1  -29   13   25 o 93.67729 2.377448 101.4701   164.0 
1 1 1  -29   13   26 f 14.13383 5.908172 43.28002    75.8 
1 1 1  -29   13   27 o 77.19478 2.260437 87.62905   -46.2 
1 1 1  -29   13   28 o 35.91682 3.821091 49.88268    72.8 
1 1 1  -29   13   29 o 12.20607 5.452465 12.46097   134.3 
1 1 1  -29   13   30 o 46.24594 2.962290 47.84772  -135.1 
1 1 1  -29   14    1 o 93.97833 3.753151 97.07359   160.4 
1 1 1  -29   14    2 o 160.8644 3.077342 133.1397   -15.3 
1 1 1  -29   14    3 o 126.9360 3.255320 95.16270  -108.6 
1 1 1  -29   14    4 o 84.88589 3.316761 62.98037   -81.9 
1 1 1  -29   14    5 o 130.7070 3.474742 119.0744   145.1 
1 1 1  -29   14    6 o 103.4639 2.973728 104.1767   -11.6 
1 1 1  -29   14    7 o 132.0714 2.726948 103.0552  -174.5 
1 1 1  -29   14    8 o 87.23050 2.376945 83.08556     1.4 
1 1 1  -29   14    9 o 98.42208 2.414727 80.75542    57.0 
1 1 1  -29   14   10 o 88.53995 2.245839 88.21091    61.5 
1 1 1  -29   14   11 o 125.3200 2.345818 112.8374  -161.2 
1 1 1  -29   14   12 o 56.06365 2.745421 51.67917  -105.6 
1 1 1  -29   14   13 o 117.2677 2.195360 112.3292     3.6 
1 1 1  -29   14   14 o 112.2130 2.104439 100.6630    -1.5 
1 1 1  -29   14   15 o 106.2631 2.349109 90.18572  -166.6 
1 1 1  -29   14   16 o 20.21498 6.281042 39.38190  -113.9 
1 1 1  -29   14   17 o 113.0322 2.009589 99.91925  -118.1 
1 1 1  -29   14   18 o 200.5087 2.228301 170.7785    56.4 
1 1 1  -29   14   19 o 35.71768 4.515094 47.50473   -29.5 
1 1 1  -29   14   20 o 86.56935 2.009342 93.30316   -93.8 
1 1 1  -29   14   21 o 40.10780 4.307632 42.22987    76.5 
1 1 1  -29   14   22 o 76.14294 2.335290 71.81490   -83.3 
1 1 1  -29   14   23 o 43.63681 3.259056 40.93854    70.7 
1 1 1  -29   14   24 o 44.33722 3.528910 22.87534    38.3 
1 1 1  -29   14   25 o 42.47782 3.927822 45.75534   114.0 
1 1 1  -29   14   26 o 42.60845 4.008130 45.65405    86.7 
1 1 1  -29   14   27 o 12.74722 5.807501 24.43611  -100.8 
1 1 1  -29   14   28 o 39.06646 3.302626 28.63301    41.2 
1 1 1  -29   14   29 o 41.04776 2.861768 33.69912   145.6 
1 1 1  -29   15    1 o 46.74502 6.029052 31.63812  -171.1 
1 1 1  -29   15    2 o 26.73067 8.436689 52.51448   110.1 
1 1 1  -29   15    3 o 114.3196 3.015557 115.0674   -53.0 
1 1 1  -29   15    4 o 40.09276 5.943911 6.815478  -117.2 
1 1 1  -29   15    5 o 42.94764 4.899969 36.82647  -129.7 
1 1 1  -29   15    6 o 45.25221 4.662341 41.87559   174.6 
1 1 1  -29   15    7 o 27.10957 4.993968 42.58396  -150.3 
1 1 1  -29   15    8 o 37.37526 2.947243 42.67566   105.8 
1 1 1  -29   15    9 o 92.67995 2.328374 105.8564   -23.2 
1 1 1  -29   15   10 o 119.7485 2.328973 141.0938   177.6 
1 1 1  -29   15   11 o 106.2895 2.062112 121.7551    59.4 
1 1 1  -29   15   12 o 106.4592 2.090050 129.8397    26.8 
1 1 1  -29   15   13 o 143.0150 1.963894 106.9371  -119.7 
1 1 1  -29   15   14 o 91.85764 2.062532 111.5081  -160.0 
1 1 1  -29   15   15 o 42.03781 3.324865 36.00899   -30.6 
1 1 1  -29   15   16 f 50.03405 3.317918 52.06353  -114.7 
1 1 1  -29   15   17 o 75.04106 2.351454 87.54375   126.8 
1 1 1  -29   15   18 o 44.21167 3.496953 30.60124     5.0 
1 1 1  -29   15   19 o 86.63120 2.136202 74.52505   152.5 
1 1 1  -29   15   20 o 88.57629 2.187742 61.51243    31.3 
1 1 1  -29   15   21 o 68.34409 2.572496 62.60320  -121.9 
1 1 1  -29   15   22 o 42.33915 4.194679 30.63032   167.5 
1 1 1  -29   15   23 o 26.66908 6.146875 38.42975    53.1 
1 1 1  -29   15   24 o 23.36720 6.716336 44.54359    44.6 
1 1 1  -29   15   25 o 67.21473 2.522743 69.68270  -179.2 
1 1 1  -29   15   26 f 30.88468 4.602390 43.14564   -30.5 
1 1 1  -29   15   27 o 35.84264 5.088169 17.17009    -7.5 
1 1 1  -29   15   28 o 9.291531 4.597757 14.29335   135.7 
1 1 1  -29   15   29 o 14.80938 5.962520 13.22023    44.4 
1 1 1  -29   16    1 o 18.35384 7.679551 47.03067    87.8 
1 1 1  -29   16    2 o 46.01208 4.936579 56.38846   -57.7 
1 1 1  -29   16    3 o 51.50094 4.425343 52.00817   -92.6 
1 1 1  -29   16    4 o 18.32773 7.227588 36.93756   179.8 
1 1 1  -29   16    5 o 33.23907 6.271856 31.87750    62.1 
1 1 1  -29   16    6 o 92.14839 2.386018 97.85875  -118.9 
1 1 1  -29   16    7 o 55.85037 2.251292 59.42540    94.4 
1 1 1  -29   16    8 o 71.00745 2.230965 66.29296   -55.2 
1 1 1  -29   16    9 o 56.50352 2.135920 70.35976    59.8 
1 1 1  -29   16   10 o 53.83729 2.116437 37.32767   -74.8 
1 1 1  -29   16   11 o 49.05866 2.357237 44.29737  -165.4 
1 1 1  -29   16   12 o 79.59102 1.827467 71.93611    67.3 
1 1 1  -29   16   13 o 79.83018 2.078536 73.75824  -118.9 
1 1 1  -29   16   14 o 26.11204 4.288557 3.791334   146.2 
1 1 1  -29   16   15 o 7.827376 3.863538 11.36970   -78.6 
1 1 1  -29   16   16 o 21.65590 6.925257 30.81411   -39.2 
1 1 1  -29   16   17 f 74.40826 2.320030 80.45697  -133.0 
1 1 1  -29   16   18 o 116.1722 2.084274 118.0339     5.0 
1 1 1  -29   16   19 o 15.07987 6.115607 44.23523    22.8 
1 1 1  -29   16   20 o 70.99249 2.209046 57.98219   -53.9 
1 1 1  -29   16   21 o 26.28595 5.613472 33.84084   -76.3 
1 1 1  -29   16   22 o 62.43444 2.485757 56.11447   169.0 
1 1 1  -29   16   23 o 29.81845 5.793469 50.05596    76.5 
1 1 1  -29   16   24 o 20.08263 6.381010 18.30331   162.5 
1 1 1  -29   16   25 o 27.55007 7.667280 9.353731   127.6 
1 1 1  -29   16   26 o 18.41557 7.211408 24.46787    24.8 
1 1 1  -29   16   27 o 28.23247 5.670719 42.94918  -120.7 
1 1 1  -29   16   28 o 57.67434 2.463881 61.04417    43.4 
1 1 1  -29   17    1 o 88.44921 3.177767 94.18609   148.4 
1 1 1  -29   17    2 o 59.62491 3.556139 88.05355   -20.7 
1 1 1  -29   17    3 o 13.46773 6.147515 9.672015   -94.3 
1 1 1  -29   17    4 o 53.61786 3.280136 42.91408   -23.6 
1 1 1  -29   17    5 o 64.53688 2.673900 58.50684  -170.2 
1 1 1  -29   17    6 o 51.17898 2.323803 26.63546   131.6 
1 1 1  -29   17    7 o 9.236192 4.051128 9.226725   171.9 
1 1 1  -29   17    8 o 29.62216 1.928494 14.28155   169.2 
1 1 1  -29   17    9 o 75.35328 8.339705 82.03880   176.6 
1 1 1  -29   17   10 o 108.3725 6.027462 67.99065   149.0 
1 1 1  -29   17   11 o 87.10084 6.392487 64.13210    54.8 
1 1 1  -29   17   12 o 77.25746 8.042459 65.55892    35.8 
1 1 1  -29   17   13 o 104.7640 1.769940 103.6311   -69.0 
1 1 1  -29   17   14 o 42.13074 2.745829 42.92781  -134.5 
1 1 1  -29   17   15 o 20.19951 5.049476 16.67019  -164.1 
1 1 1  -29   17   16 o 34.92958 3.581260 42.40858   -88.3 
1 1 1  -29   17   17 o 62.89266 2.626811 55.99440   109.3 
1 1 1  -29   17   18 o 56.70116 2.719355 51.58372    87.0 
1 1 1  -29   17   19 o 33.76291 4.251709 29.60992     4.7 
1 1 1  -29   17   20 o 39.43328 3.717977 37.92772    28.8 
1 1 1  -29   17   21 o 87.80643 2.662562 83.71290  -155.2 
1 1 1  -29   17   22 f 20.93171 6.614971 30.67768   141.6 
1 1 1  -29   17   23 o 51.75482 3.748684 47.37865   -33.2 
1 1 1  -29   17   24 o 35.60604 5.218866 44.99636   144.9 
1 1 1  -29   17   25 o 37.31609 3.828608 28.17786    55.9 
1 1 1  -29   17   26 o 36.62889 4.489441 30.25513   -20.1 
1 1 1  -29   17   27 o 48.71206 2.658950 54.11185  -178.6 
1 1 1  -29   17   28 o 49.38967 2.602134 39.14000   -61.7 
1 1 1  -29   18    1 o 36.43121 5.502694 24.93262   -49.9 
1 1 1  -29   18    2 o 60.62594 3.492279 41.64816   -26.3 
1 1 1  -29   18    3 o 86.18424 2.580789 73.94560   175.8 
1 1 1  -29   18    4 o 80.99276 2.285488 68.16833    96.3 
1 1 1  -29   18    5 o 26.32684 3.891675 11.34534  -139.8 
1 1 1  -29   18    6 o 85.80584 2.235686 104.9610  -135.1 
1 1 1  -29   18    7 o 103.8490 5.346604 114.1442   131.0 
1 1 1  -29   18    8 o 71.33497 7.135234 46.57976    64.0 
1 1 1  -29   18    9 o 31.16688 12.14739 60.13726    69.7 
1 1 1  -29   18   10 o 49.84560 11.75653 52.95845    23.3 
1 1 1  -29   18   11 o 66.94733 7.750979 44.65797   121.7 
1 1 1  -29   18   12 o 27.45277 12.48241 33.39461   -86.1 
1 1 1  -29   18   13 o 67.44834 9.053040 57.38615  -139.7 
1 1 1  -29   18   14 o 55.56797 8.800176 25.09711   -86.3 
1 1 1  -29   18   15 o 64.27751 1.638717 72.08530    15.6 
1 1 1  -29   18   16 o 108.5750 2.131680 119.4363  -146.8 
1 1 1  -29   18   17 o 27.93826 3.979185 4.759286     7.6 
1 1 1  -29   18   18 o 46.51191 3.535900 53.65175   -25.8 
1 1 1  -29   18   19 o 18.59153 6.308910 19.73488   161.2 
1 1 1  -29   18   20 o 33.76979 4.827756 22.27594   -31.5 
1 1 1  -29   18   21 o 66.69046 2.722568 71.69808   -75.9 
1 1 1  -29   18   22 o 43.88607 3.454297 25.29450   147.5 
1 1 1  -29   18   23 o 41.03259 3.522238 47.28651    78.0 
1 1 1  -29   18   24 o 105.3290 2.187819 109.7859   177.0 
1 1 1  -29   18   25 o 9.344048 4.651429 26.99259   -54.2 
1 1 1  -29   18   26 o 54.79419 3.203362 60.43405   -16.0 
1 1 1  -29   18   27 o 90.67930 1.942145 96.63633   164.8 
1 1 1  -29   19    1 o 58.94593 3.395624 46.13651   140.6 
1 1 1  -29   19    2 o 85.34694 2.534474 88.49561   -97.0 
1 1 1  -29   19    3 o 14.51618 5.773551 15.98799   120.8 
1 1 1  -29   19    4 o 37.86167 2.878810 44.90274    67.6 
1 1 1  -29   19    5 o 66.36767 7.496598 47.15519  -169.7 
1 1 1  -29   19    6 o 40.14345 12.51070 33.61129    81.4 
1 1 1  -29   19    7 o 16.18572 7.903229 15.68199   -15.1 
1 1 1  -29   19    8 o 39.53593 11.00764 50.84745    28.5 
1 1 1  -29   19    9 o 124.4710 5.550633 120.9708  -165.5 
1 1 1  -29   19   10 f 89.13629 6.646180 74.38444    55.2 
1 1 1  -29   19   11 o 59.22934 9.580450 28.46497   -33.0 
1 1 1  -29   19   12 o 107.8883 5.555276 120.3147    62.6 
1 1 1  -29   19   13 o 132.1683 4.910377 126.0644   -85.2 
1 1 1  -29   19   14 o 41.30790 11.73444 29.13780   -60.5 
1 1 1  -29   19   15 o 93.70780 5.611530 93.25455   154.8 
1 1 1  -29   19   16 o 52.75949 1.460005 52.91481   -71.3 
1 1 1  -29   19   17 o 100.8981 2.022778 105.7763    85.0 
1 1 1  -29   19   18 o 80.52386 2.299545 92.85802   -77.0 
1 1 1  -29   19   19 o 42.45990 3.210113 67.72436   124.4 
1 1 1  -29   19   20 o 50.71297 2.751264 64.67535   -69.1 
1 1 1  -29   19   21 o 56.45397 2.637803 29.15698  -131.9 
1 1 1  -29   19   22 o 73.73325 2.181105 69.23752   -26.7 
1 1 1  -29   19   23 o 76.56593 2.686666 71.13327    83.6 
1 1 1  -29   19   24 o 74.73514 2.678817 80.82179   143.9 
1 1 1  -29   19   25 f 69.14441 2.648559 60.30856   -56.5 
1 1 1  -29   19   26 o 44.52824 3.300967 37.24777     6.0 
1 1 1  -29   19   27 o 44.20824 2.734537       ?       ? 
1 1 1  -29   20    1 o 80.17344 2.741723 83.60612    47.4 
1 1 1  -29   20    2 o 66.44909 2.585176 65.10744   -91.4 
1 1 1  -29   20    3 o 46.57561 2.483634 51.73598    -6.8 
1 1 1  -29   20    4 o 104.0017 5.368025 84.30208   131.4 
1 1 1  -29   20    5 o 17.53187 8.522029 27.18649    18.9 
1 1 1  -29   20    6 o 72.12314 7.259624 72.99567  -172.3 
1 1 1  -29   20    7 o 64.20890 7.090487 39.05843   -72.3 
1 1 1  -29   20    8 o 29.09980 11.78930 32.42540   126.9 
1 1 1  -29   20    9 o 91.27119 7.134820 107.2559   104.7 
1 1 1  -29   20   10 o 19.23870 9.404199 37.48516    74.9 
1 1 1  -29   20   11 o 19.71907 9.593400 24.35937  -170.2 
1 1 1  -29   20   12 o 60.82185 15.22233 47.61238    45.8 
1 1 1  -29   20   13 o 72.03689 8.340321 59.87987   -46.1 
1 1 1  -29   20   14 o 32.71080 11.00896 48.20927    48.0 
1 1 1  -29   20   15 o 26.61761 10.86621 44.94205   -26.8 
1 1 1  -29   20   16 o 86.23936 5.095645 92.58306  -169.2 
1 1 1  -29   20   17 o 42.23615 1.523465 44.09250    16.4 
1 1 1  -29   20   18 o 72.90085 1.770304 70.42584  -103.2 
1 1 1  -29   20   19 o 80.72567 2.107103 69.18184    58.5 
1 1 1  -29   20   20 o 16.50076 5.816958 35.81620    15.5 
1 1 1  -29   20   21 f 26.92616 5.922477 28.77310   -34.3 
1 1 1  -29   20   22 o 69.40445 2.630863 71.55190   -91.8 
1 1 1  -29   20   23 o 56.96231 2.690573 42.46762   -65.6 
1 1 1  -29   20   24 o 70.57777 2.493821 90.65485   128.5 
1 1 1  -29   20   25 o 34.18126 4.584797 45.93319    -3.5 
1 1 1  -29   20   26 o 17.92841 6.379399 20.62968   120.4 
1 1 1  -29   21    1 o 39.84119 3.755274 43.69145    56.9 
1 1 1  -29   21    2 o 27.64298 4.076668 21.87403  -172.0 
1 1 1  -29   21    3 o 36.88358 12.09268 19.93451  -141.7 
1 1 1  -29   21    4 o 24.82160 10.79815 42.19251   -79.5 
1 1 1  -29   21    5 o 38.03412 13.08723 28.53221  -154.4 
1 1 1  -29   21    6 o 63.39202 8.460377 55.67463   157.6 
1 1 1  -29   21    7 o 34.18672 11.95284 27.72988    32.4 
1 1 1  -29   21    8 o 98.19456 4.757871 54.64289    93.4 
1 1 1  -29   21    9 o 84.18280 6.350548 81.66353   -91.1 
1 1 1  -29   21   10 o 109.2715 5.594906 114.4812  -153.1 
1 1 1  -29   21   11 o 62.31207 8.615536 77.19526    68.8 
1 1 1  -29   21   12 o 44.36794 12.65990 50.47165    28.5 
1 1 1  -29   21   13 o 51.45473 7.313810 79.98331    68.4 
1 1 1  -29   21   14 o 31.48017 10.59569 49.74213  -142.5 
1 1 1  -29   21   15 o 52.10724 6.968547 55.20895  -149.7 
1 1 1  -29   21   16 o 109.0957 4.992908 105.7564   -57.8 
1 1 1  -29   21   17 o 103.1794 5.395445 96.31319   135.2 
1 1 1  -29   21   18 o 48.30617 1.657889 44.14231  -149.1 
1 1 1  -29   21   19 o 8.244794 3.994945 13.89725    41.7 
1 1 1  -29   21   20 o 16.55234 5.885983 20.60410   170.2 
1 1 1  -29   21   21 o 61.94088 2.396066 50.09919   -97.9 
1 1 1  -29   21   22 o 85.60155 2.055964 93.86424    -0.2 
1 1 1  -29   21   23 o 54.48138 2.695921 47.57719    99.0 
1 1 1  -29   21   24 o 30.71042 4.945579 32.15803   126.7 
1 1 1  -29   21   25 o 63.86850 2.993801 75.24564  -156.4 
1 1 1  -29   22    1 o 15.23113 5.746873 8.879681   171.1 
1 1 1  -29   22    2 o 45.40881 13.33815 13.97880  -144.3 
1 1 1  -29   22    3 f 63.57123 11.76601 46.30970   -36.5 
1 1 1  -29   22    4 o 22.58855 10.79957 5.660271    26.8 
1 1 1  -29   22    5 f 71.34167 7.132481 56.96539  -169.5 
1 1 1  -29   22    6 o 77.65646 5.842242 75.95578   -59.1 
1 1 1  -29   22    7 o 78.74152 6.156864 79.82121  -138.9 
1 1 1  -29   22    8 o 30.67411 12.08245 39.13330  -136.2 
1 1 1  -29   22    9 o 94.95042 5.395403 85.24936    33.6 
1 1 1  -29   22   10 o 21.30610 9.863240 27.47890   102.9 
1 1 1  -29   22   11 o 90.16625 6.487686 99.01550   150.1 
1 1 1  -29   22   12 o 14.39771 7.087980 14.05032    -6.8 
1 1 1  -29   22   13 o 46.70758 9.456087 40.34713    52.0 
1 1 1  -29   22   14 o 79.82132 6.372705 72.43842    -6.5 
1 1 1  -29   22   15 o 38.72287 11.78205 55.64383    65.0 
1 1 1  -29   22   16 o 41.01245 11.41481 28.21536   129.4 
1 1 1  -29   22   17 o 44.60414 9.170911 38.86256   -44.0 
1 1 1  -29   22   18 o 17.74987 8.735621 43.30806   -47.3 
1 1 1  -29   22   19 o 18.59693 4.118859 35.98294    36.2 
1 1 1  -29   22   20 o 46.50642 2.558266 59.53957   179.7 
1 1 1  -29   22   21 o 44.32109 2.615926 44.04920   -11.2 
1 1 1  -29   22   22 o 42.17056 3.421941 50.09358   -82.9 
1 1 1  -29   22   23 o 23.46367 6.071719 21.03539    30.2 
1 1 1  -29   22   24 o 23.00989 5.811938 23.82574   125.4 
1 1 1  -29   23    1 o 32.32365 2.766930 40.06978    34.0 
1 1 1  -29   23    2 f 20.57992 9.525878 29.12068   -28.9 
1 1 1  -29   23    3 o 58.32511 9.123198 66.51411   -88.6 
1 1 1  -29   23    4 o 30.14784 13.03184 45.92565   104.3 
1 1 1  -29   23    5 o 71.48509 7.492248 63.16902   156.8 
1 1 1  -29   23    6 o 18.93661 8.804899 30.89944  -117.3 
1 1 1  -29   23    7 o 33.78978 12.65450 18.36437   114.5 
1 1 1  -29   23    8 o 29.11181 12.42742 49.03873    86.0 
1 1 1  -29   23    9 o 43.30068 11.29647 40.05096  -140.7 
1 1 1  -29   23   10 o 63.72620 7.856033 64.97601   179.8 
1 1 1  -29   23   11 o 94.26592 6.193805 88.26578   -98.3 
1 1 1  -29   23   12 o 58.46979 8.470649 53.86096    54.9 
1 1 1  -29   23   13 o 94.21568 6.342481 105.4694    74.8 
1 1 1  -29   23   14 o 78.46789 6.421719 68.66351  -139.6 
1 1 1  -29   23   15 o 59.72312 7.368877 39.31895   113.5 
1 1 1  -29   23   16 o 57.89454 8.618885 48.76747   154.2 
1 1 1  -29   23   17 o 29.99524 12.04070 20.77838  -174.4 
1 1 1  -29   23   18 o 98.39977 5.746677 89.67116   -62.6 
1 1 1  -29   23   19 o 43.69110 5.420973 45.13772    78.2 
1 1 1  -29   23   20 o 53.12658 1.862705 57.25116   150.9 
1 1 1  -29   23   21 o 53.88760 2.386067 68.96264   -70.1 
1 1 1  -29   23   22 o 8.770713 4.277655 3.601097   -45.2 
1 1 1  -29   23   23 o 53.54994 2.789615 62.65337    15.8 
1 1 1  -29   24    1 o 40.94230 12.38679 52.26675  -130.1 
1 1 1  -29   24    2 o 22.11402 10.05876 3.387374  -121.0 
1 1 1  -29   24    3 o 36.17923 13.25337 37.13213   136.8 
1 1 1  -29   24    4 o 39.36445 12.51590 56.44091   -71.0 
1 1 1  -29   24    5 o 41.36850 13.63624 28.85525   -93.9 
1 1 1  -29   24    6 f 21.24644 9.812665 22.37547  -124.6 
1 1 1  -29   24    7 o 45.79111 8.538334 68.31922   -53.6 
1 1 1  -29   24    8 o 50.74304 12.35155 46.43759    26.1 
1 1 1  -29   24    9 o 21.93188 10.09490 23.33402   -69.0 
1 1 1  -29   24   10 o 28.28987 11.76480 21.36436    87.5 
1 1 1  -29   24   11 o 80.02380 5.601336 69.23895   138.3 
1 1 1  -29   24   12 o 32.84841 11.11752 41.32027    83.3 
1 1 1  -29   24   13 o 23.66252 10.71700 16.59235   -50.9 
1 1 1  -29   24   14 o 23.63280 10.23484 11.58084    79.7 
1 1 1  -29   24   15 o 44.95649 7.451672 32.93189     9.6 
1 1 1  -29   24   16 o 73.38905 7.627807 97.75612    61.2 
1 1 1  -29   24   17 o 47.18680 11.94533 96.06668   -53.3 
1 1 1  -29   24   18 o 20.09533 8.913259 25.06635   157.1 
1 1 1  -29   24   19 o 70.49869 4.023574 53.50233   -52.2 
1 1 1  -29   24   20 o 27.48828 2.515061 30.15239   125.0 
1 1 1  -29   24   21 o 28.74480 3.013408 43.27708    62.0 
1 1 1  -29   24   22 o 27.84838 4.376318 39.25933  -152.2 
1 1 1  -29   25    1 o 128.9913 6.790565 114.2913    86.8 
1 1 1  -29   25    2 o 72.04679 6.748207 73.99741   -38.4 
1 1 1  -29   25    3 o 27.98171 11.81981 18.37081   126.7 
1 1 1  -29   25    4 o 41.58787 11.83194 18.22820    54.6 
1 1 1  -29   25    5 f 28.73158 12.56258 27.01134  -102.1 
1 1 1  -29   25    6 o 53.34972 11.65413 63.35448   -90.2 
1 1 1  -29   25    7 o 32.14115 10.38317 40.27593    76.1 
1 1 1  -29   25    8 o 82.40072 7.098388 70.50044   148.5 
1 1 1  -29   25    9 o 25.45565 11.46817 14.41181    -5.5 
1 1 1  -29   25   10 o 40.50517 11.27821 22.73530  -145.7 
1 1 1  -29   25   11 o 28.10948 10.60327 31.66200   -42.4 
1 1 1  -29   25   12 o 54.21558 11.85065 64.68947  -162.8 
1 1 1  -29   25   13 f 48.85685 12.52194 68.26284    36.0 
1 1 1  -29   25   14 o 80.75997 6.638034 85.30464  -141.6 
1 1 1  -29   25   15 o 100.1292 4.266248 93.11729    98.0 
1 1 1  -29   25   16 o 21.78496 10.10531 37.57589  -154.8 
1 1 1  -29   25   17 o 47.06810 9.055812 62.97357   -19.8 
1 1 1  -29   25   18 o 22.31591 10.04058 5.534647  -127.2 
1 1 1  -29   25   19 o 27.37960 7.844069 16.09199   -82.0 
1 1 1  -29   25   20 o 49.41373 7.446499 58.17505  -104.7 
1 1 1  -29   25   21 o 12.55815 4.850814 14.89774   -94.7 
1 1 1  -29   26    2 o 39.96493 14.49600       ?       ? 
1 1 1  -29   26    3 f 64.17233 6.384786 60.61514   -59.1 
1 1 1  -29   26    4 o 36.56025 12.15027 45.87294   106.0 
1 1 1  -29   26    5 o 43.29895 12.46609 53.75109   -62.2 
1 1 1  -29   26    6 o 65.08064 7.537481 45.00154  -148.0 
1 1 1  -29   26    7 o 35.48379 10.75554 35.77454     2.9 
1 1 1  -29   26    8 f 25.81293 10.93512 26.09224    65.4 
1 1 1  -29   26    9 o 50.25221 12.51850 52.18851   -35.5 
1 1 1  -29   26   10 o 57.43362 7.291400 61.63300   111.0 
1 1 1  -29   26   11 o 22.66798 10.01711 6.213036    83.2 
1 1 1  -29   26   12 f 34.82217 13.46711 20.29543   156.6 
1 1 1  -29   26   13 o 64.08462 9.024836 35.16628   -16.8 
1 1 1  -29   26   14 o 26.77885 10.63156 28.90632   -39.7 
1 1 1  -29   26   15 f 35.68181 10.80738 18.84371    85.9 
1 1 1  -29   26   16 o 30.03687 10.39160 16.06039  -169.8 
1 1 1  -29   26   17 o 25.19202 10.31211 20.75649  -171.4 
1 1 1  -29   26   18 o 56.47303 8.364095 42.83323   -56.5 
1 1 1  -29   26   19 o 30.58748 10.16269 36.87535    52.7 
1 1 1  -29   27    4 o 67.96619 8.650543       ?       ? 
1 1 1  -29   27    5 f 40.58557 13.50210 53.43472   -93.1 
1 1 1  -29   27    6 o 19.38638 9.060483 12.28414  -109.5 
1 1 1  -29   27    7 f 19.77188 9.284289 21.38663   -28.3 
1 1 1  -29   27    8 o 34.87606 12.44253 16.91753   144.2 
1 1 1  -29   27    9 o 55.91110 11.99746 33.78984   142.9 
1 1 1  -29   27   10 o 21.22161 9.876121 17.63192   -89.9 
1 1 1  -29   27   11 o 35.58643 10.84894 35.07576   -77.4 
1 1 1  -29   27   12 o 26.19075 11.54877 25.98224   132.9 
1 1 1  -29   27   13 o 23.09576 10.25115 22.29571  -146.1 
1 1 1  -29   27   14 o 19.34826 9.255997 16.87439  -116.2 
1 1 1  -29   27   15 o 18.47380 8.721098 22.12318    60.1 
1 1 1  -29   27   16 o 59.84278 7.363169 50.88527    68.3 
1 1 1  -29   27   17 o 27.53989 11.16909 43.60345   -89.6 
1 1 1  -29   27   18 o 60.76980 7.415751       ?       ? 
1 1 1  -29   28    7 f 71.04474 7.356558       ?       ? 
1 1 1  -29   28    8 o 26.41654 11.43137 28.04400   -87.4 
1 1 1  -29   28    9 o 46.50413 9.826057 43.83458  -105.8 
1 1 1  -29   28   10 o 40.83750 11.90351 45.70713    48.1 
1 1 1  -29   28   11 o 45.03381 11.03055 25.63442  -144.3 
1 1 1  -29   28   12 o 18.94003 8.914875 23.21834   131.1 
1 1 1  -29   28   13 o 39.10531 12.35863 49.88788   126.2 
1 1 1  -29   28   14 o 64.89436 7.449317 53.82735   -20.8 
1 1 1  -29   28   15 o 18.18939 8.474538       ?       ? 
1 1 1  -28    0    1 o 27.31521 12.19726 36.51054   179.7 
1 1 1  -28    0    2 o 31.78693 12.56723 8.295905  -177.6 
1 1 1  -28    0    3 o 17.55317 8.623376 35.03144    -0.1 
1 1 1  -28    0    4 o 202.9227 4.359265 198.2412     0.1 
1 1 1  -28    0    5 o 69.77309 4.856588 44.70417   178.8 
1 1 1  -28    0    6 o 66.91484 5.187951 70.20606  -179.7 
1 1 1  -28    0    7 o 36.87360 12.15132 28.70481    -1.0 
1 1 1  -28    0    8 f 72.81207 6.611179 80.60641    -0.3 
1 1 1  -28    0    9 o 106.3098 4.451355 62.95895   179.8 
1 1 1  -28    0   10 o 76.55763 4.769766 9.924094    -2.2 
1 1 1  -28    0   11 o 12.02821 7.101651 12.38248    -1.6 
1 1 1  -28    0   12 o 76.43534 5.924469 36.56383    -0.3 
1 1 1  -28    0   13 o 284.2417 4.806880 268.5563  -179.9 
1 1 1  -28    0   15 o 132.8004 3.008658 70.67896     0.6 
1 1 1  -28    0   16 o 224.9694 3.436276 194.6854    -0.0 
1 1 1  -28    0   17 o 12.59990 6.969421 31.07278    -1.2 
1 1 1  -28    0   18 o 46.12038 7.668046 33.00079   179.3 
1 1 1  -28    0   19 o 78.17605 3.530615 99.68410     0.3 
1 1 1  -28    0   20 o 227.6456 3.824800 197.4858  -179.9 
1 1 1  -28    0   21 o 90.19879 2.975894 69.75265    -0.6 
1 1 1  -28    0   23 o 72.26544 3.365288 85.73820   179.9 
1 1 1  -28    0   24 o 21.38112 8.257756 5.073868    -1.8 
1 1 1  -28    0   25 o 26.83150 9.295078 7.974357     0.3 
1 1 1  -28    0   26 o 124.2483 3.073865 97.59962   179.9 
1 1 1  -28    0   27 o 40.16710 9.685003 12.68945   178.5 
1 1 1  -28    0   28 o 88.84866 3.530066 68.94025    -0.0 
1 1 1  -28    0   29 o 11.94749 6.090413 14.66712   179.9 
1 1 1  -28    0   30 o 107.5548 3.170660 86.59875   179.9 
1 1 1  -28    0   31 o 11.75168 6.173350 9.031232     1.3 
1 1 1  -28    0   32 o 15.62512 7.252750 8.123076   179.4 
1 1 1  -28    0   33 o 60.43010 2.913530 55.20604   179.8 
1 1 1  -28    1    1 o 183.6714 3.166019 184.6207    24.3 
1 1 1  -28    1    2 o 66.07441 3.959122 78.50497  -119.5 
1 1 1  -28    1    3 o 148.7374 3.136346 145.0260  -130.3 
1 1 1  -28    1    4 o 96.40404 3.443297 125.7439    69.0 
1 1 1  -28    1    5 o 91.95408 3.494187 93.67920   130.1 
1 1 1  -28    1    6 o 68.90672 3.268503 66.83228    26.5 
1 1 1  -28    1    7 o 154.1137 3.096411 143.6389  -137.2 
1 1 1  -28    1    8 o 38.94152 5.785170 80.16637  -108.8 
1 1 1  -28    1    9 o 61.46723 3.799343 82.03037   138.0 
1 1 1  -28    1   10 f 77.77502 3.904361 70.66296  -135.4 
1 1 1  -28    1   11 o 140.3521 3.076425 107.0718   -23.2 
1 1 1  -28    1   12 o 127.6856 2.591798 110.8606  -120.1 
1 1 1  -28    1   13 o 129.3231 2.926040 101.4584    61.0 
1 1 1  -28    1   14 o 27.97476 5.782693 51.35321   -10.6 
1 1 1  -28    1   15 o 149.1678 2.225265 119.3020    56.9 
1 1 1  -28    1   16 o 129.8055 2.161855 123.0243  -141.9 
1 1 1  -28    1   17 o 76.81022 2.595219 91.42843   179.6 
1 1 1  -28    1   18 o 135.4130 2.078833 139.6091    23.3 
1 1 1  -28    1   19 o 76.60420 2.789249 68.22594     9.0 
1 1 1  -28    1   20 o 164.0375 2.238707 133.9735  -143.2 
1 1 1  -28    1   21 o 34.28442 5.363248 71.12417   -99.4 
1 1 1  -28    1   22 o 143.7589 2.252674 128.3939    47.2 
1 1 1  -28    1   23 o 91.88652 2.533485 76.03749   -52.0 
1 1 1  -28    1   24 o 105.3421 2.321895 91.95300   107.7 
1 1 1  -28    1   25 o 97.17617 2.718951 119.6361   -69.1 
1 1 1  -28    1   26 o 35.30661 4.720833 55.54246   139.2 
1 1 1  -28    1   27 o 46.29079 3.917310 47.59200   -82.1 
1 1 1  -28    1   28 o 21.36012 6.083734 17.49697     9.6 
1 1 1  -28    1   29 o 90.12344 2.073522 69.42526  -107.9 
1 1 1  -28    1   30 o 64.70444 2.337706 56.10423   104.9 
1 1 1  -28    1   31 o 20.70756 6.296313 37.86803   163.9 
1 1 1  -28    1   32 o 105.0367 1.854407 102.4926   -95.3 
1 1 1  -28    1   33 o 52.77498 2.532404 56.46832    81.9 
1 1 1  -28    2    1 o 170.4247 3.035813 148.7088    70.9 
1 1 1  -28    2    2 o 287.1046 3.863483 282.3130   -78.2 
1 1 1  -28    2    3 o 81.99512 3.598876 90.37251    -8.3 
1 1 1  -28    2    4 o 85.77976 3.760285 50.54745   -32.5 
1 1 1  -28    2    5 o 132.5662 3.219692 125.6445   173.0 
1 1 1  -28    2    6 o 79.54473 3.623715 84.24879   155.0 
1 1 1  -28    2    7 o 41.26847 6.209131 34.41898    62.1 
1 1 1  -28    2    8 o 105.4772 2.915887 125.9648    83.7 
1 1 1  -28    2    9 o 137.0444 2.881087 123.4856   107.5 
1 1 1  -28    2   10 o 29.45130 8.453975 64.79221    88.4 
1 1 1  -28    2   11 o 110.9549 3.156867 68.53774  -164.2 
1 1 1  -28    2   12 o 116.9594 3.272247 102.8110   -64.3 
1 1 1  -28    2   13 o 162.7577 2.612252 179.2000  -163.5 
1 1 1  -28    2   14 o 163.1403 2.595528 127.3864     4.1 
1 1 1  -28    2   15 o 145.5537 2.433953 154.5996    86.8 
1 1 1  -28    2   16 o 38.08022 4.880281 24.26060   -10.5 
1 1 1  -28    2   17 o 51.85806 3.706191 73.20311    99.7 
1 1 1  -28    2   18 o 137.7428 2.068640 111.2645   -40.3 
1 1 1  -28    2   19 o 146.6943 2.149880 144.6965    35.0 
1 1 1  -28    2   20 o 92.15864 2.369032 96.66327   158.1 
1 1 1  -28    2   21 o 16.66504 6.376123 34.86635    -6.1 
1 1 1  -28    2   22 o 111.7016 2.138926 92.47254   104.5 
1 1 1  -28    2   23 o 34.02541 4.950640 4.994052   -34.8 
1 1 1  -28    2   24 o 148.2597 2.232936 153.9649   -86.2 
1 1 1  -28    2   25 o 101.7058 2.312087 113.5258   160.3 
1 1 1  -28    2   26 o 64.20704 2.903546 85.97035   142.9 
1 1 1  -28    2   27 o 31.13803 4.852386 46.20157   -50.2 
1 1 1  -28    2   28 f 32.01009 4.588708 19.16305    64.8 
1 1 1  -28    2   29 o 32.21438 4.511254 30.70191   -37.5 
1 1 1  -28    2   30 o 11.38531 5.405283 20.80244    95.7 
1 1 1  -28    2   31 o 14.68338 6.121017 20.80625   -89.4 
1 1 1  -28    2   32 o 57.65742 3.007082 65.63800    59.9 
1 1 1  -28    2   33 o 56.19475 2.787993 43.73851  -127.6 
1 1 1  -28    3    1 o 56.24664 5.255107 63.46296   -31.0 
1 1 1  -28    3    2 f 145.4974 3.128707 82.27537  -147.6 
1 1 1  -28    3    3 o 28.17996 8.816296 21.68757    25.5 
1 1 1  -28    3    4 o 95.88130 3.753375 70.50423  -137.1 
1 1 1  -28    3    5 o 197.8829 3.084013 194.7356    87.8 
1 1 1  -28    3    6 o 53.51809 4.206916 49.66586   118.6 
1 1 1  -28    3    7 o 148.1714 2.981025 166.9618  -151.9 
1 1 1  -28    3    8 o 32.36127 8.164157 22.51084  -103.4 
1 1 1  -28    3    9 o 167.7899 2.858618 124.8296  -112.9 
1 1 1  -28    3   10 f 56.12950 4.222842 65.48821   -67.3 
1 1 1  -28    3   11 o 115.5408 3.101417 88.12592     2.6 
1 1 1  -28    3   12 o 143.1305 2.951838 147.9489    54.9 
1 1 1  -28    3   13 o 141.5449 2.589835 120.1170  -178.1 
1 1 1  -28    3   14 o 86.34362 2.915321 78.53585   -11.9 
1 1 1  -28    3   15 o 93.10757 2.442674 107.8154   138.5 
1 1 1  -28    3   16 o 70.28444 2.643588 87.98133   -36.9 
1 1 1  -28    3   17 o 181.6660 2.487647 153.2666   175.1 
1 1 1  -28    3   18 o 100.3656 2.457664 104.0343    35.4 
1 1 1  -28    3   19 o 108.4872 2.156373 90.24585    43.8 
1 1 1  -28    3   20 o 105.3037 2.198496 92.34016  -155.7 
1 1 1  -28    3   21 o 94.65135 2.453067 96.45195   -35.5 
1 1 1  -28    3   22 o 155.6429 2.483852 148.4498   -91.6 
1 1 1  -28    3   23 o 44.86238 4.846034 58.45861  -142.3 
1 1 1  -28    3   24 f 143.3261 2.350923 139.1242    -5.1 
1 1 1  -28    3   25 o 103.7667 2.181777 70.04762   -91.8 
1 1 1  -28    3   26 o 141.6597 2.372339 146.6001    99.7 
1 1 1  -28    3   27 f 31.57920 4.696620 58.67973  -122.5 
1 1 1  -28    3   28 o 93.03518 2.324669 106.8427     4.0 
1 1 1  -28    3   29 o 47.08912 4.022261 62.54115   165.8 
1 1 1  -28    3   30 o 40.48127 3.486267 18.43662   -51.5 
1 1 1  -28    3   31 f 40.81493 3.297185 41.52259   169.6 
1 1 1  -28    3   32 o 32.67338 3.488457 33.39220   161.3 
1 1 1  -28    3   33 o 30.94488 4.391880 28.15245   -49.2 
1 1 1  -28    4    1 o 140.6168 3.222181 135.9501    65.8 
1 1 1  -28    4    2 o 195.8046 3.214290 152.6626   -90.4 
1 1 1  -28    4    3 o 121.3791 3.409726 125.2890    16.0 
1 1 1  -28    4    4 f 190.6430 3.480206 136.2356  -138.9 
1 1 1  -28    4    5 o 97.72679 3.285712 113.1031   117.7 
1 1 1  -28    4    6 o 97.27846 3.239277 101.8023   -63.8 
1 1 1  -28    4    7 o 22.88297 8.573323 47.51698   -26.0 
1 1 1  -28    4    8 o 117.2779 3.101096 136.0301   133.9 
1 1 1  -28    4    9 o 104.2954 3.214236 87.94585   175.5 
1 1 1  -28    4   10 o 196.8162 3.104917 151.0439   104.2 
1 1 1  -28    4   11 o 104.0484 3.090841 76.92578   153.7 
1 1 1  -28    4   12 o 171.3876 2.464435 171.3923   -73.0 
1 1 1  -28    4   13 o 61.93685 3.273144 44.83435  -167.9 
1 1 1  -28    4   14 o 88.04807 2.598223 86.23763   -13.7 
1 1 1  -28    4   15 o 213.9590 2.647925 246.7033   129.8 
1 1 1  -28    4   16 o 79.31325 2.709324 63.62370  -114.7 
1 1 1  -28    4   17 o 147.8026 2.190232 146.2761    -2.5 
1 1 1  -28    4   18 o 49.06447 3.964078 68.73927    -8.9 
1 1 1  -28    4   19 o 61.93971 2.517178 46.31264   -74.7 
1 1 1  -28    4   20 o 141.3060 2.129239 121.3207    91.4 
1 1 1  -28    4   21 o 85.48625 2.526705 66.91622    10.2 
1 1 1  -28    4   22 o 32.61296 5.106317 48.74775    61.8 
1 1 1  -28    4   23 o 38.62849 4.596241 53.39036    48.7 
1 1 1  -28    4   24 o 93.43207 2.265268 105.7225  -118.3 
1 1 1  -28    4   25 o 13.65597 6.014425 9.956701   165.8 
1 1 1  -28    4   26 o 51.21096 2.756483 55.12551   104.1 
1 1 1  -28    4   27 o 60.08216 2.833420 69.96426  -118.7 
1 1 1  -28    4   28 o 14.10304 6.280644 13.26076   -17.2 
1 1 1  -28    4   29 o 71.07646 2.226097 77.29649   176.3 
1 1 1  -28    4   30 o 25.98729 5.859774 33.08941   -76.7 
1 1 1  -28    4   31 o 44.19328 3.487031 36.30122   -43.9 
1 1 1  -28    4   32 o 46.81160 2.636990 38.83187   -57.1 
1 1 1  -28    4   33 o 32.79972 3.791254 45.12066   159.7 
1 1 1  -28    5    1 o 81.45793 4.532758 96.12029   112.6 
1 1 1  -28    5    2 o 20.06505 8.157502 19.12882   -39.0 
1 1 1  -28    5    3 o 123.5883 3.539894 114.4146  -148.3 
1 1 1  -28    5    4 o 114.2834 3.269489 111.0962    -0.8 
1 1 1  -28    5    5 o 157.0450 3.416192 150.5445    92.5 
1 1 1  -28    5    6 o 183.0729 2.998734 182.9723  -119.9 
1 1 1  -28    5    7 o 78.58616 3.426270 64.30583   -35.3 
1 1 1  -28    5    8 o 74.91684 3.755099 81.68713  -106.0 
1 1 1  -28    5    9 o 81.72964 3.425434 79.06833    -7.3 
1 1 1  -28    5   10 o 129.8643 2.783931 119.2999     6.2 
1 1 1  -28    5   11 o 132.2271 3.077517 71.86956  -148.9 
1 1 1  -28    5   12 o 98.43762 2.670604 126.7569    30.7 
1 1 1  -28    5   13 o 51.83528 4.360629 58.81240  -120.4 
1 1 1  -28    5   14 o 95.01640 2.607325 104.6928   164.0 
1 1 1  -28    5   15 o 161.8251 2.233338 184.1563    55.9 
1 1 1  -28    5   16 o 192.2128 2.291890 143.7912   174.2 
1 1 1  -28    5   17 o 155.9241 2.052561 153.7719   -97.3 
1 1 1  -28    5   18 o 226.7910 2.510587 249.0186    70.7 
1 1 1  -28    5   19 o 68.84895 2.657403 57.83489  -111.3 
1 1 1  -28    5   20 o 90.33309 2.487949 77.14342   -42.5 
1 1 1  -28    5   21 f 58.75685 2.632658 34.05202    75.6 
1 1 1  -28    5   22 o 210.7066 2.474502 227.7714  -158.1 
1 1 1  -28    5   23 o 41.31505 4.073546 50.69086   -86.9 
1 1 1  -28    5   24 o 149.9931 2.145583 139.8102   -36.5 
1 1 1  -28    5   25 o 104.4881 2.081978 97.55812   121.9 
1 1 1  -28    5   26 o 19.44049 6.758463 18.05809    -5.0 
1 1 1  -28    5   27 o 59.56791 3.363654 62.35579   -12.2 
1 1 1  -28    5   28 o 51.44458 3.060154 58.44064  -158.4 
1 1 1  -28    5   29 o 42.41397 3.667907 30.19026    83.2 
1 1 1  -28    5   30 o 62.96418 1.799921 73.54798   -83.3 
1 1 1  -28    5   31 o 58.03932 2.822666 66.04225   115.5 
1 1 1  -28    5   32 o 46.44275 3.116781 45.13948    27.9 
1 1 1  -28    5   33 o 14.79846 5.897541 10.19933   129.2 
1 1 1  -28    6    1 o 109.1059 3.517874 50.49794  -107.0 
1 1 1  -28    6    2 o 125.1394 3.517603 82.90257   -97.6 
1 1 1  -28    6    3 o 200.6368 3.624598 186.8733    14.9 
1 1 1  -28    6    4 o 138.7251 3.096029 99.69012  -171.7 
1 1 1  -28    6    5 o 54.64048 4.613472 12.33245   163.5 
1 1 1  -28    6    6 o 47.96995 5.063210 63.45958   -59.9 
1 1 1  -28    6    7 o 63.06086 4.057932 59.42933  -104.5 
1 1 1  -28    6    8 o 99.10509 2.968245 130.6327  -152.2 
1 1 1  -28    6    9 o 73.22872 3.763417 53.39791  -143.3 
1 1 1  -28    6   10 o 176.9805 2.839803 110.5375   101.1 
1 1 1  -28    6   11 o 107.5128 2.799570 90.39191    86.5 
1 1 1  -28    6   12 o 146.0046 2.345081 140.3665  -146.3 
1 1 1  -28    6   13 o 90.21200 2.590792 68.49846  -136.6 
1 1 1  -28    6   14 o 48.05201 3.884763 59.73141   -31.1 
1 1 1  -28    6   15 o 144.1933 2.401959 135.9104   111.7 
1 1 1  -28    6   16 o 60.79069 3.232558 41.61055    16.9 
1 1 1  -28    6   17 o 30.22871 5.855524 54.56605   -61.8 
1 1 1  -28    6   18 o 91.79905 2.305937 83.12839   177.4 
1 1 1  -28    6   19 o 70.63338 2.493180 45.72779  -117.1 
1 1 1  -28    6   20 o 65.42466 3.130608 30.21494    25.9 
1 1 1  -28    6   21 o 114.9444 2.325955 96.89247    71.9 
1 1 1  -28    6   22 o 62.48516 2.914126 65.28204   -36.8 
1 1 1  -28    6   23 o 64.71019 2.788670 38.53465  -169.1 
1 1 1  -28    6   24 o 64.79790 2.895821 45.27072  -138.8 
1 1 1  -28    6   25 o 92.24075 1.980151 98.65566   -24.8 
1 1 1  -28    6   26 o 25.51734 5.870584 23.70396   155.8 
1 1 1  -28    6   27 f 39.75722 4.278338 30.93885   -29.9 
1 1 1  -28    6   28 o 90.80632 2.643363 91.81156  -152.9 
1 1 1  -28    6   29 o 80.20966 2.164828 76.87163    44.2 
1 1 1  -28    6   30 o 82.62951 1.919283 96.26276  -157.4 
1 1 1  -28    6   31 o 17.44360 5.954302 17.97263   -58.8 
1 1 1  -28    6   32 o 19.42994 5.790737 17.68759   166.2 
1 1 1  -28    6   33 f 38.41869 3.952716       ?       ? 
1 1 1  -28    7    1 o 52.63406 7.101397 59.74680    43.0 
1 1 1  -28    7    2 o 68.80293 4.707929 63.88720  -171.3 
1 1 1  -28    7    3 o 18.26171 8.100120 14.76483    12.7 
1 1 1  -28    7    4 o 77.14499 4.173268 79.31624   -88.0 
1 1 1  -28    7    5 o 117.0935 3.442647 113.6585   -98.0 
1 1 1  -28    7    6 o 104.3841 3.014585 97.26591  -118.8 
1 1 1  -28    7    7 o 135.0757 2.872797 138.9961   -37.1 
1 1 1  -28    7    8 o 158.3943 2.948042 142.7476    92.9 
1 1 1  -28    7    9 o 87.58440 3.338376 88.38538   179.6 
1 1 1  -28    7   10 o 88.71236 3.462888 110.9455     2.3 
1 1 1  -28    7   11 o 114.2665 2.597087 84.39442   -22.3 
1 1 1  -28    7   12 o 129.0370 2.590322 116.6277   174.2 
1 1 1  -28    7   13 o 171.3988 2.566724 165.4425   -91.2 
1 1 1  -28    7   14 o 41.41238 4.045429 89.06508    40.6 
1 1 1  -28    7   15 o 44.74814 4.075789 14.43351   -41.1 
1 1 1  -28    7   16 o 139.0086 1.988494 119.2946   147.5 
1 1 1  -28    7   17 o 213.1619 2.516493 192.9272   -19.8 
1 1 1  -28    7   18 o 102.1321 2.275261 130.7399   166.7 
1 1 1  -28    7   19 o 73.56981 2.392361 91.76054   -66.2 
1 1 1  -28    7   20 o 54.78045 3.134143 41.83675  -136.1 
1 1 1  -28    7   21 o 143.3748 2.290344 164.0404   -12.0 
1 1 1  -28    7   22 o 79.36637 2.767458 96.66904   174.3 
1 1 1  -28    7   23 o 132.0927 2.105925 114.8702    11.4 
1 1 1  -28    7   24 o 87.14011 2.254658 68.31902  -138.0 
1 1 1  -28    7   25 o 66.91638 2.554834 81.97039    25.8 
1 1 1  -28    7   26 o 46.37777 3.404268 49.83584    72.8 
1 1 1  -28    7   27 o 31.72652 4.407678 46.40843   -72.9 
1 1 1  -28    7   28 o 20.58181 7.222651 29.40503   114.8 
1 1 1  -28    7   29 o 21.08571 4.886415 20.88147    89.2 
1 1 1  -28    7   30 o 21.28759 5.598316 26.74499    22.6 
1 1 1  -28    7   31 o 40.93019 3.222695 33.67723  -160.0 
1 1 1  -28    7   32 f 16.17101 5.785556 28.49995    90.6 
1 1 1  -28    8    1 o 114.8757 3.722320 111.0374  -113.5 
1 1 1  -28    8    2 o 72.84776 4.709017 67.27570   157.0 
1 1 1  -28    8    3 o 167.8260 3.422896 186.2629   -14.3 
1 1 1  -28    8    4 o 103.7158 3.237044 94.86135   -80.5 
1 1 1  -28    8    5 o 164.1162 3.235750 147.4127   139.1 
1 1 1  -28    8    6 o 166.3917 3.050965 174.9834   168.5 
1 1 1  -28    8    7 o 52.60162 4.188869 59.37418    -6.4 
1 1 1  -28    8    8 o 130.5676 2.945302 133.0317   -92.6 
1 1 1  -28    8    9 o 119.3001 2.839805 96.18358   101.9 
1 1 1  -28    8   10 o 179.7672 2.884806 153.4595  -151.6 
1 1 1  -28    8   11 o 185.5553 2.561659 185.3907    53.2 
1 1 1  -28    8   12 o 31.33036 5.666382 25.15402   144.2 
1 1 1  -28    8   13 o 110.5004 2.359094 94.05836  -104.0 
1 1 1  -28    8   14 o 122.2459 2.303380 110.5381    89.5 
1 1 1  -28    8   15 o 134.7560 2.318716 102.3356    -6.2 
1 1 1  -28    8   16 o 35.15654 4.755874 5.467209    31.8 
1 1 1  -28    8   17 o 105.0321 2.332285 73.55953   120.6 
1 1 1  -28    8   18 o 153.2712 2.261435 149.2341  -176.9 
1 1 1  -28    8   19 o 20.59079 7.005015 21.87145  -113.9 
1 1 1  -28    8   20 o 115.5438 2.341717 114.7627    56.4 
1 1 1  -28    8   21 o 68.63471 2.578211 58.63571    56.3 
1 1 1  -28    8   22 o 17.03533 6.545735 45.51291   -60.3 
1 1 1  -28    8   23 o 81.65865 2.207274 74.55731  -176.7 
1 1 1  -28    8   24 o 109.1486 2.016947 95.77598   -57.5 
1 1 1  -28    8   25 o 68.38167 2.540861 73.79807   149.2 
1 1 1  -28    8   26 o 94.47820 2.117379 96.79582  -117.8 
1 1 1  -28    8   27 o 56.37819 2.624647 60.03445     3.8 
1 1 1  -28    8   28 o 32.82355 5.275297 16.14025  -107.5 
1 1 1  -28    8   29 o 55.61676 2.978778 67.24882    56.8 
1 1 1  -28    8   30 o 29.19224 3.531334 20.92588   -49.8 
1 1 1  -28    8   31 o 69.23747 2.221237 71.52995   175.9 
1 1 1  -28    8   32 o 37.29971 3.493331 47.39097  -120.4 
1 1 1  -28    9    1 o 125.3137 3.644996 149.5281  -105.3 
1 1 1  -28    9    2 o 198.3886 3.650500 186.8011    99.5 
1 1 1  -28    9    3 o 91.67548 3.311953 54.67148  -123.5 
1 1 1  -28    9    4 f 95.06544 3.234982 126.0705   -16.2 
1 1 1  -28    9    5 o 134.3669 2.962001 137.6662  -167.7 
1 1 1  -28    9    6 o 26.06519 8.361451 24.96478   -57.4 
1 1 1  -28    9    7 o 86.52911 3.308010 74.36568  -155.8 
1 1 1  -28    9    8 o 125.3036 2.791171 132.5812    32.6 
1 1 1  -28    9    9 o 110.0684 2.998893 103.0026   143.4 
1 1 1  -28    9   10 o 72.09738 2.932631 68.32298   134.1 
1 1 1  -28    9   11 o 113.5248 2.288693 131.2995    38.0 
1 1 1  -28    9   12 o 17.49271 6.488385 46.17687   174.0 
1 1 1  -28    9   13 f 126.7945 2.330436 101.1461  -177.0 
1 1 1  -28    9   14 f 167.6169 2.540729 146.2732   -84.5 
1 1 1  -28    9   15 o 49.30019 3.619086 88.48126  -133.7 
1 1 1  -28    9   16 o 110.3426 2.567554 93.89356    82.8 
1 1 1  -28    9   17 o 174.2878 2.178015 150.5363   -63.0 
1 1 1  -28    9   18 o 176.3565 2.278247 211.4939  -165.4 
1 1 1  -28    9   19 o 158.8194 2.149595 161.2700     0.7 
1 1 1  -28    9   20 o 19.49088 6.420776 44.22542  -159.9 
1 1 1  -28    9   21 o 85.37509 2.297142 81.78452  -100.8 
1 1 1  -28    9   22 o 134.6786 2.094014 133.0267    38.5 
1 1 1  -28    9   23 o 65.29706 2.711628 66.05640  -110.3 
1 1 1  -28    9   24 o 13.47460 6.048800 22.82537    23.4 
1 1 1  -28    9   25 o 67.96051 2.597359 84.64588   131.0 
1 1 1  -28    9   26 o 84.04428 2.445547 93.08080   -22.9 
1 1 1  -28    9   27 o 69.02957 2.062749 58.72246   134.9 
1 1 1  -28    9   28 o 45.40033 2.814433 33.91576  -130.7 
1 1 1  -28    9   29 o 82.04210 2.396239 78.14465   -10.4 
1 1 1  -28    9   30 o 37.41056 3.358057 47.83942    75.2 
1 1 1  -28    9   31 o 59.10943 2.228547 43.68319   164.4 
1 1 1  -28    9   32 o 12.10759 5.284238 10.23816     3.1 
1 1 1  -28   10    1 o 105.6490 3.576770 70.21307   -26.5 
1 1 1  -28   10    2 o 157.3455 3.311314 137.2987    13.5 
1 1 1  -28   10    3 o 61.46284 4.010521 63.60805  -138.1 
1 1 1  -28   10    4 o 77.61502 3.719200 68.64448   -64.7 
1 1 1  -28   10    5 o 125.6775 2.909668 128.1353   160.4 
1 1 1  -28   10    6 o 100.0042 3.050167 102.6869   106.0 
1 1 1  -28   10    7 o 87.78594 3.508661 73.57201   -39.7 
1 1 1  -28   10    8 o 23.33544 7.117546 71.58531     0.8 
1 1 1  -28   10    9 o 55.97540 4.381400 31.60049   -62.2 
1 1 1  -28   10   10 o 188.6530 2.613023 215.4246  -175.1 
1 1 1  -28   10   11 o 218.1703 2.807584 203.8865    36.1 
1 1 1  -28   10   12 o 53.62350 3.332074 17.78014   -75.9 
1 1 1  -28   10   13 f 74.82927 2.803492 79.74471  -152.8 
1 1 1  -28   10   14 o 161.6568 2.397271 165.1141    42.1 
1 1 1  -28   10   15 o 137.6952 2.319737 114.2162   -67.4 
1 1 1  -28   10   16 o 33.76872 4.513944 15.09943  -128.4 
1 1 1  -28   10   17 o 52.81437 3.624424 64.48663  -118.4 
1 1 1  -28   10   18 o 79.33672 2.355629 62.79439   106.0 
1 1 1  -28   10   19 o 82.92400 2.362324 44.30086   -71.7 
1 1 1  -28   10   20 o 234.9475 2.818611 205.0786    54.9 
1 1 1  -28   10   21 o 91.60334 2.314595 92.50168  -113.3 
1 1 1  -28   10   22 o 62.92952 2.935526 43.60680   164.1 
1 1 1  -28   10   23 o 77.71999 2.668856 88.69289   -25.7 
1 1 1  -28   10   24 o 40.29334 3.907204 11.63679   -54.5 
1 1 1  -28   10   25 o 108.4919 2.185388 108.4652   130.1 
1 1 1  -28   10   26 o 112.1498 2.031893 107.1377  -107.7 
1 1 1  -28   10   27 o 59.85571 2.696980 50.39404   -53.5 
1 1 1  -28   10   28 o 43.79455 3.401182 58.19705    75.6 
1 1 1  -28   10   29 o 46.54358 2.776621 56.81219    69.1 
1 1 1  -28   10   30 o 26.29297 4.955917 40.50098   -66.8 
1 1 1  -28   10   31 o 54.15414 2.295496 48.89783    72.3 
1 1 1  -28   10   32 o 51.79554 2.648870 51.20442   173.2 
1 1 1  -28   11    1 o 47.00875 6.571195 32.68040     8.0 
1 1 1  -28   11    2 o 120.2406 3.287077 139.1321    79.4 
1 1 1  -28   11    3 o 57.56662 4.936368 52.04780  -155.9 
1 1 1  -28   11    4 f 90.46298 3.342434 80.35140  -145.1 
1 1 1  -28   11    5 o 108.0585 3.465636 91.78403   -29.7 
1 1 1  -28   11    6 f 91.48620 3.233240 86.90419    17.5 
1 1 1  -28   11    7 f 240.9191 3.631340 232.7451   117.0 
1 1 1  -28   11    8 o 119.0963 3.185072 103.0859  -114.9 
1 1 1  -28   11    9 o 53.78067 2.985080 62.00217    62.3 
1 1 1  -28   11   10 f 112.4040 2.172432 59.37329  -106.3 
1 1 1  -28   11   11 o 157.2074 2.397609 117.4453    26.4 
1 1 1  -28   11   12 f 144.6662 2.276067 97.35498   130.1 
1 1 1  -28   11   13 o 91.24923 2.296987 75.56004  -105.8 
1 1 1  -28   11   14 o 92.05359 2.515456 72.71620   -96.0 
1 1 1  -28   11   15 o 184.5812 2.412513 155.2929    51.4 
1 1 1  -28   11   16 o 75.47538 2.546293 109.2366  -143.6 
1 1 1  -28   11   17 o 40.01141 3.717742 43.17510    56.7 
1 1 1  -28   11   18 o 100.3088 2.033842 96.88022  -106.2 
1 1 1  -28   11   19 o 48.83107 3.593481 49.38830   123.1 
1 1 1  -28   11   20 o 120.8843 2.205677 98.89058  -132.8 
1 1 1  -28   11   21 f 82.13705 2.539996 85.36125   155.9 
1 1 1  -28   11   22 o 141.3763 2.279112 128.1998    73.1 
1 1 1  -28   11   23 o 51.93081 3.697268 54.23413   150.0 
1 1 1  -28   11   24 o 20.91044 6.935470 8.535817   -33.5 
1 1 1  -28   11   25 o 49.58371 3.554016 29.26600  -178.9 
1 1 1  -28   11   26 o 54.81471 2.922866 57.17020   -87.7 
1 1 1  -28   11   27 o 60.61330 2.525619 44.36422    41.2 
1 1 1  -28   11   28 o 32.32813 4.028042 42.28714   169.3 
1 1 1  -28   11   29 o 84.82164 2.009372 84.86160   -92.2 
1 1 1  -28   11   30 o 44.23397 3.232218 40.61942    26.0 
1 1 1  -28   11   31 o 20.85130 6.061418 11.70949    93.8 
1 1 1  -28   11   32 o 26.26735 4.950294       ?       ? 
1 1 1  -28   12    1 o 128.2797 3.322181 103.7653    91.6 
1 1 1  -28   12    2 o 75.73866 3.814709 75.60439  -103.3 
1 1 1  -28   12    3 o 36.81164 7.198826 47.49041   -14.2 
1 1 1  -28   12    4 o 136.4318 3.235999 128.2806    73.2 
1 1 1  -28   12    5 o 62.85013 4.428245 45.48182  -124.7 
1 1 1  -28   12    6 o 127.5850 3.088253 64.96301   -55.8 
1 1 1  -28   12    7 o 49.28425 4.723162 27.18571   -68.2 
1 1 1  -28   12    8 o 13.34493 6.034668 19.10580  -145.9 
1 1 1  -28   12    9 o 79.72501 2.382299 94.68374  -105.8 
1 1 1  -28   12   10 o 53.35471 3.022375 75.87601   -51.7 
1 1 1  -28   12   11 o 122.8125 2.307828 98.22633    75.1 
1 1 1  -28   12   12 o 151.2550 2.253421 164.8850  -175.4 
1 1 1  -28   12   13 o 127.9504 2.333582 117.5423  -143.6 
1 1 1  -28   12   14 o 131.5791 2.305745 133.3496    33.4 
1 1 1  -28   12   15 o 37.14043 4.192356 17.02926   -36.0 
1 1 1  -28   12   16 o 31.15881 4.882996 24.00865   -59.3 
1 1 1  -28   12   17 o 101.4163 2.302662 90.81021   -52.7 
1 1 1  -28   12   18 o 114.9635 2.103400 90.86320  -169.2 
1 1 1  -28   12   19 o 61.15717 3.252318 76.07410   139.0 
1 1 1  -28   12   20 o 93.71519 2.175646 73.39950   -58.1 
1 1 1  -28   12   21 o 42.21938 3.949392 42.72058   179.4 
1 1 1  -28   12   22 o 84.81757 2.210806 103.7146   -42.9 
1 1 1  -28   12   23 o 16.50749 6.509865 39.19110   -61.2 
1 1 1  -28   12   24 o 36.81090 4.510572 55.29916    53.4 
1 1 1  -28   12   25 o 45.45232 3.111349 54.32290    51.9 
1 1 1  -28   12   26 o 107.8363 2.187385 102.0761  -119.0 
1 1 1  -28   12   27 o 70.32018 2.252556 69.36135    74.5 
1 1 1  -28   12   28 o 100.9498 1.683190 96.41066    65.4 
1 1 1  -28   12   29 o 61.35870 2.438682 72.95702   -97.7 
1 1 1  -28   12   30 o 15.16596 5.709450 5.734433   -76.6 
1 1 1  -28   12   31 o 28.63499 4.418154 23.80182   128.3 
1 1 1  -28   13    1 f 83.37133 4.167227 82.20016   178.8 
1 1 1  -28   13    2 o 61.43638 4.854418 54.18900    64.9 
1 1 1  -28   13    3 o 21.53983 8.274582 21.29325   -57.2 
1 1 1  -28   13    4 o 105.8306 2.895189 92.50157   -94.8 
1 1 1  -28   13    5 o 40.01710 5.353081 48.34570  -104.0 
1 1 1  -28   13    6 o 36.11801 5.572655 68.34190    74.5 
1 1 1  -28   13    7 o 42.26758 5.190048 77.45528   -50.2 
1 1 1  -28   13    8 o 90.91495 2.318565 93.66507   154.6 
1 1 1  -28   13    9 o 79.03426 2.560637 93.57173   -50.5 
1 1 1  -28   13   10 o 173.7769 2.400650 194.2597   164.7 
1 1 1  -28   13   11 o 113.8150 2.523194 124.0516   -58.8 
1 1 1  -28   13   12 o 92.74532 2.390526 128.2564    44.0 
1 1 1  -28   13   13 o 49.25316 3.145888 50.76013   -14.4 
1 1 1  -28   13   14 o 122.6889 2.377589 141.4529   154.8 
1 1 1  -28   13   15 o 31.96335 4.982136 31.06753   -80.9 
1 1 1  -28   13   16 o 113.3480 2.202910 127.3033   -37.7 
1 1 1  -28   13   17 o 81.28362 2.043772 66.16595  -114.2 
1 1 1  -28   13   18 o 110.7314 1.901019 82.42621    84.8 
1 1 1  -28   13   19 o 61.60537 2.569279 61.51286    89.3 
1 1 1  -28   13   20 o 148.2797 2.082554 109.7210  -105.7 
1 1 1  -28   13   21 o 29.25465 6.109770 31.90881   173.9 
1 1 1  -28   13   22 o 32.96364 5.398442 21.04181   -74.0 
1 1 1  -28   13   23 o 124.5049 2.223025 96.06699   115.3 
1 1 1  -28   13   24 o 150.4712 1.948701 157.6322     8.0 
1 1 1  -28   13   25 o 167.0702 1.984500 162.6558  -155.6 
1 1 1  -28   13   26 o 35.00518 4.327294 22.53249  -147.8 
1 1 1  -28   13   27 o 49.07655 3.113045 55.10614   -98.1 
1 1 1  -28   13   28 o 15.72583 5.979113 19.93875   133.8 
1 1 1  -28   13   29 o 65.96487 2.109734 79.30022  -110.9 
1 1 1  -28   13   30 o 27.80440 5.141067 39.44233   -13.8 
1 1 1  -28   13   31 o 28.79370 4.304778 30.98587    92.1 
1 1 1  -28   14    1 o 102.0202 3.497431 77.66702   104.7 
1 1 1  -28   14    2 o 121.9023 3.113820 93.08201   166.9 
1 1 1  -28   14    3 f 123.8669 2.934897 125.9233    30.6 
1 1 1  -28   14    4 o 11.95299 5.878786 12.93499   -34.4 
1 1 1  -28   14    5 o 117.6217 2.902904 103.8213   -40.9 
1 1 1  -28   14    6 o 85.89990 3.120605 83.71203   -61.6 
1 1 1  -28   14    7 o 15.70916 6.549098 30.12886     8.8 
1 1 1  -28   14    8 o 173.3049 2.553830 160.4677  -167.9 
1 1 1  -28   14    9 o 28.94734 4.364573 20.21170   145.8 
1 1 1  -28   14   10 o 46.88362 2.904020 10.14968    61.1 
1 1 1  -28   14   11 o 77.16740 2.251299 108.8783    94.5 
1 1 1  -28   14   12 o 84.68019 2.288330 105.4332  -169.0 
1 1 1  -28   14   13 o 51.97718 2.903196 30.59655     6.1 
1 1 1  -28   14   14 o 87.71304 2.113928 56.73469   -71.8 
1 1 1  -28   14   15 o 41.95087 3.791699 16.47394  -127.9 
1 1 1  -28   14   16 o 136.5149 2.144734 96.33753     7.4 
1 1 1  -28   14   17 o 183.5262 2.250776 167.3428  -161.4 
1 1 1  -28   14   18 o 29.32996 5.961822 3.994139    16.6 
1 1 1  -28   14   19 o 77.74232 2.596166 95.38667   -76.3 
1 1 1  -28   14   20 o 35.33397 4.364782 22.56560   160.9 
1 1 1  -28   14   21 o 69.89413 2.471967 42.29318    29.7 
1 1 1  -28   14   22 o 117.0776 2.104209 123.3788  -139.6 
1 1 1  -28   14   23 o 38.06139 4.469919 32.91205    15.8 
1 1 1  -28   14   24 o 118.0650 2.104886 115.9922   134.6 
1 1 1  -28   14   25 o 80.40713 2.542862 60.64127   -44.8 
1 1 1  -28   14   26 o 45.78137 4.223008 44.46069    -6.9 
1 1 1  -28   14   27 o 31.51183 3.891502 38.44957   121.1 
1 1 1  -28   14   28 f 62.96803 2.524295 66.33504    59.6 
1 1 1  -28   14   29 o 23.43904 5.088220 46.72495  -118.1 
1 1 1  -28   14   30 o 24.47143 5.264997 18.04196  -170.4 
1 1 1  -28   15    1 o 107.6288 3.265785 86.43637  -110.8 
1 1 1  -28   15    2 o 99.69368 3.177057 85.52848    21.8 
1 1 1  -28   15    3 o 24.26871 7.340788 45.74366   122.6 
1 1 1  -28   15    4 o 57.84672 4.003250 42.45372    66.2 
1 1 1  -28   15    5 o 64.28748 3.395032 57.85993  -161.4 
1 1 1  -28   15    6 o 78.49390 2.842395 44.18312   -51.8 
1 1 1  -28   15    7 o 82.26919 1.968570 101.5700    -9.8 
1 1 1  -28   15    8 o 55.99518 2.605938 69.07021   -72.0 
1 1 1  -28   15    9 o 83.80344 2.208465 61.87298   160.2 
1 1 1  -28   15   10 o 66.29385 2.175565 44.52343   -32.4 
1 1 1  -28   15   11 o 11.01777 4.863265 3.337966   -68.4 
1 1 1  -28   15   12 f 164.3131 2.235557 171.3555    82.8 
1 1 1  -28   15   13 o 39.45501 3.036369 83.88393   -57.5 
1 1 1  -28   15   14 o 119.0851 2.158144 130.5980  -154.5 
1 1 1  -28   15   15 o 79.36683 2.281046 77.65813   -53.4 
1 1 1  -28   15   16 o 84.33643 2.311626 57.91058   -53.0 
1 1 1  -28   15   17 o 135.4667 2.186559 137.9656   -41.2 
1 1 1  -28   15   18 o 200.8867 2.365011 148.7645   127.4 
1 1 1  -28   15   19 o 24.06236 6.233163 5.185253    74.4 
1 1 1  -28   15   20 o 41.62361 3.464502 26.87228    48.8 
1 1 1  -28   15   21 o 81.05956 2.168295 79.66819  -119.6 
1 1 1  -28   15   22 o 62.63520 2.685231 56.37183   -74.7 
1 1 1  -28   15   23 o 46.06347 3.425415 48.28302  -154.6 
1 1 1  -28   15   24 o 75.39793 2.351436 78.50902    50.0 
1 1 1  -28   15   25 o 70.62531 2.484274 77.08928  -125.9 
1 1 1  -28   15   26 o 14.89208 5.731481 21.06128  -103.6 
1 1 1  -28   15   27 o 26.26896 5.561049 4.382261  -161.7 
1 1 1  -28   15   28 o 48.52465 2.290162 60.81767   143.2 
1 1 1  -28   15   29 o 37.98567 3.248968 44.59706   -64.7 
1 1 1  -28   15   30 o 39.85978 3.821888 29.50587  -173.7 
1 1 1  -28   16    1 o 115.9601 2.690845 89.12267  -145.9 
1 1 1  -28   16    2 o 50.46268 3.704051 83.18456    96.4 
1 1 1  -28   16    3 o 132.7309 2.341712 112.3706    39.7 
1 1 1  -28   16    4 o 47.19674 3.920157 29.81514  -123.4 
1 1 1  -28   16    5 o 53.72406 3.465597 45.73964   -13.7 
1 1 1  -28   16    6 o 92.22736 2.367669 99.94159   -78.5 
1 1 1  -28   16    7 o 58.49709 2.241851 72.59084    15.8 
1 1 1  -28   16    8 o 57.55390 2.234171 52.38596   150.6 
1 1 1  -28   16    9 o 108.9038 1.774387 108.5220   162.5 
1 1 1  -28   16   10 o 60.49078 1.768868 63.39674   -65.2 
1 1 1  -28   16   11 o 21.03956 3.976569 49.64913   -64.0 
1 1 1  -28   16   12 o 12.12928 4.808067 5.448149  -113.0 
1 1 1  -28   16   13 o 120.6844 1.822857 102.0569    81.7 
1 1 1  -28   16   14 o 76.36964 2.273526 80.33131   -46.0 
1 1 1  -28   16   15 o 95.63543 2.392124 84.45429   157.0 
1 1 1  -28   16   16 o 9.970672 4.763478 29.21651   -77.8 
1 1 1  -28   16   17 o 185.5525 2.372423 177.1942  -119.1 
1 1 1  -28   16   18 o 137.1899 1.979905 164.9084    10.9 
1 1 1  -28   16   19 o 19.69134 6.697623 9.673879   130.8 
1 1 1  -28   16   20 o 88.86308 2.578329 106.6485   135.3 
1 1 1  -28   16   21 o 102.7220 2.485536 78.08571    39.3 
1 1 1  -28   16   22 o 54.25772 3.210456 51.51780  -110.2 
1 1 1  -28   16   23 o 36.64903 4.134360 36.00600     6.0 
1 1 1  -28   16   24 o 82.01725 2.482672 71.48006   130.1 
1 1 1  -28   16   25 o 63.14555 2.683941 52.72224  -139.3 
1 1 1  -28   16   26 o 39.21837 3.206928 45.15699    36.5 
1 1 1  -28   16   27 o 45.59741 3.040274 58.50837  -159.7 
1 1 1  -28   16   28 o 33.62273 3.536658 36.03300   -44.2 
1 1 1  -28   16   29 o 13.64406 5.804715 32.44604  -103.0 
1 1 1  -28   16   30 f 101.4944 1.867620       ?       ? 
1 1 1  -28   17    1 o 21.95604 7.349770 17.24110   108.1 
1 1 1  -28   17    2 f 54.43077 3.429259 89.07014    -9.2 
1 1 1  -28   17    3 o 119.0342 2.489018 132.6519    66.9 
1 1 1  -28   17    4 o 63.82246 2.605446 61.80991   154.4 
1 1 1  -28   17    5 o 47.15319 3.173682 60.50612   -30.7 
1 1 1  -28   17    6 o 107.0559 1.745904 124.3982   -51.8 
1 1 1  -28   17    7 o 74.61495 1.228601 96.26144  -125.7 
1 1 1  -28   17    8 o 113.4377 8.867024 99.59263     5.4 
1 1 1  -28   17    9 o 73.17692 8.083071 74.88400  -155.2 
1 1 1  -28   17   10 o 143.9728 4.510087 153.9483   -62.7 
1 1 1  -28   17   11 o 103.8825 4.493823 85.32563    89.6 
1 1 1  -28   17   12 o 124.5197 4.492178 80.27965   176.5 
1 1 1  -28   17   13 f 141.8851 1.874299 146.6878   -49.4 
1 1 1  -28   17   14 o 29.26225 3.091463 28.83119    67.4 
1 1 1  -28   17   15 o 50.57925 2.476937 33.23625   141.8 
1 1 1  -28   17   16 o 64.87318 2.497570 78.54337   -82.3 
1 1 1  -28   17   17 o 16.50547 6.107529 19.72844   -67.3 
1 1 1  -28   17   18 f 66.85445 2.516530 73.62334   161.8 
1 1 1  -28   17   19 o 16.69224 6.614468 22.47141    12.9 
1 1 1  -28   17   20 o 102.3766 2.330673 97.07921   -15.6 
1 1 1  -28   17   21 o 38.50366 3.724790 54.13366    19.2 
1 1 1  -28   17   22 o 57.50457 2.862934 66.35349  -133.4 
1 1 1  -28   17   23 o 67.25529 2.519763 86.01721   146.1 
1 1 1  -28   17   24 o 72.64732 2.555606 72.54504   -49.2 
1 1 1  -28   17   25 o 13.17958 6.079238 23.61606   -70.9 
1 1 1  -28   17   26 o 40.88900 3.208153 43.99521    22.3 
1 1 1  -28   17   27 o 28.19226 5.098098 16.57654   -70.1 
1 1 1  -28   17   28 o 34.35115 3.380044 47.22431  -168.0 
1 1 1  -28   17   29 o 14.02006 5.776412 16.66736   137.5 
1 1 1  -28   18    1 o 94.84138 2.511734 72.33902  -138.1 
1 1 1  -28   18    2 o 82.40007 2.841906 104.8061    24.1 
1 1 1  -28   18    3 f 38.64799 3.766650 51.22346   -11.0 
1 1 1  -28   18    4 o 15.33088 5.847209 11.49660   168.5 
1 1 1  -28   18    5 o 81.55424 1.443605 71.45313   -91.9 
1 1 1  -28   18    6 o 20.29990 9.550179 25.27387    56.1 
1 1 1  -28   18    7 o 27.71909 11.02473 24.18348   125.4 
1 1 1  -28   18    8 o 102.7377 5.657667 116.5817   119.5 
1 1 1  -28   18    9 o 71.20309 7.059505 97.19580   -49.6 
1 1 1  -28   18   10 o 59.96653 7.869709 48.79899   138.9 
1 1 1  -28   18   11 o 115.9687 4.331425 107.2274   -61.6 
1 1 1  -28   18   12 o 118.1265 4.894829 100.0393  -151.2 
1 1 1  -28   18   13 f 137.5619 4.224411 127.4754    32.6 
1 1 1  -28   18   14 o 27.64020 10.07241 36.16697  -100.1 
1 1 1  -28   18   15 o 48.17282 2.138579 39.98165   175.4 
1 1 1  -28   18   16 o 45.90509 2.584546 60.98632  -165.6 
1 1 1  -28   18   17 o 32.30592 4.239259 44.54198   -86.2 
1 1 1  -28   18   18 o 144.6782 2.037947 164.7850    26.1 
1 1 1  -28   18   19 o 97.85889 2.051413 92.18905  -179.1 
1 1 1  -28   18   20 o 93.03442 2.034718 90.72567    10.6 
1 1 1  -28   18   21 o 26.05738 4.818411 16.02783    26.2 
1 1 1  -28   18   22 o 19.22888 6.439931 19.52935   -48.0 
1 1 1  -28   18   23 o 60.38646 2.952375 47.77176     3.5 
1 1 1  -28   18   24 o 59.13282 3.085294 58.70372  -144.3 
1 1 1  -28   18   25 o 43.25644 3.774384 37.17878   136.1 
1 1 1  -28   18   26 o 32.07097 3.910434 54.77288    95.5 
1 1 1  -28   18   27 o 31.23765 4.164896 33.47515  -105.7 
1 1 1  -28   18   28 o 86.68993 2.127655 87.22594   -21.9 
1 1 1  -28   18   29 o 13.66597 5.575339       ?       ? 
1 1 1  -28   19    1 f 65.33836 3.045899 40.28990    42.3 
1 1 1  -28   19    2 o 49.29033 3.291417 65.46789    90.6 
1 1 1  -28   19    3 o 86.63764 2.002351 94.16888    60.1 
1 1 1  -28   19    4 o 72.85445 1.643446 74.15680   -74.3 
1 1 1  -28   19    5 o 23.48588 10.33425 21.95208   149.3 
1 1 1  -28   19    6 o 97.01559 6.082437 93.08030   -36.7 
1 1 1  -28   19    7 o 124.5619 3.983117 106.0402  -151.3 
1 1 1  -28   19    8 o 47.65540 9.643715 37.75375   113.8 
1 1 1  -28   19    9 o 111.5216 5.212815 106.1391   -92.4 
1 1 1  -28   19   10 o 102.2374 4.288130 67.76154   176.7 
1 1 1  -28   19   11 o 78.52251 5.518433 92.07035    34.8 
1 1 1  -28   19   12 o 55.24636 8.317140 58.34560  -165.7 
1 1 1  -28   19   13 o 87.64426 5.085647 64.27405   -85.7 
1 1 1  -28   19   14 o 44.55233 8.997707 23.24028   -13.8 
1 1 1  -28   19   15 o 116.2184 5.183971 81.21470   134.1 
1 1 1  -28   19   16 o 79.10792 1.678950 55.34717   -91.8 
1 1 1  -28   19   17 o 93.24770 2.030427 84.78725    58.6 
1 1 1  -28   19   18 o 86.06683 2.068186 96.90829  -152.2 
1 1 1  -28   19   19 o 21.18374 5.815513 28.04690   179.2 
1 1 1  -28   19   20 o 45.79748 3.486574 60.28914    87.9 
1 1 1  -28   19   21 o 49.22905 3.227196 66.86733    42.8 
1 1 1  -28   19   22 o 51.88714 3.103607 67.71413    11.1 
1 1 1  -28   19   23 o 50.94347 3.434970 58.46642    19.6 
1 1 1  -28   19   24 o 56.77778 2.742556 54.22027  -122.0 
1 1 1  -28   19   25 o 11.49845 5.206391 17.84552   -21.2 
1 1 1  -28   19   26 o 18.69553 6.227683 21.42502     8.2 
1 1 1  -28   19   27 o 45.90769 2.593780 53.49681  -146.1 
1 1 1  -28   19   28 o 55.91979 1.975968 59.25646  -147.1 
1 1 1  -28   20    1 o 50.02298 3.390676 59.63434  -159.7 
1 1 1  -28   20    2 o 51.36591 2.596787 52.91134    49.0 
1 1 1  -28   20    3 f 33.82454 3.459720 44.61795   -77.1 
1 1 1  -28   20    4 o 26.32941 11.11011 25.35138    25.5 
1 1 1  -28   20    5 o 44.69754 10.56777 41.83392  -120.7 
1 1 1  -28   20    6 o 119.5460 4.965069 90.90101    56.8 
1 1 1  -28   20    7 o 74.17901 6.091768 52.06379   -20.1 
1 1 1  -28   20    8 o 37.13871 10.07052 38.33130   144.7 
1 1 1  -28   20    9 o 68.82171 6.188411 73.47434    73.3 
1 1 1  -28   20   10 o 48.69895 9.747778 50.91222  -126.7 
1 1 1  -28   20   11 o 30.57090 10.85606 55.37136  -151.1 
1 1 1  -28   20   12 o 22.01204 9.565891 38.39434  -140.4 
1 1 1  -28   20   13 o 77.44123 6.836069 61.80054   -87.1 
1 1 1  -28   20   14 o 112.9650 6.077724 108.2220    10.4 
1 1 1  -28   20   15 o 30.22822 11.65902 67.20174   168.6 
1 1 1  -28   20   16 o 111.8445 4.710279 89.11292   134.1 
1 1 1  -28   20   17 o 99.49699 1.759057 116.2683   -78.0 
1 1 1  -28   20   18 o 47.58467 2.657326 66.56851   -10.7 
1 1 1  -28   20   19 o 67.68153 2.414571 63.12930   173.7 
1 1 1  -28   20   20 o 139.8974 1.930194 118.8829   -33.8 
1 1 1  -28   20   21 o 11.50179 5.242701 5.437325   171.2 
1 1 1  -28   20   22 o 73.81388 2.429412 86.63705    55.5 
1 1 1  -28   20   23 o 15.18929 6.012764 51.42983   -93.5 
1 1 1  -28   20   24 o 21.80454 6.727219 31.24981   176.3 
1 1 1  -28   20   25 o 45.36078 3.084254 48.75584   -52.5 
1 1 1  -28   20   26 o 66.21218 2.097824 64.81645   138.4 
1 1 1  -28   20   27 o 57.48186 2.585149 58.62955     6.9 
1 1 1  -28   21    1 o 33.90366 3.852626 37.64756   -44.1 
1 1 1  -28   21    2 o 43.53419 2.403239 62.70330   101.4 
1 1 1  -28   21    3 o 68.28831 7.048150 102.7729    80.0 
1 1 1  -28   21    4 o 74.74617 6.385898 87.08654   -79.5 
1 1 1  -28   21    5 o 21.15409 9.623280 35.92770   -23.8 
1 1 1  -28   21    6 o 95.33060 6.772158 68.90015   -14.8 
1 1 1  -28   21    7 o 29.24738 10.74150 47.66674   -80.2 
1 1 1  -28   21    8 o 86.94169 5.380924 94.52504   130.5 
1 1 1  -28   21    9 o 65.26980 5.492145 65.84209   -64.4 
1 1 1  -28   21   10 o 47.60795 9.845883 22.43110    13.0 
1 1 1  -28   21   11 o 31.18956 10.81596 20.82615   126.9 
1 1 1  -28   21   12 o 16.63114 8.253551 47.98112   -74.3 
1 1 1  -28   21   13 o 46.65056 11.55320 69.00021   151.6 
1 1 1  -28   21   14 f 19.65303 9.366613 3.851555    36.5 
1 1 1  -28   21   15 o 47.37669 9.062894 44.44367    57.4 
1 1 1  -28   21   16 o 51.84337 5.658685 67.32927     8.7 
1 1 1  -28   21   17 o 67.92348 7.871236 61.98126   136.1 
1 1 1  -28   21   18 o 70.25960 1.602396 60.63365   170.6 
1 1 1  -28   21   19 o 78.64870 1.904963 69.56230   126.9 
1 1 1  -28   21   20 o 47.13163 2.963056 46.35989    24.4 
1 1 1  -28   21   21 o 49.39800 2.948930 71.84397    59.1 
1 1 1  -28   21   22 o 81.41843 1.971256 81.59929   -29.9 
1 1 1  -28   21   23 o 44.88376 3.617658 31.39884    68.0 
1 1 1  -28   21   24 o 55.93560 2.826850 51.44444   -86.2 
1 1 1  -28   21   25 o 53.26996 2.354269 57.27730     3.5 
1 1 1  -28   21   26 o 81.61774 1.936772 82.85620   146.0 
1 1 1  -28   21   27 o 42.02288 2.888230       ?       ? 
1 1 1  -28   22    1 o 57.11627 2.198204 74.03491    65.1 
1 1 1  -28   22    2 o 49.01060 9.544635 30.88422    46.0 
1 1 1  -28   22    3 o 23.48296 10.92058 35.70047   105.7 
1 1 1  -28   22    4 o 31.42417 12.01695 45.76368   -99.6 
1 1 1  -28   22    5 o 18.25621 8.795361 16.08998  -170.3 
1 1 1  -28   22    6 o 79.17957 5.853260 65.34763   -39.4 
1 1 1  -28   22    7 o 43.33911 10.97722 19.47043    -6.5 
1 1 1  -28   22    8 o 144.0179 5.070130 131.3491   175.3 
1 1 1  -28   22    9 o 77.84859 6.413588 66.86234    41.7 
1 1 1  -28   22   10 o 105.1951 5.037279 93.07536   -67.7 
1 1 1  -28   22   11 o 28.22049 11.38178 36.47813    18.8 
1 1 1  -28   22   12 o 68.61961 6.376986 33.19820   111.9 
1 1 1  -28   22   13 o 126.0369 5.762644 97.01810  -139.2 
1 1 1  -28   22   14 o 66.70580 6.781439 63.21950    52.1 
1 1 1  -28   22   15 o 76.16662 6.333697 78.06290   159.0 
1 1 1  -28   22   16 o 56.14813 5.787835 48.60729   -18.4 
1 1 1  -28   22   17 o 23.00237 9.066450 45.77274   -83.1 
1 1 1  -28   22   18 o 38.48273 1.681373 28.01738   -52.5 
1 1 1  -28   22   19 o 32.36449 2.977897 19.56106   130.7 
1 1 1  -28   22   20 o 62.48685 2.386536 70.60591   -91.9 
1 1 1  -28   22   21 o 61.43626 2.624076 39.96479    75.0 
1 1 1  -28   22   22 o 30.48293 5.455950 32.51666  -124.2 
1 1 1  -28   22   23 o 31.59744 3.799671 32.95434    78.5 
1 1 1  -28   22   24 o 93.02928 2.073654 76.57000    66.5 
1 1 1  -28   22   25 f 77.91497 2.008364 66.25491  -106.5 
1 1 1  -28   22   26 o 74.17827 1.977892 69.79903   171.6 
1 1 1  -28   23    1 o 24.92154 3.287812 40.27380  -168.2 
1 1 1  -28   23    2 o 79.48015 7.630438 69.60600   -57.0 
1 1 1  -28   23    3 o 34.35463 11.84349 26.03866  -133.2 
1 1 1  -28   23    4 o 26.19660 11.66736 41.46734    41.2 
1 1 1  -28   23    5 o 109.3744 4.802289 113.5389   -77.5 
1 1 1  -28   23    6 o 37.89127 11.52815 50.61601    40.0 
1 1 1  -28   23    7 o 45.89949 9.077693 45.30643    21.5 
1 1 1  -28   23    8 o 23.34807 10.40393 15.97848  -135.0 
1 1 1  -28   23    9 o 34.70416 11.44568 39.77584    34.5 
1 1 1  -28   23   10 o 50.89545 10.42275 38.33612    -6.8 
1 1 1  -28   23   11 o 45.56242 11.59934 55.26504  -135.4 
1 1 1  -28   23   12 o 62.13957 10.35476 49.76346   113.6 
1 1 1  -28   23   13 o 17.84567 8.447833 27.02143   -61.3 
1 1 1  -28   23   14 o 54.13678 6.065524 54.93917  -101.5 
1 1 1  -28   23   15 o 86.40279 6.121624 66.84147    56.4 
1 1 1  -28   23   16 o 107.4727 5.273361 124.4236   157.3 
1 1 1  -28   23   17 o 85.71629 5.361362 74.23134    75.2 
1 1 1  -28   23   18 o 71.80074 6.769581 94.55244  -167.9 
1 1 1  -28   23   19 o 29.80897 2.670689 35.53758    21.2 
1 1 1  -28   23   20 o 30.28611 3.632558 13.97342  -146.2 
1 1 1  -28   23   21 o 98.87035 1.946584 97.04733    74.8 
1 1 1  -28   23   22 o 80.08974 2.111744 79.86989   -88.4 
1 1 1  -28   23   23 o 17.90267 6.435003 23.16722  -132.6 
1 1 1  -28   23   24 o 12.56093 5.627227 15.70932   -67.7 
1 1 1  -28   23   25 o 13.02658 5.454192 26.48587   -37.7 
1 1 1  -28   24    1 o 33.34216 12.08881 29.79340   -64.9 
1 1 1  -28   24    2 o 125.5348 5.122887 111.6380    79.8 
1 1 1  -28   24    3 o 51.43986 11.07647 33.58144  -163.3 
1 1 1  -28   24    4 o 80.69257 9.388310 78.15318   179.5 
1 1 1  -28   24    5 o 92.35307 7.859303 63.55114  -102.0 
1 1 1  -28   24    6 o 17.48500 8.241050 16.81334  -116.0 
1 1 1  -28   24    7 o 75.63599 6.101448 56.30057    80.4 
1 1 1  -28   24    8 o 39.47508 10.67179 41.09541   124.9 
1 1 1  -28   24    9 o 23.97211 11.14830 19.12333  -111.1 
1 1 1  -28   24   10 o 104.2557 4.985160 85.78423  -111.9 
1 1 1  -28   24   11 o 26.50664 11.09305 54.63798    65.4 
1 1 1  -28   24   12 o 22.91611 10.28836 50.36460   -25.0 
1 1 1  -28   24   13 o 109.5730 5.108581 120.3135   158.8 
1 1 1  -28   24   14 o 30.67479 12.31966 38.97394    20.5 
1 1 1  -28   24   15 o 59.92692 8.201245 79.82113  -138.7 
1 1 1  -28   24   16 o 44.91195 8.223856 38.04959   -60.4 
1 1 1  -28   24   17 f 32.18046 10.46244 26.34605    37.3 
1 1 1  -28   24   18 o 26.54798 11.09260 38.40828    53.9 
1 1 1  -28   24   19 o 54.00827 6.007125 42.00071   114.7 
1 1 1  -28   24   20 o 8.694385 4.106228 6.434533   -24.9 
1 1 1  -28   24   21 o 10.72190 4.867326 36.92583   107.6 
1 1 1  -28   24   22 o 40.91859 3.600130 32.40366  -157.4 
1 1 1  -28   24   23 o 26.47557 5.702094 21.98917   115.0 
1 1 1  -28   24   24 o 33.35666 3.404195 43.41293   -18.3 
1 1 1  -28   25    1 f 53.56716 10.68043 52.83793    33.7 
1 1 1  -28   25    2 o 47.53286 7.048708 21.12185    70.3 
1 1 1  -28   25    3 o 22.43434 10.25633 30.89969    79.4 
1 1 1  -28   25    4 o 66.21406 8.322494 89.42324  -156.2 
1 1 1  -28   25    5 o 39.01098 13.90536 56.41467   -33.7 
1 1 1  -28   25    6 o 47.09683 8.897306 25.78431   -91.1 
1 1 1  -28   25    7 f 56.99170 8.231854 71.23946    67.8 
1 1 1  -28   25    8 o 86.39936 6.496412 88.79845    50.6 
1 1 1  -28   25    9 o 20.99475 10.08542 18.01579   -26.6 
1 1 1  -28   25   10 o 55.16879 9.835453 39.52145   -20.0 
1 1 1  -28   25   11 o 32.10380 11.36600 46.27489  -162.3 
1 1 1  -28   25   12 o 77.41212 4.716179 59.87290   135.9 
1 1 1  -28   25   13 o 42.63805 11.86477 21.72914   -77.2 
1 1 1  -28   25   14 o 23.65272 10.73130 3.969507    74.2 
1 1 1  -28   25   15 o 71.50228 5.436724 73.77222   120.8 
1 1 1  -28   25   16 o 73.13271 7.135774 81.83280   159.2 
1 1 1  -28   25   17 o 20.97289 9.801772 5.290982    22.8 
1 1 1  -28   25   18 o 36.67648 9.915825 44.58920    55.5 
1 1 1  -28   25   19 o 35.85839 8.814814 40.72905   138.2 
1 1 1  -28   25   20 o 35.22973 2.195463 47.39533  -101.6 
1 1 1  -28   25   21 o 31.30734 3.312261 46.18589    39.2 
1 1 1  -28   25   22 o 13.23949 5.493420 9.390465    99.1 
1 1 1  -28   25   23 o 8.201600 4.063969 4.203397    51.0 
1 1 1  -28   26    1 o 61.64563 11.13292 70.44627   170.0 
1 1 1  -28   26    2 o 61.44611 8.353071 47.91465    38.1 
1 1 1  -28   26    3 o 42.47691 12.53651 63.13113  -126.5 
1 1 1  -28   26    4 o 48.63427 12.94633 32.48893   141.8 
1 1 1  -28   26    5 o 48.59148 10.99908 36.24430  -101.8 
1 1 1  -28   26    6 o 104.8274 5.346274 78.22326    44.9 
1 1 1  -28   26    7 o 111.1425 5.951032 113.5044   126.9 
1 1 1  -28   26    8 f 21.14247 9.826467 20.55111   113.5 
1 1 1  -28   26    9 o 30.16134 11.86064 63.84045   -47.8 
1 1 1  -28   26   10 o 66.28597 7.807843 39.38024   -75.2 
1 1 1  -28   26   11 o 99.61966 5.484900 83.53870    98.8 
1 1 1  -28   26   12 o 26.64581 10.89767 33.68922   -96.0 
1 1 1  -28   26   13 o 70.08949 7.628281 64.94374   -51.2 
1 1 1  -28   26   14 o 42.78503 11.15370 52.13728   -68.7 
1 1 1  -28   26   15 o 44.11905 9.787816 60.88568  -141.4 
1 1 1  -28   26   16 o 67.87845 5.792894 73.89819   143.2 
1 1 1  -28   26   17 o 51.03202 8.475158 60.33914    31.7 
1 1 1  -28   26   18 o 34.90399 12.22697 47.80695   -71.7 
1 1 1  -28   26   19 o 62.51411 4.113311 69.95216    69.8 
1 1 1  -28   26   20 o 27.45003 1.991587 26.92170  -163.3 
1 1 1  -28   26   21 o 51.68308 2.184135 61.37774    84.7 
1 1 1  -28   26   22 o 77.48011 1.932760       ?       ? 
1 1 1  -28   27    1 o 78.80328 7.338747 52.18277     1.1 
1 1 1  -28   27    2 o 20.57076 9.362315 17.10349   129.1 
1 1 1  -28   27    3 o 68.85552 6.034336 79.75986    84.3 
1 1 1  -28   27    4 o 43.85563 12.24739 79.88526   170.6 
1 1 1  -28   27    5 o 28.28250 11.17530 38.43738   -73.7 
1 1 1  -28   27    6 o 65.87744 7.692534 53.42225   -54.9 
1 1 1  -28   27    7 f 37.05875 10.50422 38.47478    75.1 
1 1 1  -28   27    8 o 23.43752 10.40682 28.28633    44.9 
1 1 1  -28   27    9 o 72.09760 7.596754 64.31728    53.1 
1 1 1  -28   27   10 o 59.25238 7.421570 39.77879    81.7 
1 1 1  -28   27   11 o 42.34525 8.132454 51.27277   -32.0 
1 1 1  -28   27   12 o 76.71041 6.099633 59.11590  -151.9 
1 1 1  -28   27   13 o 24.52899 10.62461 28.19384   -33.4 
1 1 1  -28   27   14 o 29.87760 10.80254 38.51808   131.2 
1 1 1  -28   27   15 o 43.81059 10.18372 53.46955   166.0 
1 1 1  -28   27   16 o 15.40833 7.510078 25.55147    39.7 
1 1 1  -28   27   17 o 69.68457 7.381805 39.43911  -156.3 
1 1 1  -28   27   18 o 59.51146 6.966386 80.28294    11.9 
1 1 1  -28   27   19 o 25.50556 8.597776 44.29086   171.6 
1 1 1  -28   27   20 o 29.07142 9.743407 49.78234   -27.7 
1 1 1  -28   28    2 o 41.68047 13.11006       ?       ? 
1 1 1  -28   28    3 o 25.97910 10.81546 22.13399   -42.4 
1 1 1  -28   28    4 o 44.65651 12.54825 33.51266  -135.8 
1 1 1  -28   28    5 o 35.45167 12.96668 21.01350    35.0 
1 1 1  -28   28    6 o 25.09979 10.43006 39.21735    85.9 
1 1 1  -28   28    7 o 22.38233 10.28200 12.50942   114.0 
1 1 1  -28   28    8 o 24.50675 11.28014 29.48007   -55.5 
1 1 1  -28   28    9 o 30.55849 11.63939 32.62837  -101.3 
1 1 1  -28   28   10 o 26.22930 11.15182 6.551771   -65.0 
1 1 1  -28   28   11 o 60.12930 11.43031 68.61740    -0.5 
1 1 1  -28   28   12 o 52.89389 10.21670 51.94147   -38.4 
1 1 1  -28   28   13 o 41.06343 11.61453 58.06452  -115.2 
1 1 1  -28   28   14 o 68.93832 8.728702 65.04139    23.6 
1 1 1  -28   28   15 o 39.57650 11.17924 32.18988  -127.8 
1 1 1  -28   28   16 o 73.81339 5.924055 75.82388   154.7 
1 1 1  -28   28   17 o 27.58204 11.09081 42.88317   176.2 
1 1 1  -28   28   18 o 45.74243 8.319681 55.95168     6.3 
1 1 1  -28   28   19 o 21.45864 9.648972       ?       ? 
1 1 1  -28   29    5 o 17.41674 8.497246 13.31094    92.6 
1 1 1  -28   29    6 o 95.55235 6.734785 113.3125   -50.6 
1 1 1  -28   29    7 o 33.20955 11.54227 56.38303   162.9 
1 1 1  -28   29    8 o 15.99186 8.049490 41.71103   128.8 
1 1 1  -28   29    9 o 49.88293 7.230747 52.48635    59.0 
1 1 1  -28   29   10 o 23.51643 9.701079 43.43579   -16.7 
1 1 1  -28   29   11 o 48.74447 11.13413 59.96532   -88.0 
1 1 1  -28   29   12 o 37.83565 10.50927 34.74575   138.0 
1 1 1  -28   29   13 o 60.44659 7.102000 49.04688  -147.8 
1 1 1  -28   29   14 o 49.76162 10.04148 71.40937    45.3 
1 1 1  -28   29   15 o 44.06539 8.058650 44.20357  -119.9 
1 1 1  -28   29   16 o 39.82768 11.89625 59.82657   118.7 
1 1 1  -28   29   17 o 29.36596 10.55759       ?       ? 
1 1 1  -28   30    8 o 29.00665 11.74870       ?       ? 
1 1 1  -28   30    9 o 42.57096 10.37193       ?       ? 
1 1 1  -28   30   10 o 50.16312 11.14863 42.92282   175.9 
1 1 1  -28   30   11 o 33.18908 12.63257 37.85889    29.5 
1 1 1  -28   30   12 o 37.81355 9.776550       ?       ? 
1 1 1  -28   30   13 o 40.74739 12.32039       ?       ? 
1 1 1  -27    0    1 o 177.6825 4.829310 192.5860   179.7 
1 1 1  -27    0    2 f 111.0882 4.680070 82.28134    -0.0 
1 1 1  -27    0    3 o 196.1295 4.867833 152.3567  -180.0 
1 1 1  -27    0    4 o 23.36221 10.83761 63.62477   179.7 
1 1 1  -27    0    5 o 46.22675 13.02763 41.49055     0.8 
1 1 1  -27    0    6 o 81.04298 4.028719 49.39775  -179.7 
1 1 1  -27    0    7 o 319.0638 5.388421 269.0816     0.0 
1 1 1  -27    0    8 o 53.34549 7.354098 97.06102    -0.1 
1 1 1  -27    0    9 o 165.6221 3.656149 183.6362    -0.2 
1 1 1  -27    0   10 f 191.9608 4.193392 197.0237  -179.9 
1 1 1  -27    0   11 o 212.9947 4.225885 195.9600   179.9 
1 1 1  -27    0   12 o 176.6659 3.820372 165.1140    -0.1 
1 1 1  -27    0   13 o 78.52562 4.852551 101.4850  -179.5 
1 1 1  -27    0   14 o 109.1907 3.392489 129.6661     0.0 
1 1 1  -27    0   15 o 159.0275 3.586523 149.4325   179.9 
1 1 1  -27    0   16 o 71.60181 4.069315 80.49859  -180.0 
1 1 1  -27    0   17 o 160.4940 3.569782 145.5799  -180.0 
1 1 1  -27    0   18 o 49.30568 6.256828 40.71879  -179.3 
1 1 1  -27    0   19 o 173.0110 3.504912 139.8359    -0.1 
1 1 1  -27    0   20 o 34.66448 10.89718 7.774032    -5.1 
1 1 1  -27    0   21 o 83.36633 3.512305 88.57224    -0.2 
1 1 1  -27    0   22 f 56.64982 3.973844 20.16964  -179.4 
1 1 1  -27    0   24 o 193.8210 3.669036 163.0191  -179.9 
1 1 1  -27    0   25 o 183.6383 3.600446 142.0317    -0.0 
1 1 1  -27    0   26 o 15.11288 6.967815 41.73937   180.0 
1 1 1  -27    0   27 o 87.24521 3.868017 89.01479     0.0 
1 1 1  -27    0   28 o 43.67763 8.492034 32.38540     0.2 
1 1 1  -27    0   29 f 18.09832 7.958654 2.712496   177.3 
1 1 1  -27    0   30 o 10.83208 6.065389 11.93893   179.8 
1 1 1  -27    0   31 o 11.05445 5.330572 34.17979   180.0 
1 1 1  -27    0   32 o 54.04607 2.932067 70.56790     0.0 
1 1 1  -27    0   34 o 18.07188 7.180046 16.13667     0.3 
1 1 1  -27    1    1 o 39.16257 7.482458 50.09911    90.3 
1 1 1  -27    1    2 o 108.2075 3.393053 103.2319   -24.8 
1 1 1  -27    1    3 o 57.37278 5.001200 76.22300    -9.8 
1 1 1  -27    1    4 o 156.6518 3.193705 143.6025    73.6 
1 1 1  -27    1    5 o 58.11150 4.305526 42.10542   -46.6 
1 1 1  -27    1    6 o 149.1972 2.764043 179.6735   -93.9 
1 1 1  -27    1    7 o 93.13473 3.328815 107.5936   155.3 
1 1 1  -27    1    8 f 78.12080 3.785345 57.00911    39.3 
1 1 1  -27    1    9 o 141.0201 3.113997 163.7701    98.5 
1 1 1  -27    1   10 o 142.2123 2.627104 100.5144    49.0 
1 1 1  -27    1   11 o 113.0385 2.921633 120.8737   -54.2 
1 1 1  -27    1   12 o 15.66638 6.986552 89.27399  -132.6 
1 1 1  -27    1   13 o 238.4325 3.280193 245.3209  -109.2 
1 1 1  -27    1   14 o 69.02392 2.812575 64.30408   -21.6 
1 1 1  -27    1   15 o 117.7486 2.139918 122.6280   125.9 
1 1 1  -27    1   16 o 197.2181 2.208688 205.8155    25.7 
1 1 1  -27    1   17 o 147.1937 2.346924 220.1700  -174.9 
1 1 1  -27    1   18 o 134.0639 2.186681 83.98112  -166.5 
1 1 1  -27    1   19 o 275.1859 2.673159 224.9806    90.7 
1 1 1  -27    1   20 o 157.2461 2.190072 111.5879   -14.5 
1 1 1  -27    1   21 o 44.35701 4.287550 37.64048    79.5 
1 1 1  -27    1   22 o 68.40464 2.937311 80.54852   -90.6 
1 1 1  -27    1   23 o 43.75209 4.476646 80.95471  -163.5 
1 1 1  -27    1   24 o 48.61024 3.926029 40.26433    32.6 
1 1 1  -27    1   25 o 69.02463 2.734338 92.96521   -64.6 
1 1 1  -27    1   26 o 87.03768 2.686843 55.34896  -130.4 
1 1 1  -27    1   27 o 20.15690 6.226819 43.95770  -132.3 
1 1 1  -27    1   28 o 116.5412 2.261255 93.17956    38.1 
1 1 1  -27    1   29 o 50.53162 3.600179 63.39783  -116.1 
1 1 1  -27    1   30 o 64.72280 2.539393 68.36172  -162.3 
1 1 1  -27    1   31 o 13.20500 5.507681 26.96157   153.5 
1 1 1  -27    1   32 o 57.36675 2.252250 53.29531   -97.1 
1 1 1  -27    1   33 o 53.34787 2.308060 52.34406    76.2 
1 1 1  -27    1   34 o 48.89228 2.352903 41.79266   119.1 
1 1 1  -27    2    1 o 201.8060 3.248359 152.6015   117.2 
1 1 1  -27    2    2 o 66.86367 3.730646 9.176455    83.4 
1 1 1  -27    2    3 o 17.55280 7.791525 25.88302  -155.9 
1 1 1  -27    2    4 f 56.46255 5.235227 57.57800  -134.1 
1 1 1  -27    2    5 o 136.0770 2.790487 119.6614     4.2 
1 1 1  -27    2    6 o 81.37534 3.180403 65.06361   103.2 
1 1 1  -27    2    7 o 174.2187 3.014943 186.2667   -42.7 
1 1 1  -27    2    8 o 67.46938 3.631118 66.19041  -143.4 
1 1 1  -27    2    9 o 153.9319 2.852435 159.1908     8.5 
1 1 1  -27    2   10 o 140.3041 2.691437 137.0483   -74.9 
1 1 1  -27    2   11 o 182.3586 2.814380 168.0204   133.9 
1 1 1  -27    2   12 o 58.30541 4.811762 29.75466   -64.0 
1 1 1  -27    2   13 o 21.31684 8.124616 42.82343   -58.9 
1 1 1  -27    2   14 o 74.78051 2.645652 82.68653    69.4 
1 1 1  -27    2   15 o 93.12956 2.430822 90.36409   -91.5 
1 1 1  -27    2   16 o 54.84122 3.059549 82.00935    78.1 
1 1 1  -27    2   17 o 241.0974 2.633765 230.4326  -143.5 
1 1 1  -27    2   18 o 218.8018 2.289870 215.3942    86.8 
1 1 1  -27    2   19 o 86.45831 1.963213 39.33519   165.6 
1 1 1  -27    2   20 o 56.23209 3.235056 63.10194    -0.2 
1 1 1  -27    2   21 o 40.26007 4.172218 55.09226   135.9 
1 1 1  -27    2   22 o 144.4653 2.075276 140.7466   -37.9 
1 1 1  -27    2   23 o 51.43890 3.397189 40.93161    -3.7 
1 1 1  -27    2   24 o 71.71877 3.274692 62.94959   107.0 
1 1 1  -27    2   25 o 89.08672 2.503451 59.83174    39.6 
1 1 1  -27    2   26 o 65.85857 3.000973 79.03284   140.5 
1 1 1  -27    2   27 o 92.71879 2.395707 77.57593   -52.5 
1 1 1  -27    2   28 o 95.36491 2.376207 96.68413    58.2 
1 1 1  -27    2   29 o 12.04606 5.388503 26.57901  -172.7 
1 1 1  -27    2   30 o 37.84817 4.144616 48.91315   172.5 
1 1 1  -27    2   31 o 62.59452 2.705072 61.86390   -99.2 
1 1 1  -27    2   32 o 33.53438 3.222010 25.80218  -135.4 
1 1 1  -27    2   33 o 52.23787 2.705963 45.75905    97.4 
1 1 1  -27    2   34 o 8.650930 4.245850 4.383676  -172.4 
1 1 1  -27    3    1 o 95.53887 3.555203 100.2827  -147.9 
1 1 1  -27    3    2 o 173.8840 2.868492 157.5578   -28.5 
1 1 1  -27    3    3 o 141.5107 3.334671 118.9723   102.4 
1 1 1  -27    3    4 o 62.21024 4.604365 52.98333    66.3 
1 1 1  -27    3    5 o 127.6910 3.078058 84.33073   175.8 
1 1 1  -27    3    6 o 17.19104 7.639238 28.36039  -135.7 
1 1 1  -27    3    7 o 131.2285 2.886537 98.47533    29.6 
1 1 1  -27    3    8 o 24.58047 8.347017 95.77935  -136.6 
1 1 1  -27    3    9 o 93.09587 3.069486 92.00137    38.2 
1 1 1  -27    3   10 o 124.4673 3.000633 103.5116    45.6 
1 1 1  -27    3   11 o 19.78961 7.304688 32.33716   -46.1 
1 1 1  -27    3   12 o 107.1248 2.872938 99.88539  -125.1 
1 1 1  -27    3   13 o 174.0897 2.563172 192.5375    11.2 
1 1 1  -27    3   14 o 163.5085 2.533595 144.8161   165.4 
1 1 1  -27    3   15 o 191.0483 2.254742 152.7426  -116.5 
1 1 1  -27    3   16 o 134.6576 1.934940 103.1809   -42.0 
1 1 1  -27    3   17 o 174.7179 2.216119 185.8924   138.2 
1 1 1  -27    3   18 o 49.61651 3.159254 21.25278   148.9 
1 1 1  -27    3   19 o 217.7413 2.292255 207.0917    98.4 
1 1 1  -27    3   20 o 84.77378 2.375291 70.60489   -35.0 
1 1 1  -27    3   21 o 218.7280 2.491715 205.4702    58.9 
1 1 1  -27    3   22 o 62.64970 3.008757 80.11749   162.6 
1 1 1  -27    3   23 o 23.14372 6.415255 28.80192    91.3 
1 1 1  -27    3   24 o 73.08900 2.770890 72.60323   -59.8 
1 1 1  -27    3   25 o 63.44243 2.973928 79.93085   -72.1 
1 1 1  -27    3   26 o 161.2757 2.139821 159.7224   141.5 
1 1 1  -27    3   27 o 94.55288 2.377387 122.5793  -102.1 
1 1 1  -27    3   28 o 9.188588 4.585234 34.85738    23.0 
1 1 1  -27    3   29 o 54.70261 3.324554 58.46774   -41.4 
1 1 1  -27    3   30 o 25.22946 4.912899 29.76534   143.5 
1 1 1  -27    3   31 o 38.67460 3.751897 31.80706   -14.9 
1 1 1  -27    3   32 o 20.30901 5.676813 15.71082   109.0 
1 1 1  -27    3   33 o 31.63848 3.962521 25.60577    46.2 
1 1 1  -27    3   34 o 7.995742 3.900712 11.87011     1.2 
1 1 1  -27    4    1 o 272.2867 3.477742 254.5854   120.7 
1 1 1  -27    4    2 o 92.23006 3.570303 81.51561  -124.2 
1 1 1  -27    4    3 o 301.7318 3.908711 285.7419   -46.9 
1 1 1  -27    4    4 o 52.02765 5.154438 77.66427  -178.7 
1 1 1  -27    4    5 o 49.34034 5.701180 65.72226   104.9 
1 1 1  -27    4    6 o 103.5236 3.049278 125.1659    70.9 
1 1 1  -27    4    7 o 116.4698 2.697146 122.0030    94.1 
1 1 1  -27    4    8 o 59.67595 4.244747 49.51756   -35.4 
1 1 1  -27    4    9 o 131.9196 2.573499 153.0260   -11.4 
1 1 1  -27    4   10 o 62.61059 3.565068 26.59743    66.9 
1 1 1  -27    4   11 o 131.9325 2.983894 102.7450   116.0 
1 1 1  -27    4   12 o 86.65308 2.427009 30.20646   -15.5 
1 1 1  -27    4   13 o 49.03406 3.499062 41.06115   -78.6 
1 1 1  -27    4   14 o 117.4603 2.445828 118.1280    17.5 
1 1 1  -27    4   15 o 88.19770 2.482699 51.80112   166.1 
1 1 1  -27    4   16 o 148.1910 2.118891 116.3886   173.1 
1 1 1  -27    4   17 o 204.3365 2.440447 220.2537   -47.7 
1 1 1  -27    4   18 o 168.1868 2.167291 172.9529   129.6 
1 1 1  -27    4   19 o 106.5640 2.278752 100.1522  -170.7 
1 1 1  -27    4   20 o 139.1126 1.890502 110.2746   153.3 
1 1 1  -27    4   21 o 13.77456 6.137788 34.10485    83.4 
1 1 1  -27    4   22 o 183.1517 2.411980 165.0266   -29.8 
1 1 1  -27    4   23 o 45.60813 3.499438 58.89684   -52.3 
1 1 1  -27    4   24 o 68.58870 2.609587 90.68340    69.7 
1 1 1  -27    4   25 o 113.5746 2.163993 121.7100   -22.6 
1 1 1  -27    4   26 o 109.9055 2.227716 118.0870    84.8 
1 1 1  -27    4   27 o 63.23442 2.954366 56.21860  -170.6 
1 1 1  -27    4   28 o 150.1315 2.403276 142.2171    49.4 
1 1 1  -27    4   29 o 25.02096 5.567609 24.33460  -153.0 
1 1 1  -27    4   30 o 53.90880 2.816045 55.23069    43.8 
1 1 1  -27    4   31 o 39.36352 3.316636 37.25091   161.1 
1 1 1  -27    4   32 o 69.38918 1.827016 57.17376   149.7 
1 1 1  -27    4   33 o 11.53637 5.244215 30.78781  -173.3 
1 1 1  -27    4   34 o 21.75397 5.566702 17.26226    14.1 
1 1 1  -27    5    1 f 97.79641 3.959646 70.95247   121.6 
1 1 1  -27    5    2 f 79.08932 4.161933 59.84098   -53.9 
1 1 1  -27    5    3 o 156.5653 3.071055 169.9096   139.1 
1 1 1  -27    5    4 o 80.69502 3.547261 97.62013   -41.8 
1 1 1  -27    5    5 o 135.2838 2.936340 95.63089  -177.9 
1 1 1  -27    5    6 o 28.36185 7.355301 51.29728  -175.1 
1 1 1  -27    5    7 o 258.4551 3.644933 246.3326    33.1 
1 1 1  -27    5    8 o 62.08796 4.146276 49.18066    28.5 
1 1 1  -27    5    9 o 17.46899 7.504922 48.47117    38.8 
1 1 1  -27    5   10 o 174.3880 2.768334 160.6713    -1.0 
1 1 1  -27    5   11 o 19.44525 7.216170 30.32173  -143.0 
1 1 1  -27    5   12 o 29.21886 5.667333 24.87605  -143.9 
1 1 1  -27    5   13 o 130.9126 2.561970 146.7563   -82.2 
1 1 1  -27    5   14 o 37.87022 4.530250 45.98579   136.0 
1 1 1  -27    5   15 o 138.4093 2.583013 139.0978  -106.1 
1 1 1  -27    5   16 o 131.4176 2.496996 140.6558    63.6 
1 1 1  -27    5   17 f 77.03326 2.172091 100.0593  -123.1 
1 1 1  -27    5   18 o 88.70187 2.610580 17.77518  -137.7 
1 1 1  -27    5   19 o 130.5452 1.986799 127.9959    93.4 
1 1 1  -27    5   20 o 75.04402 2.465206 92.67765     5.7 
1 1 1  -27    5   21 o 130.7193 2.155917 137.0767    48.3 
1 1 1  -27    5   22 o 76.88584 2.931978 87.32144    36.6 
1 1 1  -27    5   23 o 85.74742 2.387194 67.09945   156.7 
1 1 1  -27    5   24 o 144.1214 2.299746 157.5954   -95.1 
1 1 1  -27    5   25 o 97.95896 2.303864 103.3521    87.7 
1 1 1  -27    5   26 o 127.8165 2.132413 123.7958   100.0 
1 1 1  -27    5   27 o 75.15911 2.664739 50.92820  -113.0 
1 1 1  -27    5   28 f 33.26036 5.065746 51.21521   -85.4 
1 1 1  -27    5   29 o 30.39729 3.536757 32.14256  -156.8 
1 1 1  -27    5   30 o 88.42577 1.997490 93.15083   -40.0 
1 1 1  -27    5   31 o 64.32565 2.404524 71.87395   140.4 
1 1 1  -27    5   32 o 72.36977 2.042958 77.49344    -0.1 
1 1 1  -27    5   33 o 22.84744 5.540599 33.64228  -147.7 
1 1 1  -27    5   34 o 39.46721 3.863808       ?       ? 
1 1 1  -27    6    1 o 131.2647 3.567559 152.9294   165.8 
1 1 1  -27    6    2 o 100.7098 3.360275 101.1900   106.0 
1 1 1  -27    6    3 f 213.9241 3.045852 151.5062  -141.0 
1 1 1  -27    6    4 o 96.83724 3.095279 87.00280    -8.0 
1 1 1  -27    6    5 o 69.78811 3.643802 77.48770    63.2 
1 1 1  -27    6    6 o 92.77122 3.258171 50.26903   -80.3 
1 1 1  -27    6    7 o 145.5678 3.101372 178.6340    54.2 
1 1 1  -27    6    8 o 61.88019 3.885602 63.74214  -117.8 
1 1 1  -27    6    9 o 241.8136 3.233222 235.4670    32.4 
1 1 1  -27    6   10 f 150.2345 2.888029 124.2544   167.7 
1 1 1  -27    6   11 o 39.98876 4.669761 59.95771   176.0 
1 1 1  -27    6   12 o 131.3284 2.192650 109.2972    19.0 
1 1 1  -27    6   13 f 130.9638 2.647050 115.9129    -1.7 
1 1 1  -27    6   14 o 110.9335 2.150694 93.23027   177.5 
1 1 1  -27    6   15 f 69.84142 2.975959 78.84718   155.2 
1 1 1  -27    6   16 o 81.99415 2.434937 78.87499  -165.5 
1 1 1  -27    6   17 o 122.6325 2.045695 63.00924   -49.5 
1 1 1  -27    6   18 o 158.6666 2.145232 160.0878   126.6 
1 1 1  -27    6   19 f 212.8428 2.420430 233.2661  -100.8 
1 1 1  -27    6   20 o 123.3957 2.208374 110.8251   130.0 
1 1 1  -27    6   21 o 57.23730 2.986043 45.92192    90.0 
1 1 1  -27    6   22 o 138.2983 2.276494 113.3648   -45.3 
1 1 1  -27    6   23 f 37.74538 4.862563 58.33170   119.4 
1 1 1  -27    6   24 o 87.15895 2.421864 90.89469     8.6 
1 1 1  -27    6   25 o 99.80064 2.088637 103.9218   115.7 
1 1 1  -27    6   26 o 84.84595 2.555612 86.11126    -6.2 
1 1 1  -27    6   27 o 46.57761 4.065598 34.31601  -179.4 
1 1 1  -27    6   28 o 9.905150 4.768241 28.33298    56.3 
1 1 1  -27    6   29 o 31.09005 3.785527 8.844348  -117.3 
1 1 1  -27    6   30 o 45.84366 3.308680 50.28644    34.8 
1 1 1  -27    6   31 o 36.27236 3.862648 37.55071    -6.9 
1 1 1  -27    6   32 o 49.91392 2.537739 39.63360   152.2 
1 1 1  -27    6   33 o 9.318810 4.564390 6.640880   159.3 
1 1 1  -27    7    1 o 119.8412 3.506972 62.48281  -129.8 
1 1 1  -27    7    2 o 201.0031 3.412142 177.1641    -1.0 
1 1 1  -27    7    3 o 199.2634 3.244982 175.9887    93.8 
1 1 1  -27    7    4 o 146.6777 2.816036 130.8754  -171.7 
1 1 1  -27    7    5 o 150.1839 3.028313 145.1194   -80.2 
1 1 1  -27    7    6 o 107.8429 2.923088 55.21709   -38.8 
1 1 1  -27    7    7 o 105.4224 2.975654 104.2020    94.4 
1 1 1  -27    7    8 o 72.36093 3.146204 71.50236   -48.9 
1 1 1  -27    7    9 o 143.2724 2.481721 152.7779   -18.6 
1 1 1  -27    7   10 o 174.8620 2.688517 176.4777    22.1 
1 1 1  -27    7   11 o 121.5985 2.612520 124.3448   178.2 
1 1 1  -27    7   12 o 143.2574 2.334749 178.2090  -140.5 
1 1 1  -27    7   13 o 60.59380 3.078946 66.47418    27.4 
1 1 1  -27    7   14 o 39.39946 4.160892 17.48639    85.5 
1 1 1  -27    7   15 o 85.11296 2.397838 73.56226  -100.0 
1 1 1  -27    7   16 o 125.7791 2.124701 138.1206   112.2 
1 1 1  -27    7   17 o 139.2011 2.176474 70.86821   -54.3 
1 1 1  -27    7   18 o 28.93019 6.401731 63.20155  -137.0 
1 1 1  -27    7   19 o 42.52019 3.515601 31.65231  -136.7 
1 1 1  -27    7   20 o 124.7541 2.053187 144.7670    42.7 
1 1 1  -27    7   21 o 167.5440 2.360073 138.4114  -149.9 
1 1 1  -27    7   22 f 116.7633 2.298577 117.9906    63.7 
1 1 1  -27    7   23 o 122.3891 2.309654 134.0468  -160.6 
1 1 1  -27    7   24 o 66.93351 2.670409 72.24078   -37.1 
1 1 1  -27    7   25 o 23.03343 6.273231 40.01294    52.0 
1 1 1  -27    7   26 o 66.17156 3.149082 44.09882  -115.0 
1 1 1  -27    7   27 o 95.22745 2.299795 74.18239    18.8 
1 1 1  -27    7   28 o 70.10002 2.288569 90.84451   -78.8 
1 1 1  -27    7   29 o 100.7090 1.828171 110.0949   142.6 
1 1 1  -27    7   30 o 43.20639 2.876000 51.69864    25.3 
1 1 1  -27    7   31 o 15.04850 5.953111 34.85676  -135.2 
1 1 1  -27    7   32 o 8.572622 4.208936 20.64916    92.8 
1 1 1  -27    7   33 o 96.35206 1.913014 103.1637   157.1 
1 1 1  -27    8    1 o 96.33331 3.121377 106.0051   -34.1 
1 1 1  -27    8    2 o 231.8254 3.564139 218.2161   146.4 
1 1 1  -27    8    3 o 121.4403 3.534745 70.31652   139.9 
1 1 1  -27    8    4 f 44.46551 5.406793 69.58098   -52.2 
1 1 1  -27    8    5 o 136.2764 3.040971 127.7222   -60.3 
1 1 1  -27    8    6 o 93.23917 3.097226 119.3261   -30.8 
1 1 1  -27    8    7 o 147.6102 3.171236 110.3716     1.7 
1 1 1  -27    8    8 o 198.4292 2.866498 158.9530   172.0 
1 1 1  -27    8    9 o 123.4016 2.678628 119.1726   -15.9 
1 1 1  -27    8   10 o 133.8243 2.360674 141.0748  -148.2 
1 1 1  -27    8   11 o 221.3251 2.581995 201.6895   109.4 
1 1 1  -27    8   12 o 57.54654 3.579659 40.30167   -15.3 
1 1 1  -27    8   13 o 160.3053 2.587254 194.9874   -58.2 
1 1 1  -27    8   14 o 114.4632 2.212040 119.5984   171.6 
1 1 1  -27    8   15 o 167.3142 2.525100 175.3984    -5.2 
1 1 1  -27    8   16 o 257.3002 2.712609 259.7934   170.8 
1 1 1  -27    8   17 o 106.8348 2.443156 139.5072    50.8 
1 1 1  -27    8   18 o 202.7191 2.498850 224.7149  -128.7 
1 1 1  -27    8   19 o 95.21517 2.057095 119.3182    10.4 
1 1 1  -27    8   20 o 141.5499 2.128901 120.7869   -97.5 
1 1 1  -27    8   21 o 174.1645 2.141867 141.6968    70.7 
1 1 1  -27    8   22 o 158.8634 2.115314 166.1665    24.7 
1 1 1  -27    8   23 o 41.01374 4.249980 41.61160   -55.9 
1 1 1  -27    8   24 o 76.62015 2.331336 96.47488    61.9 
1 1 1  -27    8   25 o 93.51864 2.104327 85.45333    69.6 
1 1 1  -27    8   26 o 134.8948 1.934874 128.3757  -147.9 
1 1 1  -27    8   27 o 33.76564 4.161219 25.93879   -63.8 
1 1 1  -27    8   28 o 51.35922 2.507588 43.61951    97.8 
1 1 1  -27    8   29 o 12.52194 5.451313 25.43346    55.5 
1 1 1  -27    8   30 o 8.133557 4.046309 8.911534   168.7 
1 1 1  -27    8   31 o 54.03571 2.366556 46.70117   -76.7 
1 1 1  -27    8   32 o 32.98786 3.622262 33.69833    79.4 
1 1 1  -27    8   33 f 11.72064 5.191068 11.33715  -138.3 
1 1 1  -27    9    1 o 203.7684 3.393929 203.7905   -54.4 
1 1 1  -27    9    2 f 104.5608 4.127734 135.6080    96.4 
1 1 1  -27    9    3 o 133.9657 3.167537 108.5257    55.3 
1 1 1  -27    9    4 o 32.87210 7.354448 77.51981   -11.5 
1 1 1  -27    9    5 o 198.4258 3.455910 178.8483   169.1 
1 1 1  -27    9    6 o 156.2783 2.965678 129.1493   -78.0 
1 1 1  -27    9    7 o 36.26197 5.562304 25.56532   151.6 
1 1 1  -27    9    8 o 66.43036 3.232338 82.63358    -1.6 
1 1 1  -27    9    9 o 20.09602 7.674530 12.10137   110.3 
1 1 1  -27    9   10 o 211.6482 2.887543 224.2675   -79.5 
1 1 1  -27    9   11 o 125.7788 2.553823 94.14246    78.5 
1 1 1  -27    9   12 o 78.53484 2.621127 83.29721   159.0 
1 1 1  -27    9   13 o 105.1015 2.279196 84.67053   140.0 
1 1 1  -27    9   14 o 61.14027 2.616862 25.54777   169.3 
1 1 1  -27    9   15 o 137.7014 2.378741 118.6398   -42.4 
1 1 1  -27    9   16 o 133.9671 2.018721 131.7627    45.7 
1 1 1  -27    9   17 o 133.2160 2.062354 113.7523   -10.2 
1 1 1  -27    9   18 o 148.3432 2.290186 147.9768   158.9 
1 1 1  -27    9   19 o 25.15208 6.631949 33.38994   -28.7 
1 1 1  -27    9   20 o 171.3459 2.267666 137.9954   178.6 
1 1 1  -27    9   21 o 27.79804 6.483123 6.056524    93.9 
1 1 1  -27    9   22 o 124.3981 2.129838 83.52350   139.0 
1 1 1  -27    9   23 o 21.10387 6.911093 45.55704   152.8 
1 1 1  -27    9   24 o 174.7323 2.160349 155.4171   -64.6 
1 1 1  -27    9   25 o 94.00453 2.273863 79.44976    96.8 
1 1 1  -27    9   26 o 62.19581 2.810537 86.88014   -73.4 
1 1 1  -27    9   27 o 27.09736 4.965958 20.96481   -14.7 
1 1 1  -27    9   28 o 31.76388 4.382383 38.28904   -51.3 
1 1 1  -27    9   29 o 63.59681 2.007720 61.08018  -169.6 
1 1 1  -27    9   30 o 89.02575 2.062998 87.96150    73.4 
1 1 1  -27    9   31 o 30.11542 4.803670 50.52037  -146.7 
1 1 1  -27    9   32 o 16.52944 5.818234 12.47033    13.5 
1 1 1  -27    9   33 o 52.40094 2.515352 62.47791   163.5 
1 1 1  -27   10    1 o 71.31872 4.543918 66.01238   -15.9 
1 1 1  -27   10    2 o 212.4670 3.507931 202.3388    97.2 
1 1 1  -27   10    3 o 61.07854 4.074610 75.57584   -94.6 
1 1 1  -27   10    4 o 156.2674 2.956388 138.3562  -102.7 
1 1 1  -27   10    5 o 26.74558 7.052558 35.53949   147.4 
1 1 1  -27   10    6 o 172.5610 3.215371 146.6866  -170.5 
1 1 1  -27   10    7 o 104.2083 2.839277 76.96514  -104.2 
1 1 1  -27   10    8 o 92.97124 3.076996 84.33231    73.9 
1 1 1  -27   10    9 o 127.2732 2.301480 109.9361   -70.1 
1 1 1  -27   10   10 o 104.6370 2.318917 94.38210    48.0 
1 1 1  -27   10   11 o 181.3933 3.058250 155.4056   150.7 
1 1 1  -27   10   12 o 69.54306 2.790256 83.36945   -56.6 
1 1 1  -27   10   13 o 37.72409 4.431362 50.11309   -61.4 
1 1 1  -27   10   14 o 117.4989 2.468048 114.5218    95.4 
1 1 1  -27   10   15 o 66.11900 2.695044 72.61509  -102.0 
1 1 1  -27   10   16 o 145.0314 2.157419 101.8937  -134.6 
1 1 1  -27   10   17 o 85.20528 2.324630 118.0801   149.8 
1 1 1  -27   10   18 o 135.0327 2.136838 135.3626     2.1 
1 1 1  -27   10   19 o 16.85806 6.561734 16.30721  -120.4 
1 1 1  -27   10   20 o 36.04304 4.308684 70.44229    52.7 
1 1 1  -27   10   21 o 88.28776 2.252439 100.9061   -97.1 
1 1 1  -27   10   22 o 47.20178 3.782547 14.72796  -106.3 
1 1 1  -27   10   23 o 72.93860 2.509592 56.38176    -4.4 
1 1 1  -27   10   24 o 63.61584 2.849622 40.19751   -73.8 
1 1 1  -27   10   25 o 27.31016 5.508105 10.11881  -166.8 
1 1 1  -27   10   26 o 33.44846 3.812805 40.33450   129.7 
1 1 1  -27   10   27 o 50.73964 2.552284 43.39504    96.1 
1 1 1  -27   10   28 o 59.91236 2.584382 71.34577  -127.6 
1 1 1  -27   10   29 o 47.74682 2.672064 57.15074    36.5 
1 1 1  -27   10   30 o 22.48119 5.636366 33.07025  -130.3 
1 1 1  -27   10   31 o 23.43633 5.871553 46.29626   -29.6 
1 1 1  -27   10   32 o 9.568274 4.599490 10.94444    60.2 
1 1 1  -27   10   33 o 15.72216 6.157719       ?       ? 
1 1 1  -27   11    1 o 127.2069 3.144199 133.4248   -91.4 
1 1 1  -27   11    2 o 203.2585 3.156707 154.2620    93.2 
1 1 1  -27   11    3 o 79.29189 3.077831 64.35622    54.4 
1 1 1  -27   11    4 o 84.05248 3.068814 52.13416  -111.8 
1 1 1  -27   11    5 o 53.34977 3.832963 93.58218    -3.9 
1 1 1  -27   11    6 o 97.46909 3.000505 101.8924   103.4 
1 1 1  -27   11    7 o 96.61002 2.971191 82.76209  -119.2 
1 1 1  -27   11    8 o 85.98756 3.030672 59.55746    89.0 
1 1 1  -27   11    9 o 48.93375 3.200938 66.50332   -46.8 
1 1 1  -27   11   10 o 60.13636 2.418806 42.31787     9.4 
1 1 1  -27   11   11 o 123.1512 2.089575 109.5820   100.1 
1 1 1  -27   11   12 o 168.6277 2.437370 170.6220   -86.7 
1 1 1  -27   11   13 o 34.45357 4.517200 50.71275   -25.1 
1 1 1  -27   11   14 o 60.21282 3.084541 16.86312     9.3 
1 1 1  -27   11   15 o 43.97419 3.883408 38.86814    31.4 
1 1 1  -27   11   16 o 73.85735 2.597352 67.82257   -29.2 
1 1 1  -27   11   17 o 129.4716 2.145248 158.2833     1.4 
1 1 1  -27   11   18 o 93.02821 2.442688 65.03254   -87.7 
1 1 1  -27   11   19 o 117.9131 2.106525 141.3496  -133.4 
1 1 1  -27   11   20 o 154.0229 2.266625 161.3289    89.5 
1 1 1  -27   11   21 o 62.62299 3.072030 53.27259  -163.7 
1 1 1  -27   11   22 o 68.48135 2.829433 51.30354    93.1 
1 1 1  -27   11   23 o 127.0221 2.006258 113.0713   -29.5 
1 1 1  -27   11   24 o 117.5134 2.212483 87.11031  -135.2 
1 1 1  -27   11   25 o 49.01693 4.121296 38.63696    98.2 
1 1 1  -27   11   26 f 104.9934 1.609338 98.40299   -25.1 
1 1 1  -27   11   27 o 51.95471 2.594159 35.05236   124.9 
1 1 1  -27   11   28 f 43.16555 3.340899 39.79322   139.3 
1 1 1  -27   11   29 f 56.50496 2.571735 32.67183    43.2 
1 1 1  -27   11   30 o 38.07071 3.058858 38.88911  -179.4 
1 1 1  -27   11   31 o 41.87390 3.621413 49.99037    26.4 
1 1 1  -27   11   32 o 47.93517 3.120678 45.71215  -114.3 
1 1 1  -27   12    1 o 95.86133 3.672060 101.5355   177.7 
1 1 1  -27   12    2 o 44.58905 5.666409 59.85519    72.2 
1 1 1  -27   12    3 o 56.41396 3.832557 69.73959   -56.2 
1 1 1  -27   12    4 o 14.57504 6.547485 40.68037   157.4 
1 1 1  -27   12    5 o 97.16227 3.199556 125.4329   -58.4 
1 1 1  -27   12    6 o 194.3661 3.185918 219.1440   124.9 
1 1 1  -27   12    7 o 83.43564 3.385713 93.55091   115.3 
1 1 1  -27   12    8 o 132.0059 2.322162 106.2644  -119.0 
1 1 1  -27   12    9 o 122.2973 2.390692 98.84618   -18.1 
1 1 1  -27   12   10 o 251.0218 3.039247 224.0302     7.4 
1 1 1  -27   12   11 o 155.4043 2.214212 166.7465    83.2 
1 1 1  -27   12   12 o 80.15063 2.174855 61.20779  -122.5 
1 1 1  -27   12   13 o 9.532561 4.604552 4.317666    49.5 
1 1 1  -27   12   14 o 79.51900 2.333398 36.69466   177.7 
1 1 1  -27   12   15 o 86.83531 2.340910 106.3331    64.6 
1 1 1  -27   12   16 o 66.01204 2.634410 49.17212    32.5 
1 1 1  -27   12   17 o 44.64346 2.952352 50.09678    87.5 
1 1 1  -27   12   18 o 147.6444 2.088393 139.9513    69.4 
1 1 1  -27   12   19 o 155.5267 2.148644 163.6474  -147.4 
1 1 1  -27   12   20 o 94.82233 2.384016 76.52565   -25.1 
1 1 1  -27   12   21 o 151.0311 2.211307 133.1860   166.8 
1 1 1  -27   12   22 o 23.85869 6.769574 15.90374    -9.1 
1 1 1  -27   12   23 o 43.57516 4.330406 59.61567  -114.3 
1 1 1  -27   12   24 o 97.03413 2.255767 125.4089    89.4 
1 1 1  -27   12   25 o 151.5870 2.118934 148.3901   -68.3 
1 1 1  -27   12   26 o 28.87069 5.373778 26.18956   -70.8 
1 1 1  -27   12   27 o 83.82929 1.959593 91.00928    97.0 
1 1 1  -27   12   28 o 19.06582 5.302835 18.29780   102.2 
1 1 1  -27   12   29 o 106.6734 1.838454 117.0563   -54.1 
1 1 1  -27   12   30 o 27.34885 5.259523 37.35881    51.2 
1 1 1  -27   12   31 o 14.84893 5.637516 18.40112    33.0 
1 1 1  -27   12   32 o 25.53811 4.933218 28.26082  -116.3 
1 1 1  -27   13    1 o 172.8922 3.325637 167.2427   151.3 
1 1 1  -27   13    2 o 83.49154 3.582805 88.21998  -132.6 
1 1 1  -27   13    3 o 71.32180 3.479305 65.13866    51.8 
1 1 1  -27   13    4 o 90.38406 2.798119 91.70528   155.7 
1 1 1  -27   13    5 o 120.5979 2.869377 135.4367    39.8 
1 1 1  -27   13    6 o 77.90408 3.131397 72.09377  -172.0 
1 1 1  -27   13    7 o 81.70374 2.930538 38.71165    37.8 
1 1 1  -27   13    8 o 97.74310 2.317471 78.09962  -129.6 
1 1 1  -27   13    9 o 157.1342 2.172868 123.3726    -8.4 
1 1 1  -27   13   10 f 74.45080 2.220617 23.18929    62.6 
1 1 1  -27   13   11 o 74.64892 2.328819 53.72017   116.3 
1 1 1  -27   13   12 o 108.3742 2.070951 135.4415   -60.8 
1 1 1  -27   13   13 o 126.2459 2.250544 103.6860    29.6 
1 1 1  -27   13   14 o 82.98183 2.367696 47.86193    78.9 
1 1 1  -27   13   15 o 70.48319 2.366512 65.62090  -174.4 
1 1 1  -27   13   16 o 109.6149 2.296376 107.7774  -101.1 
1 1 1  -27   13   17 o 100.1458 2.006693 81.20124    77.3 
1 1 1  -27   13   18 o 137.8697 2.135906 164.6783   -67.5 
1 1 1  -27   13   19 o 63.73310 2.644821 94.51819    89.9 
1 1 1  -27   13   20 o 78.61275 2.421165 81.43504    19.0 
1 1 1  -27   13   21 o 60.11298 2.827343 41.89040    81.1 
1 1 1  -27   13   22 o 109.0827 1.997825 82.94103   -84.3 
1 1 1  -27   13   23 o 79.28735 2.075534 81.89108   -57.5 
1 1 1  -27   13   24 o 137.4378 1.887925 91.92191   -59.4 
1 1 1  -27   13   25 o 129.3633 1.646247 100.1086   119.1 
1 1 1  -27   13   26 o 98.57030 1.850976 109.8833     0.2 
1 1 1  -27   13   27 o 76.97528 1.957095 89.80100   149.7 
1 1 1  -27   13   28 o 116.1722 1.892074 110.6241   136.5 
1 1 1  -27   13   29 o 129.5394 1.944443 121.1240   -12.3 
1 1 1  -27   13   30 o 51.31955 3.083706 63.15338   137.0 
1 1 1  -27   13   31 o 19.58089 5.964644 11.31046   -72.2 
1 1 1  -27   13   32 o 51.09145 2.328460 60.89653   -77.0 
1 1 1  -27   14    1 o 38.91812 5.854116 37.78516   -12.2 
1 1 1  -27   14    2 o 24.33798 7.978132 30.84141    -2.7 
1 1 1  -27   14    3 o 113.7800 2.864313 97.90274  -133.3 
1 1 1  -27   14    4 o 69.78157 3.167615 67.86526   133.7 
1 1 1  -27   14    5 o 72.66280 3.049285 69.84844   -35.7 
1 1 1  -27   14    6 o 79.31036 2.743199 113.2528   -96.3 
1 1 1  -27   14    7 o 144.1631 2.310728 146.9935    76.8 
1 1 1  -27   14    8 o 99.39427 2.065610 75.75833   -34.0 
1 1 1  -27   14    9 o 69.47343 2.306635 53.41363    76.9 
1 1 1  -27   14   10 o 36.63114 3.408611 22.28545   -48.1 
1 1 1  -27   14   11 f 45.76820 3.190446 17.62785   167.8 
1 1 1  -27   14   12 o 138.1765 2.349742 167.6223   179.2 
1 1 1  -27   14   13 o 124.2463 2.101435 135.1573    50.2 
1 1 1  -27   14   14 o 94.13911 2.084710 81.37968   162.2 
1 1 1  -27   14   15 o 157.6353 2.458520 160.0458    -7.6 
1 1 1  -27   14   16 o 43.40777 3.508021 66.53278    51.2 
1 1 1  -27   14   17 o 100.8749 2.024239 101.8704   101.4 
1 1 1  -27   14   18 o 87.11434 2.095766 80.51041    57.5 
1 1 1  -27   14   19 o 41.87114 3.863488 97.13416  -133.1 
1 1 1  -27   14   20 o 129.7313 2.061604 107.9292   -29.4 
1 1 1  -27   14   21 o 101.0845 1.990468 71.30629    43.3 
1 1 1  -27   14   22 o 65.63068 2.662746 81.63419    91.9 
1 1 1  -27   14   23 o 27.08734 7.089296 10.45006    10.2 
1 1 1  -27   14   24 o 39.97797 4.297730 19.87840   -29.1 
1 1 1  -27   14   25 o 76.49339 2.002266 84.50411   -30.9 
1 1 1  -27   14   26 o 53.14215 2.649972 48.14064  -148.1 
1 1 1  -27   14   27 o 26.90292 5.080383 28.44581    45.5 
1 1 1  -27   14   28 o 15.09308 5.966574 29.28456   161.6 
1 1 1  -27   14   29 o 68.26278 1.861466 85.86634   -33.4 
1 1 1  -27   14   30 o 49.03524 2.518517 37.33731    38.5 
1 1 1  -27   14   31 o 58.87466 2.730597 63.94118  -101.9 
1 1 1  -27   15    1 o 75.19514 3.971854 57.38909  -168.5 
1 1 1  -27   15    2 o 82.11952 3.123055 106.7144  -114.4 
1 1 1  -27   15    3 o 44.98288 4.790150 66.15444   127.5 
1 1 1  -27   15    4 f 67.93880 3.713793 66.40472   -92.4 
1 1 1  -27   15    5 o 207.8960 3.086970 209.7188   111.0 
1 1 1  -27   15    6 o 84.65142 2.823684 111.0785     0.9 
1 1 1  -27   15    7 o 47.41396 2.788910 45.96176   134.7 
1 1 1  -27   15    8 o 42.37676 2.962632 77.49746   129.3 
1 1 1  -27   15    9 o 139.3656 2.179113 117.7006   -56.6 
1 1 1  -27   15   10 o 35.27108 3.193566 45.61615  -119.5 
1 1 1  -27   15   11 o 102.2300 2.004975 128.1737   135.4 
1 1 1  -27   15   12 f 92.23660 2.009017 76.65604    50.6 
1 1 1  -27   15   13 o 54.11493 2.374558 32.16333   -89.0 
1 1 1  -27   15   14 o 82.12237 2.206711 49.14016   127.6 
1 1 1  -27   15   15 o 79.29089 2.007444 85.30158   -96.4 
1 1 1  -27   15   16 o 71.93410 2.556820 41.04488    76.7 
1 1 1  -27   15   17 o 143.6727 2.045069 168.7594   -55.9 
1 1 1  -27   15   18 o 221.3900 2.272675 218.9059   110.1 
1 1 1  -27   15   19 o 76.51392 2.542613 90.48601    21.7 
1 1 1  -27   15   20 o 140.8302 1.896815 126.8115   -69.7 
1 1 1  -27   15   21 o 85.95045 2.155433 75.74322   141.0 
1 1 1  -27   15   22 o 34.66714 5.034880 22.31958   -96.4 
1 1 1  -27   15   23 o 12.59299 5.770212 23.53921   112.7 
1 1 1  -27   15   24 o 42.73364 4.560195 26.46856  -178.4 
1 1 1  -27   15   25 o 17.84949 6.442483 20.60249   -82.0 
1 1 1  -27   15   26 o 69.89787 2.327923 61.60689    59.2 
1 1 1  -27   15   27 o 31.52921 4.000714 38.18997   -71.6 
1 1 1  -27   15   28 o 62.33185 2.303517 73.37422   144.7 
1 1 1  -27   15   29 o 13.55192 5.900675 48.61964   -14.1 
1 1 1  -27   15   30 o 29.96426 4.445735 43.58986  -173.7 
1 1 1  -27   15   31 o 21.57942 6.001231 21.11319   -61.1 
1 1 1  -27   16    1 o 98.64275 2.783808 61.91958   -45.9 
1 1 1  -27   16    2 o 70.68172 3.228394 96.78033    58.9 
1 1 1  -27   16    3 o 80.87193 3.000616 73.21213  -134.2 
1 1 1  -27   16    4 o 89.87685 2.403117 89.39666   158.6 
1 1 1  -27   16    5 o 37.05618 4.055674 24.40216  -160.6 
1 1 1  -27   16    6 f 73.90375 2.231715 72.90086     0.6 
1 1 1  -27   16    7 o 149.4516 1.909796 141.9369    92.6 
1 1 1  -27   16    8 o 63.51256 1.842538 37.34994  -166.7 
1 1 1  -27   16    9 o 74.08623 1.549024 76.12787  -153.2 
1 1 1  -27   16   10 o 150.3630 1.763492 118.5395    49.6 
1 1 1  -27   16   11 o 112.5112 1.644447 123.5514   151.0 
1 1 1  -27   16   12 o 103.0275 1.945940 94.22484   159.3 
1 1 1  -27   16   13 f 52.74583 2.075223 56.16953   104.3 
1 1 1  -27   16   14 o 65.58013 2.140207 73.51073   -54.3 
1 1 1  -27   16   15 o 176.1175 2.153945 170.0437    61.7 
1 1 1  -27   16   16 o 68.31031 2.585531 66.58672   -69.3 
1 1 1  -27   16   17 o 94.13822 2.310318 93.70219  -138.6 
1 1 1  -27   16   18 o 36.59539 4.331264 37.85149    -3.7 
1 1 1  -27   16   19 o 105.5356 2.340266 123.9903   102.7 
1 1 1  -27   16   20 o 123.8983 2.127282 105.1182   -65.1 
1 1 1  -27   16   21 f 111.2233 2.311972 90.87848    38.4 
1 1 1  -27   16   22 o 10.24539 5.002057 14.31315   -58.5 
1 1 1  -27   16   23 o 126.4188 2.216657 118.8905  -105.3 
1 1 1  -27   16   24 o 115.5704 2.010740 94.32455    66.4 
1 1 1  -27   16   25 o 47.71980 2.964340 49.06892  -130.7 
1 1 1  -27   16   26 o 54.18293 2.541687 34.45401    90.2 
1 1 1  -27   16   27 o 20.71143 5.996802 4.167844    -5.9 
1 1 1  -27   16   28 o 31.69222 4.195562 39.66967  -132.6 
1 1 1  -27   16   29 o 32.10921 3.789524 33.99360  -152.2 
1 1 1  -27   16   30 o 35.64328 3.386926 36.69682    25.6 
1 1 1  -27   16   31 o 17.21354 5.715694       ?       ? 
1 1 1  -27   17    1 o 42.04999 4.047719 48.04847  -103.2 
1 1 1  -27   17    2 o 83.04463 2.575972 79.32986   109.7 
1 1 1  -27   17    3 o 76.31039 2.516492 92.44096  -166.9 
1 1 1  -27   17    4 o 44.38929 3.441754 76.75803    34.3 
1 1 1  -27   17    5 o 63.05471 2.240137 62.29673   104.0 
1 1 1  -27   17    6 o 13.00837 4.441313 11.05868    10.4 
1 1 1  -27   17    7 o 49.30684 12.36118 27.00169    23.1 
1 1 1  -27   17    8 o 73.00619 6.517193 73.65214  -176.2 
1 1 1  -27   17    9 o 40.68813 10.18387 36.49517   164.3 
1 1 1  -27   17   10 o 57.86168 7.003233 56.53139  -111.5 
1 1 1  -27   17   11 o 104.3129 5.012208 87.26601    34.9 
1 1 1  -27   17   12 o 90.38911 5.622569 45.26945    58.0 
1 1 1  -27   17   13 o 139.1916 1.922640 146.2337   161.2 
1 1 1  -27   17   14 o 111.2077 2.155861 116.4223    47.5 
1 1 1  -27   17   15 o 71.86266 2.309404 81.06893  -123.1 
1 1 1  -27   17   16 o 99.12325 2.562242 124.3744   -87.3 
1 1 1  -27   17   17 o 160.7041 2.402625 145.2680   -26.5 
1 1 1  -27   17   18 f 188.7848 2.301249 213.1713   140.9 
1 1 1  -27   17   19 o 127.2063 2.042295 94.37275    30.3 
1 1 1  -27   17   20 o 67.11262 3.060906 59.53766   -90.0 
1 1 1  -27   17   21 o 23.23110 6.400563 36.66005   178.4 
1 1 1  -27   17   22 o 15.74010 6.371944 10.42776   -85.8 
1 1 1  -27   17   23 o 82.01131 2.432097 126.6042   137.2 
1 1 1  -27   17   24 o 15.95417 6.525009 18.08640   108.5 
1 1 1  -27   17   25 o 41.13279 4.121137 54.59366     9.1 
1 1 1  -27   17   26 o 16.25817 6.008768 47.26482  -162.2 
1 1 1  -27   17   27 o 42.61871 3.077372 35.60611   136.1 
1 1 1  -27   17   28 o 8.726296 4.271250 25.75364   -22.0 
1 1 1  -27   17   29 o 27.74311 5.576942 20.10503  -111.5 
1 1 1  -27   17   30 o 33.91339 3.699850 24.24652  -118.2 
1 1 1  -27   18    1 o 33.33546 5.523230 38.78170   -93.7 
1 1 1  -27   18    2 o 107.1632 2.426600 88.03903  -141.2 
1 1 1  -27   18    3 o 176.0443 2.515595 154.1723   145.8 
1 1 1  -27   18    4 o 117.3394 2.370762 95.09708    41.9 
1 1 1  -27   18    5 o 81.25283 2.169824 91.97388   -19.6 
1 1 1  -27   18    6 o 28.79240 11.51550 42.41388    79.9 
1 1 1  -27   18    7 o 119.0842 4.886947 115.3717  -111.0 
1 1 1  -27   18    8 o 177.8765 4.709273 175.2993   128.3 
1 1 1  -27   18    9 o 34.52144 11.40642 19.64973   131.8 
1 1 1  -27   18   10 o 227.8067 5.187816 188.0773    22.6 
1 1 1  -27   18   11 o 223.1195 4.926031 187.3945   149.4 
1 1 1  -27   18   12 o 85.72667 6.054186 73.70000   -55.6 
1 1 1  -27   18   13 o 146.9493 5.045591 147.2179    74.2 
1 1 1  -27   18   14 o 18.26284 8.915613 23.57464   147.8 
1 1 1  -27   18   15 o 104.7512 1.925906 99.84316   -14.4 
1 1 1  -27   18   16 o 68.21836 2.323461 48.35415   148.6 
1 1 1  -27   18   17 o 84.44730 2.241985 85.19194   -95.3 
1 1 1  -27   18   18 o 17.81540 6.388504 38.01484   -77.6 
1 1 1  -27   18   19 o 84.08479 2.108810 80.66759  -179.1 
1 1 1  -27   18   20 o 77.66580 2.352232 106.6535   -53.3 
1 1 1  -27   18   21 o 118.6081 2.399107 103.2652    85.1 
1 1 1  -27   18   22 o 32.93364 4.814911 32.98405  -111.1 
1 1 1  -27   18   23 o 103.0548 2.048004 115.5430   172.5 
1 1 1  -27   18   24 o 74.97726 1.892942 57.69344   -24.6 
1 1 1  -27   18   25 o 14.73720 5.823667 2.207749  -155.4 
1 1 1  -27   18   26 o 37.28779 3.756439 44.57113   144.2 
1 1 1  -27   18   27 o 25.31525 4.821401 31.15047    67.2 
1 1 1  -27   18   28 o 31.68056 4.021003 36.70870   -16.2 
1 1 1  -27   18   29 o 34.04079 3.787061 45.32363  -150.4 
1 1 1  -27   18   30 o 65.33286 2.481751       ?       ? 
1 1 1  -27   19    1 o 88.26969 2.723441 110.1512   -21.8 
1 1 1  -27   19    2 o 43.39693 3.418781 50.62579   157.4 
1 1 1  -27   19    3 o 27.27032 3.844616 25.70289   115.9 
1 1 1  -27   19    4 o 32.03224 12.42474 27.90576  -125.8 
1 1 1  -27   19    5 o 134.4985 4.155410 121.1179     4.6 
1 1 1  -27   19    6 o 91.77633 4.849660 91.70769   162.5 
1 1 1  -27   19    7 o 28.07686 10.81152 16.91896    -2.1 
1 1 1  -27   19    8 o 79.34591 5.925906 65.01234  -109.3 
1 1 1  -27   19    9 o 80.99124 5.290193 47.44923   146.5 
1 1 1  -27   19   10 o 163.8780 4.369039 131.8404  -161.4 
1 1 1  -27   19   11 o 106.4361 4.713263 63.64595   -34.7 
1 1 1  -27   19   12 o 38.85161 10.23218 23.02456   -45.1 
1 1 1  -27   19   13 o 102.9665 4.525472 90.63007    69.1 
1 1 1  -27   19   14 o 87.50880 5.000606 85.33070    58.5 
1 1 1  -27   19   15 o 58.25076 6.668883 59.92612   -90.0 
1 1 1  -27   19   16 o 131.3441 2.034940 156.4692   -92.3 
1 1 1  -27   19   17 o 10.56570 4.764883 37.60707    -1.4 
1 1 1  -27   19   18 o 103.1767 2.147773 87.29557   145.7 
1 1 1  -27   19   19 o 109.3380 1.919086 114.5431   -50.2 
1 1 1  -27   19   20 o 96.60383 2.020668 88.90139    47.3 
1 1 1  -27   19   21 o 112.3954 2.138896 120.0626  -125.2 
1 1 1  -27   19   22 o 89.66080 2.071460 92.83223   152.7 
1 1 1  -27   19   23 o 65.30371 2.545162 74.34389    47.9 
1 1 1  -27   19   24 o 54.52896 2.598747 48.25488    10.4 
1 1 1  -27   19   25 o 60.86911 2.498825 62.03622    65.6 
1 1 1  -27   19   26 o 35.78030 3.218863 46.49260  -158.2 
1 1 1  -27   19   27 o 17.54507 5.844468 24.06588   175.4 
1 1 1  -27   19   28 o 72.16519 2.337983 52.01828   154.8 
1 1 1  -27   19   29 o 18.20171 5.419784 45.53040    39.3 
1 1 1  -27   20    1 o 53.30309 2.825171 53.88158    36.3 
1 1 1  -27   20    2 o 127.0595 2.040089 124.5979  -153.0 
1 1 1  -27   20    3 o 135.5544 1.645074 161.5195   167.5 
1 1 1  -27   20    4 o 182.9373 4.865225 181.4282    32.2 
1 1 1  -27   20    5 o 20.41479 9.350657 22.60174  -170.5 
1 1 1  -27   20    6 o 33.75741 11.29789 39.67549  -105.5 
1 1 1  -27   20    7 o 39.70688 10.02306 19.77491   103.6 
1 1 1  -27   20    8 o 122.5277 4.712697 109.3754  -143.1 
1 1 1  -27   20    9 o 68.51255 6.243491 80.04555    63.1 
1 1 1  -27   20   10 o 46.24411 8.606767 35.76764   -28.9 
1 1 1  -27   20   11 f 168.2005 4.419928 203.5355   128.6 
1 1 1  -27   20   12 o 49.46218 7.515344 57.79254   -32.6 
1 1 1  -27   20   13 o 54.86747 6.564207 56.56159   -86.9 
1 1 1  -27   20   14 o 161.7200 4.290550 134.0946    28.8 
1 1 1  -27   20   15 o 63.39442 6.514267 69.18824    -5.2 
1 1 1  -27   20   16 o 46.63921 10.35731 52.21695    75.0 
1 1 1  -27   20   17 o 25.96672 3.832208 51.56956  -138.5 
1 1 1  -27   20   18 o 87.57482 2.143495 87.91807  -157.1 
1 1 1  -27   20   19 f 16.14172 5.769283 27.39094  -115.3 
1 1 1  -27   20   20 o 42.18552 3.483709 47.47557   172.6 
1 1 1  -27   20   21 o 98.80993 2.113535 88.21746   126.4 
1 1 1  -27   20   22 o 16.47618 6.217008 45.35946  -164.2 
1 1 1  -27   20   23 o 15.59630 6.249330 6.588412   -34.3 
1 1 1  -27   20   24 o 34.91829 3.307428 33.47225    -8.5 
1 1 1  -27   20   25 o 34.01278 3.389760 35.64091   124.0 
1 1 1  -27   20   26 o 14.31480 5.792755 23.61986   -26.1 
1 1 1  -27   20   27 o 41.92532 3.304337 36.81543    -7.4 
1 1 1  -27   20   28 o 21.11435 5.824607 25.84172    -9.5 
1 1 1  -27   21    1 o 24.11502 5.032908 16.27005    47.7 
1 1 1  -27   21    2 o 14.15081 4.863137 22.61095    81.0 
1 1 1  -27   21    3 o 78.88089 6.220232 82.13113  -163.2 
1 1 1  -27   21    4 o 38.63537 10.40116 63.42091    49.1 
1 1 1  -27   21    5 o 38.83781 11.49763 78.59486   -62.2 
1 1 1  -27   21    6 o 59.79943 8.426218 41.46651   117.9 
1 1 1  -27   21    7 o 39.63382 11.61930 22.45375   -79.3 
1 1 1  -27   21    8 o 38.07288 10.60691 22.43734     2.2 
1 1 1  -27   21    9 o 85.02672 5.404840 84.29780  -116.8 
1 1 1  -27   21   10 o 104.3013 5.694945 84.41253  -179.8 
1 1 1  -27   21   11 o 47.91169 7.745016 75.30451   -85.0 
1 1 1  -27   21   12 o 41.77523 9.708639 56.52185   -94.3 
1 1 1  -27   21   13 o 32.92810 10.38328 44.53602    -6.1 
1 1 1  -27   21   14 o 133.1874 4.705433 118.8954    77.5 
1 1 1  -27   21   15 o 32.42368 11.56419 62.44648  -148.2 
1 1 1  -27   21   16 o 75.00311 6.168542 47.81702   174.2 
1 1 1  -27   21   17 o 111.4461 1.690508 120.1002   -29.2 
1 1 1  -27   21   18 o 82.53740 2.148772 62.64448  -174.2 
1 1 1  -27   21   19 o 39.45190 3.230141 50.66825   -61.5 
1 1 1  -27   21   20 o 91.48981 2.091594 70.05154    27.3 
1 1 1  -27   21   21 o 55.17722 2.876052 61.02939  -176.9 
1 1 1  -27   21   22 o 12.21678 5.510846 7.748363    59.4 
1 1 1  -27   21   23 o 65.20833 1.950608 58.31463    42.6 
1 1 1  -27   21   24 o 11.74521 5.143854 13.28213   -74.5 
1 1 1  -27   21   25 o 56.40230 2.488581 66.88590     2.7 
1 1 1  -27   21   26 o 98.15945 1.781905 99.65985   147.4 
1 1 1  -27   21   27 o 9.643063 4.580005 10.29433    -3.5 
1 1 1  -27   21   28 o 53.75717 2.454305 39.30084   177.2 
1 1 1  -27   22    1 o 57.53692 2.200548 72.16212   -41.1 
1 1 1  -27   22    2 o 118.5436 5.486247 85.12769   139.4 
1 1 1  -27   22    3 o 80.99023 7.895072 57.53469  -150.0 
1 1 1  -27   22    4 o 71.16543 5.573646 94.61593   103.3 
1 1 1  -27   22    5 o 147.3357 4.665233 139.8654    30.0 
1 1 1  -27   22    6 o 72.53807 6.519068 64.51895   143.8 
1 1 1  -27   22    7 o 128.6683 4.886126 126.6231     0.7 
1 1 1  -27   22    8 o 80.22581 5.521088 105.9018  -136.8 
1 1 1  -27   22    9 o 36.89640 10.21432 35.98490  -158.1 
1 1 1  -27   22   10 o 156.0580 4.564306 111.8839    59.6 
1 1 1  -27   22   11 o 99.43926 4.509152 63.44637  -115.7 
1 1 1  -27   22   12 o 34.79045 11.04248 36.73814   -10.4 
1 1 1  -27   22   13 o 17.36398 8.214301 58.84310  -101.3 
1 1 1  -27   22   14 o 110.6146 4.927824 105.4045    76.0 
1 1 1  -27   22   15 o 34.28928 10.38019 47.97782    50.6 
1 1 1  -27   22   16 o 77.31864 6.380248 56.09162    17.9 
1 1 1  -27   22   17 o 34.48004 11.50187 19.26927   -37.4 
1 1 1  -27   22   18 o 89.12823 1.798895 91.21754  -111.2 
1 1 1  -27   22   19 o 41.54670 2.512195 33.32436    32.1 
1 1 1  -27   22   20 o 14.03861 5.639304 10.51407   -81.9 
1 1 1  -27   22   21 o 118.9394 1.801876 111.8616   164.2 
1 1 1  -27   22   22 o 21.29322 6.180049 32.55958   -43.4 
1 1 1  -27   22   23 o 54.04543 2.294616 34.67341  -160.6 
1 1 1  -27   22   24 o 112.5870 1.763237 121.5087   -28.2 
1 1 1  -27   22   25 o 18.77761 5.817218 43.69273    25.8 
1 1 1  -27   22   26 o 57.27359 2.143433 59.12943   169.5 
1 1 1  -27   22   27 o 48.13256 2.868058 59.10168    10.2 
1 1 1  -27   23    1 o 40.96169 2.513836 49.11048    99.5 
1 1 1  -27   23    2 o 63.58563 6.805841 64.01253   130.3 
1 1 1  -27   23    3 o 93.25600 7.134912 54.94986   175.3 
1 1 1  -27   23    4 o 88.68839 6.721015 86.32409   -90.0 
1 1 1  -27   23    5 o 76.91801 5.908340 83.88467    53.9 
1 1 1  -27   23    6 o 149.6935 4.844190 123.5220   -40.1 
1 1 1  -27   23    7 o 24.86189 10.69448 27.36129  -146.3 
1 1 1  -27   23    8 o 104.2027 5.551147 114.1369   -48.3 
1 1 1  -27   23    9 o 38.95913 11.84487 14.41203  -147.6 
1 1 1  -27   23   10 o 62.62294 7.927982 77.96794   -59.9 
1 1 1  -27   23   11 o 47.57660 10.58013 47.41503   148.5 
1 1 1  -27   23   12 o 107.1607 5.406335 99.97883   109.8 
1 1 1  -27   23   13 o 125.8719 4.832022 131.4201   -94.8 
1 1 1  -27   23   14 o 48.65262 9.269474 49.75227   102.9 
1 1 1  -27   23   15 o 34.62767 10.85069 15.28399   -42.7 
1 1 1  -27   23   16 o 110.1219 5.359133 101.5028    75.0 
1 1 1  -27   23   17 o 62.76267 7.884592 71.58006   -75.0 
1 1 1  -27   23   18 o 48.39513 1.584472 28.37354  -138.3 
1 1 1  -27   23   19 o 67.26463 1.790744 72.46390    80.6 
1 1 1  -27   23   20 o 38.20977 3.076942 42.87495   -27.9 
1 1 1  -27   23   21 o 30.29802 4.809094 55.45719   164.4 
1 1 1  -27   23   22 o 24.59774 5.649912 30.29443  -108.2 
1 1 1  -27   23   23 o 10.10818 4.583887 16.08057   -46.3 
1 1 1  -27   23   24 o 33.18758 3.634139 51.31797   145.1 
1 1 1  -27   23   25 o 45.25232 2.843079 35.12826    72.6 
1 1 1  -27   23   26 o 38.44000 3.258399 40.27136  -138.4 
1 1 1  -27   24    1 o 59.51981 8.554585 52.84487  -108.2 
1 1 1  -27   24    2 o 100.8673 6.923852 88.93169    78.0 
1 1 1  -27   24    3 o 42.83173 10.76911 50.21168  -148.1 
1 1 1  -27   24    4 o 30.06559 12.10909 47.35202   -21.2 
1 1 1  -27   24    5 o 127.0273 6.145512 94.58309    43.8 
1 1 1  -27   24    6 f 52.48116 8.241325 20.64304   139.2 
1 1 1  -27   24    7 o 100.3953 4.981998 77.53449   -13.1 
1 1 1  -27   24    8 o 64.55432 7.856970 48.05731   -97.9 
1 1 1  -27   24    9 o 76.93719 6.412362 62.89040   125.5 
1 1 1  -27   24   10 o 81.88753 7.648342 97.15495     2.4 
1 1 1  -27   24   11 o 21.12865 9.551428 21.55607  -108.0 
1 1 1  -27   24   12 o 63.22710 6.317173 77.30434  -125.4 
1 1 1  -27   24   13 o 33.96724 10.53018 32.81105    51.0 
1 1 1  -27   24   14 o 39.56633 10.57384 71.62555  -176.3 
1 1 1  -27   24   15 o 20.31182 9.683780 29.26590    -6.9 
1 1 1  -27   24   16 o 83.08134 10.94864 84.07945   -56.3 
1 1 1  -27   24   17 f 42.65308 8.601834 40.14449  -130.2 
1 1 1  -27   24   18 o 110.6881 4.178440 101.9518  -101.8 
1 1 1  -27   24   19 o 52.71619 1.725735 38.56103    32.4 
1 1 1  -27   24   20 o 63.96686 2.280534 73.55123   -68.0 
1 1 1  -27   24   21 o 94.00964 2.073433 83.32832   165.8 
1 1 1  -27   24   22 o 24.09101 5.505858 14.32953   -89.5 
1 1 1  -27   24   23 o 50.22914 2.108075 34.61884   -97.5 
1 1 1  -27   24   24 o 38.12318 3.007049 28.02308    39.5 
1 1 1  -27   24   25 o 78.17048 1.856839 71.75466   -50.3 
1 1 1  -27   24   26 o 70.39669 1.930144       ?       ? 
1 1 1  -27   25    1 o 75.88581 6.757269 55.31199    22.0 
1 1 1  -27   25    2 o 82.74265 8.256896 85.36888   119.7 
1 1 1  -27   25    3 o 58.42543 11.05296 35.51630  -178.4 
1 1 1  -27   25    4 o 36.09914 12.72664 45.48101   -60.8 
1 1 1  -27   25    5 o 178.9785 5.568545 160.7587   -37.0 
1 1 1  -27   25    6 o 25.53512 10.37467 44.60991  -174.9 
1 1 1  -27   25    7 o 43.59314 10.90116 61.67318  -163.6 
1 1 1  -27   25    8 o 48.51008 8.807371 31.60739  -123.8 
1 1 1  -27   25    9 o 72.37959 8.028721 50.14338   -16.0 
1 1 1  -27   25   10 o 41.59584 12.16406 26.52275   -59.0 
1 1 1  -27   25   11 o 62.74939 7.782907 79.40896  -155.0 
1 1 1  -27   25   12 o 58.92328 7.022338 75.32655    90.2 
1 1 1  -27   25   13 o 34.62370 10.59908 16.41230   149.2 
1 1 1  -27   25   14 o 21.70643 10.09727 30.51499   -65.6 
1 1 1  -27   25   15 o 23.45474 10.52370 16.36132   -75.6 
1 1 1  -27   25   16 o 17.50504 8.299157 8.452407    18.9 
1 1 1  -27   25   17 o 50.10376 9.575403 46.26754    97.1 
1 1 1  -27   25   18 o 56.25148 8.559329 52.09189   -27.8 
1 1 1  -27   25   19 o 91.55131 1.522894 107.6202   130.3 
1 1 1  -27   25   20 o 60.75850 1.927230 71.09368   -90.2 
1 1 1  -27   25   21 o 38.61684 3.198236 31.59655   105.5 
1 1 1  -27   25   22 o 40.47641 3.347646 33.49174   -11.7 
1 1 1  -27   25   23 o 32.55328 3.606702 35.35291  -140.6 
1 1 1  -27   25   24 o 13.71897 5.295526 16.77135   159.0 
1 1 1  -27   25   25 o 38.16842 2.992257       ?       ? 
1 1 1  -27   26    1 o 49.78159 10.15536 21.33668     3.9 
1 1 1  -27   26    2 o 37.72939 10.35686 49.21179  -178.9 
1 1 1  -27   26    3 o 78.10439 8.120966 80.54370   140.0 
1 1 1  -27   26    4 o 129.4492 4.644649 113.3754   -90.5 
1 1 1  -27   26    5 o 122.9964 4.237060 96.63579    13.1 
1 1 1  -27   26    6 o 54.08630 9.657877 43.73722    -7.5 
1 1 1  -27   26    7 o 44.32373 9.178482 41.83645  -106.1 
1 1 1  -27   26    8 o 78.09738 4.784701 71.14619   113.3 
1 1 1  -27   26    9 o 20.36381 9.736707 41.37642  -119.9 
1 1 1  -27   26   10 o 28.06077 12.11025 38.34089    79.2 
1 1 1  -27   26   11 o 24.64732 10.66656 28.02445   -91.7 
1 1 1  -27   26   12 o 35.74543 10.26720 32.80055  -114.9 
1 1 1  -27   26   13 o 29.36780 11.42439 25.18563   107.0 
1 1 1  -27   26   14 o 82.89172 6.785728 69.51276    93.5 
1 1 1  -27   26   15 o 164.3737 4.815620 181.2459  -100.8 
1 1 1  -27   26   16 o 35.56503 11.19462 42.78168   110.4 
1 1 1  -27   26   17 o 75.47491 5.797163 67.16322   -83.4 
1 1 1  -27   26   18 o 62.15774 5.490561 54.71571   152.7 
1 1 1  -27   26   19 o 26.86010 10.20652 36.97833  -131.4 
1 1 1  -27   26   20 o 31.58422 2.999571 29.93741   -77.1 
1 1 1  -27   26   21 o 21.77895 4.925326 34.47371   -27.7 
1 1 1  -27   26   22 o 22.31843 5.544492 27.43667   151.5 
1 1 1  -27   26   23 o 44.32946 2.510758 55.11245   -37.6 
1 1 1  -27   26   24 o 73.01238 1.680799       ?       ? 
1 1 1  -27   27    1 o 39.97201 12.09051 24.20296   -99.2 
1 1 1  -27   27    2 o 112.2203 5.613954 88.30393   167.7 
1 1 1  -27   27    3 o 27.34486 10.54945 4.119004  -179.7 
1 1 1  -27   27    4 o 113.4780 6.180603 108.1565   -13.3 
1 1 1  -27   27    5 o 19.52959 9.428450 2.782289    75.8 
1 1 1  -27   27    6 o 100.2539 5.687080 89.42131   145.1 
1 1 1  -27   27    7 o 83.25330 6.521066 80.17891  -143.2 
1 1 1  -27   27    8 o 27.34871 11.56522 27.56201   138.3 
1 1 1  -27   27    9 o 47.34013 10.99019 27.32852   -41.9 
1 1 1  -27   27   10 o 28.19153 11.55471 39.19540   146.2 
1 1 1  -27   27   11 o 31.16416 11.80621 57.82114   159.1 
1 1 1  -27   27   12 o 41.71910 11.24891 7.237220    82.3 
1 1 1  -27   27   13 o 34.46167 12.11973 11.29805    99.2 
1 1 1  -27   27   14 o 80.38712 5.765432 86.35345    74.2 
1 1 1  -27   27   15 o 31.19353 12.11836 52.45744    -9.1 
1 1 1  -27   27   16 o 18.40330 8.799162 16.67859  -149.7 
1 1 1  -27   27   17 o 41.10397 8.978636 51.10048  -111.3 
1 1 1  -27   27   18 o 27.41057 11.28880 37.32405   120.9 
1 1 1  -27   27   19 o 26.48460 9.580884 11.75994   114.2 
1 1 1  -27   27   20 o 50.93827 1.793883 59.48381   -38.7 
1 1 1  -27   27   21 o 83.79971 1.760869 74.24680   117.6 
1 1 1  -27   27   22 o 8.941014 4.290730 18.00744  -151.7 
1 1 1  -27   28    1 o 36.05058 13.72481 28.10155   -78.7 
1 1 1  -27   28    2 o 33.24398 10.84779 45.03846    43.4 
1 1 1  -27   28    3 o 57.06018 8.946719 61.88665  -148.1 
1 1 1  -27   28    4 o 62.47257 8.946543 68.16533  -118.8 
1 1 1  -27   28    5 o 83.24835 7.530030 66.14642    -2.0 
1 1 1  -27   28    6 f 52.41421 9.670127 54.30866    48.0 
1 1 1  -27   28    7 o 47.44149 9.465484 55.40207   140.4 
1 1 1  -27   28    8 o 28.47274 11.91153 20.41053   170.0 
1 1 1  -27   28    9 o 24.01431 10.51235 14.38280  -158.7 
1 1 1  -27   28   10 o 67.50258 6.286856 75.45383  -162.4 
1 1 1  -27   28   11 o 21.04464 9.922910 32.67808    62.9 
1 1 1  -27   28   12 o 101.6205 5.343425 91.94083   -26.4 
1 1 1  -27   28   13 o 45.84754 7.407747 53.31388    67.5 
1 1 1  -27   28   14 o 89.32818 5.621217 109.1521  -169.4 
1 1 1  -27   28   15 o 102.4860 6.757708 91.28844   -38.0 
1 1 1  -27   28   16 o 64.12814 6.357095 46.76388  -147.7 
1 1 1  -27   28   17 o 38.57271 10.30732 26.53457    90.2 
1 1 1  -27   28   18 o 39.57580 10.25214 17.09465   -95.6 
1 1 1  -27   28   19 o 16.11263 7.391881 26.86967    82.7 
1 1 1  -27   28   20 o 38.72389 1.785994 57.28518  -138.4 
1 1 1  -27   28   21 o 39.84275 2.771259 25.60431    27.2 
1 1 1  -27   29    1 o 40.29137 14.24059 51.58684    36.2 
1 1 1  -27   29    2 o 52.86504 7.907436 62.56538  -161.6 
1 1 1  -27   29    3 o 35.35411 10.10729 20.27068   139.3 
1 1 1  -27   29    4 o 17.03544 8.365764 21.59791     1.6 
1 1 1  -27   29    5 o 37.74013 11.88012 57.56967  -117.9 
1 1 1  -27   29    6 o 54.33108 10.66959 55.45064    49.7 
1 1 1  -27   29    7 o 40.58567 11.06422 57.43541   114.7 
1 1 1  -27   29    8 o 14.93521 7.549146 17.71241   -12.4 
1 1 1  -27   29    9 o 17.59315 8.515627 18.03031    99.4 
1 1 1  -27   29   10 o 20.90467 9.587661 22.42568   -52.1 
1 1 1  -27   29   11 o 32.12343 11.96620 25.41393  -125.0 
1 1 1  -27   29   12 o 41.59030 10.49273 41.73573    52.2 
1 1 1  -27   29   13 o 63.40688 6.330876 67.23361   -81.8 
1 1 1  -27   29   14 o 87.64993 7.154200 74.75286   120.6 
1 1 1  -27   29   15 o 59.57004 7.160186 74.05227   102.5 
1 1 1  -27   29   16 o 31.98109 11.30766 41.71735    26.7 
1 1 1  -27   29   17 o 37.48949 10.10380 51.88575  -132.1 
1 1 1  -27   29   18 o 27.81724 10.83762 27.46698   145.6 
1 1 1  -27   29   19 o 73.33526 3.548900 69.49825   -60.0 
1 1 1  -27   29   20 f 16.14077 7.034258       ?       ? 
1 1 1  -27   30    3 o 40.80657 10.44089 12.33876    -8.0 
1 1 1  -27   30    4 o 24.60859 11.13243 41.53436   -97.6 
1 1 1  -27   30    5 o 30.53168 10.91285 30.65692   148.3 
1 1 1  -27   30    6 o 60.02796 8.022586 64.00517    51.9 
1 1 1  -27   30    7 o 51.06998 8.362307 28.98823    73.1 
1 1 1  -27   30    8 o 41.48273 12.33241 40.33632   -84.9 
1 1 1  -27   30    9 f 33.55876 11.79575 55.93703  -174.8 
1 1 1  -27   30   10 o 41.66876 9.250170 57.79483    43.2 
1 1 1  -27   30   11 o 66.04034 6.903944 58.70880  -124.0 
1 1 1  -27   30   12 o 13.43038 6.729663 17.93212     0.8 
1 1 1  -27   30   13 o 57.56149 7.850000 63.53474  -108.2 
1 1 1  -27   30   14 o 19.42549 8.810098 15.52864   109.2 
1 1 1  -27   30   15 o 56.16055 11.10017 56.55255   -24.7 
1 1 1  -27   30   16 o 20.25468 9.068304 42.70410   153.2 
1 1 1  -27   30   17 o 14.76463 7.085176 17.57884    81.7 
1 1 1  -27   30   18 o 30.70358 11.64653       ?       ? 
1 1 1  -27   31    5 o 36.51198 11.23878       ?       ? 
1 1 1  -27   31    6 o 72.40469 6.517796 74.16734   -42.1 
1 1 1  -27   31    7 o 42.37428 12.33252 36.30391    43.6 
1 1 1  -27   31    8 o 57.40398 7.704248 32.75291   175.4 
1 1 1  -27   31    9 o 50.61740 11.07694 39.22773    21.8 
1 1 1  -27   31   10 o 68.14973 7.669006 54.92622   -64.1 
1 1 1  -27   31   11 o 69.74554 7.397130 52.80283   170.2 
1 1 1  -27   31   12 o 37.78465 13.04555 58.39983   130.6 
1 1 1  -27   31   13 o 39.28253 11.14437 48.59785   -69.0 
1 1 1  -27   31   14 o 56.78362 7.703871 52.48494   -13.3 
1 1 1  -27   31   15 o 34.49917 12.55558       ?       ? 
1 1 1  -26    0    1 o 14.38768 7.817045 99.42374   179.7 
1 1 1  -26    0    2 o 58.55811 4.928322 38.43122    -1.1 
1 1 1  -26    0    3 o 180.6555 4.144031 151.0295   179.7 
1 1 1  -26    0    4 o 19.80192 9.525401 39.84675   179.5 
1 1 1  -26    0    5 o 22.01372 9.961813 44.50942    -0.4 
1 1 1  -26    0    6 o 104.1591 3.955520 121.8435    -0.1 
1 1 1  -26    0    7 o 112.7067 3.924529 97.00921     0.4 
1 1 1  -26    0    9 o 91.28775 5.497981 97.07906  -179.9 
1 1 1  -26    0   10 o 23.03944 9.248897 25.37098   179.9 
1 1 1  -26    0   11 o 228.3237 4.571475 198.5510  -180.0 
1 1 1  -26    0   12 o 17.48431 8.106674 0.7808686   109.2 
1 1 1  -26    0   13 o 294.7413 4.374429 350.2229     0.1 
1 1 1  -26    0   14 o 36.54517 8.917582 58.44936     0.4 
1 1 1  -26    0   15 o 41.72106 8.811837 41.41602  -179.9 
1 1 1  -26    0   16 o 167.9077 2.859164 165.9485   179.9 
1 1 1  -26    0   17 o 281.7247 3.757508 247.6451     0.1 
1 1 1  -26    0   18 o 186.5990 3.482790 176.7161     0.1 
1 1 1  -26    0   19 o 167.4181 3.284680 198.1487   180.0 
1 1 1  -26    0   20 o 80.01862 3.124266 82.73298  -179.4 
1 1 1  -26    0   21 o 70.11337 3.896529 68.69468     0.2 
1 1 1  -26    0   23 o 92.13172 4.044082 60.34364   179.7 
1 1 1  -26    0   24 o 171.3594 2.956773 163.2769   179.9 
1 1 1  -26    0   25 o 42.75745 6.897431 6.039083     0.5 
1 1 1  -26    0   26 o 29.10406 8.332669 34.00467    -0.1 
1 1 1  -26    0   27 o 112.0771 3.227524 106.2751    -0.0 
1 1 1  -26    0   28 f 76.28208 4.261759 52.66528  -179.9 
1 1 1  -26    0   29 o 37.85143 3.981226 32.05713     0.0 
1 1 1  -26    0   30 o 18.43567 7.463068 12.34080   179.1 
1 1 1  -26    0   32 o 9.476055 5.209225 15.93606     0.4 
1 1 1  -26    0   33 o 38.90889 5.847962 32.77905   179.9 
1 1 1  -26    0   34 o 25.84306 7.108705 13.11559  -179.2 
1 1 1  -26    1    1 o 43.12500 6.149083 66.39178   -83.9 
1 1 1  -26    1    2 o 133.1748 2.784863 107.1884  -104.1 
1 1 1  -26    1    3 o 48.69553 4.440006 67.88559   -57.2 
1 1 1  -26    1    4 o 262.8607 3.370082 268.5808   -96.8 
1 1 1  -26    1    5 o 186.7687 3.170220 179.1971   115.5 
1 1 1  -26    1    6 o 133.3982 2.533170 86.82620   139.9 
1 1 1  -26    1    7 o 297.2634 3.419859 346.6421    91.0 
1 1 1  -26    1    8 o 159.9692 2.732527 112.8912   -79.6 
1 1 1  -26    1    9 o 232.3285 2.978263 231.8201   108.3 
1 1 1  -26    1   10 o 123.3897 2.637505 171.9973    30.1 
1 1 1  -26    1   11 o 53.29856 4.234226 71.92409    82.6 
1 1 1  -26    1   12 o 232.4879 3.116246 203.3337  -156.7 
1 1 1  -26    1   13 o 234.6538 2.785608 200.4130   -74.4 
1 1 1  -26    1   14 o 115.2318 2.316888 154.7402   123.6 
1 1 1  -26    1   15 f 194.6633 2.224923 175.3617    61.5 
1 1 1  -26    1   16 o 33.20872 4.217886 38.98019    42.4 
1 1 1  -26    1   17 o 178.7663 2.260323 175.0964   -30.3 
1 1 1  -26    1   18 f 217.5388 2.323354 158.9886  -122.9 
1 1 1  -26    1   19 o 50.18266 3.453925 70.30733   -24.6 
1 1 1  -26    1   20 o 92.77646 2.237668 98.38477  -168.4 
1 1 1  -26    1   21 o 73.17151 2.599270 76.49876   120.9 
1 1 1  -26    1   22 o 144.5081 2.105371 176.4465    12.0 
1 1 1  -26    1   23 f 81.23582 2.447483 118.2663  -100.2 
1 1 1  -26    1   24 f 57.00429 3.451277 46.41269   148.8 
1 1 1  -26    1   25 o 38.81040 5.085430 23.19491    50.0 
1 1 1  -26    1   26 o 101.3402 2.466329 93.88213  -144.6 
1 1 1  -26    1   27 o 89.87614 2.380480 71.11437    10.2 
1 1 1  -26    1   28 o 11.06350 5.221566 27.12218   114.4 
1 1 1  -26    1   29 f 34.72173 4.375894 57.77927    30.8 
1 1 1  -26    1   30 o 54.75757 2.518432 74.88583   106.1 
1 1 1  -26    1   31 o 17.76171 5.950715 30.60558   -82.3 
1 1 1  -26    1   32 o 23.93746 4.830270 28.03633     9.2 
1 1 1  -26    1   33 o 37.24264 2.850611 25.62757  -149.7 
1 1 1  -26    1   34 o 18.78092 5.347323 18.07434   -83.3 
1 1 1  -26    1   35 o 48.63466 2.318871       ?       ? 
1 1 1  -26    2    1 o 72.77973 4.410097 54.84672    30.4 
1 1 1  -26    2    2 o 115.4959 3.131458 60.06397   -86.8 
1 1 1  -26    2    3 o 238.0547 3.008130 215.0916  -175.7 
1 1 1  -26    2    4 o 12.25386 5.978626 42.70210  -157.9 
1 1 1  -26    2    5 o 48.33813 3.962440 52.87439   -26.6 
1 1 1  -26    2    6 o 164.5674 2.520928 170.4079   -56.0 
1 1 1  -26    2    7 o 63.94684 4.203782 83.00320  -111.5 
1 1 1  -26    2    8 o 102.5171 2.936074 133.1368    -5.5 
1 1 1  -26    2    9 o 166.4083 2.796002 133.3741   110.5 
1 1 1  -26    2   10 o 149.1128 2.927394 122.6259   -55.7 
1 1 1  -26    2   11 o 239.6729 3.246518 250.5579   149.1 
1 1 1  -26    2   12 f 38.66040 5.719856 73.89975   -99.9 
1 1 1  -26    2   13 o 41.29511 4.341072 1.851272   163.4 
1 1 1  -26    2   14 o 115.1040 2.160319 76.48464   -80.8 
1 1 1  -26    2   15 o 156.0536 2.132887 160.8098   -48.7 
1 1 1  -26    2   16 o 262.7430 2.598577 193.2865    90.7 
1 1 1  -26    2   17 o 192.3036 2.278988 190.3895  -151.7 
1 1 1  -26    2   18 o 118.4856 2.457391 107.5867    35.5 
1 1 1  -26    2   19 o 182.4145 2.133161 192.3239  -131.9 
1 1 1  -26    2   20 o 160.4193 2.050434 170.3192    68.0 
1 1 1  -26    2   21 o 17.89555 5.955513 28.80511    77.2 
1 1 1  -26    2   22 o 98.31582 2.289678 110.5556  -157.5 
1 1 1  -26    2   23 o 219.0481 2.614299 216.9177   151.1 
1 1 1  -26    2   24 o 76.15514 2.659024 78.75938   -23.0 
1 1 1  -26    2   25 o 47.78181 4.248083 68.25448    59.9 
1 1 1  -26    2   26 o 63.21051 2.693636 50.06709  -150.8 
1 1 1  -26    2   27 o 90.61014 2.360899 81.10207   -44.5 
1 1 1  -26    2   28 o 23.42516 5.716595 22.90441    37.4 
1 1 1  -26    2   29 o 35.10795 4.110848 32.38863   119.4 
1 1 1  -26    2   30 o 42.84476 3.218266 37.08535   -74.7 
1 1 1  -26    2   31 f 47.67162 3.112773 39.74078    63.1 
1 1 1  -26    2   32 o 34.52254 3.368068 19.69538  -113.4 
1 1 1  -26    2   33 o 20.13308 6.446154 10.01943   159.2 
1 1 1  -26    2   34 o 50.72990 2.549997 55.68915   -98.9 
1 1 1  -26    2   35 o 16.35623 5.609481       ?       ? 
1 1 1  -26    3    1 o 130.4801 3.100941 111.0263   165.4 
1 1 1  -26    3    2 o 38.76336 5.903958 64.67354  -114.2 
1 1 1  -26    3    3 o 14.70952 6.509245 36.01341    92.9 
1 1 1  -26    3    4 o 291.7292 3.490905 268.1000   -70.3 
1 1 1  -26    3    5 o 216.9060 2.929475 181.4647    70.1 
1 1 1  -26    3    6 o 229.2077 3.152817 189.8658   154.5 
1 1 1  -26    3    7 o 66.40843 3.477982 100.5033   172.8 
1 1 1  -26    3    8 o 50.04327 5.354467 79.82423   -89.4 
1 1 1  -26    3    9 o 222.1075 3.405667 217.1492   123.6 
1 1 1  -26    3   10 o 148.7690 3.040218 133.1597    17.0 
1 1 1  -26    3   11 o 176.8642 3.144933 150.4658   -57.3 
1 1 1  -26    3   12 o 159.5237 2.389502 168.9433  -162.7 
1 1 1  -26    3   13 o 95.16439 2.550365 93.43185  -157.5 
1 1 1  -26    3   14 o 162.2393 2.276006 168.8369   111.8 
1 1 1  -26    3   15 o 65.59031 2.782263 99.58823    51.0 
1 1 1  -26    3   16 o 67.10152 2.660594 93.50211   -69.6 
1 1 1  -26    3   17 o 215.5458 2.556903 219.3643   -43.4 
1 1 1  -26    3   18 o 242.3842 2.567663 199.1366  -171.4 
1 1 1  -26    3   19 o 166.6170 2.138709 174.5794   -39.7 
1 1 1  -26    3   20 o 132.2945 2.268612 169.9491    73.7 
1 1 1  -26    3   21 o 199.6504 2.216846 204.9633  -101.1 
1 1 1  -26    3   22 o 87.90281 2.214381 92.90084    17.1 
1 1 1  -26    3   23 o 97.03067 2.048387 86.60946    68.2 
1 1 1  -26    3   24 o 78.92974 2.235224 82.10696   101.1 
1 1 1  -26    3   25 o 52.50591 3.059838 60.36488   -71.3 
1 1 1  -26    3   26 o 51.51946 3.357490 72.24393    90.6 
1 1 1  -26    3   27 o 119.0818 2.424662 108.9403   164.6 
1 1 1  -26    3   28 o 87.23369 2.147648 88.65154  -176.2 
1 1 1  -26    3   29 o 64.55376 2.313669 71.99773    32.0 
1 1 1  -26    3   30 o 37.36433 4.150724 29.62181  -152.7 
1 1 1  -26    3   31 o 54.09973 2.300025 39.01844  -137.0 
1 1 1  -26    3   32 o 33.77995 3.372557 60.22390    12.1 
1 1 1  -26    3   33 o 77.01679 1.788458 58.52469   167.6 
1 1 1  -26    3   34 o 34.11774 3.019799 34.83438  -165.0 
1 1 1  -26    4    1 o 114.2250 2.971338 101.8961   170.8 
1 1 1  -26    4    2 o 165.0325 2.966752 150.1063    15.7 
1 1 1  -26    4    3 o 149.6390 3.188736 163.1047   -85.9 
1 1 1  -26    4    4 o 153.0300 3.066135 121.8403  -161.7 
1 1 1  -26    4    5 o 174.2943 3.070455 197.7663  -174.4 
1 1 1  -26    4    6 o 331.7182 3.788710 320.2252   -61.3 
1 1 1  -26    4    7 o 57.60164 3.789907 21.53061   -35.5 
1 1 1  -26    4    8 o 33.12396 6.071324 40.32995   -52.4 
1 1 1  -26    4    9 o 196.9205 2.751755 163.5928   139.5 
1 1 1  -26    4   10 f 126.1362 2.767119 125.4232   109.4 
1 1 1  -26    4   11 o 106.1305 2.747948 111.1650   154.7 
1 1 1  -26    4   12 o 207.5462 2.992796 191.1938  -114.3 
1 1 1  -26    4   13 o 254.9498 2.811136 283.8349    66.8 
1 1 1  -26    4   14 o 217.6643 2.417998 251.2669  -122.4 
1 1 1  -26    4   15 o 165.6706 1.921694 110.9376    50.0 
1 1 1  -26    4   16 o 65.78312 2.447125 58.76040   143.4 
1 1 1  -26    4   17 o 132.4611 2.170157 142.5461  -154.8 
1 1 1  -26    4   18 o 88.68185 2.451772 92.87586    90.3 
1 1 1  -26    4   19 o 192.2381 2.278149 222.4348  -113.0 
1 1 1  -26    4   20 o 41.30546 3.477373 51.89434  -177.4 
1 1 1  -26    4   21 o 172.3900 2.295520 192.1075   143.1 
1 1 1  -26    4   22 o 65.49521 2.831830 31.99739   -89.7 
1 1 1  -26    4   23 o 180.0071 2.487746 176.1123   131.8 
1 1 1  -26    4   24 o 53.83433 3.115105 50.05758    24.5 
1 1 1  -26    4   25 o 27.03922 6.179182 47.95113   -33.8 
1 1 1  -26    4   26 o 45.07203 4.019335 43.20004  -115.8 
1 1 1  -26    4   27 o 88.62854 2.020442 91.94485   -92.2 
1 1 1  -26    4   28 o 26.60312 6.095358 36.87550     4.7 
1 1 1  -26    4   29 o 41.51762 2.803936 32.93607   116.9 
1 1 1  -26    4   30 o 10.15915 4.798629 41.57256    -5.1 
1 1 1  -26    4   31 o 52.66528 2.997893 30.88847   -46.5 
1 1 1  -26    4   32 o 45.24262 2.774218 43.99523   119.8 
1 1 1  -26    4   33 o 9.316998 4.391181 25.39718   172.8 
1 1 1  -26    4   34 o 44.16854 2.381556 55.44174    25.8 
1 1 1  -26    5    1 o 149.6541 2.639712 123.4489   175.3 
1 1 1  -26    5    2 o 55.84905 4.504530 56.23199   -81.7 
1 1 1  -26    5    3 o 152.0713 2.929415 158.8098   -26.7 
1 1 1  -26    5    4 o 81.34171 3.427086 93.30663  -127.3 
1 1 1  -26    5    5 o 70.29690 3.217240 73.45427    36.7 
1 1 1  -26    5    6 o 296.1063 3.651084 257.9873  -171.1 
1 1 1  -26    5    7 o 103.5482 2.796420 96.25593  -124.4 
1 1 1  -26    5    8 f 160.1663 3.086503 131.4732  -104.1 
1 1 1  -26    5    9 o 244.3756 3.308290 235.5904   133.5 
1 1 1  -26    5   10 o 87.64222 2.985732 112.9091    16.4 
1 1 1  -26    5   11 o 151.6559 2.332413 183.0183    -3.1 
1 1 1  -26    5   12 o 214.5533 2.609891 178.0701  -145.4 
1 1 1  -26    5   13 o 73.90670 2.928300 60.86647    70.7 
1 1 1  -26    5   14 o 114.6239 2.454324 117.6720  -135.0 
1 1 1  -26    5   15 o 30.91944 3.585135 46.72931    17.6 
1 1 1  -26    5   16 o 16.10991 6.347810 39.15360  -122.3 
1 1 1  -26    5   17 o 39.76087 4.473869 51.81902   -19.5 
1 1 1  -26    5   18 o 170.9406 2.249518 127.1482  -163.0 
1 1 1  -26    5   19 o 288.5625 2.773822 272.7363   -11.6 
1 1 1  -26    5   20 o 171.6523 2.100443 181.7929  -133.3 
1 1 1  -26    5   21 o 179.9976 2.318800 186.0291   -15.0 
1 1 1  -26    5   22 o 74.46522 2.612217 73.69836   -55.7 
1 1 1  -26    5   23 o 103.0316 2.445697 108.9130    67.0 
1 1 1  -26    5   24 o 11.78070 5.542385 31.99682   -96.3 
1 1 1  -26    5   25 o 63.29409 3.026113 80.46584  -175.0 
1 1 1  -26    5   26 o 164.3537 1.969951 169.3896   115.3 
1 1 1  -26    5   27 o 96.47895 2.187638 77.65857   -33.0 
1 1 1  -26    5   28 o 50.76461 3.073356 51.68784   152.4 
1 1 1  -26    5   29 o 70.67171 2.040365 67.76320    67.2 
1 1 1  -26    5   30 o 45.33221 2.984723 51.53250   146.7 
1 1 1  -26    5   31 o 22.03016 4.999163 23.03343  -155.2 
1 1 1  -26    5   32 o 20.49496 6.112838 26.19530   -21.1 
1 1 1  -26    5   33 o 30.89757 3.140409 28.32401    60.1 
1 1 1  -26    5   34 f 70.84917 2.040692 73.03059  -159.5 
1 1 1  -26    6    1 o 100.5554 3.187638 86.32356  -122.2 
1 1 1  -26    6    2 o 87.41876 3.137967 120.7316    37.9 
1 1 1  -26    6    3 o 165.8031 2.902576 157.3600  -104.3 
1 1 1  -26    6    4 o 166.1845 3.167039 145.5399  -132.8 
1 1 1  -26    6    5 o 85.85295 3.088802 102.0502    52.8 
1 1 1  -26    6    6 o 116.1903 2.573215 143.2187   -83.8 
1 1 1  -26    6    7 o 179.7749 2.776597 180.0380   173.9 
1 1 1  -26    6    8 o 92.54909 3.470390 73.59071   -25.7 
1 1 1  -26    6    9 o 129.4216 2.622426 146.1048    75.0 
1 1 1  -26    6   10 o 161.2078 3.146616 162.2534   114.8 
1 1 1  -26    6   11 o 50.51279 3.461257 46.42816  -168.3 
1 1 1  -26    6   12 o 71.54393 2.714167 102.5936   -95.6 
1 1 1  -26    6   13 o 81.99216 2.183429 57.44060   -18.3 
1 1 1  -26    6   14 o 54.74201 3.068686 60.58479   175.2 
1 1 1  -26    6   15 o 170.2385 2.204479 165.9229    18.4 
1 1 1  -26    6   16 o 223.1403 2.397516 203.0829  -178.2 
1 1 1  -26    6   17 o 224.5586 2.481950 199.7990   -62.2 
1 1 1  -26    6   18 o 136.4559 2.032929 140.0241   126.7 
1 1 1  -26    6   19 o 109.1336 1.855175 136.7829   -48.7 
1 1 1  -26    6   20 o 132.2937 2.193731 119.3339  -172.4 
1 1 1  -26    6   21 o 27.65527 6.328616 60.20766  -122.1 
1 1 1  -26    6   22 o 126.0037 2.242239 107.6372    64.8 
1 1 1  -26    6   23 o 155.6428 2.284577 113.7254  -119.5 
1 1 1  -26    6   24 o 22.18569 7.122057 34.02360    50.4 
1 1 1  -26    6   25 o 80.74604 2.440706 62.40557    91.4 
1 1 1  -26    6   26 o 53.56463 2.662426 31.37776    66.1 
1 1 1  -26    6   27 f 118.0737 2.035493 78.07687   160.4 
1 1 1  -26    6   28 o 147.7014 1.865277 162.9102   -15.6 
1 1 1  -26    6   29 o 52.49631 2.408345 65.37344  -118.6 
1 1 1  -26    6   30 o 123.7957 1.847246 127.5088   109.1 
1 1 1  -26    6   31 f 79.48684 2.074843 86.36391  -110.5 
1 1 1  -26    6   32 f 17.03141 5.747335 30.17936   126.3 
1 1 1  -26    6   33 o 16.25884 5.105980 14.59115  -145.3 
1 1 1  -26    6   34 o 42.27748 3.055697 28.53095   -87.3 
1 1 1  -26    7    1 o 107.0830 3.338552 81.69763    77.9 
1 1 1  -26    7    2 o 118.6287 3.004480 86.14822   134.2 
1 1 1  -26    7    3 o 297.6220 3.685357 251.7518  -111.2 
1 1 1  -26    7    4 o 115.7300 2.941062 73.21902    33.3 
1 1 1  -26    7    5 o 116.2720 3.026829 72.94700   179.2 
1 1 1  -26    7    6 o 27.70371 7.182418 53.77460   -10.9 
1 1 1  -26    7    7 o 142.8324 2.729691 101.7748  -117.4 
1 1 1  -26    7    8 o 81.89273 3.065511 62.81268   -95.9 
1 1 1  -26    7    9 o 150.8935 2.917085 121.9942   111.1 
1 1 1  -26    7   10 o 153.0089 2.718033 154.8504     5.8 
1 1 1  -26    7   11 o 58.68015 2.911700 64.03009     1.4 
1 1 1  -26    7   12 o 98.68761 2.467854 71.31281   116.2 
1 1 1  -26    7   13 o 98.93506 2.147622 97.23725    60.2 
1 1 1  -26    7   14 o 207.0191 2.344873 185.6608   -90.1 
1 1 1  -26    7   15 f 73.24570 2.731136 72.83313   -70.3 
1 1 1  -26    7   16 o 34.51308 4.151553 32.72264  -151.0 
1 1 1  -26    7   17 o 64.53091 2.436058 71.38205   131.5 
1 1 1  -26    7   18 o 40.71409 4.102270 35.88190  -106.0 
1 1 1  -26    7   19 o 112.0617 2.242581 115.4890   -98.9 
1 1 1  -26    7   20 o 58.06736 2.909293 92.41933    47.6 
1 1 1  -26    7   21 o 44.97523 3.320893 73.03199   -88.2 
1 1 1  -26    7   22 o 94.53599 2.248254 95.67892    16.6 
1 1 1  -26    7   23 o 180.8788 2.292220 146.7214   -36.1 
1 1 1  -26    7   24 o 171.4657 2.172271 139.7876   178.2 
1 1 1  -26    7   25 o 185.7334 2.393691 192.2615   162.1 
1 1 1  -26    7   26 o 82.86395 2.282435 68.36776    16.3 
1 1 1  -26    7   27 o 34.88753 4.513615 25.21613   -72.6 
1 1 1  -26    7   28 o 49.04902 2.806920 35.22540   -60.2 
1 1 1  -26    7   29 o 41.37536 3.115074 50.89458    66.9 
1 1 1  -26    7   30 o 76.42674 2.122309 82.17386   -34.4 
1 1 1  -26    7   31 o 27.29955 4.905658 38.68674    16.7 
1 1 1  -26    7   32 o 49.07077 2.979954 49.22387  -155.5 
1 1 1  -26    7   33 o 54.68467 2.514596 74.94221    47.0 
1 1 1  -26    7   34 o 58.52407 2.243607 75.21173  -134.1 
1 1 1  -26    8    1 o 159.1888 3.497702 115.8018   -91.6 
1 1 1  -26    8    2 o 144.7470 3.344157 124.2139    96.2 
1 1 1  -26    8    3 o 140.6876 3.001598 131.2810   101.5 
1 1 1  -26    8    4 o 151.3611 3.122879 131.1387  -143.1 
1 1 1  -26    8    5 o 46.49435 5.229881 67.12862   -52.9 
1 1 1  -26    8    6 o 94.41187 2.801574 49.05334   101.9 
1 1 1  -26    8    7 o 334.0394 3.963447 351.0605  -138.9 
1 1 1  -26    8    8 o 183.2778 3.096803 159.5916    11.3 
1 1 1  -26    8    9 o 193.6508 3.000977 192.1297    47.5 
1 1 1  -26    8   10 o 101.2475 2.267524 85.94114   -60.1 
1 1 1  -26    8   11 o 17.55271 6.498717 60.37751   160.9 
1 1 1  -26    8   12 o 109.9939 2.178212 86.79255   136.9 
1 1 1  -26    8   13 o 44.02293 4.315691 43.70556   103.1 
1 1 1  -26    8   14 o 223.6127 2.609924 240.6619  -156.0 
1 1 1  -26    8   15 o 222.5880 2.566148 199.6646   -14.3 
1 1 1  -26    8   16 f 13.54397 5.966618 29.65573  -170.3 
1 1 1  -26    8   17 o 42.88321 3.743125 18.37432   -11.9 
1 1 1  -26    8   18 o 40.93963 4.240180 56.98784  -116.2 
1 1 1  -26    8   19 o 142.4373 2.015113 129.3495     8.9 
1 1 1  -26    8   20 o 163.5655 2.103303 134.3260   171.3 
1 1 1  -26    8   21 o 136.6690 2.366337 136.7911  -164.1 
1 1 1  -26    8   22 o 209.0119 2.322839 152.8719    22.0 
1 1 1  -26    8   23 o 184.6060 2.244523 233.8503  -108.2 
1 1 1  -26    8   24 o 41.85273 4.412494 35.37008    33.9 
1 1 1  -26    8   25 o 117.5278 2.273058 99.77731   134.8 
1 1 1  -26    8   26 o 40.22018 4.086468 48.94469    60.7 
1 1 1  -26    8   27 o 40.97055 3.320223 23.06523  -116.6 
1 1 1  -26    8   28 o 86.47855 1.951262 78.94209     2.0 
1 1 1  -26    8   29 o 37.09537 3.540382 48.29253    85.1 
1 1 1  -26    8   30 o 87.99530 2.065420 84.48424   153.0 
1 1 1  -26    8   31 o 51.06316 2.150653 55.22625     3.7 
1 1 1  -26    8   32 o 37.20919 3.428710 33.72379  -133.3 
1 1 1  -26    8   33 o 105.5671 1.557846 122.3228  -160.0 
1 1 1  -26    8   34 o 29.10954 4.432747 31.34925   -36.7 
1 1 1  -26    9    1 o 148.7442 3.273051 141.8011    40.5 
1 1 1  -26    9    2 o 221.9082 3.331361 165.1131   154.4 
1 1 1  -26    9    3 o 50.57613 4.970649 79.60680   -55.2 
1 1 1  -26    9    4 o 41.80947 5.701570 84.28928  -126.1 
1 1 1  -26    9    5 o 175.9734 2.860256 139.3027   -36.3 
1 1 1  -26    9    6 o 173.6353 2.946252 158.8079    79.9 
1 1 1  -26    9    7 o 150.4172 2.588564 85.53504  -143.5 
1 1 1  -26    9    8 o 108.5472 3.294084 97.01324   -73.8 
1 1 1  -26    9    9 o 70.37524 3.037140 114.7612    97.3 
1 1 1  -26    9   10 o 102.6817 2.311299 121.0036    21.6 
1 1 1  -26    9   11 o 148.3018 2.144214 178.6662   -95.7 
1 1 1  -26    9   12 o 210.2838 2.421680 225.1380    -3.7 
1 1 1  -26    9   13 o 188.5099 2.389461 185.9057    81.2 
1 1 1  -26    9   14 o 150.3116 2.158199 158.4965  -161.3 
1 1 1  -26    9   15 o 85.26152 2.384926 94.58221    22.5 
1 1 1  -26    9   16 o 87.46424 2.154713 72.37501  -134.3 
1 1 1  -26    9   17 o 133.2629 2.432920 160.0318  -104.9 
1 1 1  -26    9   18 o 154.2564 2.119325 125.2714   -46.3 
1 1 1  -26    9   19 o 110.7064 2.060890 121.5551   144.4 
1 1 1  -26    9   20 o 32.48394 5.389563 12.03668   141.0 
1 1 1  -26    9   21 o 29.67232 5.863069 59.45904    56.3 
1 1 1  -26    9   22 o 23.06581 7.148490 3.498145     8.4 
1 1 1  -26    9   23 o 148.8178 2.027109 125.9816     2.0 
1 1 1  -26    9   24 o 43.24683 3.467101 59.79645   149.3 
1 1 1  -26    9   25 o 67.46677 2.290814 59.19178     9.1 
1 1 1  -26    9   26 o 65.69914 2.374904 83.29453  -113.4 
1 1 1  -26    9   27 o 82.89331 2.090030 84.05263   119.2 
1 1 1  -26    9   28 o 110.6135 1.923117 105.0672   -61.4 
1 1 1  -26    9   29 o 52.08712 2.761852 55.63499   101.9 
1 1 1  -26    9   30 o 114.7923 1.860084 105.4889   -47.3 
1 1 1  -26    9   31 o 33.06822 4.617201 32.00350   -89.5 
1 1 1  -26    9   32 o 101.0081 1.881765 101.8869    96.6 
1 1 1  -26    9   33 o 43.46498 3.263027 47.26283  -118.9 
1 1 1  -26    9   34 o 10.79122 4.989779       ?       ? 
1 1 1  -26   10    1 o 89.33251 3.474736 115.5267    -2.6 
1 1 1  -26   10    2 o 69.97929 3.388185 65.83213   154.6 
1 1 1  -26   10    3 o 115.9017 3.328376 101.4537    -1.6 
1 1 1  -26   10    4 o 138.2267 3.031516 125.8170   131.6 
1 1 1  -26   10    5 o 67.58369 3.849074 68.82188  -164.1 
1 1 1  -26   10    6 o 48.78792 3.667048 58.74479  -150.6 
1 1 1  -26   10    7 o 57.89980 4.479620 50.11333   -53.0 
1 1 1  -26   10    8 o 36.83991 5.239217 31.69502    84.2 
1 1 1  -26   10    9 o 105.9065 2.320970 95.70917   -73.5 
1 1 1  -26   10   10 o 101.5594 2.257142 97.91188   -59.0 
1 1 1  -26   10   11 o 98.14995 2.052896 81.55817   126.1 
1 1 1  -26   10   12 o 115.1359 2.176727 102.1581  -169.6 
1 1 1  -26   10   13 o 73.13944 2.644560 70.99638  -109.0 
1 1 1  -26   10   14 o 82.44442 2.208796 74.36012    70.3 
1 1 1  -26   10   15 o 287.2619 2.978101 241.6150     4.8 
1 1 1  -26   10   16 o 129.4578 2.047221 130.1850   141.8 
1 1 1  -26   10   17 o 72.08383 2.649211 65.88950    92.6 
1 1 1  -26   10   18 o 86.78523 2.189259 74.78422   -98.4 
1 1 1  -26   10   19 o 93.89233 2.150527 86.31113   -17.3 
1 1 1  -26   10   20 o 55.30238 3.048209 89.06361   152.2 
1 1 1  -26   10   21 f 43.06084 3.893742 29.51765  -124.9 
1 1 1  -26   10   22 o 116.4851 2.184853 75.85697   168.1 
1 1 1  -26   10   23 o 55.91647 3.065301 66.61599   -31.4 
1 1 1  -26   10   24 o 144.3691 2.075534 118.8421   -48.3 
1 1 1  -26   10   25 o 193.3680 1.989325 164.4301    98.5 
1 1 1  -26   10   26 o 57.28966 2.339394 54.43991   -77.2 
1 1 1  -26   10   27 o 38.99575 4.029456 41.84220    34.1 
1 1 1  -26   10   28 o 33.45475 4.493901 45.82676  -169.5 
1 1 1  -26   10   29 o 45.17259 3.070413 43.37479  -157.2 
1 1 1  -26   10   30 o 10.87894 4.859162 14.24394  -121.8 
1 1 1  -26   10   31 o 67.41640 2.050810 83.47556    42.4 
1 1 1  -26   10   32 o 13.36193 5.150174 21.62822  -140.3 
1 1 1  -26   10   33 f 22.86309 5.229637 16.50212   155.5 
1 1 1  -26   11    1 o 24.44468 8.112441 56.81438   -89.5 
1 1 1  -26   11    2 o 184.7365 3.181168 176.5499   117.6 
1 1 1  -26   11    3 o 111.1009 2.904392 85.18935    63.7 
1 1 1  -26   11    4 o 27.95470 8.256938 62.42839   -77.0 
1 1 1  -26   11    5 o 95.76254 2.940231 89.79980    47.6 
1 1 1  -26   11    6 o 107.4480 2.733047 124.1983   -87.8 
1 1 1  -26   11    7 o 45.75045 3.837045 71.40024  -174.9 
1 1 1  -26   11    8 o 301.0771 3.992949 298.3277  -148.2 
1 1 1  -26   11    9 o 306.2314 3.444531 273.6732     0.6 
1 1 1  -26   11   10 o 164.3605 2.402536 167.8787   135.4 
1 1 1  -26   11   11 o 204.9751 2.436459 120.2465   -88.4 
1 1 1  -26   11   12 o 48.92409 3.101878 58.69476     3.1 
1 1 1  -26   11   13 o 91.53245 1.948877 71.78530   116.9 
1 1 1  -26   11   14 o 187.0927 2.392280 182.2994   131.4 
1 1 1  -26   11   15 o 87.78461 2.271916 79.18828  -159.8 
1 1 1  -26   11   16 o 189.1714 2.467999 149.8757    24.4 
1 1 1  -26   11   17 o 70.48758 2.320127 60.67300   -68.0 
1 1 1  -26   11   18 o 109.9403 2.332481 111.2801  -157.7 
1 1 1  -26   11   19 o 198.9653 2.240490 211.7779   -88.8 
1 1 1  -26   11   20 o 81.82896 2.174754 42.27258  -158.6 
1 1 1  -26   11   21 o 58.11782 2.989172 73.85893   -86.6 
1 1 1  -26   11   22 o 53.87847 2.921581 60.07876    -2.9 
1 1 1  -26   11   23 o 29.14679 5.875725 32.97135  -100.8 
1 1 1  -26   11   24 o 63.42156 2.677948 57.21482  -119.3 
1 1 1  -26   11   25 o 103.2452 1.738988 122.0075    29.4 
1 1 1  -26   11   26 o 31.97107 4.017365 55.53591     3.5 
1 1 1  -26   11   27 o 69.04730 2.081015 82.46132   162.2 
1 1 1  -26   11   28 o 59.72336 2.515090 67.18293   -80.5 
1 1 1  -26   11   29 o 87.34219 1.961599 95.97948    40.8 
1 1 1  -26   11   30 o 88.44109 1.828460 100.1316  -128.0 
1 1 1  -26   11   31 o 32.66114 3.937694 41.00120    13.2 
1 1 1  -26   11   32 o 26.92207 4.297730 15.22106    49.3 
1 1 1  -26   11   33 o 11.84685 5.292788 27.98806   -62.3 
1 1 1  -26   12    1 o 42.46805 5.226758 75.86294  -123.3 
1 1 1  -26   12    2 o 56.59059 4.342894 31.04292   -36.6 
1 1 1  -26   12    3 o 78.70773 3.185600 93.18378   -25.5 
1 1 1  -26   12    4 o 74.65427 3.184668 72.02760   -90.9 
1 1 1  -26   12    5 o 90.75462 2.956423 51.46729    75.9 
1 1 1  -26   12    6 o 131.8776 2.869426 148.2133  -115.1 
1 1 1  -26   12    7 o 76.18780 2.849976 37.76648    34.9 
1 1 1  -26   12    8 o 132.3326 2.292180 128.3232    13.3 
1 1 1  -26   12    9 o 134.1773 2.248233 131.6048  -126.1 
1 1 1  -26   12   10 o 186.6306 2.388599 175.9113   164.7 
1 1 1  -26   12   11 o 41.96715 2.764792 59.49955    16.5 
1 1 1  -26   12   12 o 192.0843 2.525722 186.0415   -15.5 
1 1 1  -26   12   13 o 94.78477 2.193552 78.81576  -150.2 
1 1 1  -26   12   14 o 156.6675 2.181184 155.4775   163.4 
1 1 1  -26   12   15 o 40.23329 3.360477 97.49447   -55.7 
1 1 1  -26   12   16 o 108.6006 2.243582 122.8299     5.9 
1 1 1  -26   12   17 o 78.13398 2.439558 76.24709   105.3 
1 1 1  -26   12   18 o 281.4664 2.612342 272.0728    17.8 
1 1 1  -26   12   19 o 310.8786 2.739619 241.3460  -125.9 
1 1 1  -26   12   20 o 140.0225 1.813850 95.69125    89.9 
1 1 1  -26   12   21 f 100.6000 2.741855 94.67690  -121.5 
1 1 1  -26   12   22 o 113.8526 2.151553 89.35706   138.6 
1 1 1  -26   12   23 o 92.94637 2.380183 95.18337    17.1 
1 1 1  -26   12   24 o 110.7913 1.920850 102.6033   -44.0 
1 1 1  -26   12   25 f 102.0425 2.004973 72.11935    85.1 
1 1 1  -26   12   26 o 48.32430 2.768286 49.19424    27.7 
1 1 1  -26   12   27 o 54.46437 3.221362 66.84026  -123.4 
1 1 1  -26   12   28 o 65.13787 1.866870 67.93948  -106.5 
1 1 1  -26   12   29 o 113.7249 1.814947 116.5699   111.8 
1 1 1  -26   12   30 o 63.41567 2.277356 72.15282   -88.1 
1 1 1  -26   12   31 o 96.18126 2.176966 91.73760   113.8 
1 1 1  -26   12   32 o 62.21968 2.526612 73.89070     1.3 
1 1 1  -26   12   33 o 52.50755 2.608420 74.31470  -147.9 
1 1 1  -26   13    1 o 35.85924 5.410596 65.74637    79.3 
1 1 1  -26   13    2 o 130.4622 2.997002 117.1827    87.4 
1 1 1  -26   13    3 o 187.0072 3.037452 200.2110    24.2 
1 1 1  -26   13    4 o 183.4420 3.332612 177.8692  -136.8 
1 1 1  -26   13    5 o 150.0403 3.082924 168.8751    24.8 
1 1 1  -26   13    6 o 27.78183 6.127062 40.40804  -164.1 
1 1 1  -26   13    7 o 111.3744 2.883844 145.6235  -171.0 
1 1 1  -26   13    8 o 76.32685 2.253197 54.15309  -111.4 
1 1 1  -26   13    9 o 119.3817 2.153992 89.09714    31.3 
1 1 1  -26   13   10 o 152.3230 2.457816 119.2244    85.7 
1 1 1  -26   13   11 o 183.1250 2.552888 186.3019  -112.8 
1 1 1  -26   13   12 o 129.5827 1.928447 122.5070     5.1 
1 1 1  -26   13   13 o 153.3034 2.080601 148.7078   100.1 
1 1 1  -26   13   14 o 138.8163 2.302126 139.9223  -134.5 
1 1 1  -26   13   15 o 33.67049 3.905698 13.99909   118.3 
1 1 1  -26   13   16 o 151.9534 2.242514 145.8610    76.8 
1 1 1  -26   13   17 o 155.5566 2.076545 134.4084  -158.0 
1 1 1  -26   13   18 o 129.0751 1.982695 128.2602   144.9 
1 1 1  -26   13   19 f 273.9212 2.643641 274.1138   -71.5 
1 1 1  -26   13   20 o 158.8671 2.116043 141.3965  -162.2 
1 1 1  -26   13   21 o 109.6669 2.258450 126.2380    -9.5 
1 1 1  -26   13   22 f 131.5173 2.113287 147.5786  -157.6 
1 1 1  -26   13   23 f 86.69038 2.175376 63.81114  -160.6 
1 1 1  -26   13   24 o 61.48451 2.429676 41.32797  -134.2 
1 1 1  -26   13   25 o 106.0966 1.926334 95.25114    51.1 
1 1 1  -26   13   26 o 62.00376 2.419182 100.1184    28.3 
1 1 1  -26   13   27 o 85.59736 2.047554 92.22641  -165.7 
1 1 1  -26   13   28 o 54.01652 2.344569 53.46096   118.8 
1 1 1  -26   13   29 o 71.71076 2.454500 67.66736    17.9 
1 1 1  -26   13   30 o 66.04253 2.517702 61.96537  -166.4 
1 1 1  -26   13   31 o 70.62856 2.153787 68.08224    -6.9 
1 1 1  -26   13   32 o 55.40335 2.709434 48.08188   -44.2 
1 1 1  -26   13   33 o 31.13402 3.962237       ?       ? 
1 1 1  -26   14    1 o 50.98583 6.154081 47.08736   -69.8 
1 1 1  -26   14    2 o 82.82436 3.344659 108.6534   -41.7 
1 1 1  -26   14    3 o 71.10139 3.330189 81.59179   151.8 
1 1 1  -26   14    4 o 59.80440 3.526012 84.55386    17.1 
1 1 1  -26   14    5 o 48.85252 3.624023 78.39419   -83.2 
1 1 1  -26   14    6 f 44.13202 3.364661 44.62360  -152.6 
1 1 1  -26   14    7 o 145.0963 2.383393 117.4826     0.7 
1 1 1  -26   14    8 o 136.3328 2.130062 112.1433   -82.5 
1 1 1  -26   14    9 o 143.7310 2.205900 158.4905    59.9 
1 1 1  -26   14   10 o 113.6882 2.042843 97.42365   172.2 
1 1 1  -26   14   11 o 54.69464 2.399029 34.81607  -147.1 
1 1 1  -26   14   12 o 46.87739 2.904404 39.93970  -171.7 
1 1 1  -26   14   13 o 112.1853 2.014387 116.8525  -105.7 
1 1 1  -26   14   14 o 73.91689 2.355547 75.40157   -83.6 
1 1 1  -26   14   15 o 111.2611 2.010252 91.85246   102.5 
1 1 1  -26   14   16 o 63.91827 2.445197 46.81318   -48.8 
1 1 1  -26   14   17 o 78.13457 2.303809 94.88136    14.7 
1 1 1  -26   14   18 o 34.58591 4.031485 43.12486    -4.3 
1 1 1  -26   14   19 o 199.6970 2.111554 218.5314   179.7 
1 1 1  -26   14   20 o 128.7322 1.894799 106.2461   -57.3 
1 1 1  -26   14   21 o 45.87277 3.640340 27.85586  -134.3 
1 1 1  -26   14   22 o 55.09429 3.067199 69.96901   108.1 
1 1 1  -26   14   23 o 93.70577 2.135869 85.01637     8.3 
1 1 1  -26   14   24 o 26.85805 4.273691 15.79466    92.2 
1 1 1  -26   14   25 f 47.23959 3.315120 64.94501   -28.6 
1 1 1  -26   14   26 o 75.20284 2.137217 73.31754  -175.0 
1 1 1  -26   14   27 o 37.21572 3.848809 38.59143    93.0 
1 1 1  -26   14   28 o 22.40352 6.071284 44.89096  -132.0 
1 1 1  -26   14   29 o 105.3680 1.835432 93.37048    68.6 
1 1 1  -26   14   30 o 78.38174 1.963142 88.69373  -150.0 
1 1 1  -26   14   31 o 11.69641 5.274862 12.82764    22.6 
1 1 1  -26   14   32 o 48.89293 2.783645 54.59027   -17.0 
1 1 1  -26   15    1 o 92.16593 3.350261 103.3177  -145.4 
1 1 1  -26   15    2 o 92.83659 3.029168 68.00735    97.5 
1 1 1  -26   15    3 o 121.7789 3.041219 141.1754    42.7 
1 1 1  -26   15    4 o 119.3501 2.941124 116.6599   -94.1 
1 1 1  -26   15    5 o 49.26419 3.414272 58.89049   129.0 
1 1 1  -26   15    6 o 62.98999 3.027180 84.83765   -12.2 
1 1 1  -26   15    7 o 40.97575 2.640527 45.12586   139.5 
1 1 1  -26   15    8 o 73.07603 1.788875 65.39178   120.5 
1 1 1  -26   15    9 o 94.72334 1.946618 60.17741   -85.0 
1 1 1  -26   15   10 o 100.5258 1.838184 149.1404   -54.9 
1 1 1  -26   15   11 o 67.52883 1.997793 76.21045   -75.2 
1 1 1  -26   15   12 o 78.58158 1.922771 63.18805   -57.7 
1 1 1  -26   15   13 o 206.1272 2.477214 170.4214    90.3 
1 1 1  -26   15   14 o 193.0553 2.345813 157.2257  -131.3 
1 1 1  -26   15   15 o 42.29219 3.605225 60.27854   -97.9 
1 1 1  -26   15   16 o 102.2019 1.934695 110.5232    -2.5 
1 1 1  -26   15   17 o 99.29957 1.981366 71.83778  -148.6 
1 1 1  -26   15   18 o 51.03232 3.248705 55.60835    44.1 
1 1 1  -26   15   19 o 116.0361 2.038125 140.0408  -153.4 
1 1 1  -26   15   20 o 154.2030 1.928703 127.6693    30.6 
1 1 1  -26   15   21 o 73.84965 2.927677 56.96941    33.1 
1 1 1  -26   15   22 o 17.45963 6.854646 5.492899   -14.7 
1 1 1  -26   15   23 o 86.44855 2.074315 70.20364  -166.9 
1 1 1  -26   15   24 o 15.62576 6.342638 26.06613     5.4 
1 1 1  -26   15   25 o 45.30068 3.082855 30.54978   141.1 
1 1 1  -26   15   26 o 101.9102 1.922279 91.40904   -84.5 
1 1 1  -26   15   27 o 21.96180 4.944403 20.22997   123.9 
1 1 1  -26   15   28 f 28.94188 5.547493 20.13716  -117.4 
1 1 1  -26   15   29 o 23.09012 5.857564 37.68967    55.2 
1 1 1  -26   15   30 o 26.15610 4.744772 25.90939  -153.3 
1 1 1  -26   15   31 o 59.50311 2.311367 76.89607    52.4 
1 1 1  -26   15   32 o 58.88713 2.112768 55.05398   -98.5 
1 1 1  -26   16    1 o 41.46505 5.106039 62.16342    20.3 
1 1 1  -26   16    2 o 47.31365 3.925385 84.63720  -173.4 
1 1 1  -26   16    3 o 155.1065 2.442105 179.3105   -65.0 
1 1 1  -26   16    4 o 116.4032 2.409324 142.4052    79.8 
1 1 1  -26   16    5 o 74.90430 2.242625 72.16453   -97.4 
1 1 1  -26   16    6 o 79.00603 1.821168 99.11632    38.3 
1 1 1  -26   16    7 o 110.8829 1.649173 102.1454    66.1 
1 1 1  -26   16    8 o 69.52699 2.171137 82.13548   -49.1 
1 1 1  -26   16    9 o 33.14582 10.81995 49.23203  -170.0 
1 1 1  -26   16   10 o 52.19791 8.349733 54.60972  -145.1 
1 1 1  -26   16   11 f 106.8884 1.800716 73.42903   -95.4 
1 1 1  -26   16   12 o 56.46809 2.004197 38.43143   -17.8 
1 1 1  -26   16   13 f 72.14266 2.202571 69.74875    -9.4 
1 1 1  -26   16   14 o 191.8843 2.526761 163.3952  -170.7 
1 1 1  -26   16   15 o 98.28492 2.414048 107.9423    37.8 
1 1 1  -26   16   16 o 59.77474 3.013816 40.70796    -7.8 
1 1 1  -26   16   17 o 60.57435 2.964185 89.34306    35.0 
1 1 1  -26   16   18 o 170.2990 2.333396 159.7135  -143.0 
1 1 1  -26   16   19 o 78.98640 2.293879 72.86395   137.2 
1 1 1  -26   16   20 o 131.5812 1.993188 100.4302   -22.4 
1 1 1  -26   16   21 o 122.0124 2.148932 125.1744   135.9 
1 1 1  -26   16   22 o 75.84835 2.222322 57.39532   -10.4 
1 1 1  -26   16   23 o 33.55074 3.412710 28.79555   -68.5 
1 1 1  -26   16   24 o 10.17425 4.808354 42.30981  -122.4 
1 1 1  -26   16   25 o 69.40684 2.210457 49.40016   105.4 
1 1 1  -26   16   26 o 65.31387 2.537815 53.78770  -125.2 
1 1 1  -26   16   27 o 25.48288 5.650997 24.86733   -95.8 
1 1 1  -26   16   28 f 32.80984 3.688916 34.25854   -29.8 
1 1 1  -26   16   29 o 15.54062 6.236742 29.39770  -136.5 
1 1 1  -26   16   30 o 29.83799 4.735754 15.32580   -94.9 
1 1 1  -26   16   31 o 62.64243 2.117064 53.15635    -6.3 
1 1 1  -26   17    1 o 55.07450 3.421678 39.45418   -25.0 
1 1 1  -26   17    2 o 52.71908 3.174801 43.22205   100.2 
1 1 1  -26   17    3 o 79.42802 2.577253 88.88283  -123.5 
1 1 1  -26   17    4 o 27.99705 4.532764 26.82687    -0.6 
1 1 1  -26   17    5 o 30.87861 2.507326 46.87370    32.7 
1 1 1  -26   17    6 o 82.58149 5.782619 95.87675   139.1 
1 1 1  -26   17    7 o 63.48946 6.340821 35.85432   -71.9 
1 1 1  -26   17    8 o 72.55103 5.896333 70.93372    -6.9 
1 1 1  -26   17    9 o 126.9400 5.070357 107.1508   174.7 
1 1 1  -26   17   10 o 90.74106 5.790298 57.39818    25.0 
1 1 1  -26   17   11 o 164.8720 5.082912 169.6635  -101.4 
1 1 1  -26   17   12 f 38.23941 9.499935 11.69757    40.4 
1 1 1  -26   17   13 o 76.76699 1.586318 108.1293  -138.1 
1 1 1  -26   17   14 o 53.80386 1.947515 61.92598  -135.6 
1 1 1  -26   17   15 o 84.58889 2.132122 97.05428   167.9 
1 1 1  -26   17   16 o 53.72188 2.640348 69.98820    65.6 
1 1 1  -26   17   17 o 173.0735 2.462950 138.2614    10.7 
1 1 1  -26   17   18 o 79.71101 2.572114 89.35256  -115.0 
1 1 1  -26   17   19 o 172.5582 2.359213 148.6552  -146.8 
1 1 1  -26   17   20 o 213.2229 2.412212 207.6635     8.8 
1 1 1  -26   17   21 o 106.0629 2.149183 67.69863    88.1 
1 1 1  -26   17   22 o 48.81736 3.448073 51.42425    87.9 
1 1 1  -26   17   23 o 99.44720 2.004705 101.0070   -92.9 
1 1 1  -26   17   24 o 55.56835 2.623386 45.99841   180.0 
1 1 1  -26   17   25 o 68.38477 2.158916 75.02595   -74.6 
1 1 1  -26   17   26 o 26.97497 3.621385 25.16542   -73.4 
1 1 1  -26   17   27 o 37.56203 5.908687 44.23228    20.9 
1 1 1  -26   17   28 o 33.23404 4.410563 27.11778    80.0 
1 1 1  -26   17   29 o 71.08504 2.252475 84.79005   -37.4 
1 1 1  -26   17   30 o 39.65194 3.681417 40.27089  -135.0 
1 1 1  -26   17   31 o 64.58367 2.343524 76.39571   146.3 
1 1 1  -26   18    1 o 131.5780 2.302118 123.4173    26.1 
1 1 1  -26   18    2 o 185.4931 2.435092 168.4733  -175.0 
1 1 1  -26   18    3 o 168.6279 2.266225 151.0854   -64.1 
1 1 1  -26   18    4 o 50.22702 2.087912 51.57671    94.8 
1 1 1  -26   18    5 o 18.92322 9.084359 40.71778   131.7 
1 1 1  -26   18    6 o 92.24173 5.215157 99.23006   -43.3 
1 1 1  -26   18    7 o 79.82977 5.191249 39.67263   145.5 
1 1 1  -26   18    8 o 88.95468 5.579410 83.67378   -31.7 
1 1 1  -26   18    9 o 50.58905 9.257653 43.46896   133.4 
1 1 1  -26   18   10 o 127.1075 5.144063 133.9305   -12.7 
1 1 1  -26   18   11 o 26.63844 11.50628 30.62641   101.0 
1 1 1  -26   18   12 f 71.93462 7.059546 77.02024   -84.5 
1 1 1  -26   18   13 o 20.08186 9.467262 46.43576   138.3 
1 1 1  -26   18   14 o 194.5495 2.225401 181.8434   177.8 
1 1 1  -26   18   15 o 44.43145 2.304750 65.88833   146.8 
1 1 1  -26   18   16 o 139.9449 2.147591 149.5026    15.6 
1 1 1  -26   18   17 f 85.62503 2.169894 61.74990   -43.9 
1 1 1  -26   18   18 f 55.63240 2.730285 26.44211    -9.1 
1 1 1  -26   18   19 o 114.8827 2.302781 113.4591    99.4 
1 1 1  -26   18   20 o 58.13054 2.655915 58.26781   135.4 
1 1 1  -26   18   21 o 147.7450 2.019412 131.7674     7.2 
1 1 1  -26   18   22 f 79.57655 2.187593 63.70476   -62.0 
1 1 1  -26   18   23 o 33.52388 3.842318 10.20564   -70.2 
1 1 1  -26   18   24 o 55.86555 2.196873 36.89437   164.4 
1 1 1  -26   18   25 o 48.38853 3.104069 42.16503   178.2 
1 1 1  -26   18   26 o 72.99986 2.189898 64.27750   -88.6 
1 1 1  -26   18   27 o 48.51390 2.827868 45.23779  -131.7 
1 1 1  -26   18   28 o 23.23024 5.859241 10.45684   -70.9 
1 1 1  -26   18   29 o 38.89799 3.917615 25.40292  -128.7 
1 1 1  -26   18   30 o 33.36168 3.495284 22.91959    37.7 
1 1 1  -26   18   31 o 21.11252 5.987595       ?       ? 
1 1 1  -26   19    1 o 96.51525 2.231481 103.9148    73.1 
1 1 1  -26   19    2 o 93.39791 2.559215 65.76196   -13.2 
1 1 1  -26   19    3 f 95.50948 1.811659 106.5808  -128.4 
1 1 1  -26   19    4 o 87.10075 5.910486 85.11170   131.9 
1 1 1  -26   19    5 o 41.23156 10.86998 19.69104    54.7 
1 1 1  -26   19    6 o 41.55685 10.37359 70.80251    67.5 
1 1 1  -26   19    7 o 259.4232 5.024149 229.3368   -14.1 
1 1 1  -26   19    8 f 85.07832 6.111009 84.48643   -99.7 
1 1 1  -26   19    9 f 117.9671 5.067890 117.7968   164.9 
1 1 1  -26   19   10 o 90.99919 6.357841 96.27551    76.2 
1 1 1  -26   19   11 o 283.5942 5.838143 259.1091  -102.5 
1 1 1  -26   19   12 o 60.78423 9.886315 38.72984   164.9 
1 1 1  -26   19   13 o 42.02898 11.18348 49.15847   170.1 
1 1 1  -26   19   14 o 113.0482 6.500523 90.25386    93.8 
1 1 1  -26   19   15 o 34.49358 2.146454 52.76840    78.8 
1 1 1  -26   19   16 o 139.4182 2.053394 146.8671  -174.3 
1 1 1  -26   19   17 o 170.0485 2.380179 174.2929    20.2 
1 1 1  -26   19   18 o 29.71329 4.438249 50.78042  -136.7 
1 1 1  -26   19   19 o 60.22092 2.834955 45.48856  -111.8 
1 1 1  -26   19   20 o 108.6189 1.998438 112.8597   -63.5 
1 1 1  -26   19   21 o 103.2100 2.142402 102.7042   145.2 
1 1 1  -26   19   22 o 84.96616 2.045645 60.78595   -16.9 
1 1 1  -26   19   23 o 116.9620 1.899276 95.27081  -161.4 
1 1 1  -26   19   24 o 16.74943 5.622930 44.76990   -56.5 
1 1 1  -26   19   25 o 51.44180 2.591373 39.27320    85.3 
1 1 1  -26   19   26 o 58.56356 2.494507 62.40096    -3.3 
1 1 1  -26   19   27 o 51.82589 2.846345 36.92006   -58.2 
1 1 1  -26   19   28 o 42.73623 2.759620 26.50753    69.3 
1 1 1  -26   19   29 o 20.05870 5.854015 20.05042  -154.6 
1 1 1  -26   19   30 o 28.29061 5.340019 38.24260   179.2 
1 1 1  -26   20    1 o 48.96924 3.176397 31.63656    36.9 
1 1 1  -26   20    2 o 36.20656 2.984556 24.12702   133.8 
1 1 1  -26   20    3 o 34.90925 11.87903 16.24051    35.6 
1 1 1  -26   20    4 o 48.38809 11.43328 21.16258  -101.6 
1 1 1  -26   20    5 o 64.18351 7.870963 91.13838    19.1 
1 1 1  -26   20    6 o 75.61405 6.063541 101.0288  -105.1 
1 1 1  -26   20    7 o 31.80262 10.94481 6.044885   169.5 
1 1 1  -26   20    8 o 98.26720 4.580617 61.07561   -25.4 
1 1 1  -26   20    9 o 76.30406 6.205605 74.39373    84.7 
1 1 1  -26   20   10 o 63.58739 7.978954 83.13172   -97.1 
1 1 1  -26   20   11 o 98.21389 5.181495 104.0936    33.3 
1 1 1  -26   20   12 o 85.58198 6.528255 54.33514  -121.3 
1 1 1  -26   20   13 o 44.82781 10.36680 41.95570    32.7 
1 1 1  -26   20   14 o 87.40260 5.678374 72.01436   141.0 
1 1 1  -26   20   15 o 88.96355 6.172213 100.9970   -17.7 
1 1 1  -26   20   16 o 60.21265 1.658486 59.99876   -62.7 
1 1 1  -26   20   17 o 25.85086 4.298607 47.97438   104.4 
1 1 1  -26   20   18 o 58.26303 2.372720 20.23895   132.3 
1 1 1  -26   20   19 o 182.0645 2.331601 196.4795    12.1 
1 1 1  -26   20   20 o 107.9353 2.007801 111.8900   133.5 
1 1 1  -26   20   21 o 56.17040 2.674651 72.99649   -40.7 
1 1 1  -26   20   22 o 156.7378 1.794280 162.2608   -73.8 
1 1 1  -26   20   23 o 73.71065 1.900283 73.17363    62.8 
1 1 1  -26   20   24 o 28.33002 3.615335 24.48871   173.1 
1 1 1  -26   20   25 o 99.66132 1.891798 107.1098   141.2 
1 1 1  -26   20   26 o 106.1477 2.035568 104.1610  -132.1 
1 1 1  -26   20   27 f 29.62266 3.906275 26.12761   -51.5 
1 1 1  -26   20   28 o 55.53529 2.811491 50.29348   -62.3 
1 1 1  -26   20   29 o 60.76565 2.294888 59.68140   123.1 
1 1 1  -26   21    1 o 49.59093 2.670708 44.06803    41.0 
1 1 1  -26   21    2 o 29.50117 2.285383 54.59126   -34.0 
1 1 1  -26   21    3 o 69.75294 6.402601 39.89674  -141.4 
1 1 1  -26   21    4 f 107.0073 5.282409 83.15291   144.5 
1 1 1  -26   21    5 o 114.7108 4.806251 99.59130   137.9 
1 1 1  -26   21    6 o 174.0911 5.354640 133.6327   -84.6 
1 1 1  -26   21    7 o 60.69164 7.678030 39.81297   137.6 
1 1 1  -26   21    8 o 140.3625 3.864691 124.6181   -44.8 
1 1 1  -26   21    9 f 30.71622 9.896148 22.71461   -32.5 
1 1 1  -26   21   10 o 20.68896 9.544019 34.24545  -102.2 
1 1 1  -26   21   11 o 52.45508 7.500279 73.49628   -96.9 
1 1 1  -26   21   12 o 41.88966 10.12123 35.33866   125.4 
1 1 1  -26   21   13 o 70.51716 6.031692 78.76038   -39.7 
1 1 1  -26   21   14 o 81.33115 6.047618 87.03197   110.6 
1 1 1  -26   21   15 o 143.2864 3.752030 133.8994   138.6 
1 1 1  -26   21   16 o 46.36095 9.368411 19.06841     6.5 
1 1 1  -26   21   17 o 80.65579 1.750468 76.96395    36.9 
1 1 1  -26   21   18 o 56.50034 2.209907 44.96578  -166.8 
1 1 1  -26   21   19 o 62.95074 2.243926 63.51517  -170.6 
1 1 1  -26   21   20 o 60.06176 2.662310 53.09483  -110.7 
1 1 1  -26   21   21 o 52.25510 2.928674 76.90423   178.9 
1 1 1  -26   21   22 o 37.87067 2.996869 32.24318    93.9 
1 1 1  -26   21   23 o 18.60385 5.877296 29.44083  -144.8 
1 1 1  -26   21   24 o 61.21225 2.087943 64.65192    10.4 
1 1 1  -26   21   25 o 50.83040 2.613735 45.67209   -18.8 
1 1 1  -26   21   26 o 78.14010 1.966793 82.50672   125.3 
1 1 1  -26   21   27 o 21.52227 6.155178 26.71866   -43.6 
1 1 1  -26   21   28 o 12.89889 5.472524 8.839029   -22.2 
1 1 1  -26   21   29 o 35.17636 3.533476 49.32164   151.0 
1 1 1  -26   22    1 o 37.65321 2.663583 37.01037   -41.6 
1 1 1  -26   22    2 o 69.43737 8.593703 92.69402  -108.6 
1 1 1  -26   22    3 o 28.97683 12.16493 16.45280   161.0 
1 1 1  -26   22    4 o 19.93851 9.156752 34.79957   -63.5 
1 1 1  -26   22    5 o 16.87020 8.144411 35.97945   124.3 
1 1 1  -26   22    6 o 48.93277 9.508008 60.09663    48.9 
1 1 1  -26   22    7 o 70.39183 6.198673 58.15220   -13.1 
1 1 1  -26   22    8 o 78.91464 5.581423 62.34056   119.4 
1 1 1  -26   22    9 o 63.54573 7.737236 58.96448   162.2 
1 1 1  -26   22   10 o 35.20492 11.80688 46.47618    45.4 
1 1 1  -26   22   11 o 169.8994 4.600497 122.1263    48.2 
1 1 1  -26   22   12 o 133.3981 4.285501 121.3751   -86.7 
1 1 1  -26   22   13 o 160.6623 4.442335 160.0704   -14.3 
1 1 1  -26   22   14 o 184.8957 4.012170 155.5081   148.2 
1 1 1  -26   22   15 o 17.74314 8.544848 5.670503   -98.6 
1 1 1  -26   22   16 o 107.9297 4.482768 99.50968   170.5 
1 1 1  -26   22   17 o 109.4884 1.685583 100.8934    18.4 
1 1 1  -26   22   18 o 54.62042 2.101694 38.22996   -55.1 
1 1 1  -26   22   19 o 26.76290 4.071154 48.19208   117.1 
1 1 1  -26   22   20 o 69.65507 2.201632 89.17332    81.3 
1 1 1  -26   22   21 o 132.9405 2.160305 125.2552   -86.6 
1 1 1  -26   22   22 o 58.87119 2.177548 69.51954   -37.3 
1 1 1  -26   22   23 o 75.84199 1.878711 57.52535   113.8 
1 1 1  -26   22   24 o 20.81817 5.082887 9.508232    -9.2 
1 1 1  -26   22   25 o 40.31176 2.604418 28.94330   -81.5 
1 1 1  -26   22   26 o 79.27446 1.935148 68.60229  -176.4 
1 1 1  -26   22   27 o 13.71915 5.660326 13.00466   -75.7 
1 1 1  -26   22   28 o 53.78479 2.371113 51.09263   -51.4 
1 1 1  -26   23    1 f 33.76952 3.233778 30.85007   -54.0 
1 1 1  -26   23    2 o 96.73692 5.971697 83.09311   167.0 
1 1 1  -26   23    3 o 89.53329 6.248993 87.60240   -27.7 
1 1 1  -26   23    4 o 157.0995 5.129013 124.2292  -161.5 
1 1 1  -26   23    5 o 27.90775 11.32990 42.08208   105.4 
1 1 1  -26   23    6 o 107.9687 4.378522 124.4309  -117.9 
1 1 1  -26   23    7 o 143.8191 5.370746 110.8057   113.9 
1 1 1  -26   23    8 o 133.0592 4.819551 115.4970   -30.0 
1 1 1  -26   23    9 o 95.41042 6.429322 105.4403  -134.0 
1 1 1  -26   23   10 o 168.3972 5.347751 129.7739   132.5 
1 1 1  -26   23   11 o 105.2147 4.557378 100.0868   -17.0 
1 1 1  -26   23   12 o 85.13056 4.731253 79.22697   100.9 
1 1 1  -26   23   13 f 91.29706 5.601966 95.85293  -156.1 
1 1 1  -26   23   14 o 57.54496 8.515838 44.13169   -91.1 
1 1 1  -26   23   15 o 121.7210 5.234545 88.36912  -155.1 
1 1 1  -26   23   16 o 30.33874 10.11434 32.01164    32.2 
1 1 1  -26   23   17 o 78.33378 5.771896 67.62106    24.6 
1 1 1  -26   23   18 o 55.52275 1.886748 33.72582  -179.2 
1 1 1  -26   23   19 o 79.41617 2.013777 59.85624   120.7 
1 1 1  -26   23   20 o 18.51117 6.029586 31.25757    56.9 
1 1 1  -26   23   21 o 17.54651 6.168336 20.02203     2.3 
1 1 1  -26   23   22 o 44.95711 2.515162 21.59949    27.5 
1 1 1  -26   23   23 o 19.62295 5.229839 23.16661  -103.1 
1 1 1  -26   23   24 o 13.79366 5.614388 2.852249    -6.9 
1 1 1  -26   23   25 o 63.18754 2.269390 64.77627    82.0 
1 1 1  -26   23   26 o 46.33598 2.608825 43.35720  -132.0 
1 1 1  -26   23   27 o 24.57540 5.267146 35.67529    70.1 
1 1 1  -26   23   28 o 36.71793 3.674667       ?       ? 
1 1 1  -26   24    1 o 60.35477 9.104155 45.75561   -16.5 
1 1 1  -26   24    2 o 44.24792 12.86541 42.52668   155.5 
1 1 1  -26   24    3 o 91.63953 5.613528 74.87550  -125.8 
1 1 1  -26   24    4 o 44.82298 12.96194 36.17672   112.7 
1 1 1  -26   24    5 o 38.55223 12.30761 49.78465    61.9 
1 1 1  -26   24    6 o 53.38106 6.961321 54.03673    76.1 
1 1 1  -26   24    7 o 20.55367 9.390333 13.08818   -27.1 
1 1 1  -26   24    8 o 95.31356 5.659086 113.2565    41.8 
1 1 1  -26   24    9 o 74.23999 7.129152 80.09289   151.4 
1 1 1  -26   24   10 o 123.8478 6.005828 106.5185    56.6 
1 1 1  -26   24   11 o 22.23559 10.38203 38.94413    51.5 
1 1 1  -26   24   12 f 97.17979 5.936570 86.37034   -84.2 
1 1 1  -26   24   13 o 94.29177 5.954674 59.61390   -13.2 
1 1 1  -26   24   14 o 86.06394 4.065004 89.61947   120.0 
1 1 1  -26   24   15 o 126.2506 4.510962 100.8803  -148.4 
1 1 1  -26   24   16 o 88.63417 5.746103 104.9741    95.2 
1 1 1  -26   24   17 o 38.38381 12.04537 14.43021    17.0 
1 1 1  -26   24   18 o 81.55692 1.602419 84.09062    -0.2 
1 1 1  -26   24   19 o 84.09766 1.822006 105.4585   177.1 
1 1 1  -26   24   20 o 32.34441 3.662740 52.38860   -34.5 
1 1 1  -26   24   21 o 19.72264 4.696693 17.53547   150.3 
1 1 1  -26   24   22 o 59.12867 1.808117 33.46053   -41.7 
1 1 1  -26   24   23 f 17.60414 5.656637 9.741419    38.3 
1 1 1  -26   24   24 o 34.80699 3.651116 31.96253    -2.2 
1 1 1  -26   24   25 o 48.36860 2.731221 68.35580  -122.1 
1 1 1  -26   24   26 o 15.35530 5.827838 11.71747    69.0 
1 1 1  -26   24   27 o 31.09159 4.114089 16.51007   -66.4 
1 1 1  -26   25    1 o 46.85240 9.513683 58.94622   123.0 
1 1 1  -26   25    2 o 23.89418 10.97089 40.41990   -82.0 
1 1 1  -26   25    3 o 22.47552 10.11932 48.19093  -118.2 
1 1 1  -26   25    4 o 50.37477 10.93443 38.05558   -32.9 
1 1 1  -26   25    5 o 25.81947 11.49247 15.12775   157.3 
1 1 1  -26   25    6 o 77.75228 7.341784 66.71085  -130.6 
1 1 1  -26   25    7 o 67.12611 6.461823 66.97163   116.4 
1 1 1  -26   25    8 o 109.3344 4.482337 102.1841    94.3 
1 1 1  -26   25    9 o 134.5863 4.422348 128.3822   -83.2 
1 1 1  -26   25   10 o 91.48197 7.057422 98.90040    91.2 
1 1 1  -26   25   11 o 95.48061 6.232365 78.23385    69.0 
1 1 1  -26   25   12 o 110.1634 4.720368 83.12169  -134.7 
1 1 1  -26   25   13 o 96.77956 5.488904 93.18321   -93.5 
1 1 1  -26   25   14 o 31.74789 11.38863 37.34139   174.7 
1 1 1  -26   25   15 o 27.26895 10.33022 37.10287   -29.2 
1 1 1  -26   25   16 o 71.81882 7.219361 76.60618  -141.4 
1 1 1  -26   25   17 o 86.30753 5.449436 82.76681    49.1 
1 1 1  -26   25   18 o 17.34459 8.430040 28.69700   -24.3 
1 1 1  -26   25   19 o 55.02147 1.968541 56.29905  -169.7 
1 1 1  -26   25   20 o 45.70002 2.518909 38.37452   -92.7 
1 1 1  -26   25   21 o 54.72225 1.831557 34.45433     6.4 
1 1 1  -26   25   22 o 53.65948 2.209230 56.23552    74.6 
1 1 1  -26   25   23 o 53.36971 2.383182 58.20404    37.2 
1 1 1  -26   25   24 o 128.7682 1.685261 117.1821   173.2 
1 1 1  -26   25   25 o 54.67631 2.210232 32.64047    19.8 
1 1 1  -26   25   26 o 26.50265 4.239923 27.23026  -117.7 
1 1 1  -26   26    1 o 30.18012 10.83476 17.22926    29.3 
1 1 1  -26   26    2 o 92.19892 4.778876 83.59769   168.7 
1 1 1  -26   26    3 o 69.47124 8.634204 62.25437   -64.7 
1 1 1  -26   26    4 o 82.88899 6.544630 99.11122   131.1 
1 1 1  -26   26    5 o 112.9609 6.705870 85.47462    25.0 
1 1 1  -26   26    6 o 26.45119 11.19582 10.70450  -165.3 
1 1 1  -26   26    7 o 61.05822 7.088779 56.71610    31.9 
1 1 1  -26   26    8 o 109.8311 4.744473 106.8780  -116.1 
1 1 1  -26   26    9 o 104.8164 5.666217 110.9504    79.2 
1 1 1  -26   26   10 o 83.19112 7.790519 97.80164   -61.0 
1 1 1  -26   26   11 o 21.23964 9.849734 14.33694    96.5 
1 1 1  -26   26   12 o 47.75980 10.16775 61.65835   -33.1 
1 1 1  -26   26   13 o 51.06706 8.318214 48.04164   -99.8 
1 1 1  -26   26   14 o 115.2219 5.090720 109.7723   147.8 
1 1 1  -26   26   15 o 87.08356 6.312626 61.54804   -58.7 
1 1 1  -26   26   16 o 27.54583 10.60278 53.54213    57.8 
1 1 1  -26   26   17 o 23.06606 10.29155 22.39233   144.4 
1 1 1  -26   26   18 o 87.14025 4.741717 87.60928   -34.8 
1 1 1  -26   26   19 o 62.91903 1.818808 76.98212   178.0 
1 1 1  -26   26   20 o 23.19239 4.711952 28.48495   -94.0 
1 1 1  -26   26   21 o 33.92644 2.858584 58.34763   147.5 
1 1 1  -26   26   22 o 53.49719 2.045348 34.41682   173.9 
1 1 1  -26   26   23 f 86.84055 1.926519 88.32863    14.6 
1 1 1  -26   26   24 o 27.63938 5.070767 40.45865   -31.4 
1 1 1  -26   26   25 o 23.38030 5.282241 37.85591   -58.7 
1 1 1  -26   27    1 o 50.99989 9.277380 21.57989  -117.8 
1 1 1  -26   27    2 o 49.25715 11.00549 48.56609   144.7 
1 1 1  -26   27    3 o 73.74970 7.582088 88.94061   -37.6 
1 1 1  -26   27    4 o 73.72158 8.274424 72.97277   -46.2 
1 1 1  -26   27    5 o 104.1132 5.799529 88.78133   100.5 
1 1 1  -26   27    6 o 33.85182 11.23493 43.31277   -11.2 
1 1 1  -26   27    7 o 24.93439 10.61628 21.39429  -115.0 
1 1 1  -26   27    8 o 69.10883 8.565072 61.45973  -178.4 
1 1 1  -26   27    9 o 27.02615 10.47559 14.91438    95.9 
1 1 1  -26   27   10 o 57.26815 7.729495 80.81473   -42.6 
1 1 1  -26   27   11 o 27.08452 10.77892 9.907257  -150.9 
1 1 1  -26   27   12 o 54.20338 8.119081 34.12524    68.9 
1 1 1  -26   27   13 f 75.31059 6.349436 61.38588   171.2 
1 1 1  -26   27   14 o 23.34955 9.825308 23.89492   116.3 
1 1 1  -26   27   15 o 73.04978 6.082929 96.72949   -20.7 
1 1 1  -26   27   16 f 31.82996 12.07959 37.50292   117.7 
1 1 1  -26   27   17 o 58.16705 7.251182 34.37252    79.9 
1 1 1  -26   27   18 o 81.25162 4.634568 54.21422  -125.8 
1 1 1  -26   27   19 o 17.27918 4.251013 16.28865  -136.1 
1 1 1  -26   27   20 o 82.84563 1.645171 81.20446   -91.0 
1 1 1  -26   27   21 o 56.94953 1.805344 83.50979    99.7 
1 1 1  -26   27   22 o 56.24840 1.993435 52.26474    28.5 
1 1 1  -26   27   23 o 16.99927 5.412545 10.81658    84.7 
1 1 1  -26   27   24 o 94.40555 1.872531 72.13616   128.6 
1 1 1  -26   28    1 o 71.14553 6.010962 75.71361   108.1 
1 1 1  -26   28    2 o 68.72351 7.542668 68.16714   -88.7 
1 1 1  -26   28    3 o 20.69158 9.834000 21.14074  -115.8 
1 1 1  -26   28    4 o 49.66315 10.09580 47.00094    59.2 
1 1 1  -26   28    5 o 61.22073 9.495958 41.08168    34.1 
1 1 1  -26   28    6 o 49.02121 9.375886 28.84528  -158.6 
1 1 1  -26   28    7 o 53.51352 6.836231 34.02480   -97.7 
1 1 1  -26   28    8 f 26.30148 11.48307 30.04828   134.4 
1 1 1  -26   28    9 o 41.00962 11.66540 40.30560  -107.7 
1 1 1  -26   28   10 o 39.67266 9.591931 26.47070  -120.2 
1 1 1  -26   28   11 o 14.28353 7.058642 44.14320   -63.5 
1 1 1  -26   28   12 o 32.37104 12.23713 36.73581    29.5 
1 1 1  -26   28   13 o 70.84706 7.039964 85.08921   -33.0 
1 1 1  -26   28   14 o 55.00758 7.269663 36.40887  -107.1 
1 1 1  -26   28   15 o 70.32807 6.106754 67.03135   -93.8 
1 1 1  -26   28   16 o 76.49762 5.625310 80.26674   125.7 
1 1 1  -26   28   17 o 70.00240 5.679970 84.67178    17.9 
1 1 1  -26   28   18 o 35.84674 11.22001 50.85208   -57.7 
1 1 1  -26   28   19 o 38.40857 1.647768 41.19530   -19.6 
1 1 1  -26   28   20 o 76.46701 1.980368 89.66114   154.0 
1 1 1  -26   28   21 o 49.18563 2.024151 60.08517   135.0 
1 1 1  -26   28   22 o 48.01948 2.023118 52.21185   -97.0 
1 1 1  -26   28   23 o 98.88345 1.713264 112.2530    20.8 
1 1 1  -26   29    1 o 44.11553 12.20881 34.25507  -132.0 
1 1 1  -26   29    2 o 66.02473 6.426409 33.60154   136.3 
1 1 1  -26   29    3 o 98.47793 6.357960 87.52322   -17.2 
1 1 1  -26   29    4 o 90.01733 6.839673 69.03971     8.4 
1 1 1  -26   29    5 o 28.58442 11.02015 38.87660  -147.7 
1 1 1  -26   29    6 o 60.91861 8.065793 44.68027   105.9 
1 1 1  -26   29    7 o 66.12242 7.420506 58.91580  -144.9 
1 1 1  -26   29    8 o 24.37925 11.16314 1.044283   132.4 
1 1 1  -26   29    9 o 29.02759 11.30623 11.11431  -128.4 
1 1 1  -26   29   10 f 42.27357 9.313937 16.18207  -157.6 
1 1 1  -26   29   11 o 65.19196 6.568029 63.86670   -35.0 
1 1 1  -26   29   12 o 96.74868 6.163272 83.38582    29.5 
1 1 1  -26   29   13 f 49.88356 9.080348 43.99269   163.0 
1 1 1  -26   29   14 o 43.28607 9.918103 39.44700    -5.5 
1 1 1  -26   29   15 o 14.40670 6.961401 18.41605   126.7 
1 1 1  -26   29   16 o 19.39051 9.003780 36.50456   -31.8 
1 1 1  -26   29   17 o 35.84573 11.06402 57.62498   115.2 
1 1 1  -26   29   18 o 74.14631 5.229137 62.21469   -12.1 
1 1 1  -26   29   19 f 14.63502 7.154156 46.29900   130.9 
1 1 1  -26   29   20 o 36.43900 2.538270 39.84499   -92.9 
1 1 1  -26   29   21 o 52.15807 1.788821 45.74402   177.5 
1 1 1  -26   29   22 o 63.99654 1.743857       ?       ? 
1 1 1  -26   30    1 o 21.50476 9.802787 8.591425  -175.4 
1 1 1  -26   30    2 o 28.53181 11.38366 28.62055  -137.5 
1 1 1  -26   30    3 o 38.00255 10.41772 28.71069   -95.1 
1 1 1  -26   30    4 o 35.90388 13.20166 38.05716   -55.3 
1 1 1  -26   30    5 o 24.36238 10.24253 44.56527    19.5 
1 1 1  -26   30    6 o 51.38237 10.13960 61.66187   104.5 
1 1 1  -26   30    7 o 46.43690 12.20798 39.09588  -123.5 
1 1 1  -26   30    8 o 16.61514 7.979307 20.61541    82.4 
1 1 1  -26   30    9 o 58.99638 7.528955 68.13682   -66.5 
1 1 1  -26   30   10 o 13.95075 6.980345 38.11865    60.9 
1 1 1  -26   30   11 o 17.53984 8.427644 14.81833   175.6 
1 1 1  -26   30   12 o 21.28506 9.713088 51.02760  -112.7 
1 1 1  -26   30   13 o 64.37101 7.151791 60.97633   -35.6 
1 1 1  -26   30   14 o 60.31863 7.297915 63.51131    -0.6 
1 1 1  -26   30   15 o 52.13094 7.272715 34.34326  -134.6 
1 1 1  -26   30   16 o 32.79448 12.61973 30.96779   110.0 
1 1 1  -26   30   17 o 67.59107 5.707636 56.72596    76.8 
1 1 1  -26   30   18 o 50.59771 9.456616 58.64439   -30.4 
1 1 1  -26   30   19 o 17.26562 7.864522 4.295043   101.2 
1 1 1  -26   30   20 o 56.32983 1.692501 48.15814  -126.1 
1 1 1  -26   31    1 o 17.79855 8.767850       ?       ? 
1 1 1  -26   31    2 f 25.03494 10.14945 36.12311   126.0 
1 1 1  -26   31    3 o 21.44708 10.10875 26.92068  -114.1 
1 1 1  -26   31    4 o 37.94394 10.94396 36.64751    -0.4 
1 1 1  -26   31    5 o 24.36736 10.74144 22.68857   -31.7 
1 1 1  -26   31    6 o 29.44092 10.60037 10.99415  -170.6 
1 1 1  -26   31    7 o 29.59241 11.90944 19.75925    85.2 
1 1 1  -26   31    8 o 22.81829 9.285247 17.59996    -9.4 
1 1 1  -26   31    9 o 25.73593 10.25254 26.28664   -20.4 
1 1 1  -26   31   10 o 47.61717 11.36497 48.02872    85.7 
1 1 1  -26   31   11 o 79.49570 4.748004 71.40005   -85.7 
1 1 1  -26   31   12 o 25.03683 10.59463 25.40648    49.9 
1 1 1  -26   31   13 o 37.80201 12.36150 36.68931  -178.3 
1 1 1  -26   31   14 o 18.42196 8.358289 28.46397    37.3 
1 1 1  -26   31   15 o 45.37284 10.03994 54.69508   -53.0 
1 1 1  -26   31   16 o 20.60071 9.470704 34.72456   133.8 
1 1 1  -26   31   17 o 24.84411 10.21420 12.42474    96.2 
1 1 1  -26   31   18 o 35.91969 9.317887 42.27262    56.0 
1 1 1  -26   32    4 f 32.63431 11.90447 52.33609    10.6 
1 1 1  -26   32    5 o 79.03105 6.121200 69.54274  -164.3 
1 1 1  -26   32    6 o 25.78756 10.68315 19.60557  -115.6 
1 1 1  -26   32    7 o 47.15734 11.39148 41.10054   140.4 
1 1 1  -26   32    8 o 57.23862 7.867411 55.64091   -36.5 
1 1 1  -26   32    9 o 22.44767 10.01692 23.31249   -13.3 
1 1 1  -26   32   10 o 18.75214 8.660499 25.36136  -166.6 
1 1 1  -26   32   11 o 41.55741 10.06266 47.16957  -159.7 
1 1 1  -26   32   12 o 29.03999 11.61930 26.50128    60.1 
1 1 1  -26   32   13 o 40.83996 9.983603 24.59330  -118.8 
1 1 1  -26   32   14 o 70.58672 6.104616 73.34966    34.6 
1 1 1  -26   32   15 f 27.36642 9.746487 25.19940   175.8 
1 1 1  -26   32   16 o 48.85820 9.882529       ?       ? 
1 1 1  -26   33    8 o 64.67566 7.065562       ?       ? 
1 1 1  -26   33    9 o 29.06560 10.44281       ?       ? 
1 1 1  -26   33   10 o 19.21801 9.362048       ?       ? 
1 1 1  -26   33   11 o 51.72360 10.13588       ?       ? 
1 1 1  -26   33   12 o 24.25158 10.19147       ?       ? 
1 1 1  -25    0    1 o 185.8256 4.636030 244.1047    -0.1 
1 1 1  -25    0    2 f 13.18625 7.591375 20.39722    -1.4 
1 1 1  -25    0    3 o 123.0739 4.075534 155.8060   179.8 
1 1 1  -25    0    4 o 592.7114 8.046954 619.8770    -0.0 
1 1 1  -25    0    5 o 259.9966 5.281278 237.7184  -179.9 
1 1 1  -25    0    7 o 242.8866 4.310577 230.0099  -179.8 
1 1 1  -25    0    8 o 109.0571 3.779523 141.7317    -0.0 
1 1 1  -25    0    9 o 166.5369 3.067246 131.4707    -0.0 
1 1 1  -25    0   10 o 15.03002 7.639683 10.17761  -178.8 
1 1 1  -25    0   11 o 492.6194 7.008978 563.0920  -179.9 
1 1 1  -25    0   12 o 41.73051 10.46707 2.345510  -177.8 
1 1 1  -25    0   13 o 51.17468 3.175749 69.38529    -0.1 
1 1 1  -25    0   14 o 159.7016 3.417297 133.6981     0.2 
1 1 1  -25    0   15 o 30.15353 9.326200 18.82281  -179.6 
1 1 1  -25    0   16 o 173.8041 3.227072 163.9482  -179.7 
1 1 1  -25    0   17 o 57.56579 4.872516 71.31943  -180.0 
1 1 1  -25    0   18 o 125.9958 3.111950 122.5426   179.9 
1 1 1  -25    0   19 o 146.9653 2.409100 175.3148     0.1 
1 1 1  -25    0   20 o 104.5472 3.103057 91.99905     0.0 
1 1 1  -25    0   21 o 348.7403 4.447807 223.6795   179.9 
1 1 1  -25    0   22 o 15.46823 6.699063 38.07440     0.2 
1 1 1  -25    0   23 o 221.4490 3.714887 204.2991    -0.0 
1 1 1  -25    0   24 o 23.30453 9.586523 41.16085  -179.8 
1 1 1  -25    0   25 o 103.3084 3.783118 114.2597   180.0 
1 1 1  -25    0   26 o 61.09319 3.808151 54.61567   180.0 
1 1 1  -25    0   27 o 81.63342 3.905452 95.27346    -0.1 
1 1 1  -25    0   28 o 139.6011 2.805007 174.8844    -0.0 
1 1 1  -25    0   29 o 35.68001 5.377154 90.22672  -179.9 
1 1 1  -25    0   30 o 167.4522 2.490820 152.7814  -180.0 
1 1 1  -25    0   31 o 44.50731 4.074162 38.46980  -179.5 
1 1 1  -25    0   33 o 43.78556 3.424911 58.35086   180.0 
1 1 1  -25    0   34 o 7.047118 4.072886 13.17721    -0.5 
1 1 1  -25    0   35 o 36.15566 5.557227 34.52842    -0.1 
1 1 1  -25    1    1 o 200.4509 3.049261 155.1731   110.1 
1 1 1  -25    1    2 o 167.6748 2.765454 186.1951     1.9 
1 1 1  -25    1    3 o 165.8486 2.963829 134.3749  -125.2 
1 1 1  -25    1    4 o 214.0620 2.945238 258.3487   -84.5 
1 1 1  -25    1    5 o 128.3516 2.647098 148.7640    -0.4 
1 1 1  -25    1    6 o 59.17356 3.880650 43.68528    40.8 
1 1 1  -25    1    7 o 19.06995 6.954823 37.97076    69.5 
1 1 1  -25    1    8 o 88.06380 2.791391 56.97584  -172.9 
1 1 1  -25    1    9 o 81.14516 3.218103 66.34129  -121.7 
1 1 1  -25    1   10 o 249.4028 3.144945 234.2846    64.5 
1 1 1  -25    1   11 o 138.9415 2.659263 130.7432   -72.2 
1 1 1  -25    1   12 o 68.12347 3.234813 74.25473   -87.4 
1 1 1  -25    1   13 o 209.1414 2.328051 191.2704    60.1 
1 1 1  -25    1   14 o 63.80391 2.529570 117.8162   -92.7 
1 1 1  -25    1   15 o 56.44661 2.551184 62.83954   105.9 
1 1 1  -25    1   16 o 79.50046 2.421826 73.73360   -74.4 
1 1 1  -25    1   17 o 174.9337 2.153832 201.7544    34.2 
1 1 1  -25    1   18 o 352.3256 3.053710 349.3787   134.4 
1 1 1  -25    1   19 o 113.8576 2.118821 88.13102   -18.4 
1 1 1  -25    1   20 o 93.87479 1.975529 86.54461  -121.8 
1 1 1  -25    1   21 o 234.9896 2.560865 257.7454   127.8 
1 1 1  -25    1   22 o 178.5071 2.199924 160.9132    51.6 
1 1 1  -25    1   23 o 88.04218 1.894103 59.15078   -45.5 
1 1 1  -25    1   24 o 245.2046 2.595595 213.4174  -106.8 
1 1 1  -25    1   25 o 107.9172 2.475688 98.76209  -115.1 
1 1 1  -25    1   26 o 104.4838 2.596187 85.21437    86.1 
1 1 1  -25    1   27 o 55.18287 2.586173 57.50034   -90.7 
1 1 1  -25    1   28 o 46.01596 2.628783 44.97506   -86.0 
1 1 1  -25    1   29 o 70.51319 1.954199 90.66561    41.9 
1 1 1  -25    1   30 f 84.71156 1.956900 67.34212  -116.8 
1 1 1  -25    1   31 o 43.38710 2.951041 38.60086    56.9 
1 1 1  -25    1   32 o 69.28890 1.929566 65.07353  -134.3 
1 1 1  -25    1   33 o 16.70795 5.468038 34.17020   155.8 
1 1 1  -25    1   34 o 52.51186 1.947534 49.88362    49.1 
1 1 1  -25    1   35 o 21.36312 5.273323 21.05548  -166.9 
1 1 1  -25    2    1 o 140.3246 2.677678 102.5129    23.0 
1 1 1  -25    2    2 f 26.61128 6.704162 32.39431   -74.9 
1 1 1  -25    2    3 o 89.66475 2.887505 88.85944   121.4 
1 1 1  -25    2    4 f 108.4818 2.746278 129.8807    36.0 
1 1 1  -25    2    5 o 156.0051 2.721998 173.9856  -158.0 
1 1 1  -25    2    6 f 215.5407 3.079518 198.5277    -3.3 
1 1 1  -25    2    7 o 101.6727 2.783952 89.92104  -179.2 
1 1 1  -25    2    8 o 14.77405 6.696599 64.45367   -11.6 
1 1 1  -25    2    9 o 96.08888 2.923136 108.3369   172.6 
1 1 1  -25    2   10 o 102.6470 2.723294 95.70774    49.2 
1 1 1  -25    2   11 o 89.50508 3.319049 138.9453   108.4 
1 1 1  -25    2   12 o 259.4641 2.878671 247.9739  -105.5 
1 1 1  -25    2   13 o 186.8380 2.468490 182.3095    67.5 
1 1 1  -25    2   14 o 133.1692 2.073544 84.28813   -52.4 
1 1 1  -25    2   15 o 141.5688 1.959750 133.3610  -159.7 
1 1 1  -25    2   16 o 78.61840 2.667322 110.6460  -124.5 
1 1 1  -25    2   17 o 92.73325 1.777352 80.44621     5.5 
1 1 1  -25    2   18 o 153.9772 1.922895 90.08727   129.6 
1 1 1  -25    2   19 o 103.4061 2.177169 123.1226    59.9 
1 1 1  -25    2   20 f 216.7376 2.436130 191.8852  -152.9 
1 1 1  -25    2   21 o 227.4692 2.361783 238.9732    10.8 
1 1 1  -25    2   22 o 182.1444 2.238003 183.2667   130.6 
1 1 1  -25    2   23 o 101.3495 2.222459 130.7330   -18.3 
1 1 1  -25    2   24 f 68.83509 2.653235 35.09089  -115.7 
1 1 1  -25    2   25 o 50.34551 3.924266 34.63417    36.2 
1 1 1  -25    2   26 o 112.8492 2.307294 98.94953   174.6 
1 1 1  -25    2   27 o 81.50863 2.172123 94.70107     2.6 
1 1 1  -25    2   28 o 58.12371 2.612216 59.50018   -48.1 
1 1 1  -25    2   29 o 51.13760 2.841251 28.47307   151.2 
1 1 1  -25    2   30 o 75.00238 2.177446 79.44149   108.6 
1 1 1  -25    2   31 o 65.60152 2.240603 65.75084   -86.4 
1 1 1  -25    2   32 o 114.2408 1.614023 122.4807   178.6 
1 1 1  -25    2   33 o 39.37416 3.811287 27.94539   -75.7 
1 1 1  -25    2   34 o 52.06123 2.549206 56.24385   -55.2 
1 1 1  -25    2   35 o 29.35146 3.670505 26.48667  -163.9 
1 1 1  -25    3    1 o 52.42404 5.698182 28.89747  -170.2 
1 1 1  -25    3    2 o 102.4261 2.654448 128.4431   -21.6 
1 1 1  -25    3    3 o 135.5113 2.913855 86.91404   136.7 
1 1 1  -25    3    4 o 200.6775 2.839462 150.5185   -52.1 
1 1 1  -25    3    5 o 139.1254 3.082125 121.1161   -91.7 
1 1 1  -25    3    6 o 118.9317 2.842570 177.3298    19.5 
1 1 1  -25    3    7 o 71.55080 3.611202 47.63396  -159.3 
1 1 1  -25    3    8 o 292.0747 3.392997 327.7856    24.4 
1 1 1  -25    3    9 o 175.2539 2.821077 161.1300   143.1 
1 1 1  -25    3   10 o 224.1955 3.029899 214.0159   143.4 
1 1 1  -25    3   11 o 245.0389 2.936988 293.3557   -48.8 
1 1 1  -25    3   12 o 222.7174 2.648810 175.2551   -76.0 
1 1 1  -25    3   13 o 398.8351 3.670298 367.5854    89.1 
1 1 1  -25    3   14 o 129.0871 1.944242 149.2329   -31.6 
1 1 1  -25    3   15 o 104.9644 2.140859 122.1371   164.1 
1 1 1  -25    3   16 o 277.8607 2.597594 308.3865    75.9 
1 1 1  -25    3   17 o 199.9469 2.169685 186.2647   -92.4 
1 1 1  -25    3   18 o 163.1284 2.157408 178.7748  -127.2 
1 1 1  -25    3   19 o 83.95515 2.068215 31.48402   170.3 
1 1 1  -25    3   20 o 22.73747 6.798588 62.72988    66.9 
1 1 1  -25    3   21 o 119.4975 1.823613 109.9670   -86.9 
1 1 1  -25    3   22 o 169.2212 2.107360 148.2190    75.9 
1 1 1  -25    3   23 o 82.29765 2.594230 128.0962  -131.7 
1 1 1  -25    3   24 o 75.90669 2.668656 9.874119   -34.2 
1 1 1  -25    3   25 o 93.21344 2.059397 87.40715   -94.1 
1 1 1  -25    3   26 o 181.6150 2.239640 182.5313    72.6 
1 1 1  -25    3   27 o 43.41471 3.590352 30.62194  -118.1 
1 1 1  -25    3   28 f 86.50013 2.141582 68.69298   -60.9 
1 1 1  -25    3   29 o 20.32454 6.272811 22.44931  -166.4 
1 1 1  -25    3   30 o 89.19660 2.076451 90.46181    54.1 
1 1 1  -25    3   31 o 81.75397 1.739555 80.90088  -127.6 
1 1 1  -25    3   32 o 15.43020 5.813028 45.75357     2.5 
1 1 1  -25    3   33 o 77.65697 1.874346 75.10658   147.5 
1 1 1  -25    3   34 o 14.09521 5.784652 8.981993   159.5 
1 1 1  -25    3   35 o 41.63401 2.333478 56.25068   -78.1 
1 1 1  -25    4    1 o 130.5144 3.154844 170.0717   120.9 
1 1 1  -25    4    2 o 53.22349 5.106855 62.09961   -59.2 
1 1 1  -25    4    3 o 195.5202 3.005980 151.9520  -121.9 
1 1 1  -25    4    4 o 147.6056 2.952922 171.2966   -10.8 
1 1 1  -25    4    5 o 379.5323 4.014701 367.6393    99.8 
1 1 1  -25    4    6 o 167.4118 2.567123 178.4173   -47.0 
1 1 1  -25    4    7 o 101.5657 2.745111 87.72506   -89.0 
1 1 1  -25    4    8 o 230.9763 3.208225 300.0010   -21.7 
1 1 1  -25    4    9 o 163.0831 2.788264 163.9618   171.6 
1 1 1  -25    4   10 f 10.09288 5.010703 19.54898   162.7 
1 1 1  -25    4   11 f 166.7618 2.784908 177.8462    68.7 
1 1 1  -25    4   12 o 107.9828 2.385145 101.6948   -77.2 
1 1 1  -25    4   13 o 100.1218 2.375154 61.16134   -31.3 
1 1 1  -25    4   14 o 100.9366 1.988596 134.9991    12.0 
1 1 1  -25    4   15 o 219.9852 2.505119 249.3759  -176.2 
1 1 1  -25    4   16 o 119.9889 2.348139 118.8371   -92.4 
1 1 1  -25    4   17 o 117.5525 2.230779 152.5170   -49.4 
1 1 1  -25    4   18 o 117.6982 1.899721 116.5814   113.5 
1 1 1  -25    4   19 o 184.4366 2.300638 236.7462    43.5 
1 1 1  -25    4   20 o 156.1103 2.153072 127.1251   179.8 
1 1 1  -25    4   21 o 163.6762 2.118352 153.5922    36.6 
1 1 1  -25    4   22 o 123.9818 2.368026 193.6432    -6.8 
1 1 1  -25    4   23 f 131.5576 2.289110 116.8929   119.2 
1 1 1  -25    4   24 o 47.40557 2.888007 117.7833   109.1 
1 1 1  -25    4   25 o 162.6883 2.222434 143.5572   -46.1 
1 1 1  -25    4   26 o 65.49603 2.276454 68.88515   132.1 
1 1 1  -25    4   27 o 150.1513 2.145977 164.9849  -179.3 
1 1 1  -25    4   28 o 121.1918 2.143581 139.8714   -29.9 
1 1 1  -25    4   29 o 78.42991 1.979306 89.80743   137.4 
1 1 1  -25    4   30 o 30.04874 4.540358 16.78137   -23.2 
1 1 1  -25    4   31 o 49.93258 2.467672 46.25515   -43.9 
1 1 1  -25    4   32 o 10.67719 4.766376 20.84701    99.1 
1 1 1  -25    4   33 o 58.14555 1.886551 60.92338  -133.5 
1 1 1  -25    4   34 o 47.64154 2.236561 42.08298   -69.9 
1 1 1  -25    4   35 o 17.34960 5.517165 19.49478   -53.0 
1 1 1  -25    5    1 o 44.38462 6.216242 59.81400   -79.7 
1 1 1  -25    5    2 o 186.2067 2.966122 221.8646    92.6 
1 1 1  -25    5    3 o 168.4442 2.759044 175.8696    14.3 
1 1 1  -25    5    4 o 90.92409 2.562027 95.11631  -128.7 
1 1 1  -25    5    5 o 272.4395 3.348201 252.1120  -126.8 
1 1 1  -25    5    6 o 32.49962 5.862535 21.15974   -51.4 
1 1 1  -25    5    7 o 130.1541 2.456238 78.62343   125.3 
1 1 1  -25    5    8 o 223.3194 3.371048 292.6694    65.1 
1 1 1  -25    5    9 o 92.73622 2.983521 81.97456  -133.9 
1 1 1  -25    5   10 o 175.1016 2.924210 176.0621   171.7 
1 1 1  -25    5   11 o 208.2718 2.521343 160.9212     6.6 
1 1 1  -25    5   12 o 94.32003 2.413137 119.6753    25.0 
1 1 1  -25    5   13 o 229.8769 2.752285 247.7941   128.7 
1 1 1  -25    5   14 o 167.0926 2.230075 155.2529  -110.5 
1 1 1  -25    5   15 o 126.1128 2.142344 141.0048    99.9 
1 1 1  -25    5   16 o 203.7600 2.208202 215.0301    46.8 
1 1 1  -25    5   17 o 57.74978 2.967900 58.62592   -76.2 
1 1 1  -25    5   18 o 278.0797 2.742235 284.2491  -122.3 
1 1 1  -25    5   19 f 84.25821 2.364484 48.58864    19.6 
1 1 1  -25    5   20 o 162.9190 1.965940 129.6489  -179.9 
1 1 1  -25    5   21 o 229.2303 2.475372 214.9874   -51.1 
1 1 1  -25    5   22 f 70.46070 2.295096 52.84671   -61.9 
1 1 1  -25    5   23 o 98.67435 2.221458 89.09000   110.0 
1 1 1  -25    5   24 o 87.87177 2.563304 63.37029   109.8 
1 1 1  -25    5   25 f 66.15498 2.521541 60.33464   -76.1 
1 1 1  -25    5   26 o 72.64882 2.238048 42.61256    47.3 
1 1 1  -25    5   27 o 73.63528 2.438108 56.69748  -127.2 
1 1 1  -25    5   28 o 63.77176 2.540033 78.49889   106.5 
1 1 1  -25    5   29 o 81.65894 2.176173 95.03058    -6.1 
1 1 1  -25    5   30 o 49.26048 3.114627 72.65528   179.7 
1 1 1  -25    5   31 o 69.45193 1.943991 67.07235    10.8 
1 1 1  -25    5   32 o 23.92053 5.588192 28.10310  -115.8 
1 1 1  -25    5   33 o 59.48497 1.918614 70.12487    70.2 
1 1 1  -25    5   34 o 27.41621 4.122895 48.69781  -144.3 
1 1 1  -25    5   35 o 32.91360 3.462744 32.34285  -171.6 
1 1 1  -25    6    1 o 81.93634 3.696820 95.95558   141.3 
1 1 1  -25    6    2 o 124.6165 2.786640 82.63789    37.4 
1 1 1  -25    6    3 f 17.65525 7.548940 53.69273  -113.4 
1 1 1  -25    6    4 o 33.90966 6.072269 30.25439   140.8 
1 1 1  -25    6    5 o 131.3804 2.711383 155.6161   130.6 
1 1 1  -25    6    6 o 96.54942 2.720328 137.5596   -10.8 
1 1 1  -25    6    7 o 112.5366 2.657429 110.0485   -91.9 
1 1 1  -25    6    8 o 274.8076 3.177461 299.4043   -57.9 
1 1 1  -25    6    9 o 208.0193 2.924804 145.3427    46.8 
1 1 1  -25    6   10 o 265.6953 3.210426 183.6624  -160.1 
1 1 1  -25    6   11 o 211.0562 2.667140 227.6134    87.6 
1 1 1  -25    6   12 o 32.83570 4.884016 12.38471   -40.7 
1 1 1  -25    6   13 o 166.8085 2.388635 124.0681    99.7 
1 1 1  -25    6   14 o 177.9316 2.415295 144.1001   -89.9 
1 1 1  -25    6   15 o 75.90125 2.264144 122.1874   -25.6 
1 1 1  -25    6   16 o 44.03519 3.430351 59.84225   -17.3 
1 1 1  -25    6   17 f 56.14805 2.871675 66.92720   173.0 
1 1 1  -25    6   18 o 98.77460 1.962419 112.1564  -167.7 
1 1 1  -25    6   19 o 129.3046 1.987158 135.3893    24.3 
1 1 1  -25    6   20 o 140.3679 2.146568 125.0105  -157.3 
1 1 1  -25    6   21 o 137.8496 2.312959 169.4972    17.6 
1 1 1  -25    6   22 o 161.5384 2.168021 157.7066    53.2 
1 1 1  -25    6   23 f 111.7442 2.143724 91.95038    58.7 
1 1 1  -25    6   24 o 60.73639 2.862216 63.00680   106.0 
1 1 1  -25    6   25 o 77.24352 2.410400 93.37991   -41.5 
1 1 1  -25    6   26 o 89.60787 2.025231 71.49135  -151.0 
1 1 1  -25    6   27 o 71.87057 2.533535 79.85761   -15.1 
1 1 1  -25    6   28 o 32.85048 3.911604 31.70195    62.9 
1 1 1  -25    6   29 o 25.60184 4.564612 28.27068  -113.2 
1 1 1  -25    6   30 o 14.88541 5.711728 20.07135    51.6 
1 1 1  -25    6   31 o 41.98987 3.439443 50.00686   132.8 
1 1 1  -25    6   32 f 100.2406 1.814011 88.08141   -61.6 
1 1 1  -25    6   33 f 130.7244 1.574183 154.0524   122.6 
1 1 1  -25    6   34 o 75.03887 1.939966 75.87949   -50.2 
1 1 1  -25    6   35 o 9.526580 4.439432 11.60111  -104.5 
1 1 1  -25    7    1 o 111.0279 3.052260 120.2969   161.4 
1 1 1  -25    7    2 o 241.2313 3.375530 235.6457    31.0 
1 1 1  -25    7    3 o 102.2693 3.469047 77.60996    -1.7 
1 1 1  -25    7    4 o 19.17263 7.238499 17.74355   -95.3 
1 1 1  -25    7    5 o 101.5542 2.921495 67.35927   117.7 
1 1 1  -25    7    6 o 42.47642 4.218071 45.31856   174.9 
1 1 1  -25    7    7 f 239.7767 3.398141 215.8826   -62.8 
1 1 1  -25    7    8 o 107.1295 2.552769 141.8423   104.4 
1 1 1  -25    7    9 o 173.9899 2.768713 175.8750   134.1 
1 1 1  -25    7   10 o 14.37108 5.995433 17.49583  -166.2 
1 1 1  -25    7   11 o 120.0910 2.089193 148.5347   -15.7 
1 1 1  -25    7   12 o 50.60256 3.314803 48.29283    45.6 
1 1 1  -25    7   13 o 97.27014 2.441394 98.18890    83.8 
1 1 1  -25    7   14 o 82.08451 2.311105 70.07605  -116.4
[truncated: 3,521,851 more chars]
