# Supplementary material for: Structural Analysis of Thymidylate Synthase from Kaposi’s Sarcoma-Associated Herpesvirus with the Anticancer Drug Raltitrexed
Source: PLoS One. 2016 Dec 9;11(12):e0168019. doi: 10.1371/journal.pone.0168019 (PMC5148040; doi:10.1371/journal.pone.0168019)
Supplement: S4 File — (CIF) [file pone.0168019.s007.cif]

data_UNNAMED
# 
loop_
_atom_site.group_PDB 
_atom_site.id 
_atom_site.auth_atom_id 
_atom_site.label_atom_id 
_atom_site.label_alt_id 
_atom_site.auth_comp_id 
_atom_site.label_comp_id 
_atom_site.pdbx_auth_comp_id 
_atom_site.auth_asym_id 
_atom_site.label_asym_id 
_atom_site.auth_seq_id 
_atom_site.label_seq_id 
_atom_site.pdbx_PDB_ins_code 
_atom_site.Cartn_x 
_atom_site.Cartn_y 
_atom_site.Cartn_z 
_atom_site.occupancy 
_atom_site.B_iso_or_equiv 
_atom_site.pdbx_PDB_model_num 
_atom_site.label_entity_id 
_atom_site.type_symbol 
_atom_site.pdbx_formal_charge 
ATOM   1    N     N     . ALA ALA ALA A A 51  51  . -48.488 -7.537  75.287  1.00 45.91 1 . N ?  
ATOM   2    CA    CA    . ALA ALA ALA A A 51  51  . -48.189 -6.230  74.716  1.00 40.47 1 . C ?  
ATOM   3    CB    CB    . ALA ALA ALA A A 51  51  . -48.370 -5.141  75.766  1.00 40.50 1 . C ?  
ATOM   4    C     C     . ALA ALA ALA A A 51  51  . -46.768 -6.197  74.141  1.00 34.82 1 . C ?  
ATOM   5    O     O     . ALA ALA ALA A A 51  51  . -45.867 -6.875  74.639  1.00 34.62 1 . O ?  
ATOM   6    N     N     . HIS HIS HIS A A 52  52  . -46.574 -5.413  73.087  1.00 33.17 1 . N ?  
ATOM   7    CA    CA    . HIS HIS HIS A A 52  52  . -45.248 -5.239  72.506  1.00 31.25 1 . C ?  
ATOM   8    CB    CB    . HIS HIS HIS A A 52  52  . -45.345 -4.353  71.268  1.00 30.28 1 . C ?  
ATOM   9    CG    CG    . HIS HIS HIS A A 52  52  . -44.118 -4.353  70.414  1.00 28.77 1 . C ?  
ATOM   10   ND1   ND1   . HIS HIS HIS A A 52  52  . -42.862 -4.079  70.906  1.00 26.98 1 . N ?  
ATOM   11   CE1   CE1   . HIS HIS HIS A A 52  52  . -41.985 -4.143  69.923  1.00 25.85 1 . C ?  
ATOM   12   NE2   NE2   . HIS HIS HIS A A 52  52  . -42.627 -4.451  68.808  1.00 29.56 1 . N ?  
ATOM   13   CD2   CD2   . HIS HIS HIS A A 52  52  . -43.964 -4.581  69.089  1.00 30.95 1 . C ?  
ATOM   14   C     C     . HIS HIS HIS A A 52  52  . -44.290 -4.624  73.545  1.00 26.52 1 . C ?  
ATOM   15   O     O     . HIS HIS HIS A A 52  52  . -44.616 -3.603  74.166  1.00 26.47 1 . O ?  
ATOM   16   N     N     . GLU GLU GLU A A 53  53  . -43.121 -5.236  73.730  1.00 24.92 1 . N ?  
ATOM   17   CA    CA    . GLU GLU GLU A A 53  53  . -42.164 -4.760  74.752  1.00 26.27 1 . C ?  
ATOM   18   CB    CB    . GLU GLU GLU A A 53  53  . -40.975 -5.720  74.859  1.00 24.27 1 . C ?  
ATOM   19   CG    CG    . GLU GLU GLU A A 53  53  . -41.356 -7.072  75.440  1.00 28.26 1 . C ?  
ATOM   20   CD    CD    . GLU GLU GLU A A 53  53  . -40.274 -8.126  75.288  1.00 29.65 1 . C ?  
ATOM   21   OE1   OE1   . GLU GLU GLU A A 53  53  . -39.206 -7.840  74.698  1.00 26.88 1 . O ?  
ATOM   22   OE2   OE2   . GLU GLU GLU A A 53  53  . -40.511 -9.259  75.754  1.00 34.68 1 . O ?  
ATOM   23   C     C     . GLU GLU GLU A A 53  53  . -41.650 -3.334  74.515  1.00 24.30 1 . C ?  
ATOM   24   O     O     . GLU GLU GLU A A 53  53  . -41.256 -2.644  75.470  1.00 20.77 1 . O ?  
ATOM   25   N     N     . GLU GLU GLU A A 54  54  . -41.656 -2.883  73.258  1.00 24.67 1 . N ?  
ATOM   26   CA    CA    . GLU GLU GLU A A 54  54  . -41.231 -1.513  72.959  1.00 22.63 1 . C ?  
ATOM   27   CB    CB    . GLU GLU GLU A A 54  54  . -41.233 -1.246  71.450  1.00 23.17 1 . C ?  
ATOM   28   CG    CG    . GLU GLU GLU A A 54  54  . -40.643 0.120   71.087  1.00 24.41 1 . C ?  
ATOM   29   CD    CD    . GLU GLU GLU A A 54  54  . -40.225 0.244   69.633  1.00 25.69 1 . C ?  
ATOM   30   OE1   OE1   . GLU GLU GLU A A 54  54  . -40.098 -0.787  68.944  1.00 23.99 1 . O ?  
ATOM   31   OE2   OE2   . GLU GLU GLU A A 54  54  . -39.998 1.382   69.183  1.00 26.07 1 . O ?  
ATOM   32   C     C     . GLU GLU GLU A A 54  54  . -42.116 -0.481  73.670  1.00 24.68 1 . C ?  
ATOM   33   O     O     . GLU GLU GLU A A 54  54  . -41.701 0.675   73.903  1.00 21.36 1 . O ?  
ATOM   34   N     N     . LEU LEU LEU A A 55  55  . -43.335 -0.895  74.011  1.00 25.82 1 . N ?  
ATOM   35   CA    CA    . LEU LEU LEU A A 55  55  . -44.267 0.003   74.698  1.00 25.77 1 . C ?  
ATOM   36   CB    CB    . LEU LEU LEU A A 55  55  . -45.650 -0.643  74.848  1.00 26.03 1 . C ?  
ATOM   37   CG    CG    . LEU LEU LEU A A 55  55  . -46.472 -0.876  73.570  1.00 33.25 1 . C ?  
ATOM   38   CD1   CD1   . LEU LEU LEU A A 55  55  . -47.817 -1.509  73.916  1.00 31.45 1 . C ?  
ATOM   39   CD2   CD2   . LEU LEU LEU A A 55  55  . -46.668 0.420   72.793  1.00 29.94 1 . C ?  
ATOM   40   C     C     . LEU LEU LEU A A 55  55  . -43.761 0.437   76.072  1.00 25.03 1 . C ?  
ATOM   41   O     O     . LEU LEU LEU A A 55  55  . -44.179 1.477   76.566  1.00 25.86 1 . O ?  
ATOM   42   N     N     . GLN GLN GLN A A 56  56  . -42.890 -0.355  76.705  1.00 24.00 1 . N ?  
ATOM   43   CA    CA    . GLN GLN GLN A A 56  56  . -42.310 0.073   77.978  1.00 24.24 1 . C ?  
ATOM   44   CB    CB    . GLN GLN GLN A A 56  56  . -41.381 -0.994  78.557  1.00 22.15 1 . C ?  
ATOM   45   CG    CG    . GLN GLN GLN A A 56  56  . -42.045 -2.307  78.911  1.00 20.80 1 . C ?  
ATOM   46   CD    CD    . GLN GLN GLN A A 56  56  . -41.005 -3.378  79.166  1.00 23.52 1 . C ?  
ATOM   47   OE1   OE1   . GLN GLN GLN A A 56  56  . -40.735 -3.725  80.307  1.00 21.02 1 . O ?  
ATOM   48   NE2   NE2   . GLN GLN GLN A A 56  56  . -40.384 -3.877  78.095  1.00 23.96 1 . N ?  
ATOM   49   C     C     . GLN GLN GLN A A 56  56  . -41.527 1.359   77.785  1.00 23.87 1 . C ?  
ATOM   50   O     O     . GLN GLN GLN A A 56  56  . -41.684 2.320   78.535  1.00 24.33 1 . O ?  
ATOM   51   N     N     . TYR TYR TYR A A 57  57  . -40.654 1.346   76.786  1.00 23.37 1 . N ?  
ATOM   52   CA    CA    . TYR TYR TYR A A 57  57  . -39.838 2.506   76.468  1.00 23.42 1 . C ?  
ATOM   53   CB    CB    . TYR TYR TYR A A 57  57  . -38.878 2.193   75.313  1.00 21.44 1 . C ?  
ATOM   54   CG    CG    . TYR TYR TYR A A 57  57  . -38.267 3.429   74.668  1.00 23.67 1 . C ?  
ATOM   55   CD1   CD1   . TYR TYR TYR A A 57  57  . -37.222 4.114   75.284  1.00 24.79 1 . C ?  
ATOM   56   CE1   CE1   . TYR TYR TYR A A 57  57  . -36.655 5.246   74.690  1.00 23.47 1 . C ?  
ATOM   57   CZ    CZ    . TYR TYR TYR A A 57  57  . -37.136 5.699   73.479  1.00 25.01 1 . C ?  
ATOM   58   OH    OH    . TYR TYR TYR A A 57  57  . -36.573 6.822   72.902  1.00 29.44 1 . O ?  
ATOM   59   CE2   CE2   . TYR TYR TYR A A 57  57  . -38.172 5.039   72.845  1.00 24.29 1 . C ?  
ATOM   60   CD2   CD2   . TYR TYR TYR A A 57  57  . -38.735 3.906   73.450  1.00 24.14 1 . C ?  
ATOM   61   C     C     . TYR TYR TYR A A 57  57  . -40.706 3.707   76.114  1.00 25.10 1 . C ?  
ATOM   62   O     O     . TYR TYR TYR A A 57  57  . -40.421 4.822   76.562  1.00 22.16 1 . O ?  
ATOM   63   N     N     . LEU LEU LEU A A 58  58  . -41.755 3.479   75.311  1.00 20.93 1 . N ?  
ATOM   64   CA    CA    . LEU LEU LEU A A 58  58  . -42.642 4.562   74.899  1.00 21.46 1 . C ?  
ATOM   65   CB    CB    . LEU LEU LEU A A 58  58  . -43.592 4.084   73.779  1.00 20.93 1 . C ?  
ATOM   66   CG    CG    . LEU LEU LEU A A 58  58  . -42.871 3.756   72.462  1.00 23.22 1 . C ?  
ATOM   67   CD1   CD1   . LEU LEU LEU A A 58  58  . -43.805 3.039   71.501  1.00 26.73 1 . C ?  
ATOM   68   CD2   CD2   . LEU LEU LEU A A 58  58  . -42.310 5.017   71.787  1.00 20.64 1 . C ?  
ATOM   69   C     C     . LEU LEU LEU A A 58  58  . -43.435 5.103   76.097  1.00 23.31 1 . C ?  
ATOM   70   O     O     . LEU LEU LEU A A 58  58  . -43.634 6.317   76.223  1.00 21.88 1 . O ?  
ATOM   71   N     N     . ARG ARG ARG A A 59  59  . -43.867 4.210   76.988  1.00 23.19 1 . N ?  
ATOM   72   CA    CA    . ARG ARG ARG A A 59  59  . -44.521 4.639   78.241  1.00 25.79 1 . C ?  
ATOM   73   C     C     . ARG ARG ARG A A 59  59  . -43.586 5.459   79.133  1.00 24.19 1 . C ?  
ATOM   74   O     O     . ARG ARG ARG A A 59  59  . -44.014 6.414   79.785  1.00 22.75 1 . O ?  
ATOM   75   CB    CB    . ARG ARG ARG A A 59  59  . -45.048 3.428   79.024  1.00 25.41 1 . C ?  
ATOM   76   CG    CG    . ARG ARG ARG A A 59  59  . -46.409 2.938   78.533  1.00 37.17 1 . C ?  
ATOM   77   CD    CD    . ARG ARG ARG A A 59  59  . -46.676 1.468   78.861  1.00 43.49 1 . C ?  
ATOM   78   NE    NE    . ARG ARG ARG A A 59  59  . -47.830 0.985   78.093  1.00 47.00 1 . N ?  
ATOM   79   CZ    CZ    . ARG ARG ARG A A 59  59  . -48.072 -0.293  77.810  1.00 46.99 1 . C ?  
ATOM   80   NH1   NH1   . ARG ARG ARG A A 59  59  . -47.235 -1.247  78.216  1.00 49.35 1 . N ?  
ATOM   81   NH2   NH2   . ARG ARG ARG A A 59  59  . -49.152 -0.619  77.109  1.00 50.12 1 . N ?  
ATOM   82   N     N     . GLN GLN GLN A A 60  60  . -42.315 5.071   79.163  1.00 27.03 1 . N ?  
ATOM   83   CA    CA    . GLN GLN GLN A A 60  60  . -41.315 5.797   79.953  1.00 24.46 1 . C ?  
ATOM   84   CB    CB    . GLN GLN GLN A A 60  60  . -39.983 5.034   79.996  1.00 22.40 1 . C ?  
ATOM   85   CG    CG    . GLN GLN GLN A A 60  60  . -39.988 3.775   80.873  1.00 22.46 1 . C ?  
ATOM   86   CD    CD    . GLN GLN GLN A A 60  60  . -38.718 2.952   80.709  1.00 24.37 1 . C ?  
ATOM   87   OE1   OE1   . GLN GLN GLN A A 60  60  . -38.025 3.053   79.699  1.00 30.76 1 . O ?  
ATOM   88   NE2   NE2   . GLN GLN GLN A A 60  60  . -38.404 2.151   81.703  1.00 23.99 1 . N ?  
ATOM   89   C     C     . GLN GLN GLN A A 60  60  . -41.110 7.197   79.373  1.00 23.09 1 . C ?  
ATOM   90   O     O     . GLN GLN GLN A A 60  60  . -40.963 8.158   80.116  1.00 23.37 1 . O ?  
ATOM   91   N     N     . LEU LEU LEU A A 61  61  . -41.091 7.301   78.043  1.00 24.48 1 . N ?  
ATOM   92   CA    CA    . LEU LEU LEU A A 61  61  . -41.065 8.605   77.362  1.00 23.11 1 . C ?  
ATOM   93   CB    CB    . LEU LEU LEU A A 61  61  . -41.119 8.425   75.849  1.00 27.12 1 . C ?  
ATOM   94   CG    CG    . LEU LEU LEU A A 61  61  . -39.852 8.041   75.094  1.00 28.03 1 . C ?  
ATOM   95   CD1   CD1   . LEU LEU LEU A A 61  61  . -40.130 8.086   73.584  1.00 24.66 1 . C ?  
ATOM   96   CD2   CD2   . LEU LEU LEU A A 61  61  . -38.743 8.988   75.463  1.00 24.77 1 . C ?  
ATOM   97   C     C     . LEU LEU LEU A A 61  61  . -42.225 9.491   77.801  1.00 24.15 1 . C ?  
ATOM   98   O     O     . LEU LEU LEU A A 61  61  . -42.035 10.647  78.181  1.00 25.66 1 . O ?  
ATOM   99   N     N     . ARG ARG ARG A A 62  62  . -43.431 8.940   77.749  1.00 24.55 1 . N ?  
ATOM   100  CA    CA    . ARG ARG ARG A A 62  62  . -44.625 9.672   78.141  1.00 27.46 1 . C ?  
ATOM   101  CB    CB    . ARG ARG ARG A A 62  62  . -45.882 8.835   77.866  1.00 30.96 1 . C ?  
ATOM   102  CG    CG    . ARG ARG ARG A A 62  62  . -46.659 9.355   76.710  1.00 40.51 1 . C ?  
ATOM   103  CD    CD    . ARG ARG ARG A A 62  62  . -47.728 8.437   76.170  1.00 40.97 1 . C ?  
ATOM   104  NE    NE    . ARG ARG ARG A A 62  62  . -47.991 8.873   74.806  1.00 46.17 1 . N ?  
ATOM   105  CZ    CZ    . ARG ARG ARG A A 62  62  . -48.545 10.044  74.492  1.00 48.27 1 . C ?  
ATOM   106  NH1   NH1   . ARG ARG ARG A A 62  62  . -48.964 10.889  75.437  1.00 55.13 1 . N ?  
ATOM   107  NH2   NH2   . ARG ARG ARG A A 62  62  . -48.696 10.367  73.220  1.00 51.08 1 . N ?  
ATOM   108  C     C     . ARG ARG ARG A A 62  62  . -44.579 10.076  79.606  1.00 27.85 1 . C ?  
ATOM   109  O     O     . ARG ARG ARG A A 62  62  . -44.981 11.192  79.959  1.00 26.27 1 . O ?  
ATOM   110  N     N     . GLU GLU GLU A A 63  63  . -44.094 9.175   80.458  1.00 23.42 1 . N ?  
ATOM   111  CA    CA    . GLU GLU GLU A A 63  63  . -44.046 9.471   81.887  1.00 25.25 1 . C ?  
ATOM   112  C     C     . GLU GLU GLU A A 63  63  . -43.106 10.624  82.165  1.00 24.50 1 . C ?  
ATOM   113  O     O     . GLU GLU GLU A A 63  63  . -43.417 11.497  82.973  1.00 25.05 1 . O ?  
ATOM   114  CB    CB    . GLU GLU GLU A A 63  63  . -43.615 8.255   82.702  1.00 28.33 1 . C ?  
ATOM   115  CG    CG    . GLU GLU GLU A A 63  63  . -44.698 7.211   82.869  1.00 38.77 1 . C ?  
ATOM   116  CD    CD    . GLU GLU GLU A A 63  63  . -44.217 5.985   83.636  1.00 47.35 1 . C ?  
ATOM   117  OE1   OE1   . GLU GLU GLU A A 63  63  . -43.266 6.117   84.448  1.00 51.09 1 . O ?  
ATOM   118  OE2   OE2   . GLU GLU GLU A A 63  63  . -44.786 4.888   83.417  1.00 54.39 1 . O ?  
ATOM   119  N     N     . ILE ILE ILE A A 64  64  . -41.954 10.621  81.502  1.00 23.07 1 . N ?  
ATOM   120  CA    CA    . ILE ILE ILE A A 64  64  . -41.003 11.698  81.666  1.00 22.84 1 . C ?  
ATOM   121  CB    CB    . ILE ILE ILE A A 64  64  . -39.664 11.392  80.961  1.00 23.79 1 . C ?  
ATOM   122  CG1   CG1   . ILE ILE ILE A A 64  64  . -38.959 10.218  81.661  1.00 22.62 1 . C ?  
ATOM   123  CD1   CD1   . ILE ILE ILE A A 64  64  . -37.822 9.588   80.853  1.00 25.59 1 . C ?  
ATOM   124  CG2   CG2   . ILE ILE ILE A A 64  64  . -38.739 12.609  81.042  1.00 22.69 1 . C ?  
ATOM   125  C     C     . ILE ILE ILE A A 64  64  . -41.584 13.020  81.145  1.00 25.60 1 . C ?  
ATOM   126  O     O     . ILE ILE ILE A A 64  64  . -41.457 14.048  81.802  1.00 27.71 1 . O ?  
ATOM   127  N     N     . LEU LEU LEU A A 65  65  . -42.212 12.996  79.968  1.00 26.89 1 . N ?  
ATOM   128  CA    CA    . LEU LEU LEU A A 65  65  . -42.792 14.215  79.410  1.00 26.56 1 . C ?  
ATOM   129  CB    CB    . LEU LEU LEU A A 65  65  . -43.409 13.955  78.035  1.00 27.83 1 . C ?  
ATOM   130  CG    CG    . LEU LEU LEU A A 65  65  . -42.506 14.190  76.832  1.00 27.49 1 . C ?  
ATOM   131  CD1   CD1   . LEU LEU LEU A A 65  65  . -43.293 13.943  75.535  1.00 33.77 1 . C ?  
ATOM   132  CD2   CD2   . LEU LEU LEU A A 65  65  . -41.945 15.610  76.874  1.00 28.18 1 . C ?  
ATOM   133  C     C     . LEU LEU LEU A A 65  65  . -43.846 14.765  80.347  1.00 27.99 1 . C ?  
ATOM   134  O     O     . LEU LEU LEU A A 65  65  . -43.904 15.967  80.608  1.00 33.72 1 . O ?  
ATOM   135  N     N     . CYS CYS CYS A A 66  66  . -44.656 13.868  80.889  1.00 28.05 1 . N ?  
ATOM   136  CA    CA    . CYS CYS CYS A A 66  66  . -45.789 14.287  81.690  1.00 30.71 1 . C ?  
ATOM   137  CB    CB    . CYS CYS CYS A A 66  66  . -46.856 13.199  81.659  1.00 32.92 1 . C ?  
ATOM   138  SG    SG    . CYS CYS CYS A A 66  66  . -47.710 13.156  80.026  1.00 51.20 1 . S ?  
ATOM   139  C     C     . CYS CYS CYS A A 66  66  . -45.458 14.667  83.139  1.00 36.04 1 . C ?  
ATOM   140  O     O     . CYS CYS CYS A A 66  66  . -46.028 15.627  83.659  1.00 33.62 1 . O ?  
ATOM   141  N     N     . ARG ARG ARG A A 67  67  . -44.558 13.949  83.807  1.00 28.27 1 . N ?  
ATOM   142  CA    CA    . ARG ARG ARG A A 67  67  . -44.296 14.311  85.205  1.00 32.57 1 . C ?  
ATOM   143  CB    CB    . ARG ARG ARG A A 67  67  . -44.954 13.305  86.156  1.00 34.20 1 . C ?  
ATOM   144  CG    CG    . ARG ARG ARG A A 67  67  . -44.753 11.847  85.839  1.00 38.91 1 . C ?  
ATOM   145  CD    CD    . ARG ARG ARG A A 67  67  . -45.486 10.998  86.879  1.00 42.04 1 . C ?  
ATOM   146  NE    NE    . ARG ARG ARG A A 67  67  . -45.219 9.575   86.703  1.00 47.23 1 . N ?  
ATOM   147  CZ    CZ    . ARG ARG ARG A A 67  67  . -44.245 8.912   87.323  1.00 49.75 1 . C ?  
ATOM   148  NH1   NH1   . ARG ARG ARG A A 67  67  . -44.084 7.613   87.089  1.00 50.51 1 . N ?  
ATOM   149  NH2   NH2   . ARG ARG ARG A A 67  67  . -43.433 9.544   88.171  1.00 35.23 1 . N ?  
ATOM   150  C     C     . ARG ARG ARG A A 67  67  . -42.820 14.465  85.567  1.00 30.47 1 . C ?  
ATOM   151  O     O     . ARG ARG ARG A A 67  67  . -42.474 14.616  86.743  1.00 30.57 1 . O ?  
ATOM   152  N     N     . GLY GLY GLY A A 68  68  . -41.965 14.465  84.552  1.00 26.54 1 . N ?  
ATOM   153  CA    CA    . GLY GLY GLY A A 68  68  . -40.556 14.689  84.751  1.00 26.74 1 . C ?  
ATOM   154  C     C     . GLY GLY GLY A A 68  68  . -40.266 16.033  85.396  1.00 28.37 1 . C ?  
ATOM   155  O     O     . GLY GLY GLY A A 68  68  . -41.020 16.997  85.246  1.00 27.46 1 . O ?  
ATOM   156  N     N     . SER SER SER A A 69  69  . -39.157 16.082  86.119  1.00 26.17 1 . N ?  
ATOM   157  CA    CA    . SER SER SER A A 69  69  . -38.694 17.299  86.753  1.00 29.21 1 . C ?  
ATOM   158  CB    CB    . SER SER SER A A 69  69  . -37.824 16.963  87.974  1.00 29.43 1 . C ?  
ATOM   159  OG    OG    . SER SER SER A A 69  69  . -37.220 18.131  88.498  1.00 34.40 1 . O ?  
ATOM   160  C     C     . SER SER SER A A 69  69  . -37.922 18.147  85.744  1.00 29.66 1 . C ?  
ATOM   161  O     O     . SER SER SER A A 69  69  . -37.075 17.641  85.014  1.00 27.85 1 . O ?  
ATOM   162  N     N     . ASP ASP ASP A A 70  70  . -38.240 19.437  85.707  1.00 28.75 1 . N ?  
ATOM   163  CA    CA    . ASP ASP ASP A A 70  70  . -37.630 20.395  84.796  1.00 29.53 1 . C ?  
ATOM   164  CB    CB    . ASP ASP ASP A A 70  70  . -38.649 21.499  84.448  1.00 37.23 1 . C ?  
ATOM   165  CG    CG    . ASP ASP ASP A A 70  70  . -38.172 22.432  83.344  1.00 36.18 1 . C ?  
ATOM   166  OD2   OD2   . ASP ASP ASP A A 70  70  . -39.019 22.881  82.546  1.00 41.63 1 . O ?  
ATOM   167  OD1   OD1   . ASP ASP ASP A A 70  70  . -36.967 22.731  83.271  1.00 36.64 1 . O ?  
ATOM   168  C     C     . ASP ASP ASP A A 70  70  . -36.401 20.979  85.468  1.00 33.11 1 . C ?  
ATOM   169  O     O     . ASP ASP ASP A A 70  70  . -36.535 21.787  86.378  1.00 37.02 1 . O ?  
ATOM   170  N     N     . ARG ARG ARG A A 71  71  . -35.212 20.577  85.025  1.00 29.86 1 . N ?  
ATOM   171  CA    CA    . ARG ARG ARG A A 71  71  . -33.960 20.959  85.677  1.00 35.27 1 . C ?  
ATOM   172  CB    CB    . ARG ARG ARG A A 71  71  . -33.440 19.808  86.543  1.00 31.97 1 . C ?  
ATOM   173  CG    CG    . ARG ARG ARG A A 71  71  . -34.337 19.397  87.709  1.00 36.70 1 . C ?  
ATOM   174  CD    CD    . ARG ARG ARG A A 71  71  . -33.692 18.213  88.443  1.00 32.72 1 . C ?  
ATOM   175  NE    NE    . ARG ARG ARG A A 71  71  . -33.154 17.303  87.448  1.00 33.03 1 . N ?  
ATOM   176  CZ    CZ    . ARG ARG ARG A A 71  71  . -32.208 16.400  87.666  1.00 32.52 1 . C ?  
ATOM   177  NH1   NH1   . ARG ARG ARG A A 71  71  . -31.670 16.251  88.872  1.00 26.12 1 . N ?  
ATOM   178  NH2   NH2   . ARG ARG ARG A A 71  71  . -31.801 15.642  86.652  1.00 31.38 1 . N ?  
ATOM   179  C     C     . ARG ARG ARG A A 71  71  . -32.864 21.358  84.692  1.00 36.67 1 . C ?  
ATOM   180  O     O     . ARG ARG ARG A A 71  71  . -32.714 20.751  83.632  1.00 32.68 1 . O ?  
ATOM   181  O     O     . ALA ALA ALA A A 72  72  . -29.299 21.631  85.502  1.00 40.60 1 . O ?  
ATOM   182  N     N     . ALA ALA ALA A A 72  72  . -32.081 22.368  85.051  1.00 35.67 1 . N ?  
ATOM   183  CA    CA    . ALA ALA ALA A A 72  72  . -30.961 22.782  84.209  1.00 35.97 1 . C ?  
ATOM   184  C     C     . ALA ALA ALA A A 72  72  . -29.801 21.810  84.394  1.00 37.75 1 . C ?  
ATOM   185  CB    CB    . ALA ALA ALA A A 72  72  . -30.526 24.213  84.538  1.00 35.15 1 . C ?  
ATOM   186  O     O     . ASP ASP ASP A A 73  73  . -26.881 21.835  82.461  1.00 39.99 1 . O ?  
ATOM   187  N     N     . ASP ASP ASP A A 73  73  . -29.375 21.185  83.306  1.00 38.37 1 . N ?  
ATOM   188  CA    CA    . ASP ASP ASP A A 73  73  . -28.345 20.163  83.381  1.00 40.10 1 . C ?  
ATOM   189  C     C     . ASP ASP ASP A A 73  73  . -27.003 20.680  82.881  1.00 42.81 1 . C ?  
ATOM   190  CB    CB    . ASP ASP ASP A A 73  73  . -28.755 18.936  82.564  1.00 41.07 1 . C ?  
ATOM   191  CG    CG    . ASP ASP ASP A A 73  73  . -28.570 19.151  81.072  1.00 39.87 1 . C ?  
ATOM   192  OD2   OD2   . ASP ASP ASP A A 73  73  . -27.724 18.453  80.477  1.00 38.41 1 . O ?  
ATOM   193  OD1   OD1   . ASP ASP ASP A A 73  73  . -29.268 20.025  80.502  1.00 40.47 1 . O ?  
ATOM   194  O     O     . ARG ARG ARG A A 74  74  . -23.782 21.681  80.901  1.00 43.50 1 . O ?  
ATOM   195  N     N     . ARG ARG ARG A A 74  74  . -26.013 19.793  82.919  1.00 41.02 1 . N ?  
ATOM   196  CA    CA    . ARG ARG ARG A A 74  74  . -24.641 20.074  82.490  1.00 45.47 1 . C ?  
ATOM   197  C     C     . ARG ARG ARG A A 74  74  . -24.548 20.735  81.106  1.00 45.81 1 . C ?  
ATOM   198  CB    CB    . ARG ARG ARG A A 74  74  . -23.843 18.763  82.506  1.00 45.67 1 . C ?  
ATOM   199  CG    CG    . ARG ARG ARG A A 74  74  . -22.474 18.823  81.860  1.00 47.07 1 . C ?  
ATOM   200  CD    CD    . ARG ARG ARG A A 74  74  . -21.809 17.439  81.847  1.00 43.40 1 . C ?  
ATOM   201  NE    NE    . ARG ARG ARG A A 74  74  . -22.436 16.485  80.928  1.00 37.73 1 . N ?  
ATOM   202  CZ    CZ    . ARG ARG ARG A A 74  74  . -22.350 16.552  79.599  1.00 44.61 1 . C ?  
ATOM   203  NH1   NH1   . ARG ARG ARG A A 74  74  . -21.683 17.549  79.027  1.00 45.80 1 . N ?  
ATOM   204  NH2   NH2   . ARG ARG ARG A A 74  74  . -22.946 15.634  78.838  1.00 38.56 1 . N ?  
ATOM   205  O     O     . THR THR THR A A 75  75  . -25.629 22.793  77.685  1.00 40.95 1 . O ?  
ATOM   206  N     N     . THR THR THR A A 75  75  . -25.332 20.224  80.164  1.00 42.39 1 . N ?  
ATOM   207  CA    CA    . THR THR THR A A 75  75  . -25.289 20.691  78.785  1.00 43.48 1 . C ?  
ATOM   208  C     C     . THR THR THR A A 75  75  . -25.887 22.087  78.661  1.00 45.72 1 . C ?  
ATOM   209  CB    CB    . THR THR THR A A 75  75  . -26.063 19.747  77.836  1.00 44.66 1 . C ?  
ATOM   210  OG1   OG1   . THR THR THR A A 75  75  . -27.471 19.892  78.070  1.00 41.48 1 . O ?  
ATOM   211  CG2   CG2   . THR THR THR A A 75  75  . -25.644 18.285  78.047  1.00 45.21 1 . C ?  
ATOM   212  O     O     . GLY GLY GLY A A 76  76  . -29.134 24.874  78.512  1.00 42.88 1 . O ?  
ATOM   213  N     N     . GLY GLY GLY A A 76  76  . -26.708 22.460  79.641  1.00 41.77 1 . N ?  
ATOM   214  CA    CA    . GLY GLY GLY A A 76  76  . -27.362 23.752  79.644  1.00 41.14 1 . C ?  
ATOM   215  C     C     . GLY GLY GLY A A 76  76  . -28.520 23.823  78.667  1.00 44.63 1 . C ?  
ATOM   216  N     N     . ILE ILE ILE A A 77  77  . -28.813 22.711  77.998  1.00 42.60 1 . N ?  
ATOM   217  CA    CA    . ILE ILE ILE A A 77  77  . -29.985 22.628  77.123  1.00 45.09 1 . C ?  
ATOM   218  C     C     . ILE ILE ILE A A 77  77  . -31.242 22.552  77.980  1.00 38.60 1 . C ?  
ATOM   219  O     O     . ILE ILE ILE A A 77  77  . -32.282 23.114  77.632  1.00 36.70 1 . O ?  
ATOM   220  CB    CB    . ILE ILE ILE A A 77  77  . -29.907 21.406  76.169  1.00 40.61 1 . C ?  
ATOM   221  CG1   CG1   . ILE ILE ILE A A 77  77  . -28.847 21.654  75.091  1.00 43.05 1 . C ?  
ATOM   222  CG2   CG2   . ILE ILE ILE A A 77  77  . -31.281 21.082  75.540  1.00 33.86 1 . C ?  
ATOM   223  CD1   CD1   . ILE ILE ILE A A 77  77  . -28.857 20.637  73.962  1.00 41.17 1 . C ?  
ATOM   224  N     N     . GLY GLY GLY A A 78  78  . -31.117 21.885  79.123  1.00 34.02 1 . N ?  
ATOM   225  CA    CA    . GLY GLY GLY A A 78  78  . -32.234 21.644  80.012  1.00 30.65 1 . C ?  
ATOM   226  C     C     . GLY GLY GLY A A 78  78  . -32.785 20.263  79.738  1.00 27.32 1 . C ?  
ATOM   227  O     O     . GLY GLY GLY A A 78  78  . -32.811 19.841  78.590  1.00 27.61 1 . O ?  
ATOM   228  N     N     . THR THR THR A A 79  79  . -33.211 19.551  80.779  1.00 28.03 1 . N ?  
ATOM   229  CA    CA    . THR THR THR A A 79  79  . -33.892 18.273  80.578  1.00 24.82 1 . C ?  
ATOM   230  CB    CB    . THR THR THR A A 79  79  . -33.005 17.053  80.969  1.00 28.16 1 . C ?  
ATOM   231  OG1   OG1   . THR THR THR A A 79  79  . -32.851 17.018  82.390  1.00 25.40 1 . O ?  
ATOM   232  CG2   CG2   . THR THR THR A A 79  79  . -31.645 17.104  80.308  1.00 24.87 1 . C ?  
ATOM   233  C     C     . THR THR THR A A 79  79  . -35.173 18.142  81.382  1.00 25.71 1 . C ?  
ATOM   234  O     O     . THR THR THR A A 79  79  . -35.391 18.848  82.366  1.00 25.54 1 . O ?  
ATOM   235  N     N     . LEU LEU LEU A A 80  80  . -36.023 17.214  80.952  1.00 25.22 1 . N ?  
ATOM   236  CA    CA    . LEU LEU LEU A A 80  80  . -37.073 16.668  81.814  1.00 25.94 1 . C ?  
ATOM   237  CB    CB    . LEU LEU LEU A A 80  80  . -38.392 16.519  81.057  1.00 24.08 1 . C ?  
ATOM   238  CG    CG    . LEU LEU LEU A A 80  80  . -39.005 17.806  80.489  1.00 25.29 1 . C ?  
ATOM   239  CD1   CD1   . LEU LEU LEU A A 80  80  . -40.188 17.461  79.556  1.00 25.08 1 . C ?  
ATOM   240  CD2   CD2   . LEU LEU LEU A A 80  80  . -39.431 18.735  81.618  1.00 30.21 1 . C ?  
ATOM   241  C     C     . LEU LEU LEU A A 80  80  . -36.566 15.311  82.293  1.00 25.20 1 . C ?  
ATOM   242  O     O     . LEU LEU LEU A A 80  80  . -36.061 14.550  81.496  1.00 23.29 1 . O ?  
ATOM   243  N     N     . SER SER SER A A 81  81  . -36.673 15.000  83.574  1.00 24.02 1 . N ?  
ATOM   244  CA    CA    . SER SER SER A A 81  81  . -36.110 13.731  84.024  1.00 21.69 1 . C ?  
ATOM   245  CB    CB    . SER SER SER A A 81  81  . -34.674 13.924  84.527  1.00 26.52 1 . C ?  
ATOM   246  OG    OG    . SER SER SER A A 81  81  . -34.655 14.628  85.757  1.00 30.58 1 . O ?  
ATOM   247  C     C     . SER SER SER A A 81  81  . -36.927 13.074  85.105  1.00 25.96 1 . C ?  
ATOM   248  O     O     . SER SER SER A A 81  81  . -37.637 13.740  85.857  1.00 24.92 1 . O ?  
ATOM   249  N     N     . LEU LEU LEU A A 82  82  . -36.830 11.748  85.158  1.00 24.07 1 . N ?  
ATOM   250  CA    CA    . LEU LEU LEU A A 82  82  . -37.290 10.973  86.294  1.00 21.52 1 . C ?  
ATOM   251  CB    CB    . LEU LEU LEU A A 82  82  . -38.495 10.086  85.929  1.00 26.26 1 . C ?  
ATOM   252  CG    CG    . LEU LEU LEU A A 82  82  . -39.813 10.819  85.629  1.00 27.61 1 . C ?  
ATOM   253  CD1   CD1   . LEU LEU LEU A A 82  82  . -40.845 9.859   85.020  1.00 27.90 1 . C ?  
ATOM   254  CD2   CD2   . LEU LEU LEU A A 82  82  . -40.368 11.478  86.895  1.00 25.27 1 . C ?  
ATOM   255  C     C     . LEU LEU LEU A A 82  82  . -36.109 10.126  86.771  1.00 24.72 1 . C ?  
ATOM   256  O     O     . LEU LEU LEU A A 82  82  . -35.156 9.904   86.017  1.00 23.49 1 . O ?  
ATOM   257  N     N     . PHE PHE PHE A A 83  83  . -36.165 9.659   88.014  1.00 22.93 1 . N ?  
ATOM   258  CA    CA    . PHE PHE PHE A A 83  83  . -35.064 8.884   88.596  1.00 19.66 1 . C ?  
ATOM   259  CB    CB    . PHE PHE PHE A A 83  83  . -34.475 9.636   89.803  1.00 20.04 1 . C ?  
ATOM   260  CG    CG    . PHE PHE PHE A A 83  83  . -33.225 9.005   90.405  1.00 20.20 1 . C ?  
ATOM   261  CD1   CD1   . PHE PHE PHE A A 83  83  . -32.046 8.919   89.677  1.00 19.86 1 . C ?  
ATOM   262  CE1   CE1   . PHE PHE PHE A A 83  83  . -30.894 8.377   90.241  1.00 20.94 1 . C ?  
ATOM   263  CZ    CZ    . PHE PHE PHE A A 83  83  . -30.901 7.900   91.568  1.00 21.37 1 . C ?  
ATOM   264  CE2   CE2   . PHE PHE PHE A A 83  83  . -32.064 7.982   92.311  1.00 21.07 1 . C ?  
ATOM   265  CD2   CD2   . PHE PHE PHE A A 83  83  . -33.228 8.550   91.724  1.00 21.17 1 . C ?  
ATOM   266  C     C     . PHE PHE PHE A A 83  83  . -35.530 7.491   89.013  1.00 22.81 1 . C ?  
ATOM   267  O     O     . PHE PHE PHE A A 83  83  . -36.459 7.343   89.805  1.00 20.99 1 . O ?  
ATOM   268  N     N     . GLY GLY GLY A A 84  84  . -34.867 6.463   88.500  1.00 20.99 1 . N ?  
ATOM   269  CA    CA    . GLY GLY GLY A A 84  84  . -35.251 5.103   88.830  1.00 22.37 1 . C ?  
ATOM   270  C     C     . GLY GLY GLY A A 84  84  . -36.334 4.542   87.916  1.00 25.56 1 . C ?  
ATOM   271  O     O     . GLY GLY GLY A A 84  84  . -37.522 4.830   88.089  1.00 24.45 1 . O ?  
ATOM   272  N     N     . MET MET MET A A 85  85  . -35.915 3.747   86.935  1.00 21.31 1 . N ?  
ATOM   273  CA    CA    . MET MET MET A A 85  85  . -36.829 3.087   86.005  1.00 26.76 1 . C ?  
ATOM   274  CB    CB    . MET MET MET A A 85  85  . -36.940 3.844   84.684  1.00 21.57 1 . C ?  
ATOM   275  CG    CG    . MET MET MET A A 85  85  . -37.487 5.229   84.775  1.00 30.75 1 . C ?  
ATOM   276  SD    SD    . MET MET MET A A 85  85  . -37.754 5.876   83.106  1.00 34.49 1 . S ?  
ATOM   277  CE    CE    . MET MET MET A A 85  85  . -38.971 7.105   83.490  1.00 29.35 1 . C ?  
ATOM   278  C     C     . MET MET MET A A 85  85  . -36.309 1.689   85.724  1.00 25.04 1 . C ?  
ATOM   279  O     O     . MET MET MET A A 85  85  . -35.120 1.416   85.897  1.00 25.08 1 . O ?  
ATOM   280  N     N     . GLN GLN GLN A A 86  86  . -37.184 0.810   85.268  1.00 20.63 1 . N ?  
ATOM   281  CA    CA    . GLN GLN GLN A A 86  86  . -36.753 -0.532  84.911  1.00 23.21 1 . C ?  
ATOM   282  CB    CB    . GLN GLN GLN A A 86  86  . -36.754 -1.450  86.130  1.00 22.47 1 . C ?  
ATOM   283  CG    CG    . GLN GLN GLN A A 86  86  . -36.055 -2.791  85.902  1.00 21.67 1 . C ?  
ATOM   284  CD    CD    . GLN GLN GLN A A 86  86  . -35.853 -3.558  87.199  1.00 24.62 1 . C ?  
ATOM   285  OE1   OE1   . GLN GLN GLN A A 86  86  . -36.691 -4.360  87.594  1.00 26.83 1 . O ?  
ATOM   286  NE2   NE2   . GLN GLN GLN A A 86  86  . -34.735 -3.325  87.854  1.00 23.76 1 . N ?  
ATOM   287  C     C     . GLN GLN GLN A A 86  86  . -37.666 -1.071  83.818  1.00 24.91 1 . C ?  
ATOM   288  O     O     . GLN GLN GLN A A 86  86  . -38.883 -0.889  83.881  1.00 23.42 1 . O ?  
ATOM   289  N     N     . ALA ALA ALA A A 87  87  . -37.065 -1.694  82.803  1.00 21.76 1 . N ?  
ATOM   290  CA    CA    . ALA ALA ALA A A 87  87  . -37.810 -2.329  81.717  1.00 20.90 1 . C ?  
ATOM   291  CB    CB    . ALA ALA ALA A A 87  87  . -37.787 -1.473  80.439  1.00 21.31 1 . C ?  
ATOM   292  C     C     . ALA ALA ALA A A 87  87  . -37.204 -3.699  81.459  1.00 22.77 1 . C ?  
ATOM   293  O     O     . ALA ALA ALA A A 87  87  . -36.045 -3.952  81.806  1.00 25.27 1 . O ?  
ATOM   294  N     N     . ARG ARG ARG A A 88  88  . -37.991 -4.574  80.847  1.00 22.33 1 . N ?  
ATOM   295  CA    CA    . ARG ARG ARG A A 88  88  . -37.633 -5.973  80.686  1.00 22.22 1 . C ?  
ATOM   296  CB    CB    . ARG ARG ARG A A 88  88  . -38.528 -6.798  81.596  1.00 24.99 1 . C ?  
ATOM   297  CG    CG    . ARG ARG ARG A A 88  88  . -37.874 -7.923  82.221  1.00 31.21 1 . C ?  
ATOM   298  CD    CD    . ARG ARG ARG A A 88  88  . -38.683 -8.502  83.372  1.00 26.00 1 . C ?  
ATOM   299  NE    NE    . ARG ARG ARG A A 88  88  . -37.898 -9.628  83.770  1.00 26.54 1 . N ?  
ATOM   300  CZ    CZ    . ARG ARG ARG A A 88  88  . -37.128 -9.672  84.833  1.00 24.07 1 . C ?  
ATOM   301  NH1   NH1   . ARG ARG ARG A A 88  88  . -36.420 -10.762 85.038  1.00 28.38 1 . N ?  
ATOM   302  NH2   NH2   . ARG ARG ARG A A 88  88  . -37.103 -8.662  85.688  1.00 24.77 1 . N ?  
ATOM   303  C     C     . ARG ARG ARG A A 88  88  . -37.792 -6.407  79.229  1.00 22.97 1 . C ?  
ATOM   304  O     O     . ARG ARG ARG A A 88  88  . -38.886 -6.294  78.678  1.00 24.43 1 . O ?  
ATOM   305  N     N     . TYR TYR TYR A A 89  89  . -36.720 -6.880  78.594  1.00 21.51 1 . N ?  
ATOM   306  CA    CA    . TYR TYR TYR A A 89  89  . -36.813 -7.243  77.172  1.00 26.25 1 . C ?  
ATOM   307  CB    CB    . TYR TYR TYR A A 89  89  . -35.917 -6.335  76.312  1.00 22.45 1 . C ?  
ATOM   308  CG    CG    . TYR TYR TYR A A 89  89  . -36.326 -4.868  76.376  1.00 27.07 1 . C ?  
ATOM   309  CD1   CD1   . TYR TYR TYR A A 89  89  . -37.380 -4.376  75.603  1.00 25.38 1 . C ?  
ATOM   310  CE1   CE1   . TYR TYR TYR A A 89  89  . -37.768 -3.048  75.684  1.00 25.62 1 . C ?  
ATOM   311  CZ    CZ    . TYR TYR TYR A A 89  89  . -37.083 -2.186  76.537  1.00 26.90 1 . C ?  
ATOM   312  OH    OH    . TYR TYR TYR A A 89  89  . -37.446 -0.852  76.632  1.00 31.39 1 . O ?  
ATOM   313  CE2   CE2   . TYR TYR TYR A A 89  89  . -36.044 -2.654  77.296  1.00 28.44 1 . C ?  
ATOM   314  CD2   CD2   . TYR TYR TYR A A 89  89  . -35.667 -3.984  77.219  1.00 24.81 1 . C ?  
ATOM   315  C     C     . TYR TYR TYR A A 89  89  . -36.456 -8.706  76.960  1.00 27.28 1 . C ?  
ATOM   316  O     O     . TYR TYR TYR A A 89  89  . -35.401 -9.163  77.400  1.00 28.05 1 . O ?  
ATOM   317  N     N     . SER SER SER A A 90  90  . -37.358 -9.448  76.319  1.00 26.18 1 . N ?  
ATOM   318  CA    CA    . SER SER SER A A 90  90  . -37.117 -10.856 76.015  1.00 27.22 1 . C ?  
ATOM   319  CB    CB    . SER SER SER A A 90  90  . -38.405 -11.551 75.558  1.00 31.77 1 . C ?  
ATOM   320  OG    OG    . SER SER SER A A 90  90  . -39.255 -11.816 76.648  1.00 43.68 1 . O ?  
ATOM   321  C     C     . SER SER SER A A 90  90  . -36.073 -10.975 74.918  1.00 25.95 1 . C ?  
ATOM   322  O     O     . SER SER SER A A 90  90  . -36.058 -10.163 73.995  1.00 28.01 1 . O ?  
ATOM   323  N     N     . LEU LEU LEU A A 91  91  . -35.216 -11.986 75.011  1.00 25.10 1 . N ?  
ATOM   324  CA    CA    . LEU LEU LEU A A 91  91  . -34.203 -12.229 73.981  1.00 24.11 1 . C ?  
ATOM   325  CB    CB    . LEU LEU LEU A A 91  91  . -32.784 -12.159 74.572  1.00 22.61 1 . C ?  
ATOM   326  CG    CG    . LEU LEU LEU A A 91  91  . -32.413 -10.960 75.449  1.00 23.87 1 . C ?  
ATOM   327  CD1   CD1   . LEU LEU LEU A A 91  91  . -30.995 -11.129 75.943  1.00 21.80 1 . C ?  
ATOM   328  CD2   CD2   . LEU LEU LEU A A 91  91  . -32.546 -9.671  74.670  1.00 23.12 1 . C ?  
ATOM   329  C     C     . LEU LEU LEU A A 91  91  . -34.386 -13.596 73.324  1.00 25.40 1 . C ?  
ATOM   330  O     O     . LEU LEU LEU A A 91  91  . -33.637 -13.951 72.414  1.00 26.46 1 . O ?  
ATOM   331  N     N     . ARG ARG ARG A A 92  92  . -35.353 -14.364 73.812  1.00 27.69 1 . N ?  
ATOM   332  CA    CA    . ARG ARG ARG A A 92  92  . -35.493 -15.772 73.429  1.00 32.53 1 . C ?  
ATOM   333  CB    CB    . ARG ARG ARG A A 92  92  . -36.537 -16.471 74.289  1.00 33.03 1 . C ?  
ATOM   334  CG    CG    . ARG ARG ARG A A 92  92  . -36.282 -16.428 75.751  1.00 36.78 1 . C ?  
ATOM   335  CD    CD    . ARG ARG ARG A A 92  92  . -37.390 -17.162 76.479  1.00 39.81 1 . C ?  
ATOM   336  NE    NE    . ARG ARG ARG A A 92  92  . -37.197 -17.046 77.912  1.00 36.18 1 . N ?  
ATOM   337  CZ    CZ    . ARG ARG ARG A A 92  92  . -37.509 -15.958 78.609  1.00 39.37 1 . C ?  
ATOM   338  NH1   NH1   . ARG ARG ARG A A 92  92  . -38.040 -14.905 78.000  1.00 39.69 1 . N ?  
ATOM   339  NH2   NH2   . ARG ARG ARG A A 92  92  . -37.298 -15.928 79.914  1.00 38.57 1 . N ?  
ATOM   340  C     C     . ARG ARG ARG A A 92  92  . -35.895 -15.970 71.985  1.00 33.18 1 . C ?  
ATOM   341  O     O     . ARG ARG ARG A A 92  92  . -35.310 -16.789 71.280  1.00 34.24 1 . O ?  
ATOM   342  N     N     . ASP ASP ASP A A 93  93  . -36.922 -15.241 71.563  1.00 32.05 1 . N ?  
ATOM   343  CA    CA    . ASP ASP ASP A A 93  93  . -37.501 -15.439 70.241  1.00 33.73 1 . C ?  
ATOM   344  CB    CB    . ASP ASP ASP A A 93  93  . -38.981 -15.780 70.365  1.00 37.52 1 . C ?  
ATOM   345  CG    CG    . ASP ASP ASP A A 93  93  . -39.218 -17.029 71.180  1.00 44.60 1 . C ?  
ATOM   346  OD1   OD1   . ASP ASP ASP A A 93  93  . -38.582 -18.068 70.885  1.00 42.54 1 . O ?  
ATOM   347  OD2   OD2   . ASP ASP ASP A A 93  93  . -40.035 -16.965 72.126  1.00 54.46 1 . O ?  
ATOM   348  C     C     . ASP ASP ASP A A 93  93  . -37.336 -14.236 69.336  1.00 31.21 1 . C ?  
ATOM   349  O     O     . ASP ASP ASP A A 93  93  . -37.690 -14.287 68.163  1.00 31.49 1 . O ?  
ATOM   350  N     N     . HIS HIS HIS A A 94  94  . -36.813 -13.143 69.874  1.00 27.46 1 . N ?  
ATOM   351  CA    CA    . HIS HIS HIS A A 94  94  . -36.539 -11.970 69.052  1.00 25.71 1 . C ?  
ATOM   352  CB    CB    . HIS HIS HIS A A 94  94  . -37.793 -11.126 68.876  1.00 25.12 1 . C ?  
ATOM   353  CG    CG    . HIS HIS HIS A A 94  94  . -38.410 -10.655 70.161  1.00 27.76 1 . C ?  
ATOM   354  ND1   ND1   . HIS HIS HIS A A 94  94  . -37.678 -10.072 71.179  1.00 32.69 1 . N ?  
ATOM   355  CE1   CE1   . HIS HIS HIS A A 94  94  . -38.487 -9.742  72.173  1.00 27.17 1 . C ?  
ATOM   356  NE2   NE2   . HIS HIS HIS A A 94  94  . -39.718 -10.093 71.837  1.00 35.73 1 . N ?  
ATOM   357  CD2   CD2   . HIS HIS HIS A A 94  94  . -39.698 -10.653 70.580  1.00 28.70 1 . C ?  
ATOM   358  C     C     . HIS HIS HIS A A 94  94  . -35.410 -11.129 69.658  1.00 25.95 1 . C ?  
ATOM   359  O     O     . HIS HIS HIS A A 94  94  . -34.943 -11.419 70.757  1.00 23.84 1 . O ?  
ATOM   360  N     N     . PHE PHE PHE A A 95  95  . -34.995 -10.093 68.933  1.00 23.62 1 . N ?  
ATOM   361  CA    CA    . PHE PHE PHE A A 95  95  . -33.957 -9.180  69.385  1.00 24.33 1 . C ?  
ATOM   362  CB    CB    . PHE PHE PHE A A 95  95  . -32.776 -9.140  68.415  1.00 25.46 1 . C ?  
ATOM   363  CG    CG    . PHE PHE PHE A A 95  95  . -31.617 -8.328  68.921  1.00 23.44 1 . C ?  
ATOM   364  CD1   CD1   . PHE PHE PHE A A 95  95  . -30.647 -8.916  69.721  1.00 25.82 1 . C ?  
ATOM   365  CE1   CE1   . PHE PHE PHE A A 95  95  . -29.596 -8.184  70.196  1.00 21.72 1 . C ?  
ATOM   366  CZ    CZ    . PHE PHE PHE A A 95  95  . -29.498 -6.842  69.915  1.00 21.67 1 . C ?  
ATOM   367  CE2   CE2   . PHE PHE PHE A A 95  95  . -30.460 -6.226  69.144  1.00 24.74 1 . C ?  
ATOM   368  CD2   CD2   . PHE PHE PHE A A 95  95  . -31.518 -6.975  68.641  1.00 26.64 1 . C ?  
ATOM   369  C     C     . PHE PHE PHE A A 95  95  . -34.540 -7.790  69.510  1.00 25.86 1 . C ?  
ATOM   370  O     O     . PHE PHE PHE A A 95  95  . -35.101 -7.277  68.541  1.00 22.95 1 . O ?  
ATOM   371  N     N     . PRO PRO PRO A A 96  96  . -34.385 -7.163  70.692  1.00 21.21 1 . N ?  
ATOM   372  CA    CA    . PRO PRO PRO A A 96  96  . -35.094 -5.911  70.982  1.00 24.72 1 . C ?  
ATOM   373  CB    CB    . PRO PRO PRO A A 96  96  . -35.044 -5.831  72.509  1.00 22.62 1 . C ?  
ATOM   374  CG    CG    . PRO PRO PRO A A 96  96  . -33.762 -6.516  72.872  1.00 23.36 1 . C ?  
ATOM   375  CD    CD    . PRO PRO PRO A A 96  96  . -33.584 -7.633  71.842  1.00 23.07 1 . C ?  
ATOM   376  C     C     . PRO PRO PRO A A 96  96  . -34.447 -4.672  70.358  1.00 23.99 1 . C ?  
ATOM   377  O     O     . PRO PRO PRO A A 96  96  . -34.013 -3.767  71.070  1.00 26.00 1 . O ?  
ATOM   378  N     N     . LEU LEU LEU A A 97  97  . -34.384 -4.634  69.034  1.00 23.84 1 . N ?  
ATOM   379  CA    CA    . LEU LEU LEU A A 97  97  . -33.918 -3.445  68.329  1.00 23.36 1 . C ?  
ATOM   380  CB    CB    . LEU LEU LEU A A 97  97  . -33.185 -3.818  67.040  1.00 23.85 1 . C ?  
ATOM   381  CG    CG    . LEU LEU LEU A A 97  97  . -32.443 -2.696  66.329  1.00 23.78 1 . C ?  
ATOM   382  CD1   CD1   . LEU LEU LEU A A 97  97  . -31.319 -2.202  67.218  1.00 24.14 1 . C ?  
ATOM   383  CD2   CD2   . LEU LEU LEU A A 97  97  . -31.881 -3.234  65.034  1.00 25.28 1 . C ?  
ATOM   384  C     C     . LEU LEU LEU A A 97  97  . -35.135 -2.590  68.036  1.00 23.75 1 . C ?  
ATOM   385  O     O     . LEU LEU LEU A A 97  97  . -35.996 -2.992  67.243  1.00 24.49 1 . O ?  
ATOM   386  N     N     . LEU LEU LEU A A 98  98  . -35.226 -1.433  68.694  1.00 22.42 1 . N ?  
ATOM   387  CA    CA    . LEU LEU LEU A A 98  98  . -36.455 -0.629  68.673  1.00 22.91 1 . C ?  
ATOM   388  CB    CB    . LEU LEU LEU A A 98  98  . -36.286 0.637   69.517  1.00 21.78 1 . C ?  
ATOM   389  CG    CG    . LEU LEU LEU A A 98  98  . -36.113 0.442   71.030  1.00 25.65 1 . C ?  
ATOM   390  CD1   CD1   . LEU LEU LEU A A 98  98  . -36.665 1.657   71.759  1.00 26.11 1 . C ?  
ATOM   391  CD2   CD2   . LEU LEU LEU A A 98  98  . -36.751 -0.868  71.563  1.00 22.72 1 . C ?  
ATOM   392  C     C     . LEU LEU LEU A A 98  98  . -36.911 -0.251  67.253  1.00 25.50 1 . C ?  
ATOM   393  O     O     . LEU LEU LEU A A 98  98  . -36.082 -0.028  66.357  1.00 24.86 1 . O ?  
ATOM   394  N     N     . THR THR THR A A 99  99  . -38.227 -0.174  67.067  1.00 23.07 1 . N ?  
ATOM   395  CA    CA    . THR THR THR A A 99  99  . -38.793 -0.009  65.726  1.00 26.78 1 . C ?  
ATOM   396  CB    CB    . THR THR THR A A 99  99  . -39.795 -1.137  65.408  1.00 24.09 1 . C ?  
ATOM   397  OG1   OG1   . THR THR THR A A 99  99  . -40.904 -1.061  66.313  1.00 26.75 1 . O ?  
ATOM   398  CG2   CG2   . THR THR THR A A 99  99  . -39.129 -2.523  65.511  1.00 22.95 1 . C ?  
ATOM   399  C     C     . THR THR THR A A 99  99  . -39.509 1.319   65.461  1.00 26.27 1 . C ?  
ATOM   400  O     O     . THR THR THR A A 99  99  . -39.844 1.604   64.312  1.00 25.15 1 . O ?  
ATOM   401  N     N     . THR THR THR A A 100 100 . -39.739 2.142   66.487  1.00 25.67 1 . N ?  
ATOM   402  CA    CA    . THR THR THR A A 100 100 . -40.476 3.390   66.245  1.00 24.59 1 . C ?  
ATOM   403  CB    CB    . THR THR THR A A 100 100 . -41.248 3.881   67.503  1.00 26.35 1 . C ?  
ATOM   404  OG1   OG1   . THR THR THR A A 100 100 . -40.411 3.818   68.660  1.00 25.33 1 . O ?  
ATOM   405  CG2   CG2   . THR THR THR A A 100 100 . -42.465 3.008   67.741  1.00 25.11 1 . C ?  
ATOM   406  C     C     . THR THR THR A A 100 100 . -39.541 4.482   65.718  1.00 25.59 1 . C ?  
ATOM   407  O     O     . THR THR THR A A 100 100 . -39.970 5.577   65.369  1.00 24.50 1 . O ?  
ATOM   408  N     N     . LYS LYS LYS A A 101 101 . -38.259 4.152   65.656  1.00 24.92 1 . N ?  
ATOM   409  CA    CA    . LYS LYS LYS A A 101 101 . -37.314 4.835   64.794  1.00 27.75 1 . C ?  
ATOM   410  CB    CB    . LYS LYS LYS A A 101 101 . -36.704 6.050   65.483  1.00 27.33 1 . C ?  
ATOM   411  CG    CG    . LYS LYS LYS A A 101 101 . -35.755 5.633   66.593  1.00 28.21 1 . C ?  
ATOM   412  CD    CD    . LYS LYS LYS A A 101 101 . -34.854 6.754   67.069  1.00 29.89 1 . C ?  
ATOM   413  CE    CE    . LYS LYS LYS A A 101 101 . -33.795 6.169   68.011  1.00 32.98 1 . C ?  
ATOM   414  NZ    NZ    . LYS LYS LYS A A 101 101 . -33.074 7.211   68.789  1.00 30.24 1 . N ?  
ATOM   415  C     C     . LYS LYS LYS A A 101 101 . -36.229 3.822   64.423  1.00 28.15 1 . C ?  
ATOM   416  O     O     . LYS LYS LYS A A 101 101 . -36.048 2.818   65.120  1.00 29.38 1 . O ?  
ATOM   417  N     N     . ARG ARG ARG A A 102 102 . -35.491 4.091   63.354  1.00 25.23 1 . N ?  
ATOM   418  CA    CA    . ARG ARG ARG A A 102 102 . -34.370 3.243   62.963  1.00 26.92 1 . C ?  
ATOM   419  CB    CB    . ARG ARG ARG A A 102 102 . -33.938 3.519   61.518  1.00 27.17 1 . C ?  
ATOM   420  CG    CG    . ARG ARG ARG A A 102 102 . -32.659 2.768   61.090  1.00 31.60 1 . C ?  
ATOM   421  CD    CD    . ARG ARG ARG A A 102 102 . -32.378 2.883   59.570  1.00 31.86 1 . C ?  
ATOM   422  NE    NE    . ARG ARG ARG A A 102 102 . -33.471 2.310   58.783  1.00 32.96 1 . N ?  
ATOM   423  CZ    CZ    . ARG ARG ARG A A 102 102 . -33.593 1.012   58.505  1.00 34.18 1 . C ?  
ATOM   424  NH1   NH1   . ARG ARG ARG A A 102 102 . -32.681 0.144   58.931  1.00 32.89 1 . N ?  
ATOM   425  NH2   NH2   . ARG ARG ARG A A 102 102 . -34.625 0.575   57.798  1.00 33.05 1 . N ?  
ATOM   426  C     C     . ARG ARG ARG A A 102 102 . -33.196 3.471   63.910  1.00 29.09 1 . C ?  
ATOM   427  O     O     . ARG ARG ARG A A 102 102 . -32.744 4.599   64.068  1.00 29.41 1 . O ?  
ATOM   428  N     N     . VAL VAL VAL A A 103 103 . -32.725 2.399   64.544  1.00 22.04 1 . N ?  
ATOM   429  CA    CA    . VAL VAL VAL A A 103 103 . -31.573 2.461   65.446  1.00 25.48 1 . C ?  
ATOM   430  CB    CB    . VAL VAL VAL A A 103 103 . -31.732 1.456   66.612  1.00 27.08 1 . C ?  
ATOM   431  CG1   CG1   . VAL VAL VAL A A 103 103 . -30.491 1.436   67.546  1.00 23.26 1 . C ?  
ATOM   432  CG2   CG2   . VAL VAL VAL A A 103 103 . -33.017 1.758   67.403  1.00 26.67 1 . C ?  
ATOM   433  C     C     . VAL VAL VAL A A 103 103 . -30.293 2.182   64.658  1.00 29.85 1 . C ?  
ATOM   434  O     O     . VAL VAL VAL A A 103 103 . -30.294 1.351   63.749  1.00 27.75 1 . O ?  
ATOM   435  N     N     . PHE PHE PHE A A 104 104 . -29.210 2.873   65.009  1.00 28.30 1 . N ?  
ATOM   436  CA    CA    . PHE PHE PHE A A 104 104 . -27.930 2.758   64.305  1.00 29.92 1 . C ?  
ATOM   437  CB    CB    . PHE PHE PHE A A 104 104 . -27.064 3.985   64.651  1.00 27.61 1 . C ?  
ATOM   438  CG    CG    . PHE PHE PHE A A 104 104 . -25.756 4.058   63.903  1.00 31.61 1 . C ?  
ATOM   439  CD1   CD1   . PHE PHE PHE A A 104 104 . -25.665 3.646   62.583  1.00 28.38 1 . C ?  
ATOM   440  CE1   CE1   . PHE PHE PHE A A 104 104 . -24.460 3.725   61.905  1.00 33.53 1 . C ?  
ATOM   441  CZ    CZ    . PHE PHE PHE A A 104 104 . -23.333 4.229   62.543  1.00 29.98 1 . C ?  
ATOM   442  CE2   CE2   . PHE PHE PHE A A 104 104 . -23.417 4.659   63.850  1.00 30.38 1 . C ?  
ATOM   443  CD2   CD2   . PHE PHE PHE A A 104 104 . -24.622 4.574   64.522  1.00 31.25 1 . C ?  
ATOM   444  C     C     . PHE PHE PHE A A 104 104 . -27.201 1.431   64.624  1.00 27.31 1 . C ?  
ATOM   445  O     O     . PHE PHE PHE A A 104 104 . -26.178 1.407   65.320  1.00 25.10 1 . O ?  
ATOM   446  N     N     . TRP TRP TRP A A 105 105 . -27.739 0.332   64.091  1.00 25.90 1 . N ?  
ATOM   447  CA    CA    . TRP TRP TRP A A 105 105 . -27.246 -1.028  64.350  1.00 22.80 1 . C ?  
ATOM   448  CB    CB    . TRP TRP TRP A A 105 105 . -28.088 -2.042  63.552  1.00 22.53 1 . C ?  
ATOM   449  CG    CG    . TRP TRP TRP A A 105 105 . -27.637 -3.468  63.699  1.00 22.54 1 . C ?  
ATOM   450  CD1   CD1   . TRP TRP TRP A A 105 105 . -27.128 -4.272  62.715  1.00 26.86 1 . C ?  
ATOM   451  NE1   NE1   . TRP TRP TRP A A 105 105 . -26.822 -5.509  63.231  1.00 28.91 1 . N ?  
ATOM   452  CE2   CE2   . TRP TRP TRP A A 105 105 . -27.119 -5.525  64.568  1.00 23.50 1 . C ?  
ATOM   453  CD2   CD2   . TRP TRP TRP A A 105 105 . -27.637 -4.255  64.899  1.00 23.45 1 . C ?  
ATOM   454  CE3   CE3   . TRP TRP TRP A A 105 105 . -28.022 -4.012  66.219  1.00 24.73 1 . C ?  
ATOM   455  CZ3   CZ3   . TRP TRP TRP A A 105 105 . -27.875 -5.042  67.160  1.00 24.09 1 . C ?  
ATOM   456  CH2   CH2   . TRP TRP TRP A A 105 105 . -27.369 -6.289  66.791  1.00 23.23 1 . C ?  
ATOM   457  CZ2   CZ2   . TRP TRP TRP A A 105 105 . -26.979 -6.548  65.507  1.00 27.18 1 . C ?  
ATOM   458  C     C     . TRP TRP TRP A A 105 105 . -25.761 -1.214  64.029  1.00 22.30 1 . C ?  
ATOM   459  O     O     . TRP TRP TRP A A 105 105 . -25.022 -1.827  64.798  1.00 23.15 1 . O ?  
ATOM   460  N     N     . ARG ARG ARG A A 106 106 . -25.322 -0.667  62.899  1.00 24.34 1 . N ?  
ATOM   461  CA    CA    . ARG ARG ARG A A 106 106 . -23.920 -0.759  62.489  1.00 27.65 1 . C ?  
ATOM   462  CB    CB    . ARG ARG ARG A A 106 106 . -23.720 -0.040  61.151  1.00 27.55 1 . C ?  
ATOM   463  CG    CG    . ARG ARG ARG A A 106 106 . -22.294 -0.067  60.614  1.00 35.62 1 . C ?  
ATOM   464  CD    CD    . ARG ARG ARG A A 106 106 . -22.233 0.419   59.152  1.00 33.79 1 . C ?  
ATOM   465  NE    NE    . ARG ARG ARG A A 106 106 . -22.656 1.810   59.007  1.00 38.59 1 . N ?  
ATOM   466  CZ    CZ    . ARG ARG ARG A A 106 106 . -21.826 2.847   59.075  1.00 42.61 1 . C ?  
ATOM   467  NH1   NH1   . ARG ARG ARG A A 106 106 . -20.536 2.631   59.283  1.00 42.47 1 . N ?  
ATOM   468  NH2   NH2   . ARG ARG ARG A A 106 106 . -22.278 4.091   58.932  1.00 41.20 1 . N ?  
ATOM   469  C     C     . ARG ARG ARG A A 106 106 . -22.996 -0.175  63.567  1.00 26.41 1 . C ?  
ATOM   470  O     O     . ARG ARG ARG A A 106 106 . -21.944 -0.750  63.886  1.00 25.98 1 . O ?  
ATOM   471  N     N     . GLY GLY GLY A A 107 107 . -23.414 0.954   64.137  1.00 24.18 1 . N ?  
ATOM   472  CA    CA    . GLY GLY GLY A A 107 107 . -22.714 1.533   65.271  1.00 25.51 1 . C ?  
ATOM   473  C     C     . GLY GLY GLY A A 107 107 . -22.723 0.629   66.499  1.00 24.04 1 . C ?  
ATOM   474  O     O     . GLY GLY GLY A A 107 107 . -21.690 0.474   67.154  1.00 24.31 1 . O ?  
ATOM   475  N     N     . VAL VAL VAL A A 108 108 . -23.878 0.046   66.819  1.00 22.40 1 . N ?  
ATOM   476  CA    CA    . VAL VAL VAL A A 108 108 . -24.002 -0.827  67.989  1.00 23.55 1 . C ?  
ATOM   477  CB    CB    . VAL VAL VAL A A 108 108 . -25.430 -1.415  68.122  1.00 22.70 1 . C ?  
ATOM   478  CG1   CG1   . VAL VAL VAL A A 108 108 . -25.480 -2.452  69.235  1.00 21.09 1 . C ?  
ATOM   479  CG2   CG2   . VAL VAL VAL A A 108 108 . -26.453 -0.308  68.392  1.00 22.52 1 . C ?  
ATOM   480  C     C     . VAL VAL VAL A A 108 108 . -22.975 -1.965  67.917  1.00 23.84 1 . C ?  
ATOM   481  O     O     . VAL VAL VAL A A 108 108 . -22.195 -2.175  68.849  1.00 21.37 1 . O ?  
ATOM   482  N     N     . VAL VAL VAL A A 109 109 . -22.949 -2.659  66.783  1.00 23.69 1 . N ?  
ATOM   483  CA    CA    . VAL VAL VAL A A 109 109 . -22.041 -3.785  66.580  1.00 22.52 1 . C ?  
ATOM   484  CB    CB    . VAL VAL VAL A A 109 109 . -22.322 -4.485  65.229  1.00 25.73 1 . C ?  
ATOM   485  CG1   CG1   . VAL VAL VAL A A 109 109 . -21.362 -5.669  65.003  1.00 22.58 1 . C ?  
ATOM   486  CG2   CG2   . VAL VAL VAL A A 109 109 . -23.747 -4.992  65.214  1.00 24.58 1 . C ?  
ATOM   487  C     C     . VAL VAL VAL A A 109 109 . -20.568 -3.390  66.652  1.00 22.06 1 . C ?  
ATOM   488  O     O     . VAL VAL VAL A A 109 109 . -19.821 -3.955  67.460  1.00 22.56 1 . O ?  
ATOM   489  N     N     . GLN GLN GLN A A 110 110 . -20.137 -2.433  65.831  1.00 23.81 1 . N ?  
ATOM   490  CA    CA    . GLN GLN GLN A A 110 110 . -18.719 -2.053  65.825  1.00 24.99 1 . C ?  
ATOM   491  CB    CB    . GLN GLN GLN A A 110 110 . -18.433 -0.978  64.773  1.00 27.03 1 . C ?  
ATOM   492  CG    CG    . GLN GLN GLN A A 110 110 . -18.587 -1.427  63.310  1.00 33.80 1 . C ?  
ATOM   493  CD    CD    . GLN GLN GLN A A 110 110 . -17.494 -2.383  62.841  1.00 36.68 1 . C ?  
ATOM   494  OE1   OE1   . GLN GLN GLN A A 110 110 . -16.591 -2.759  63.598  1.00 33.69 1 . O ?  
ATOM   495  NE2   NE2   . GLN GLN GLN A A 110 110 . -17.582 -2.785  61.584  1.00 38.50 1 . N ?  
ATOM   496  C     C     . GLN GLN GLN A A 110 110 . -18.252 -1.554  67.196  1.00 24.65 1 . C ?  
ATOM   497  O     O     . GLN GLN GLN A A 110 110 . -17.154 -1.897  67.643  1.00 23.56 1 . O ?  
ATOM   498  N     N     . GLU GLU GLU A A 111 111 . -19.073 -0.747  67.865  1.00 21.62 1 . N ?  
ATOM   499  CA    CA    . GLU GLU GLU A A 111 111 . -18.636 -0.202  69.160  1.00 24.02 1 . C ?  
ATOM   500  CB    CB    . GLU GLU GLU A A 111 111 . -19.626 0.831   69.703  1.00 22.26 1 . C ?  
ATOM   501  CG    CG    . GLU GLU GLU A A 111 111 . -19.116 1.546   70.951  1.00 27.11 1 . C ?  
ATOM   502  CD    CD    . GLU GLU GLU A A 111 111 . -20.237 2.175   71.758  1.00 31.42 1 . C ?  
ATOM   503  OE1   OE1   . GLU GLU GLU A A 111 111 . -21.260 1.490   71.999  1.00 28.90 1 . O ?  
ATOM   504  OE2   OE2   . GLU GLU GLU A A 111 111 . -20.096 3.356   72.139  1.00 28.11 1 . O ?  
ATOM   505  C     C     . GLU GLU GLU A A 111 111 . -18.426 -1.312  70.188  1.00 24.12 1 . C ?  
ATOM   506  O     O     . GLU GLU GLU A A 111 111 . -17.432 -1.299  70.916  1.00 26.07 1 . O ?  
ATOM   507  N     N     . LEU LEU LEU A A 112 112 . -19.344 -2.271  70.254  1.00 22.98 1 . N ?  
ATOM   508  CA    CA    . LEU LEU LEU A A 112 112 . -19.214 -3.326  71.256  1.00 23.27 1 . C ?  
ATOM   509  CB    CB    . LEU LEU LEU A A 112 112 . -20.472 -4.191  71.298  1.00 21.26 1 . C ?  
ATOM   510  CG    CG    . LEU LEU LEU A A 112 112 . -20.520 -5.379  72.273  1.00 23.86 1 . C ?  
ATOM   511  CD1   CD1   . LEU LEU LEU A A 112 112 . -20.249 -5.001  73.754  1.00 20.65 1 . C ?  
ATOM   512  CD2   CD2   . LEU LEU LEU A A 112 112 . -21.860 -6.123  72.132  1.00 19.91 1 . C ?  
ATOM   513  C     C     . LEU LEU LEU A A 112 112 . -17.980 -4.202  71.020  1.00 23.70 1 . C ?  
ATOM   514  O     O     . LEU LEU LEU A A 112 112 . -17.264 -4.531  71.964  1.00 25.17 1 . O ?  
ATOM   515  N     N     . LEU LEU LEU A A 113 113 . -17.720 -4.573  69.770  1.00 26.58 1 . N ?  
ATOM   516  CA    CA    . LEU LEU LEU A A 113 113 . -16.535 -5.378  69.463  1.00 26.08 1 . C ?  
ATOM   517  CB    CB    . LEU LEU LEU A A 113 113 . -16.519 -5.767  67.985  1.00 28.76 1 . C ?  
ATOM   518  CG    CG    . LEU LEU LEU A A 113 113 . -17.747 -6.562  67.546  1.00 27.18 1 . C ?  
ATOM   519  CD1   CD1   . LEU LEU LEU A A 113 113 . -17.615 -7.020  66.103  1.00 33.42 1 . C ?  
ATOM   520  CD2   CD2   . LEU LEU LEU A A 113 113 . -17.927 -7.740  68.465  1.00 30.18 1 . C ?  
ATOM   521  C     C     . LEU LEU LEU A A 113 113 . -15.264 -4.613  69.821  1.00 25.01 1 . C ?  
ATOM   522  O     O     . LEU LEU LEU A A 113 113 . -14.271 -5.184  70.264  1.00 24.82 1 . O ?  
ATOM   523  N     N     . TRP TRP TRP A A 114 114 . -15.325 -3.305  69.624  1.00 25.19 1 . N ?  
ATOM   524  CA    CA    . TRP TRP TRP A A 114 114 . -14.232 -2.403  69.955  1.00 23.59 1 . C ?  
ATOM   525  CB    CB    . TRP TRP TRP A A 114 114 . -14.559 -1.024  69.393  1.00 25.33 1 . C ?  
ATOM   526  CG    CG    . TRP TRP TRP A A 114 114 . -13.630 0.085   69.702  1.00 26.17 1 . C ?  
ATOM   527  CD1   CD1   . TRP TRP TRP A A 114 114 . -12.362 0.257   69.238  1.00 26.06 1 . C ?  
ATOM   528  NE1   NE1   . TRP TRP TRP A A 114 114 . -11.842 1.436   69.726  1.00 29.27 1 . N ?  
ATOM   529  CE2   CE2   . TRP TRP TRP A A 114 114 . -12.794 2.060   70.490  1.00 27.78 1 . C ?  
ATOM   530  CD2   CD2   . TRP TRP TRP A A 114 114 . -13.933 1.234   70.497  1.00 26.76 1 . C ?  
ATOM   531  CE3   CE3   . TRP TRP TRP A A 114 114 . -15.062 1.645   71.213  1.00 28.18 1 . C ?  
ATOM   532  CZ3   CZ3   . TRP TRP TRP A A 114 114 . -15.014 2.839   71.894  1.00 27.24 1 . C ?  
ATOM   533  CH2   CH2   . TRP TRP TRP A A 114 114 . -13.869 3.640   71.869  1.00 25.78 1 . C ?  
ATOM   534  CZ2   CZ2   . TRP TRP TRP A A 114 114 . -12.750 3.271   71.177  1.00 26.07 1 . C ?  
ATOM   535  C     C     . TRP TRP TRP A A 114 114 . -13.991 -2.375  71.463  1.00 25.99 1 . C ?  
ATOM   536  O     O     . TRP TRP TRP A A 114 114 . -12.848 -2.511  71.901  1.00 28.79 1 . O ?  
ATOM   537  N     N     . PHE PHE PHE A A 115 115 . -15.059 -2.223  72.252  1.00 25.55 1 . N ?  
ATOM   538  CA    CA    . PHE PHE PHE A A 115 115 . -14.981 -2.411  73.717  1.00 27.10 1 . C ?  
ATOM   539  CB    CB    . PHE PHE PHE A A 115 115 . -16.368 -2.390  74.379  1.00 29.08 1 . C ?  
ATOM   540  CG    CG    . PHE PHE PHE A A 115 115 . -17.055 -1.054  74.388  1.00 30.43 1 . C ?  
ATOM   541  CD1   CD1   . PHE PHE PHE A A 115 115 . -16.338 0.128   74.324  1.00 28.00 1 . C ?  
ATOM   542  CE1   CE1   . PHE PHE PHE A A 115 115 . -16.998 1.363   74.350  1.00 29.11 1 . C ?  
ATOM   543  CZ    CZ    . PHE PHE PHE A A 115 115 . -18.382 1.410   74.442  1.00 31.14 1 . C ?  
ATOM   544  CE2   CE2   . PHE PHE PHE A A 115 115 . -19.111 0.233   74.509  1.00 33.22 1 . C ?  
ATOM   545  CD2   CD2   . PHE PHE PHE A A 115 115 . -18.446 -0.993  74.495  1.00 30.50 1 . C ?  
ATOM   546  C     C     . PHE PHE PHE A A 115 115 . -14.357 -3.747  74.096  1.00 25.91 1 . C ?  
ATOM   547  O     O     . PHE PHE PHE A A 115 115 . -13.434 -3.828  74.919  1.00 24.55 1 . O ?  
ATOM   548  N     N     . LEU LEU LEU A A 116 116 . -14.914 -4.807  73.526  1.00 22.17 1 . N ?  
ATOM   549  CA    CA    . LEU LEU LEU A A 116 116 . -14.584 -6.164  73.969  1.00 25.04 1 . C ?  
ATOM   550  CB    CB    . LEU LEU LEU A A 116 116 . -15.422 -7.191  73.208  1.00 25.04 1 . C ?  
ATOM   551  CG    CG    . LEU LEU LEU A A 116 116 . -16.863 -7.236  73.720  1.00 27.74 1 . C ?  
ATOM   552  CD1   CD1   . LEU LEU LEU A A 116 116 . -17.704 -8.019  72.776  1.00 25.43 1 . C ?  
ATOM   553  CD2   CD2   . LEU LEU LEU A A 116 116 . -16.940 -7.850  75.118  1.00 28.57 1 . C ?  
ATOM   554  C     C     . LEU LEU LEU A A 116 116 . -13.101 -6.482  73.827  1.00 28.06 1 . C ?  
ATOM   555  O     O     . LEU LEU LEU A A 116 116 . -12.540 -7.194  74.665  1.00 27.05 1 . O ?  
ATOM   556  N     N     . LYS LYS LYS A A 117 117 . -12.455 -5.917  72.803  1.00 26.15 1 . N ?  
ATOM   557  CA    CA    . LYS LYS LYS A A 117 117 . -11.033 -6.183  72.600  1.00 30.85 1 . C ?  
ATOM   558  CB    CB    . LYS LYS LYS A A 117 117 . -10.649 -6.037  71.119  1.00 30.34 1 . C ?  
ATOM   559  CG    CG    . LYS LYS LYS A A 117 117 . -10.567 -4.621  70.590  1.00 35.09 1 . C ?  
ATOM   560  CD    CD    . LYS LYS LYS A A 117 117 . -9.997  -4.578  69.169  1.00 37.63 1 . C ?  
ATOM   561  CE    CE    . LYS LYS LYS A A 117 117 . -10.979 -3.945  68.188  1.00 42.12 1 . C ?  
ATOM   562  NZ    NZ    . LYS LYS LYS A A 117 117 . -10.435 -3.785  66.794  1.00 41.57 1 . N ?  
ATOM   563  C     C     . LYS LYS LYS A A 117 117 . -10.140 -5.293  73.474  1.00 33.51 1 . C ?  
ATOM   564  O     O     . LYS LYS LYS A A 117 117 . -8.917  -5.404  73.415  1.00 30.81 1 . O ?  
ATOM   565  N     N     . GLY GLY GLY A A 118 118 . -10.749 -4.434  74.291  1.00 29.99 1 . N ?  
ATOM   566  CA    CA    . GLY GLY GLY A A 118 118 . -10.007 -3.617  75.244  1.00 30.51 1 . C ?  
ATOM   567  C     C     . GLY GLY GLY A A 118 118 . -9.493  -2.271  74.733  1.00 29.69 1 . C ?  
ATOM   568  O     O     . GLY GLY GLY A A 118 118 . -8.726  -1.587  75.413  1.00 26.89 1 . O ?  
ATOM   569  N     N     . SER SER SER A A 119 119 . -9.920  -1.879  73.540  1.00 27.58 1 . N ?  
ATOM   570  CA    CA    . SER SER SER A A 119 119 . -9.400  -0.669  72.931  1.00 28.67 1 . C ?  
ATOM   571  CB    CB    . SER SER SER A A 119 119 . -9.793  -0.613  71.460  1.00 29.21 1 . C ?  
ATOM   572  OG    OG    . SER SER SER A A 119 119 . -9.305  0.567   70.860  1.00 30.60 1 . O ?  
ATOM   573  C     C     . SER SER SER A A 119 119 . -9.882  0.588   73.663  1.00 27.61 1 . C ?  
ATOM   574  O     O     . SER SER SER A A 119 119 . -10.992 0.633   74.183  1.00 28.22 1 . O ?  
ATOM   575  N     N     . THR THR THR A A 120 120 . -9.020  1.592   73.729  1.00 25.18 1 . N ?  
ATOM   576  CA    CA    . THR THR THR A A 120 120 . -9.411  2.901   74.224  1.00 24.42 1 . C ?  
ATOM   577  CB    CB    . THR THR THR A A 120 120 . -8.749  3.226   75.566  1.00 27.14 1 . C ?  
ATOM   578  OG1   OG1   . THR THR THR A A 120 120 . -7.327  3.190   75.420  1.00 30.47 1 . O ?  
ATOM   579  CG2   CG2   . THR THR THR A A 120 120 . -9.171  2.219   76.621  1.00 23.40 1 . C ?  
ATOM   580  C     C     . THR THR THR A A 120 120 . -9.031  3.938   73.190  1.00 24.83 1 . C ?  
ATOM   581  O     O     . THR THR THR A A 120 120 . -8.879  5.121   73.495  1.00 26.69 1 . O ?  
ATOM   582  N     N     . ASP ASP ASP A A 121 121 . -8.878  3.473   71.956  1.00 26.93 1 . N ?  
ATOM   583  CA    CA    . ASP ASP ASP A A 121 121 . -8.432  4.309   70.848  1.00 25.87 1 . C ?  
ATOM   584  CB    CB    . ASP ASP ASP A A 121 121 . -7.313  3.595   70.074  1.00 25.23 1 . C ?  
ATOM   585  CG    CG    . ASP ASP ASP A A 121 121 . -6.732  4.445   68.945  1.00 27.44 1 . C ?  
ATOM   586  OD1   OD1   . ASP ASP ASP A A 121 121 . -7.129  5.617   68.799  1.00 27.43 1 . O ?  
ATOM   587  OD2   OD2   . ASP ASP ASP A A 121 121 . -5.854  3.940   68.221  1.00 31.51 1 . O ?  
ATOM   588  C     C     . ASP ASP ASP A A 121 121 . -9.613  4.624   69.930  1.00 27.30 1 . C ?  
ATOM   589  O     O     . ASP ASP ASP A A 121 121 . -10.113 3.723   69.262  1.00 25.39 1 . O ?  
ATOM   590  N     N     . SER SER SER A A 122 122 . -10.077 5.878   69.900  1.00 24.26 1 . N ?  
ATOM   591  CA    CA    . SER SER SER A A 122 122 . -11.243 6.199   69.065  1.00 25.43 1 . C ?  
ATOM   592  CB    CB    . SER SER SER A A 122 122 . -11.785 7.597   69.387  1.00 26.71 1 . C ?  
ATOM   593  OG    OG    . SER SER SER A A 122 122 . -10.889 8.621   69.007  1.00 27.74 1 . O ?  
ATOM   594  C     C     . SER SER SER A A 122 122 . -10.912 6.085   67.570  1.00 30.46 1 . C ?  
ATOM   595  O     O     . SER SER SER A A 122 122 . -11.796 5.844   66.741  1.00 26.63 1 . O ?  
ATOM   596  N     N     . ARG ARG ARG A A 123 123 . -9.641  6.241   67.223  1.00 28.90 1 . N ?  
ATOM   597  CA    CA    . ARG ARG ARG A A 123 123 . -9.236  6.101   65.821  1.00 34.93 1 . C ?  
ATOM   598  CB    CB    . ARG ARG ARG A A 123 123 . -7.759  6.461   65.646  1.00 32.28 1 . C ?  
ATOM   599  CG    CG    . ARG ARG ARG A A 123 123 . -7.504  7.914   65.293  1.00 37.00 1 . C ?  
ATOM   600  CD    CD    . ARG ARG ARG A A 123 123 . -6.198  8.027   64.513  1.00 45.54 1 . C ?  
ATOM   601  NE    NE    . ARG ARG ARG A A 123 123 . -5.035  8.132   65.389  1.00 49.97 1 . N ?  
ATOM   602  CZ    CZ    . ARG ARG ARG A A 123 123 . -4.240  9.201   65.445  1.00 50.13 1 . C ?  
ATOM   603  NH1   NH1   . ARG ARG ARG A A 123 123 . -3.206  9.224   66.274  1.00 42.29 1 . N ?  
ATOM   604  NH2   NH2   . ARG ARG ARG A A 123 123 . -4.477  10.244  64.658  1.00 53.81 1 . N ?  
ATOM   605  C     C     . ARG ARG ARG A A 123 123 . -9.495  4.677   65.323  1.00 33.78 1 . C ?  
ATOM   606  O     O     . ARG ARG ARG A A 123 123 . -9.834  4.454   64.154  1.00 30.81 1 . O ?  
ATOM   607  N     N     . GLU GLU GLU A A 124 124 . -9.335  3.720   66.226  1.00 31.51 1 . N ?  
ATOM   608  CA    CA    . GLU GLU GLU A A 124 124 . -9.551  2.311   65.912  1.00 33.54 1 . C ?  
ATOM   609  CB    CB    . GLU GLU GLU A A 124 124 . -9.084  1.446   67.087  1.00 34.17 1 . C ?  
ATOM   610  CG    CG    . GLU GLU GLU A A 124 124 . -9.344  -0.041  66.928  1.00 38.61 1 . C ?  
ATOM   611  CD    CD    . GLU GLU GLU A A 124 124 . -8.512  -0.675  65.829  1.00 47.64 1 . C ?  
ATOM   612  OE1   OE1   . GLU GLU GLU A A 124 124 . -7.579  -0.012  65.315  1.00 51.34 1 . O ?  
ATOM   613  OE2   OE2   . GLU GLU GLU A A 124 124 . -8.790  -1.844  65.478  1.00 54.79 1 . O ?  
ATOM   614  C     C     . GLU GLU GLU A A 124 124 . -11.019 2.028   65.567  1.00 32.40 1 . C ?  
ATOM   615  O     O     . GLU GLU GLU A A 124 124 . -11.319 1.234   64.676  1.00 31.20 1 . O ?  
ATOM   616  N     N     . LEU LEU LEU A A 125 125 . -11.937 2.685   66.264  1.00 30.06 1 . N ?  
ATOM   617  CA    CA    . LEU LEU LEU A A 125 125 . -13.354 2.558   65.930  1.00 29.88 1 . C ?  
ATOM   618  CB    CB    . LEU LEU LEU A A 125 125 . -14.237 3.054   67.084  1.00 25.05 1 . C ?  
ATOM   619  CG    CG    . LEU LEU LEU A A 125 125 . -15.761 2.947   66.945  1.00 27.65 1 . C ?  
ATOM   620  CD1   CD1   . LEU LEU LEU A A 125 125 . -16.225 1.503   66.789  1.00 24.01 1 . C ?  
ATOM   621  CD2   CD2   . LEU LEU LEU A A 125 125 . -16.462 3.588   68.147  1.00 26.66 1 . C ?  
ATOM   622  C     C     . LEU LEU LEU A A 125 125 . -13.649 3.337   64.657  1.00 30.08 1 . C ?  
ATOM   623  O     O     . LEU LEU LEU A A 125 125 . -14.382 2.861   63.769  1.00 29.12 1 . O ?  
ATOM   624  N     N     . SER SER SER A A 126 126 . -13.068 4.534   64.558  1.00 28.20 1 . N ?  
ATOM   625  CA    CA    . SER SER SER A A 126 126 . -13.301 5.405   63.409  1.00 30.24 1 . C ?  
ATOM   626  CB    CB    . SER SER SER A A 126 126 . -12.541 6.723   63.556  1.00 28.03 1 . C ?  
ATOM   627  OG    OG    . SER SER SER A A 126 126 . -13.102 7.682   62.687  1.00 30.24 1 . O ?  
ATOM   628  C     C     . SER SER SER A A 126 126 . -12.900 4.743   62.090  1.00 33.65 1 . C ?  
ATOM   629  O     O     . SER SER SER A A 126 126 . -13.515 5.003   61.055  1.00 32.39 1 . O ?  
ATOM   630  N     N     . ALA ALA ALA A A 127 127 . -11.878 3.888   62.131  1.00 32.02 1 . N ?  
ATOM   631  CA    CA    . ALA ALA ALA A A 127 127 . -11.400 3.232   60.917  1.00 35.07 1 . C ?  
ATOM   632  C     C     . ALA ALA ALA A A 127 127 . -12.487 2.353   60.284  1.00 38.75 1 . C ?  
ATOM   633  O     O     . ALA ALA ALA A A 127 127 . -12.529 2.183   59.061  1.00 37.63 1 . O ?  
ATOM   634  CB    CB    . ALA ALA ALA A A 127 127 . -10.156 2.420   61.212  1.00 32.30 1 . C ?  
ATOM   635  N     N     . THR THR THR A A 128 128 . -13.373 1.807   61.112  1.00 36.11 1 . N ?  
ATOM   636  CA    CA    . THR THR THR A A 128 128 . -14.444 0.944   60.617  1.00 35.49 1 . C ?  
ATOM   637  CB    CB    . THR THR THR A A 128 128 . -14.956 -0.008  61.724  1.00 39.70 1 . C ?  
ATOM   638  OG1   OG1   . THR THR THR A A 128 128 . -15.840 0.697   62.602  1.00 37.87 1 . O ?  
ATOM   639  CG2   CG2   . THR THR THR A A 128 128 . -13.795 -0.583  62.532  1.00 33.84 1 . C ?  
ATOM   640  C     C     . THR THR THR A A 128 128 . -15.629 1.746   60.061  1.00 39.38 1 . C ?  
ATOM   641  O     O     . THR THR THR A A 128 128 . -16.608 1.170   59.592  1.00 41.93 1 . O ?  
ATOM   642  N     N     . GLY GLY GLY A A 129 129 . -15.542 3.073   60.114  1.00 38.21 1 . N ?  
ATOM   643  CA    CA    . GLY GLY GLY A A 129 129 . -16.598 3.926   59.597  1.00 34.93 1 . C ?  
ATOM   644  C     C     . GLY GLY GLY A A 129 129 . -17.589 4.418   60.646  1.00 35.44 1 . C ?  
ATOM   645  O     O     . GLY GLY GLY A A 129 129 . -18.520 5.165   60.340  1.00 33.89 1 . O ?  
ATOM   646  N     N     . VAL VAL VAL A A 130 130 . -17.391 4.003   61.891  1.00 32.62 1 . N ?  
ATOM   647  CA    CA    . VAL VAL VAL A A 130 130 . -18.269 4.421   62.976  1.00 30.41 1 . C ?  
ATOM   648  CB    CB    . VAL VAL VAL A A 130 130 . -18.575 3.240   63.932  1.00 25.96 1 . C ?  
ATOM   649  CG1   CG1   . VAL VAL VAL A A 130 130 . -19.268 3.724   65.184  1.00 27.63 1 . C ?  
ATOM   650  CG2   CG2   . VAL VAL VAL A A 130 130 . -19.431 2.194   63.204  1.00 31.26 1 . C ?  
ATOM   651  C     C     . VAL VAL VAL A A 130 130 . -17.619 5.594   63.709  1.00 29.06 1 . C ?  
ATOM   652  O     O     . VAL VAL VAL A A 130 130 . -16.560 5.456   64.317  1.00 29.73 1 . O ?  
ATOM   653  N     N     . LYS LYS LYS A A 131 131 . -18.254 6.757   63.628  1.00 27.85 1 . N ?  
ATOM   654  CA    CA    . LYS LYS LYS A A 131 131 . -17.626 7.992   64.078  1.00 29.62 1 . C ?  
ATOM   655  CB    CB    . LYS LYS LYS A A 131 131 . -17.927 9.098   63.075  1.00 30.74 1 . C ?  
ATOM   656  CG    CG    . LYS LYS LYS A A 131 131 . -17.703 8.701   61.637  1.00 32.66 1 . C ?  
ATOM   657  CD    CD    . LYS LYS LYS A A 131 131 . -16.264 8.348   61.408  1.00 33.43 1 . C ?  
ATOM   658  CE    CE    . LYS LYS LYS A A 131 131 . -15.976 8.181   59.918  1.00 39.43 1 . C ?  
ATOM   659  NZ    NZ    . LYS LYS LYS A A 131 131 . -14.628 7.568   59.734  1.00 41.27 1 . N ?  
ATOM   660  C     C     . LYS LYS LYS A A 131 131 . -18.059 8.476   65.464  1.00 28.79 1 . C ?  
ATOM   661  O     O     . LYS LYS LYS A A 131 131 . -17.711 9.581   65.863  1.00 27.50 1 . O ?  
ATOM   662  N     N     . ILE ILE ILE A A 132 132 . -18.837 7.680   66.187  1.00 28.31 1 . N ?  
ATOM   663  CA    CA    . ILE ILE ILE A A 132 132 . -19.534 8.234   67.340  1.00 28.76 1 . C ?  
ATOM   664  CB    CB    . ILE ILE ILE A A 132 132 . -20.581 7.241   67.894  1.00 32.17 1 . C ?  
ATOM   665  CG1   CG1   . ILE ILE ILE A A 132 132 . -19.917 5.969   68.400  1.00 30.93 1 . C ?  
ATOM   666  CD1   CD1   . ILE ILE ILE A A 132 132 . -20.913 4.847   68.665  1.00 35.76 1 . C ?  
ATOM   667  CG2   CG2   . ILE ILE ILE A A 132 132 . -21.630 6.918   66.824  1.00 30.49 1 . C ?  
ATOM   668  C     C     . ILE ILE ILE A A 132 132 . -18.597 8.680   68.475  1.00 25.45 1 . C ?  
ATOM   669  O     O     . ILE ILE ILE A A 132 132 . -18.979 9.534   69.256  1.00 27.26 1 . O ?  
ATOM   670  N     N     . TRP TRP TRP A A 133 133 . -17.379 8.149   68.547  1.00 23.77 1 . N ?  
ATOM   671  CA    CA    . TRP TRP TRP A A 133 133 . -16.440 8.580   69.601  1.00 24.76 1 . C ?  
ATOM   672  CB    CB    . TRP TRP TRP A A 133 133 . -15.684 7.383   70.187  1.00 25.62 1 . C ?  
ATOM   673  CG    CG    . TRP TRP TRP A A 133 133 . -16.453 6.568   71.202  1.00 28.00 1 . C ?  
ATOM   674  CD1   CD1   . TRP TRP TRP A A 133 133 . -17.319 5.543   70.943  1.00 28.97 1 . C ?  
ATOM   675  NE1   NE1   . TRP TRP TRP A A 133 133 . -17.826 5.038   72.126  1.00 27.58 1 . N ?  
ATOM   676  CE2   CE2   . TRP TRP TRP A A 133 133 . -17.279 5.729   73.174  1.00 28.29 1 . C ?  
ATOM   677  CD2   CD2   . TRP TRP TRP A A 133 133 . -16.409 6.703   72.632  1.00 25.91 1 . C ?  
ATOM   678  CE3   CE3   . TRP TRP TRP A A 133 133 . -15.728 7.557   73.504  1.00 28.14 1 . C ?  
ATOM   679  CZ3   CZ3   . TRP TRP TRP A A 133 133 . -15.920 7.408   74.873  1.00 25.89 1 . C ?  
ATOM   680  CH2   CH2   . TRP TRP TRP A A 133 133 . -16.795 6.428   75.381  1.00 28.54 1 . C ?  
ATOM   681  CZ2   CZ2   . TRP TRP TRP A A 133 133 . -17.484 5.586   74.551  1.00 27.59 1 . C ?  
ATOM   682  C     C     . TRP TRP TRP A A 133 133 . -15.404 9.615   69.138  1.00 28.45 1 . C ?  
ATOM   683  O     O     . TRP TRP TRP A A 133 133 . -14.516 10.006  69.921  1.00 27.70 1 . O ?  
ATOM   684  N     N     . ASP ASP ASP A A 134 134 . -15.490 10.048  67.882  1.00 26.69 1 . N ?  
ATOM   685  CA    CA    . ASP ASP ASP A A 134 134 . -14.438 10.901  67.324  1.00 28.83 1 . C ?  
ATOM   686  CB    CB    . ASP ASP ASP A A 134 134 . -14.564 11.012  65.809  1.00 29.09 1 . C ?  
ATOM   687  CG    CG    . ASP ASP ASP A A 134 134 . -14.259 9.701   65.093  1.00 31.53 1 . C ?  
ATOM   688  OD1   OD1   . ASP ASP ASP A A 134 134 . -13.825 8.728   65.751  1.00 31.90 1 . O ?  
ATOM   689  OD2   OD2   . ASP ASP ASP A A 134 134 . -14.432 9.653   63.857  1.00 28.65 1 . O ?  
ATOM   690  C     C     . ASP ASP ASP A A 134 134 . -14.418 12.303  67.926  1.00 29.99 1 . C ?  
ATOM   691  O     O     . ASP ASP ASP A A 134 134 . -13.339 12.879  68.087  1.00 30.05 1 . O ?  
ATOM   692  N     N     . ALA ALA ALA A A 135 135 . -15.594 12.856  68.242  1.00 28.69 1 . N ?  
ATOM   693  CA    CA    . ALA ALA ALA A A 135 135 . -15.665 14.179  68.887  1.00 33.06 1 . C ?  
ATOM   694  C     C     . ALA ALA ALA A A 135 135 . -14.929 14.159  70.229  1.00 32.61 1 . C ?  
ATOM   695  O     O     . ALA ALA ALA A A 135 135 . -14.270 15.129  70.599  1.00 36.68 1 . O ?  
ATOM   696  CB    CB    . ALA ALA ALA A A 135 135 . -17.114 14.617  69.080  1.00 32.82 1 . C ?  
ATOM   697  N     N     . ASN ASN ASN A A 136 136 . -15.022 13.041  70.939  1.00 25.73 1 . N ?  
ATOM   698  CA    CA    . ASN ASN ASN A A 136 136 . -14.383 12.897  72.249  1.00 29.04 1 . C ?  
ATOM   699  CB    CB    . ASN ASN ASN A A 136 136 . -15.125 11.852  73.089  1.00 29.93 1 . C ?  
ATOM   700  CG    CG    . ASN ASN ASN A A 136 136 . -16.599 12.179  73.260  1.00 29.46 1 . C ?  
ATOM   701  OD1   OD1   . ASN ASN ASN A A 136 136 . -17.452 11.311  73.112  1.00 33.28 1 . O ?  
ATOM   702  ND2   ND2   . ASN ASN ASN A A 136 136 . -16.904 13.439  73.560  1.00 30.85 1 . N ?  
ATOM   703  C     C     . ASN ASN ASN A A 136 136 . -12.906 12.522  72.166  1.00 28.67 1 . C ?  
ATOM   704  O     O     . ASN ASN ASN A A 136 136 . -12.146 12.722  73.126  1.00 28.41 1 . O ?  
ATOM   705  N     N     . GLY GLY GLY A A 137 137 . -12.492 11.987  71.019  1.00 25.36 1 . N ?  
ATOM   706  CA    CA    . GLY GLY GLY A A 137 137 . -11.114 11.578  70.837  1.00 23.69 1 . C ?  
ATOM   707  C     C     . GLY GLY GLY A A 137 137 . -10.237 12.636  70.203  1.00 29.18 1 . C ?  
ATOM   708  O     O     . GLY GLY GLY A A 137 137 . -9.040  12.413  70.019  1.00 29.03 1 . O ?  
ATOM   709  N     N     . SER SER SER A A 138 138 . -10.823 13.780  69.857  1.00 26.95 1 . N ?  
ATOM   710  CA    CA    . SER SER SER A A 138 138 . -10.055 14.843  69.201  1.00 30.58 1 . C ?  
ATOM   711  CB    CB    . SER SER SER A A 138 138 . -10.971 15.918  68.644  1.00 30.15 1 . C ?  
ATOM   712  OG    OG    . SER SER SER A A 138 138 . -11.543 16.677  69.695  1.00 33.27 1 . O ?  
ATOM   713  C     C     . SER SER SER A A 138 138 . -9.074  15.473  70.184  1.00 31.15 1 . C ?  
ATOM   714  O     O     . SER SER SER A A 138 138 . -9.379  15.592  71.365  1.00 27.19 1 . O ?  
ATOM   715  N     N     . ARG ARG ARG A A 139 139 . -7.903  15.884  69.701  1.00 30.65 1 . N ?  
ATOM   716  CA    CA    . ARG ARG ARG A A 139 139 . -6.914  16.503  70.581  1.00 34.54 1 . C ?  
ATOM   717  C     C     . ARG ARG ARG A A 139 139 . -7.491  17.761  71.221  1.00 30.97 1 . C ?  
ATOM   718  O     O     . ARG ARG ARG A A 139 139 . -7.113  18.121  72.324  1.00 31.34 1 . O ?  
ATOM   719  CB    CB    . ARG ARG ARG A A 139 139 . -5.621  16.839  69.824  1.00 36.10 1 . C ?  
ATOM   720  CG    CG    . ARG ARG ARG A A 139 139 . -4.922  15.622  69.246  1.00 36.34 1 . C ?  
ATOM   721  CD    CD    . ARG ARG ARG A A 139 139 . -3.545  15.962  68.707  1.00 39.93 1 . C ?  
ATOM   722  NE    NE    . ARG ARG ARG A A 139 139 . -2.532  15.957  69.759  1.00 46.30 1 . N ?  
ATOM   723  CZ    CZ    . ARG ARG ARG A A 139 139 . -2.022  17.048  70.320  1.00 47.39 1 . C ?  
ATOM   724  NH1   NH1   . ARG ARG ARG A A 139 139 . -2.423  18.248  69.927  1.00 50.44 1 . N ?  
ATOM   725  NH2   NH2   . ARG ARG ARG A A 139 139 . -1.108  16.939  71.274  1.00 50.36 1 . N ?  
ATOM   726  N     N     . GLU GLU GLU A A 140 140 . -8.411  18.415  70.522  1.00 25.75 1 . N ?  
ATOM   727  CA    CA    . GLU GLU GLU A A 140 140 . -9.081  19.594  71.055  1.00 30.61 1 . C ?  
ATOM   728  CB    CB    . GLU GLU GLU A A 140 140 . -9.928  20.260  69.960  1.00 34.09 1 . C ?  
ATOM   729  CG    CG    . GLU GLU GLU A A 140 140 . -9.143  20.950  68.853  1.00 35.48 1 . C ?  
ATOM   730  CD    CD    . GLU GLU GLU A A 140 140 . -8.603  19.998  67.792  1.00 41.76 1 . C ?  
ATOM   731  OE1   OE1   . GLU GLU GLU A A 140 140 . -9.030  18.815  67.721  1.00 37.53 1 . O ?  
ATOM   732  OE2   OE2   . GLU GLU GLU A A 140 140 . -7.738  20.452  67.020  1.00 47.06 1 . O ?  
ATOM   733  C     C     . GLU GLU GLU A A 140 140 . -9.969  19.265  72.265  1.00 32.34 1 . C ?  
ATOM   734  O     O     . GLU GLU GLU A A 140 140 . -9.957  19.978  73.286  1.00 27.16 1 . O ?  
ATOM   735  N     N     . PHE PHE PHE A A 141 141 . -10.756 18.194  72.146  1.00 28.86 1 . N ?  
ATOM   736  CA    CA    . PHE PHE PHE A A 141 141 . -11.673 17.829  73.225  1.00 26.49 1 . C ?  
ATOM   737  CB    CB    . PHE PHE PHE A A 141 141 . -12.650 16.728  72.787  1.00 27.47 1 . C ?  
ATOM   738  CG    CG    . PHE PHE PHE A A 141 141 . -13.634 16.327  73.860  1.00 25.51 1 . C ?  
ATOM   739  CD1   CD1   . PHE PHE PHE A A 141 141 . -13.313 15.333  74.780  1.00 25.14 1 . C ?  
ATOM   740  CE1   CE1   . PHE PHE PHE A A 141 141 . -14.217 14.956  75.784  1.00 24.69 1 . C ?  
ATOM   741  CZ    CZ    . PHE PHE PHE A A 141 141 . -15.443 15.573  75.861  1.00 26.70 1 . C ?  
ATOM   742  CE2   CE2   . PHE PHE PHE A A 141 141 . -15.783 16.574  74.938  1.00 29.65 1 . C ?  
ATOM   743  CD2   CD2   . PHE PHE PHE A A 141 141 . -14.875 16.942  73.946  1.00 28.09 1 . C ?  
ATOM   744  C     C     . PHE PHE PHE A A 141 141 . -10.859 17.379  74.429  1.00 25.72 1 . C ?  
ATOM   745  O     O     . PHE PHE PHE A A 141 141 . -11.153 17.754  75.569  1.00 26.65 1 . O ?  
ATOM   746  N     N     . LEU LEU LEU A A 142 142 . -9.836  16.576  74.166  1.00 25.14 1 . N ?  
ATOM   747  CA    CA    . LEU LEU LEU A A 142 142 . -8.989  16.058  75.228  1.00 29.28 1 . C ?  
ATOM   748  CB    CB    . LEU LEU LEU A A 142 142 . -8.013  15.023  74.660  1.00 26.95 1 . C ?  
ATOM   749  CG    CG    . LEU LEU LEU A A 142 142 . -8.722  13.742  74.191  1.00 27.26 1 . C ?  
ATOM   750  CD1   CD1   . LEU LEU LEU A A 142 142 . -7.816  12.830  73.364  1.00 24.92 1 . C ?  
ATOM   751  CD2   CD2   . LEU LEU LEU A A 142 142 . -9.300  12.969  75.363  1.00 27.27 1 . C ?  
ATOM   752  C     C     . LEU LEU LEU A A 142 142 . -8.256  17.204  75.946  1.00 30.63 1 . C ?  
ATOM   753  O     O     . LEU LEU LEU A A 142 142 . -8.204  17.246  77.181  1.00 28.10 1 . O ?  
ATOM   754  N     N     . ALA ALA ALA A A 143 143 . -7.728  18.150  75.178  1.00 30.10 1 . N ?  
ATOM   755  CA    CA    . ALA ALA ALA A A 143 143 . -7.141  19.356  75.774  1.00 30.40 1 . C ?  
ATOM   756  CB    CB    . ALA ALA ALA A A 143 143 . -6.671  20.318  74.691  1.00 28.75 1 . C ?  
ATOM   757  C     C     . ALA ALA ALA A A 143 143 . -8.136  20.051  76.694  1.00 29.43 1 . C ?  
ATOM   758  O     O     . ALA ALA ALA A A 143 143 . -7.783  20.455  77.793  1.00 27.85 1 . O ?  
ATOM   759  N     N     . GLY GLY GLY A A 144 144 . -9.379  20.175  76.241  1.00 23.85 1 . N ?  
ATOM   760  CA    CA    . GLY GLY GLY A A 144 144 . -10.440 20.770  77.039  1.00 28.84 1 . C ?  
ATOM   761  C     C     . GLY GLY GLY A A 144 144 . -10.680 20.060  78.365  1.00 30.65 1 . C ?  
ATOM   762  O     O     . GLY GLY GLY A A 144 144 . -11.130 20.664  79.347  1.00 29.21 1 . O ?  
ATOM   763  N     N     . ARG ARG ARG A A 145 145 . -10.388 18.764  78.386  1.00 29.71 1 . N ?  
ATOM   764  CA    CA    . ARG ARG ARG A A 145 145 . -10.546 17.957  79.588  1.00 31.99 1 . C ?  
ATOM   765  CB    CB    . ARG ARG ARG A A 145 145 . -10.791 16.493  79.218  1.00 28.93 1 . C ?  
ATOM   766  CG    CG    . ARG ARG ARG A A 145 145 . -12.159 16.242  78.581  1.00 28.13 1 . C ?  
ATOM   767  CD    CD    . ARG ARG ARG A A 145 145 . -13.228 16.005  79.646  1.00 29.11 1 . C ?  
ATOM   768  NE    NE    . ARG ARG ARG A A 145 145 . -12.916 14.847  80.484  1.00 30.46 1 . N ?  
ATOM   769  CZ    CZ    . ARG ARG ARG A A 145 145 . -12.657 14.899  81.792  1.00 36.30 1 . C ?  
ATOM   770  NH1   NH1   . ARG ARG ARG A A 145 145 . -12.685 16.063  82.450  1.00 33.32 1 . N ?  
ATOM   771  NH2   NH2   . ARG ARG ARG A A 145 145 . -12.387 13.777  82.452  1.00 30.99 1 . N ?  
ATOM   772  C     C     . ARG ARG ARG A A 145 145 . -9.331  18.058  80.503  1.00 31.65 1 . C ?  
ATOM   773  O     O     . ARG ARG ARG A A 145 145 . -9.311  17.458  81.569  1.00 32.00 1 . O ?  
ATOM   774  N     N     . GLY GLY GLY A A 146 146 . -8.318  18.814  80.091  1.00 29.03 1 . N ?  
ATOM   775  CA    CA    . GLY GLY GLY A A 146 146 . -7.084  18.871  80.852  1.00 31.66 1 . C ?  
ATOM   776  C     C     . GLY GLY GLY A A 146 146 . -6.194  17.683  80.533  1.00 31.37 1 . C ?  
ATOM   777  O     O     . GLY GLY GLY A A 146 146 . -5.376  17.260  81.336  1.00 32.58 1 . O ?  
ATOM   778  N     N     . LEU LEU LEU A A 147 147 . -6.359  17.135  79.337  1.00 28.51 1 . N ?  
ATOM   779  CA    CA    . LEU LEU LEU A A 147 147 . -5.571  15.993  78.926  1.00 32.27 1 . C ?  
ATOM   780  CB    CB    . LEU LEU LEU A A 147 147 . -6.446  14.737  78.837  1.00 30.88 1 . C ?  
ATOM   781  CG    CG    . LEU LEU LEU A A 147 147 . -7.293  14.442  80.083  1.00 30.30 1 . C ?  
ATOM   782  CD1   CD1   . LEU LEU LEU A A 147 147 . -8.488  13.540  79.756  1.00 29.85 1 . C ?  
ATOM   783  CD2   CD2   . LEU LEU LEU A A 147 147 . -6.442  13.807  81.174  1.00 34.50 1 . C ?  
ATOM   784  C     C     . LEU LEU LEU A A 147 147 . -4.933  16.303  77.586  1.00 37.29 1 . C ?  
ATOM   785  O     O     . LEU LEU LEU A A 147 147 . -5.006  15.504  76.660  1.00 35.49 1 . O ?  
ATOM   786  N     N     . ALA ALA ALA A A 148 148 . -4.315  17.478  77.492  1.00 33.87 1 . N ?  
ATOM   787  CA    CA    . ALA ALA ALA A A 148 148 . -3.739  17.967  76.241  1.00 35.32 1 . C ?  
ATOM   788  CB    CB    . ALA ALA ALA A A 148 148 . -3.294  19.418  76.411  1.00 34.78 1 . C ?  
ATOM   789  C     C     . ALA ALA ALA A A 148 148 . -2.571  17.127  75.723  1.00 38.17 1 . C ?  
ATOM   790  O     O     . ALA ALA ALA A A 148 148 . -2.238  17.200  74.543  1.00 40.71 1 . O ?  
ATOM   791  N     N     . HIS HIS HIS A A 149 149 . -1.952  16.335  76.592  1.00 35.08 1 . N ?  
ATOM   792  CA    CA    . HIS HIS HIS A A 149 149 . -0.773  15.554  76.216  1.00 35.34 1 . C ?  
ATOM   793  C     C     . HIS HIS HIS A A 149 149 . -1.101  14.356  75.328  1.00 41.09 1 . C ?  
ATOM   794  O     O     . HIS HIS HIS A A 149 149 . -0.213  13.724  74.764  1.00 43.43 1 . O ?  
ATOM   795  CB    CB    . HIS HIS HIS A A 149 149 . -0.062  15.057  77.464  1.00 38.22 1 . C ?  
ATOM   796  CG    CG    . HIS HIS HIS A A 149 149 . -0.916  14.179  78.326  1.00 44.31 1 . C ?  
ATOM   797  ND1   ND1   . HIS HIS HIS A A 149 149 . -1.721  14.676  79.329  1.00 42.65 1 . N ?  
ATOM   798  CD2   CD2   . HIS HIS HIS A A 149 149 . -1.098  12.838  78.330  1.00 44.31 1 . C ?  
ATOM   799  CE1   CE1   . HIS HIS HIS A A 149 149 . -2.352  13.678  79.922  1.00 39.83 1 . C ?  
ATOM   800  NE2   NE2   . HIS HIS HIS A A 149 149 . -1.994  12.551  79.333  1.00 39.42 1 . N ?  
ATOM   801  N     N     . ARG ARG ARG A A 150 150 . -2.380  14.036  75.225  1.00 38.49 1 . N ?  
ATOM   802  CA    CA    . ARG ARG ARG A A 150 150 . -2.823  12.851  74.501  1.00 36.91 1 . C ?  
ATOM   803  CB    CB    . ARG ARG ARG A A 150 150 . -4.280  12.557  74.863  1.00 33.78 1 . C ?  
ATOM   804  CG    CG    . ARG ARG ARG A A 150 150 . -4.494  12.213  76.330  1.00 30.88 1 . C ?  
ATOM   805  CD    CD    . ARG ARG ARG A A 150 150 . -4.553  10.718  76.502  1.00 31.56 1 . C ?  
ATOM   806  NE    NE    . ARG ARG ARG A A 150 150 . -4.590  10.309  77.902  1.00 31.40 1 . N ?  
ATOM   807  CZ    CZ    . ARG ARG ARG A A 150 150 . -5.710  10.136  78.595  1.00 32.64 1 . C ?  
ATOM   808  NH1   NH1   . ARG ARG ARG A A 150 150 . -6.880  10.356  78.015  1.00 28.08 1 . N ?  
ATOM   809  NH2   NH2   . ARG ARG ARG A A 150 150 . -5.661  9.766   79.874  1.00 28.99 1 . N ?  
ATOM   810  C     C     . ARG ARG ARG A A 150 150 . -2.696  12.987  72.982  1.00 32.62 1 . C ?  
ATOM   811  O     O     . ARG ARG ARG A A 150 150 . -2.957  14.054  72.431  1.00 32.11 1 . O ?  
ATOM   812  N     N     . ARG ARG ARG A A 151 151 . -2.327  11.900  72.304  1.00 31.66 1 . N ?  
ATOM   813  CA    CA    . ARG ARG ARG A A 151 151 . -2.454  11.855  70.847  1.00 33.39 1 . C ?  
ATOM   814  CB    CB    . ARG ARG ARG A A 151 151 . -1.708  10.652  70.253  1.00 36.43 1 . C ?  
ATOM   815  CG    CG    . ARG ARG ARG A A 151 151 . -2.353  9.275   70.506  1.00 33.62 1 . C ?  
ATOM   816  CD    CD    . ARG ARG ARG A A 151 151 . -1.946  8.305   69.407  1.00 35.77 1 . C ?  
ATOM   817  NE    NE    . ARG ARG ARG A A 151 151 . -2.273  6.902   69.670  1.00 36.18 1 . N ?  
ATOM   818  CZ    CZ    . ARG ARG ARG A A 151 151 . -3.418  6.310   69.326  1.00 33.73 1 . C ?  
ATOM   819  NH1   NH1   . ARG ARG ARG A A 151 151 . -4.383  7.000   68.735  1.00 32.52 1 . N ?  
ATOM   820  NH2   NH2   . ARG ARG ARG A A 151 151 . -3.605  5.023   69.590  1.00 33.74 1 . N ?  
ATOM   821  C     C     . ARG ARG ARG A A 151 151 . -3.931  11.798  70.469  1.00 34.93 1 . C ?  
ATOM   822  O     O     . ARG ARG ARG A A 151 151 . -4.770  11.411  71.289  1.00 31.86 1 . O ?  
ATOM   823  N     N     . GLU GLU GLU A A 152 152 . -4.251  12.192  69.243  1.00 33.92 1 . N ?  
ATOM   824  CA    CA    . GLU GLU GLU A A 152 152 . -5.614  12.062  68.732  1.00 36.12 1 . C ?  
ATOM   825  CB    CB    . GLU GLU GLU A A 152 152 . -5.687  12.483  67.261  1.00 38.84 1 . C ?  
ATOM   826  CG    CG    . GLU GLU GLU A A 152 152 . -7.084  12.444  66.647  1.00 35.68 1 . C ?  
ATOM   827  CD    CD    . GLU GLU GLU A A 152 152 . -7.059  12.597  65.126  1.00 51.83 1 . C ?  
ATOM   828  OE1   OE1   . GLU GLU GLU A A 152 152 . -7.859  13.389  64.582  1.00 56.03 1 . O ?  
ATOM   829  OE2   OE2   . GLU GLU GLU A A 152 152 . -6.242  11.917  64.467  1.00 54.86 1 . O ?  
ATOM   830  C     C     . GLU GLU GLU A A 152 152 . -6.086  10.620  68.894  1.00 34.65 1 . C ?  
ATOM   831  O     O     . GLU GLU GLU A A 152 152 . -5.375  9.690   68.523  1.00 35.18 1 . O ?  
ATOM   832  N     N     . GLY GLY GLY A A 153 153 . -7.265  10.434  69.481  1.00 31.40 1 . N ?  
ATOM   833  CA    CA    . GLY GLY GLY A A 153 153 . -7.808  9.097   69.665  1.00 31.05 1 . C ?  
ATOM   834  C     C     . GLY GLY GLY A A 153 153 . -7.663  8.479   71.047  1.00 27.09 1 . C ?  
ATOM   835  O     O     . GLY GLY GLY A A 153 153 . -8.340  7.501   71.364  1.00 28.17 1 . O ?  
ATOM   836  N     N     . ASP ASP ASP A A 154 154 . -6.771  9.012   71.877  1.00 28.39 1 . N ?  
ATOM   837  CA    CA    . ASP ASP ASP A A 154 154 . -6.536  8.388   73.181  1.00 28.96 1 . C ?  
ATOM   838  CB    CB    . ASP ASP ASP A A 154 154 . -5.108  8.668   73.653  1.00 27.13 1 . C ?  
ATOM   839  CG    CG    . ASP ASP ASP A A 154 154 . -4.701  7.818   74.848  1.00 30.88 1 . C ?  
ATOM   840  OD1   OD1   . ASP ASP ASP A A 154 154 . -5.574  7.327   75.598  1.00 28.58 1 . O ?  
ATOM   841  OD2   OD2   . ASP ASP ASP A A 154 154 . -3.481  7.646   75.049  1.00 35.67 1 . O ?  
ATOM   842  C     C     . ASP ASP ASP A A 154 154 . -7.572  8.849   74.231  1.00 30.06 1 . C ?  
ATOM   843  O     O     . ASP ASP ASP A A 154 154 . -7.395  9.877   74.911  1.00 26.96 1 . O ?  
ATOM   844  N     N     . LEU LEU LEU A A 155 155 . -8.631  8.047   74.368  1.00 27.89 1 . N ?  
ATOM   845  CA    CA    . LEU LEU LEU A A 155 155 . -9.763  8.352   75.250  1.00 26.21 1 . C ?  
ATOM   846  CB    CB    . LEU LEU LEU A A 155 155 . -10.949 7.445   74.910  1.00 21.81 1 . C ?  
ATOM   847  CG    CG    . LEU LEU LEU A A 155 155 . -11.506 7.617   73.495  1.00 27.97 1 . C ?  
ATOM   848  CD1   CD1   . LEU LEU LEU A A 155 155 . -12.468 6.488   73.193  1.00 22.03 1 . C ?  
ATOM   849  CD2   CD2   . LEU LEU LEU A A 155 155 . -12.182 8.992   73.329  1.00 25.13 1 . C ?  
ATOM   850  C     C     . LEU LEU LEU A A 155 155 . -9.471  8.214   76.731  1.00 24.13 1 . C ?  
ATOM   851  O     O     . LEU LEU LEU A A 155 155 . -10.263 8.650   77.569  1.00 27.59 1 . O ?  
ATOM   852  N     N     . GLY GLY GLY A A 156 156 . -8.360  7.580   77.069  1.00 22.63 1 . N ?  
ATOM   853  CA    CA    . GLY GLY GLY A A 156 156 . -8.091  7.288   78.463  1.00 25.53 1 . C ?  
ATOM   854  C     C     . GLY GLY GLY A A 156 156 . -8.734  5.961   78.819  1.00 25.65 1 . C ?  
ATOM   855  O     O     . GLY GLY GLY A A 156 156 . -9.243  5.277   77.928  1.00 25.00 1 . O ?  
ATOM   856  N     N     . PRO PRO PRO A A 157 157 . -8.720  5.600   80.115  1.00 23.56 1 . N ?  
ATOM   857  CA    CA    . PRO PRO PRO A A 157 157 . -9.154  4.282   80.600  1.00 25.21 1 . C ?  
ATOM   858  CB    CB    . PRO PRO PRO A A 157 157 . -8.569  4.217   82.018  1.00 24.76 1 . C ?  
ATOM   859  CG    CG    . PRO PRO PRO A A 157 157 . -8.463  5.651   82.460  1.00 26.06 1 . C ?  
ATOM   860  CD    CD    . PRO PRO PRO A A 157 157 . -8.219  6.463   81.203  1.00 24.57 1 . C ?  
ATOM   861  C     C     . PRO PRO PRO A A 157 157 . -10.682 4.128   80.612  1.00 24.77 1 . C ?  
ATOM   862  O     O     . PRO PRO PRO A A 157 157 . -11.285 3.923   81.661  1.00 25.61 1 . O ?  
ATOM   863  N     N     . VAL VAL VAL A A 158 158 . -11.296 4.228   79.438  1.00 22.05 1 . N ?  
ATOM   864  CA    CA    . VAL VAL VAL A A 158 158 . -12.744 4.071   79.310  1.00 26.18 1 . C ?  
ATOM   865  CB    CB    . VAL VAL VAL A A 158 158 . -13.271 4.871   78.106  1.00 25.53 1 . C ?  
ATOM   866  CG1   CG1   . VAL VAL VAL A A 158 158 . -13.067 6.374   78.366  1.00 19.60 1 . C ?  
ATOM   867  CG2   CG2   . VAL VAL VAL A A 158 158 . -12.557 4.443   76.825  1.00 21.12 1 . C ?  
ATOM   868  C     C     . VAL VAL VAL A A 158 158 . -13.109 2.579   79.207  1.00 25.01 1 . C ?  
ATOM   869  O     O     . VAL VAL VAL A A 158 158 . -12.298 1.746   79.574  1.00 25.66 1 . O ?  
ATOM   870  N     N     . TYR TYR TYR A A 159 159 . -14.312 2.257   78.716  1.00 25.56 1 . N ?  
ATOM   871  CA    CA    . TYR TYR TYR A A 159 159 . -14.893 0.900   78.823  1.00 22.79 1 . C ?  
ATOM   872  CB    CB    . TYR TYR TYR A A 159 159 . -16.111 0.758   77.892  1.00 23.58 1 . C ?  
ATOM   873  CG    CG    . TYR TYR TYR A A 159 159 . -17.301 1.572   78.325  1.00 24.52 1 . C ?  
ATOM   874  CD1   CD1   . TYR TYR TYR A A 159 159 . -18.083 1.167   79.401  1.00 25.54 1 . C ?  
ATOM   875  CE1   CE1   . TYR TYR TYR A A 159 159 . -19.159 1.913   79.814  1.00 27.33 1 . C ?  
ATOM   876  CZ    CZ    . TYR TYR TYR A A 159 159 . -19.478 3.075   79.138  1.00 29.15 1 . C ?  
ATOM   877  OH    OH    . TYR TYR TYR A A 159 159 . -20.563 3.816   79.536  1.00 27.80 1 . O ?  
ATOM   878  CE2   CE2   . TYR TYR TYR A A 159 159 . -18.714 3.500   78.065  1.00 27.81 1 . C ?  
ATOM   879  CD2   CD2   . TYR TYR TYR A A 159 159 . -17.633 2.746   77.670  1.00 27.26 1 . C ?  
ATOM   880  C     C     . TYR TYR TYR A A 159 159 . -13.932 -0.245  78.533  1.00 22.76 1 . C ?  
ATOM   881  O     O     . TYR TYR TYR A A 159 159 . -13.779 -1.154  79.351  1.00 25.79 1 . O ?  
ATOM   882  N     N     . GLY GLY GLY A A 160 160 . -13.292 -0.205  77.369  1.00 25.68 1 . N ?  
ATOM   883  CA    CA    . GLY GLY GLY A A 160 160 . -12.384 -1.265  76.966  1.00 26.50 1 . C ?  
ATOM   884  C     C     . GLY GLY GLY A A 160 160 . -11.334 -1.582  78.009  1.00 24.13 1 . C ?  
ATOM   885  O     O     . GLY GLY GLY A A 160 160 . -11.064 -2.743  78.310  1.00 25.69 1 . O ?  
ATOM   886  N     N     . PHE PHE PHE A A 161 161 . -10.753 -0.542  78.586  1.00 26.25 1 . N ?  
ATOM   887  CA    CA    . PHE PHE PHE A A 161 161 . -9.692  -0.705  79.575  1.00 23.95 1 . C ?  
ATOM   888  CB    CB    . PHE PHE PHE A A 161 161 . -8.956  0.620   79.768  1.00 24.20 1 . C ?  
ATOM   889  CG    CG    . PHE PHE PHE A A 161 161 . -7.815  0.560   80.750  1.00 23.92 1 . C ?  
ATOM   890  CD1   CD1   . PHE PHE PHE A A 161 161 . -6.551  0.172   80.338  1.00 25.32 1 . C ?  
ATOM   891  CE1   CE1   . PHE PHE PHE A A 161 161 . -5.486  0.134   81.237  1.00 27.00 1 . C ?  
ATOM   892  CZ    CZ    . PHE PHE PHE A A 161 161 . -5.686  0.493   82.563  1.00 28.82 1 . C ?  
ATOM   893  CE2   CE2   . PHE PHE PHE A A 161 161 . -6.937  0.886   82.989  1.00 25.08 1 . C ?  
ATOM   894  CD2   CD2   . PHE PHE PHE A A 161 161 . -8.001  0.921   82.075  1.00 24.83 1 . C ?  
ATOM   895  C     C     . PHE PHE PHE A A 161 161 . -10.253 -1.213  80.905  1.00 25.55 1 . C ?  
ATOM   896  O     O     . PHE PHE PHE A A 161 161 . -9.673  -2.102  81.531  1.00 24.31 1 . O ?  
ATOM   897  N     N     . GLN GLN GLN A A 162 162 . -11.377 -0.647  81.338  1.00 21.79 1 . N ?  
ATOM   898  CA    CA    . GLN GLN GLN A A 162 162 . -11.997 -1.102  82.576  1.00 21.56 1 . C ?  
ATOM   899  CB    CB    . GLN GLN GLN A A 162 162 . -13.191 -0.225  82.950  1.00 25.03 1 . C ?  
ATOM   900  CG    CG    . GLN GLN GLN A A 162 162 . -12.852 1.244   83.167  1.00 23.57 1 . C ?  
ATOM   901  CD    CD    . GLN GLN GLN A A 162 162 . -11.863 1.459   84.299  1.00 29.11 1 . C ?  
ATOM   902  OE1   OE1   . GLN GLN GLN A A 162 162 . -11.730 0.617   85.186  1.00 29.10 1 . O ?  
ATOM   903  NE2   NE2   . GLN GLN GLN A A 162 162 . -11.166 2.596   84.275  1.00 27.15 1 . N ?  
ATOM   904  C     C     . GLN GLN GLN A A 162 162 . -12.431 -2.567  82.478  1.00 22.56 1 . C ?  
ATOM   905  O     O     . GLN GLN GLN A A 162 162 . -12.249 -3.329  83.431  1.00 24.50 1 . O ?  
ATOM   906  N     N     . TRP TRP TRP A A 163 163 . -12.996 -2.951  81.332  1.00 22.43 1 . N ?  
ATOM   907  CA    CA    . TRP TRP TRP A A 163 163 . -13.481 -4.314  81.120  1.00 25.13 1 . C ?  
ATOM   908  CB    CB    . TRP TRP TRP A A 163 163 . -14.236 -4.440  79.787  1.00 24.81 1 . C ?  
ATOM   909  CG    CG    . TRP TRP TRP A A 163 163 . -15.631 -3.904  79.829  1.00 22.88 1 . C ?  
ATOM   910  CD1   CD1   . TRP TRP TRP A A 163 163 . -16.230 -3.253  80.871  1.00 26.75 1 . C ?  
ATOM   911  NE1   NE1   . TRP TRP TRP A A 163 163 . -17.514 -2.908  80.535  1.00 25.10 1 . N ?  
ATOM   912  CE2   CE2   . TRP TRP TRP A A 163 163 . -17.776 -3.350  79.268  1.00 26.94 1 . C ?  
ATOM   913  CD2   CD2   . TRP TRP TRP A A 163 163 . -16.609 -3.986  78.793  1.00 26.07 1 . C ?  
ATOM   914  CE3   CE3   . TRP TRP TRP A A 163 163 . -16.613 -4.531  77.506  1.00 28.77 1 . C ?  
ATOM   915  CZ3   CZ3   . TRP TRP TRP A A 163 163 . -17.776 -4.432  76.742  1.00 31.12 1 . C ?  
ATOM   916  CH2   CH2   . TRP TRP TRP A A 163 163 . -18.920 -3.794  77.244  1.00 29.73 1 . C ?  
ATOM   917  CZ2   CZ2   . TRP TRP TRP A A 163 163 . -18.941 -3.246  78.501  1.00 25.20 1 . C ?  
ATOM   918  C     C     . TRP TRP TRP A A 163 163 . -12.361 -5.338  81.129  1.00 25.76 1 . C ?  
ATOM   919  O     O     . TRP TRP TRP A A 163 163 . -12.532 -6.443  81.638  1.00 25.81 1 . O ?  
ATOM   920  N     N     . ARG ARG ARG A A 164 164 . -11.218 -4.990  80.548  1.00 25.75 1 . N ?  
ATOM   921  CA    CA    . ARG ARG ARG A A 164 164 . -10.164 -5.985  80.391  1.00 25.37 1 . C ?  
ATOM   922  CB    CB    . ARG ARG ARG A A 164 164 . -9.615  -5.957  78.966  1.00 25.65 1 . C ?  
ATOM   923  CG    CG    . ARG ARG ARG A A 164 164 . -10.688 -6.142  77.853  1.00 28.86 1 . C ?  
ATOM   924  CD    CD    . ARG ARG ARG A A 164 164 . -11.583 -7.383  78.078  1.00 23.69 1 . C ?  
ATOM   925  NE    NE    . ARG ARG ARG A A 164 164 . -10.796 -8.598  78.223  1.00 26.20 1 . N ?  
ATOM   926  CZ    CZ    . ARG ARG ARG A A 164 164 . -10.353 -9.310  77.194  1.00 32.71 1 . C ?  
ATOM   927  NH1   NH1   . ARG ARG ARG A A 164 164 . -9.634  -10.410 77.404  1.00 30.29 1 . N ?  
ATOM   928  NH2   NH2   . ARG ARG ARG A A 164 164 . -10.632 -8.918  75.951  1.00 28.99 1 . N ?  
ATOM   929  C     C     . ARG ARG ARG A A 164 164 . -9.021  -5.806  81.385  1.00 26.46 1 . C ?  
ATOM   930  O     O     . ARG ARG ARG A A 164 164 . -8.243  -6.737  81.576  1.00 29.62 1 . O ?  
ATOM   931  N     N     . HIS HIS HIS A A 165 165 . -8.913  -4.632  82.018  1.00 23.43 1 . N ?  
ATOM   932  CA    CA    . HIS HIS HIS A A 165 165 . -7.764  -4.341  82.901  1.00 25.38 1 . C ?  
ATOM   933  CB    CB    . HIS HIS HIS A A 165 165 . -6.658  -3.618  82.116  1.00 26.68 1 . C ?  
ATOM   934  CG    CG    . HIS HIS HIS A A 165 165 . -6.218  -4.354  80.882  1.00 29.67 1 . C ?  
ATOM   935  ND1   ND1   . HIS HIS HIS A A 165 165 . -5.461  -5.506  80.934  1.00 29.32 1 . N ?  
ATOM   936  CE1   CE1   . HIS HIS HIS A A 165 165 . -5.238  -5.937  79.703  1.00 34.24 1 . C ?  
ATOM   937  NE2   NE2   . HIS HIS HIS A A 165 165 . -5.838  -5.117  78.858  1.00 29.62 1 . N ?  
ATOM   938  CD2   CD2   . HIS HIS HIS A A 165 165 . -6.463  -4.123  79.572  1.00 27.34 1 . C ?  
ATOM   939  C     C     . HIS HIS HIS A A 165 165 . -8.114  -3.509  84.136  1.00 28.93 1 . C ?  
ATOM   940  O     O     . HIS HIS HIS A A 165 165 . -7.363  -2.599  84.508  1.00 29.55 1 . O ?  
ATOM   941  N     N     . PHE PHE PHE A A 166 166 . -9.228  -3.833  84.792  1.00 25.53 1 . N ?  
ATOM   942  CA    CA    . PHE PHE PHE A A 166 166 . -9.708  -3.007  85.896  1.00 28.36 1 . C ?  
ATOM   943  CB    CB    . PHE PHE PHE A A 166 166 . -10.970 -3.597  86.535  1.00 22.37 1 . C ?  
ATOM   944  CG    CG    . PHE PHE PHE A A 166 166 . -11.721 -2.606  87.388  1.00 27.65 1 . C ?  
ATOM   945  CD1   CD1   . PHE PHE PHE A A 166 166 . -11.317 -2.338  88.693  1.00 26.59 1 . C ?  
ATOM   946  CE1   CE1   . PHE PHE PHE A A 166 166 . -11.996 -1.418  89.471  1.00 26.34 1 . C ?  
ATOM   947  CZ    CZ    . PHE PHE PHE A A 166 166 . -13.084 -0.741  88.948  1.00 25.66 1 . C ?  
ATOM   948  CE2   CE2   . PHE PHE PHE A A 166 166 . -13.494 -0.991  87.651  1.00 27.49 1 . C ?  
ATOM   949  CD2   CD2   . PHE PHE PHE A A 166 166 . -12.814 -1.919  86.876  1.00 25.86 1 . C ?  
ATOM   950  C     C     . PHE PHE PHE A A 166 166 . -8.628  -2.839  86.960  1.00 29.33 1 . C ?  
ATOM   951  O     O     . PHE PHE PHE A A 166 166 . -8.051  -3.820  87.414  1.00 25.88 1 . O ?  
ATOM   952  N     N     . GLY GLY GLY A A 167 167 . -8.348  -1.596  87.338  1.00 25.54 1 . N ?  
ATOM   953  CA    CA    . GLY GLY GLY A A 167 167 . -7.436  -1.335  88.440  1.00 29.73 1 . C ?  
ATOM   954  C     C     . GLY GLY GLY A A 167 167 . -5.986  -1.160  88.017  1.00 29.82 1 . C ?  
ATOM   955  O     O     . GLY GLY GLY A A 167 167 . -5.131  -0.787  88.824  1.00 29.62 1 . O ?  
ATOM   956  N     N     . ALA ALA ALA A A 168 168 . -5.698  -1.409  86.747  1.00 27.53 1 . N ?  
ATOM   957  CA    CA    . ALA ALA ALA A A 168 168 . -4.350  -1.195  86.239  1.00 29.57 1 . C ?  
ATOM   958  CB    CB    . ALA ALA ALA A A 168 168 . -4.145  -1.928  84.909  1.00 28.82 1 . C ?  
ATOM   959  C     C     . ALA ALA ALA A A 168 168 . -4.060  0.293   86.076  1.00 30.89 1 . C ?  
ATOM   960  O     O     . ALA ALA ALA A A 168 168 . -4.978  1.117   85.947  1.00 26.08 1 . O ?  
ATOM   961  N     N     . ALA ALA ALA A A 169 169 . -2.776  0.633   86.067  1.00 30.09 1 . N ?  
ATOM   962  CA    CA    . ALA ALA ALA A A 169 169 . -2.360  2.009   85.839  1.00 33.97 1 . C ?  
ATOM   963  CB    CB    . ALA ALA ALA A A 169 169 . -0.956  2.244   86.424  1.00 32.02 1 . C ?  
ATOM   964  C     C     . ALA ALA ALA A A 169 169 . -2.386  2.331   84.346  1.00 31.05 1 . C ?  
ATOM   965  O     O     . ALA ALA ALA A A 169 169 . -1.678  1.698   83.567  1.00 32.53 1 . O ?  
ATOM   966  N     N     . TYR TYR TYR A A 170 170 . -3.198  3.312   83.946  1.00 30.01 1 . N ?  
ATOM   967  CA    CA    . TYR TYR TYR A A 170 170 . -3.271  3.701   82.535  1.00 29.27 1 . C ?  
ATOM   968  CB    CB    . TYR TYR TYR A A 170 170 . -4.506  4.563   82.262  1.00 26.96 1 . C ?  
ATOM   969  CG    CG    . TYR TYR TYR A A 170 170 . -4.823  4.705   80.792  1.00 29.38 1 . C ?  
ATOM   970  CD1   CD1   . TYR TYR TYR A A 170 170 . -5.390  3.654   80.083  1.00 28.21 1 . C ?  
ATOM   971  CE1   CE1   . TYR TYR TYR A A 170 170 . -5.685  3.777   78.725  1.00 27.88 1 . C ?  
ATOM   972  CZ    CZ    . TYR TYR TYR A A 170 170 . -5.403  4.957   78.068  1.00 26.40 1 . C ?  
ATOM   973  OH    OH    . TYR TYR TYR A A 170 170 . -5.687  5.075   76.720  1.00 26.66 1 . O ?  
ATOM   974  CE2   CE2   . TYR TYR TYR A A 170 170 . -4.831  6.017   78.755  1.00 28.98 1 . C ?  
ATOM   975  CD2   CD2   . TYR TYR TYR A A 170 170 . -4.544  5.888   80.106  1.00 29.86 1 . C ?  
ATOM   976  C     C     . TYR TYR TYR A A 170 170 . -2.019  4.463   82.117  1.00 31.58 1 . C ?  
ATOM   977  O     O     . TYR TYR TYR A A 170 170 . -1.560  5.337   82.840  1.00 33.50 1 . O ?  
ATOM   978  N     N     . VAL VAL VAL A A 171 171 . -1.463  4.120   80.962  1.00 30.31 1 . N ?  
ATOM   979  CA    CA    . VAL VAL VAL A A 171 171 . -0.351  4.875   80.402  1.00 34.65 1 . C ?  
ATOM   980  CB    CB    . VAL VAL VAL A A 171 171 . 0.802   3.958   79.949  1.00 35.60 1 . C ?  
ATOM   981  CG1   CG1   . VAL VAL VAL A A 171 171 . 1.916   4.787   79.321  1.00 37.80 1 . C ?  
ATOM   982  CG2   CG2   . VAL VAL VAL A A 171 171 . 1.340   3.157   81.116  1.00 36.05 1 . C ?  
ATOM   983  C     C     . VAL VAL VAL A A 171 171 . -0.856  5.697   79.221  1.00 32.07 1 . C ?  
ATOM   984  O     O     . VAL VAL VAL A A 171 171 . -1.089  6.899   79.347  1.00 30.68 1 . O ?  
ATOM   985  N     N     . ASP ASP ASP A A 172 172 . -1.025  5.038   78.078  1.00 30.74 1 . N ?  
ATOM   986  CA    CA    . ASP ASP ASP A A 172 172 . -1.702  5.630   76.935  1.00 30.77 1 . C ?  
ATOM   987  CB    CB    . ASP ASP ASP A A 172 172 . -0.716  6.398   76.031  1.00 34.61 1 . C ?  
ATOM   988  CG    CG    . ASP ASP ASP A A 172 172 . 0.444   5.541   75.538  1.00 38.61 1 . C ?  
ATOM   989  OD1   OD1   . ASP ASP ASP A A 172 172 . 0.228   4.404   75.059  1.00 36.74 1 . O ?  
ATOM   990  OD2   OD2   . ASP ASP ASP A A 172 172 . 1.596   6.017   75.646  1.00 45.65 1 . O ?  
ATOM   991  C     C     . ASP ASP ASP A A 172 172 . -2.430  4.542   76.153  1.00 30.47 1 . C ?  
ATOM   992  O     O     . ASP ASP ASP A A 172 172 . -2.421  3.382   76.560  1.00 32.00 1 . O ?  
ATOM   993  N     N     . ALA ALA ALA A A 173 173 . -3.055  4.922   75.040  1.00 28.57 1 . N ?  
ATOM   994  CA    CA    . ALA ALA ALA A A 173 173 . -3.856  3.995   74.236  1.00 28.63 1 . C ?  
ATOM   995  CB    CB    . ALA ALA ALA A A 173 173 . -4.741  4.766   73.258  1.00 28.85 1 . C ?  
ATOM   996  C     C     . ALA ALA ALA A A 173 173 . -3.013  2.991   73.466  1.00 34.21 1 . C ?  
ATOM   997  O     O     . ALA ALA ALA A A 173 173 . -3.532  1.987   72.990  1.00 35.23 1 . O ?  
ATOM   998  N     N     . ASP ASP ASP A A 174 174 . -1.720  3.262   73.338  1.00 32.58 1 . N ?  
ATOM   999  CA    CA    . ASP ASP ASP A A 174 174 . -0.835  2.370   72.604  1.00 34.15 1 . C ?  
ATOM   1000 CB    CB    . ASP ASP ASP A A 174 174 . 0.185   3.179   71.806  1.00 35.04 1 . C ?  
ATOM   1001 CG    CG    . ASP ASP ASP A A 174 174 . -0.464  4.160   70.862  1.00 35.05 1 . C ?  
ATOM   1002 OD1   OD1   . ASP ASP ASP A A 174 174 . -1.177  3.708   69.948  1.00 37.52 1 . O ?  
ATOM   1003 OD2   OD2   . ASP ASP ASP A A 174 174 . -0.244  5.383   71.013  1.00 39.57 1 . O ?  
ATOM   1004 C     C     . ASP ASP ASP A A 174 174 . -0.100  1.381   73.508  1.00 36.81 1 . C ?  
ATOM   1005 O     O     . ASP ASP ASP A A 174 174 . 0.557   0.467   73.024  1.00 35.31 1 . O ?  
ATOM   1006 N     N     . ALA ALA ALA A A 175 175 . -0.209  1.560   74.820  1.00 37.50 1 . N ?  
ATOM   1007 CA    CA    . ALA ALA ALA A A 175 175 . 0.514   0.704   75.758  1.00 35.22 1 . C ?  
ATOM   1008 CB    CB    . ALA ALA ALA A A 175 175 . 0.413   1.269   77.176  1.00 37.32 1 . C ?  
ATOM   1009 C     C     . ALA ALA ALA A A 175 175 . 0.029   -0.747  75.741  1.00 38.58 1 . C ?  
ATOM   1010 O     O     . ALA ALA ALA A A 175 175 . -1.126  -1.033  75.423  1.00 38.77 1 . O ?  
ATOM   1011 N     N     . ASP ASP ASP A A 176 176 . 0.934   -1.661  76.076  1.00 36.32 1 . N ?  
ATOM   1012 CA    CA    . ASP ASP ASP A A 176 176 . 0.583   -3.066  76.222  1.00 39.48 1 . C ?  
ATOM   1013 CB    CB    . ASP ASP ASP A A 176 176 . 1.734   -3.966  75.758  1.00 43.09 1 . C ?  
ATOM   1014 CG    CG    . ASP ASP ASP A A 176 176 . 1.428   -5.446  75.929  1.00 47.69 1 . C ?  
ATOM   1015 OD1   OD1   . ASP ASP ASP A A 176 176 . 0.236   -5.823  75.937  1.00 44.76 1 . O ?  
ATOM   1016 OD2   OD2   . ASP ASP ASP A A 176 176 . 2.387   -6.238  76.042  1.00 51.29 1 . O ?  
ATOM   1017 C     C     . ASP ASP ASP A A 176 176 . 0.232   -3.336  77.677  1.00 37.72 1 . C ?  
ATOM   1018 O     O     . ASP ASP ASP A A 176 176 . 1.072   -3.189  78.565  1.00 38.97 1 . O ?  
ATOM   1019 N     N     . TYR TYR TYR A A 177 177 . -1.017  -3.716  77.922  1.00 35.06 1 . N ?  
ATOM   1020 CA    CA    . TYR TYR TYR A A 177 177 . -1.475  -3.965  79.283  1.00 33.54 1 . C ?  
ATOM   1021 CB    CB    . TYR TYR TYR A A 177 177 . -2.779  -3.211  79.550  1.00 34.83 1 . C ?  
ATOM   1022 CG    CG    . TYR TYR TYR A A 177 177 . -2.645  -1.710  79.444  1.00 33.41 1 . C ?  
ATOM   1023 CD1   CD1   . TYR TYR TYR A A 177 177 . -2.032  -0.980  80.451  1.00 32.94 1 . C ?  
ATOM   1024 CE1   CE1   . TYR TYR TYR A A 177 177 . -1.906  0.395   80.362  1.00 30.34 1 . C ?  
ATOM   1025 CZ    CZ    . TYR TYR TYR A A 177 177 . -2.393  1.048   79.259  1.00 30.05 1 . C ?  
ATOM   1026 OH    OH    . TYR TYR TYR A A 177 177 . -2.266  2.408   79.168  1.00 30.66 1 . O ?  
ATOM   1027 CE2   CE2   . TYR TYR TYR A A 177 177 . -3.013  0.346   78.243  1.00 33.24 1 . C ?  
ATOM   1028 CD2   CD2   . TYR TYR TYR A A 177 177 . -3.137  -1.025  78.342  1.00 30.73 1 . C ?  
ATOM   1029 C     C     . TYR TYR TYR A A 177 177 . -1.676  -5.454  79.582  1.00 37.71 1 . C ?  
ATOM   1030 O     O     . TYR TYR TYR A A 177 177 . -2.331  -5.798  80.568  1.00 34.51 1 . O ?  
ATOM   1031 N     N     . THR THR THR A A 178 178 . -1.124  -6.322  78.733  1.00 37.39 1 . N ?  
ATOM   1032 CA    CA    . THR THR THR A A 178 178 . -1.200  -7.770  78.930  1.00 38.34 1 . C ?  
ATOM   1033 CB    CB    . THR THR THR A A 178 178 . -0.225  -8.528  77.996  1.00 41.21 1 . C ?  
ATOM   1034 OG1   OG1   . THR THR THR A A 178 178 . -0.620  -8.363  76.629  1.00 42.19 1 . O ?  
ATOM   1035 CG2   CG2   . THR THR THR A A 178 178 . -0.210  -10.015 78.336  1.00 43.60 1 . C ?  
ATOM   1036 C     C     . THR THR THR A A 178 178 . -0.882  -8.180  80.363  1.00 37.58 1 . C ?  
ATOM   1037 O     O     . THR THR THR A A 178 178 . 0.181   -7.840  80.892  1.00 42.07 1 . O ?  
ATOM   1038 N     N     . GLY GLY GLY A A 179 179 . -1.811  -8.899  80.990  1.00 39.95 1 . N ?  
ATOM   1039 CA    CA    . GLY GLY GLY A A 179 179 . -1.599  -9.419  82.332  1.00 38.91 1 . C ?  
ATOM   1040 C     C     . GLY GLY GLY A A 179 179 . -1.768  -8.407  83.447  1.00 37.42 1 . C ?  
ATOM   1041 O     O     . GLY GLY GLY A A 179 179 . -1.689  -8.760  84.623  1.00 39.34 1 . O ?  
ATOM   1042 N     N     . GLN GLN GLN A A 180 180 . -2.009  -7.148  83.086  1.00 36.64 1 . N ?  
ATOM   1043 CA    CA    . GLN GLN GLN A A 180 180 . -2.199  -6.091  84.078  1.00 35.10 1 . C ?  
ATOM   1044 CB    CB    . GLN GLN GLN A A 180 180 . -1.576  -4.782  83.592  1.00 35.92 1 . C ?  
ATOM   1045 CG    CG    . GLN GLN GLN A A 180 180 . -0.095  -4.849  83.280  1.00 38.64 1 . C ?  
ATOM   1046 CD    CD    . GLN GLN GLN A A 180 180 . 0.488   -3.467  83.074  1.00 40.29 1 . C ?  
ATOM   1047 OE1   OE1   . GLN GLN GLN A A 180 180 . 0.129   -2.520  83.782  1.00 38.02 1 . O ?  
ATOM   1048 NE2   NE2   . GLN GLN GLN A A 180 180 . 1.358   -3.329  82.080  1.00 39.68 1 . N ?  
ATOM   1049 C     C     . GLN GLN GLN A A 180 180 . -3.674  -5.844  84.413  1.00 36.83 1 . C ?  
ATOM   1050 O     O     . GLN GLN GLN A A 180 180 . -4.532  -5.755  83.519  1.00 33.06 1 . O ?  
ATOM   1051 N     N     . GLY GLY GLY A A 181 181 . -3.957  -5.704  85.703  1.00 34.80 1 . N ?  
ATOM   1052 CA    CA    . GLY GLY GLY A A 181 181 . -5.305  -5.407  86.150  1.00 32.48 1 . C ?  
ATOM   1053 C     C     . GLY GLY GLY A A 181 181 . -6.204  -6.629  86.103  1.00 33.37 1 . C ?  
ATOM   1054 O     O     . GLY GLY GLY A A 181 181 . -5.761  -7.731  85.766  1.00 34.93 1 . O ?  
ATOM   1055 N     N     . PHE PHE PHE A A 182 182 . -7.472  -6.431  86.454  1.00 28.65 1 . N ?  
ATOM   1056 CA    CA    . PHE PHE PHE A A 182 182 . -8.430  -7.525  86.571  1.00 27.50 1 . C ?  
ATOM   1057 CB    CB    . PHE PHE PHE A A 182 182 . -9.331  -7.298  87.791  1.00 26.91 1 . C ?  
ATOM   1058 CG    CG    . PHE PHE PHE A A 182 182 . -10.239 -8.454  88.115  1.00 27.87 1 . C ?  
ATOM   1059 CD1   CD1   . PHE PHE PHE A A 182 182 . -11.430 -8.637  87.422  1.00 25.60 1 . C ?  
ATOM   1060 CE1   CE1   . PHE PHE PHE A A 182 182 . -12.280 -9.689  87.737  1.00 27.14 1 . C ?  
ATOM   1061 CZ    CZ    . PHE PHE PHE A A 182 182 . -11.939 -10.572 88.756  1.00 27.25 1 . C ?  
ATOM   1062 CE2   CE2   . PHE PHE PHE A A 182 182 . -10.766 -10.388 89.450  1.00 30.06 1 . C ?  
ATOM   1063 CD2   CD2   . PHE PHE PHE A A 182 182 . -9.926  -9.330  89.137  1.00 28.92 1 . C ?  
ATOM   1064 C     C     . PHE PHE PHE A A 182 182 . -9.251  -7.634  85.285  1.00 26.70 1 . C ?  
ATOM   1065 O     O     . PHE PHE PHE A A 182 182 . -9.976  -6.702  84.921  1.00 24.87 1 . O ?  
ATOM   1066 N     N     . ASP ASP ASP A A 183 183 . -9.116  -8.763  84.591  1.00 25.53 1 . N ?  
ATOM   1067 CA    CA    . ASP ASP ASP A A 183 183 . -9.839  -8.980  83.330  1.00 24.75 1 . C ?  
ATOM   1068 CB    CB    . ASP ASP ASP A A 183 183 . -9.108  -9.999  82.448  1.00 24.17 1 . C ?  
ATOM   1069 CG    CG    . ASP ASP ASP A A 183 183 . -9.743  -10.149 81.063  1.00 27.01 1 . C ?  
ATOM   1070 OD1   OD1   . ASP ASP ASP A A 183 183 . -10.887 -9.696  80.863  1.00 26.90 1 . O ?  
ATOM   1071 OD2   OD2   . ASP ASP ASP A A 183 183 . -9.096  -10.733 80.169  1.00 26.52 1 . O ?  
ATOM   1072 C     C     . ASP ASP ASP A A 183 183 . -11.265 -9.456  83.620  1.00 24.06 1 . C ?  
ATOM   1073 O     O     . ASP ASP ASP A A 183 183 . -11.508 -10.644 83.827  1.00 26.22 1 . O ?  
ATOM   1074 N     N     . GLN GLN GLN A A 184 184 . -12.205 -8.529  83.606  1.00 23.77 1 . N ?  
ATOM   1075 CA    CA    . GLN GLN GLN A A 184 184 . -13.570 -8.844  83.973  1.00 26.18 1 . C ?  
ATOM   1076 CB    CB    . GLN GLN GLN A A 184 184 . -14.359 -7.555  84.198  1.00 26.32 1 . C ?  
ATOM   1077 CG    CG    . GLN GLN GLN A A 184 184 . -13.775 -6.623  85.257  1.00 20.35 1 . C ?  
ATOM   1078 CD    CD    . GLN GLN GLN A A 184 184 . -14.707 -5.475  85.541  1.00 22.85 1 . C ?  
ATOM   1079 OE1   OE1   . GLN GLN GLN A A 184 184 . -15.698 -5.632  86.258  1.00 22.54 1 . O ?  
ATOM   1080 NE2   NE2   . GLN GLN GLN A A 184 184 . -14.415 -4.316  84.957  1.00 21.57 1 . N ?  
ATOM   1081 C     C     . GLN GLN GLN A A 184 184 . -14.279 -9.702  82.920  1.00 23.51 1 . C ?  
ATOM   1082 O     O     . GLN GLN GLN A A 184 184 . -15.179 -10.465 83.250  1.00 23.11 1 . O ?  
ATOM   1083 N     N     . LEU LEU LEU A A 185 185 . -13.890 -9.554  81.657  1.00 23.67 1 . N ?  
ATOM   1084 CA    CA    . LEU LEU LEU A A 185 185 . -14.496 -10.366 80.601  1.00 26.59 1 . C ?  
ATOM   1085 CB    CB    . LEU LEU LEU A A 185 185 . -14.070 -9.860  79.217  1.00 23.50 1 . C ?  
ATOM   1086 CG    CG    . LEU LEU LEU A A 185 185 . -14.742 -10.567 78.030  1.00 22.57 1 . C ?  
ATOM   1087 CD1   CD1   . LEU LEU LEU A A 185 185 . -16.265 -10.448 78.079  1.00 22.14 1 . C ?  
ATOM   1088 CD2   CD2   . LEU LEU LEU A A 185 185 . -14.218 -10.016 76.714  1.00 26.25 1 . C ?  
ATOM   1089 C     C     . LEU LEU LEU A A 185 185 . -14.148 -11.854 80.764  1.00 24.82 1 . C ?  
ATOM   1090 O     O     . LEU LEU LEU A A 185 185 . -15.038 -12.717 80.716  1.00 24.96 1 . O ?  
ATOM   1091 N     N     . SER SER SER A A 186 186 . -12.870 -12.166 80.980  1.00 26.25 1 . N ?  
ATOM   1092 CA    CA    . SER SER SER A A 186 186 . -12.492 -13.556 81.291  1.00 26.21 1 . C ?  
ATOM   1093 CB    CB    . SER SER SER A A 186 186 . -10.991 -13.674 81.544  1.00 29.95 1 . C ?  
ATOM   1094 OG    OG    . SER SER SER A A 186 186 . -10.280 -13.088 80.475  1.00 43.60 1 . O ?  
ATOM   1095 C     C     . SER SER SER A A 186 186 . -13.241 -14.066 82.516  1.00 27.47 1 . C ?  
ATOM   1096 O     O     . SER SER SER A A 186 186 . -13.705 -15.217 82.576  1.00 27.90 1 . O ?  
ATOM   1097 N     N     . TYR TYR TYR A A 187 187 . -13.342 -13.185 83.501  1.00 27.09 1 . N ?  
ATOM   1098 CA    CA    . TYR TYR TYR A A 187 187 . -13.990 -13.497 84.768  1.00 26.85 1 . C ?  
ATOM   1099 CB    CB    . TYR TYR TYR A A 187 187 . -13.903 -12.272 85.683  1.00 27.23 1 . C ?  
ATOM   1100 CG    CG    . TYR TYR TYR A A 187 187 . -14.723 -12.297 86.942  1.00 24.86 1 . C ?  
ATOM   1101 CD1   CD1   . TYR TYR TYR A A 187 187 . -14.367 -13.111 88.022  1.00 27.81 1 . C ?  
ATOM   1102 CE1   CE1   . TYR TYR TYR A A 187 187 . -15.121 -13.107 89.203  1.00 26.68 1 . C ?  
ATOM   1103 CZ    CZ    . TYR TYR TYR A A 187 187 . -16.225 -12.271 89.302  1.00 26.04 1 . C ?  
ATOM   1104 OH    OH    . TYR TYR TYR A A 187 187 . -16.976 -12.236 90.458  1.00 25.03 1 . O ?  
ATOM   1105 CE2   CE2   . TYR TYR TYR A A 187 187 . -16.577 -11.448 88.244  1.00 23.71 1 . C ?  
ATOM   1106 CD2   CD2   . TYR TYR TYR A A 187 187 . -15.825 -11.464 87.080  1.00 24.60 1 . C ?  
ATOM   1107 C     C     . TYR TYR TYR A A 187 187 . -15.435 -13.948 84.587  1.00 25.44 1 . C ?  
ATOM   1108 O     O     . TYR TYR TYR A A 187 187 . -15.806 -15.014 85.088  1.00 26.19 1 . O ?  
ATOM   1109 N     N     . ILE ILE ILE A A 188 188 . -16.246 -13.159 83.870  1.00 22.70 1 . N ?  
ATOM   1110 CA    CA    . ILE ILE ILE A A 188 188 . -17.656 -13.502 83.722  1.00 25.55 1 . C ?  
ATOM   1111 CB    CB    . ILE ILE ILE A A 188 188 . -18.524 -12.297 83.192  1.00 23.32 1 . C ?  
ATOM   1112 CG1   CG1   . ILE ILE ILE A A 188 188 . -18.125 -11.852 81.779  1.00 22.08 1 . C ?  
ATOM   1113 CD1   CD1   . ILE ILE ILE A A 188 188 . -19.108 -10.829 81.147  1.00 24.29 1 . C ?  
ATOM   1114 CG2   CG2   . ILE ILE ILE A A 188 188 . -18.447 -11.111 84.168  1.00 21.37 1 . C ?  
ATOM   1115 C     C     . ILE ILE ILE A A 188 188 . -17.835 -14.737 82.811  1.00 25.73 1 . C ?  
ATOM   1116 O     O     . ILE ILE ILE A A 188 188 . -18.667 -15.585 83.104  1.00 24.34 1 . O ?  
ATOM   1117 N     N     . VAL VAL VAL A A 189 189 . -17.047 -14.868 81.746  1.00 24.06 1 . N ?  
ATOM   1118 CA    CA    . VAL VAL VAL A A 189 189 . -17.179 -16.047 80.883  1.00 26.63 1 . C ?  
ATOM   1119 CB    CB    . VAL VAL VAL A A 189 189 . -16.269 -15.958 79.627  1.00 25.58 1 . C ?  
ATOM   1120 CG1   CG1   . VAL VAL VAL A A 189 189 . -16.254 -17.285 78.878  1.00 26.74 1 . C ?  
ATOM   1121 CG2   CG2   . VAL VAL VAL A A 189 189 . -16.740 -14.838 78.705  1.00 25.73 1 . C ?  
ATOM   1122 C     C     . VAL VAL VAL A A 189 189 . -16.860 -17.336 81.669  1.00 27.93 1 . C ?  
ATOM   1123 O     O     . VAL VAL VAL A A 189 189 . -17.571 -18.340 81.556  1.00 27.88 1 . O ?  
ATOM   1124 N     N     . ASP ASP ASP A A 190 190 . -15.805 -17.294 82.479  1.00 26.61 1 . N ?  
ATOM   1125 CA    CA    . ASP ASP ASP A A 190 190 . -15.435 -18.445 83.303  1.00 27.63 1 . C ?  
ATOM   1126 CB    CB    . ASP ASP ASP A A 190 190 . -14.129 -18.176 84.059  1.00 30.96 1 . C ?  
ATOM   1127 CG    CG    . ASP ASP ASP A A 190 190 . -13.864 -19.212 85.135  1.00 36.89 1 . C ?  
ATOM   1128 OD1   OD1   . ASP ASP ASP A A 190 190 . -13.514 -20.354 84.774  1.00 32.80 1 . O ?  
ATOM   1129 OD2   OD2   . ASP ASP ASP A A 190 190 . -14.026 -18.896 86.335  1.00 35.61 1 . O ?  
ATOM   1130 C     C     . ASP ASP ASP A A 190 190 . -16.544 -18.816 84.291  1.00 29.66 1 . C ?  
ATOM   1131 O     O     . ASP ASP ASP A A 190 190 . -16.853 -20.005 84.487  1.00 29.22 1 . O ?  
ATOM   1132 N     N     . LEU LEU LEU A A 191 191 . -17.165 -17.808 84.897  1.00 22.90 1 . N ?  
ATOM   1133 CA    CA    . LEU LEU LEU A A 191 191 . -18.238 -18.073 85.856  1.00 25.26 1 . C ?  
ATOM   1134 CB    CB    . LEU LEU LEU A A 191 191 . -18.609 -16.804 86.630  1.00 25.49 1 . C ?  
ATOM   1135 CG    CG    . LEU LEU LEU A A 191 191 . -17.679 -16.376 87.762  1.00 27.20 1 . C ?  
ATOM   1136 CD1   CD1   . LEU LEU LEU A A 191 191 . -18.207 -15.110 88.399  1.00 26.07 1 . C ?  
ATOM   1137 CD2   CD2   . LEU LEU LEU A A 191 191 . -17.572 -17.477 88.807  1.00 28.23 1 . C ?  
ATOM   1138 C     C     . LEU LEU LEU A A 191 191 . -19.473 -18.627 85.160  1.00 26.82 1 . C ?  
ATOM   1139 O     O     . LEU LEU LEU A A 191 191 . -20.087 -19.574 85.647  1.00 26.87 1 . O ?  
ATOM   1140 N     N     . ILE ILE ILE A A 192 192 . -19.838 -18.040 84.023  1.00 23.57 1 . N ?  
ATOM   1141 CA    CA    . ILE ILE ILE A A 192 192 . -21.027 -18.496 83.311  1.00 24.36 1 . C ?  
ATOM   1142 CB    CB    . ILE ILE ILE A A 192 192 . -21.317 -17.620 82.084  1.00 24.63 1 . C ?  
ATOM   1143 CG1   CG1   . ILE ILE ILE A A 192 192 . -21.747 -16.211 82.528  1.00 23.91 1 . C ?  
ATOM   1144 CD1   CD1   . ILE ILE ILE A A 192 192 . -21.764 -15.196 81.404  1.00 23.78 1 . C ?  
ATOM   1145 CG2   CG2   . ILE ILE ILE A A 192 192 . -22.422 -18.242 81.228  1.00 21.67 1 . C ?  
ATOM   1146 C     C     . ILE ILE ILE A A 192 192 . -20.846 -19.975 82.902  1.00 31.89 1 . C ?  
ATOM   1147 O     O     . ILE ILE ILE A A 192 192 . -21.767 -20.787 83.041  1.00 29.10 1 . O ?  
ATOM   1148 N     N     . LYS LYS LYS A A 193 193 . -19.645 -20.318 82.441  1.00 30.26 1 . N ?  
ATOM   1149 CA    CA    . LYS LYS LYS A A 193 193 . -19.322 -21.697 82.040  1.00 32.53 1 . C ?  
ATOM   1150 CB    CB    . LYS LYS LYS A A 193 193 . -17.995 -21.739 81.266  1.00 31.26 1 . C ?  
ATOM   1151 CG    CG    . LYS LYS LYS A A 193 193 . -18.092 -21.265 79.818  1.00 32.95 1 . C ?  
ATOM   1152 CD    CD    . LYS LYS LYS A A 193 193 . -16.745 -21.338 79.107  1.00 35.07 1 . C ?  
ATOM   1153 CE    CE    . LYS LYS LYS A A 193 193 . -16.858 -20.857 77.664  1.00 44.41 1 . C ?  
ATOM   1154 NZ    NZ    . LYS LYS LYS A A 193 193 . -15.577 -21.023 76.914  1.00 45.10 1 . N ?  
ATOM   1155 C     C     . LYS LYS LYS A A 193 193 . -19.241 -22.673 83.215  1.00 31.36 1 . C ?  
ATOM   1156 O     O     . LYS LYS LYS A A 193 193 . -19.815 -23.756 83.156  1.00 34.08 1 . O ?  
ATOM   1157 N     N     . ASN ASN ASN A A 194 194 . -18.535 -22.295 84.276  1.00 30.11 1 . N ?  
ATOM   1158 CA    CA    . ASN ASN ASN A A 194 194 . -18.182 -23.250 85.333  1.00 33.36 1 . C ?  
ATOM   1159 CB    CB    . ASN ASN ASN A A 194 194 . -16.676 -23.187 85.587  1.00 32.17 1 . C ?  
ATOM   1160 CG    CG    . ASN ASN ASN A A 194 194 . -15.879 -23.484 84.332  1.00 36.68 1 . C ?  
ATOM   1161 OD1   OD1   . ASN ASN ASN A A 194 194 . -16.181 -24.432 83.609  1.00 38.83 1 . O ?  
ATOM   1162 ND2   ND2   . ASN ASN ASN A A 194 194 . -14.898 -22.648 84.037  1.00 35.38 1 . N ?  
ATOM   1163 C     C     . ASN ASN ASN A A 194 194 . -18.923 -23.069 86.651  1.00 33.48 1 . C ?  
ATOM   1164 O     O     . ASN ASN ASN A A 194 194 . -19.005 -23.988 87.450  1.00 33.61 1 . O ?  
ATOM   1165 N     N     . ASN ASN ASN A A 195 195 . -19.470 -21.886 86.884  1.00 28.75 1 . N ?  
ATOM   1166 CA    CA    . ASN ASN ASN A A 195 195 . -20.235 -21.681 88.103  1.00 29.47 1 . C ?  
ATOM   1167 CB    CB    . ASN ASN ASN A A 195 195 . -19.346 -21.052 89.178  1.00 31.86 1 . C ?  
ATOM   1168 CG    CG    . ASN ASN ASN A A 195 195 . -19.973 -21.094 90.543  1.00 31.96 1 . C ?  
ATOM   1169 OD1   OD1   . ASN ASN ASN A A 195 195 . -20.898 -21.867 90.797  1.00 39.26 1 . O ?  
ATOM   1170 ND2   ND2   . ASN ASN ASN A A 195 195 . -19.455 -20.277 91.450  1.00 38.71 1 . N ?  
ATOM   1171 C     C     . ASN ASN ASN A A 195 195 . -21.452 -20.815 87.830  1.00 28.16 1 . C ?  
ATOM   1172 O     O     . ASN ASN ASN A A 195 195 . -21.572 -19.715 88.381  1.00 26.03 1 . O ?  
ATOM   1173 N     N     . PRO PRO PRO A A 196 196 . -22.351 -21.304 86.954  1.00 27.20 1 . N ?  
ATOM   1174 CA    CA    . PRO PRO PRO A A 196 196 . -23.393 -20.444 86.396  1.00 26.06 1 . C ?  
ATOM   1175 CB    CB    . PRO PRO PRO A A 196 196 . -24.136 -21.379 85.427  1.00 28.12 1 . C ?  
ATOM   1176 CG    CG    . PRO PRO PRO A A 196 196 . -23.831 -22.749 85.917  1.00 28.28 1 . C ?  
ATOM   1177 CD    CD    . PRO PRO PRO A A 196 196 . -22.426 -22.670 86.402  1.00 27.19 1 . C ?  
ATOM   1178 C     C     . PRO PRO PRO A A 196 196 . -24.355 -19.867 87.424  1.00 26.19 1 . C ?  
ATOM   1179 O     O     . PRO PRO PRO A A 196 196 . -24.955 -18.845 87.138  1.00 25.86 1 . O ?  
ATOM   1180 N     N     . HIS HIS HIS A A 197 197 . -24.500 -20.481 88.594  1.00 26.74 1 . N ?  
ATOM   1181 CA    CA    . HIS HIS HIS A A 197 197 . -25.455 -19.953 89.568  1.00 27.76 1 . C ?  
ATOM   1182 CB    CB    . HIS HIS HIS A A 197 197 . -26.091 -21.096 90.364  1.00 31.01 1 . C ?  
ATOM   1183 CG    CG    . HIS HIS HIS A A 197 197 . -26.867 -22.057 89.509  1.00 32.71 1 . C ?  
ATOM   1184 ND1   ND1   . HIS HIS HIS A A 197 197 . -27.222 -23.322 89.937  1.00 37.29 1 . N ?  
ATOM   1185 CE1   CE1   . HIS HIS HIS A A 197 197 . -27.894 -23.935 88.979  1.00 36.94 1 . C ?  
ATOM   1186 NE2   NE2   . HIS HIS HIS A A 197 197 . -27.987 -23.117 87.946  1.00 37.61 1 . N ?  
ATOM   1187 CD2   CD2   . HIS HIS HIS A A 197 197 . -27.350 -21.937 88.253  1.00 30.74 1 . C ?  
ATOM   1188 C     C     . HIS HIS HIS A A 197 197 . -24.806 -18.933 90.515  1.00 28.91 1 . C ?  
ATOM   1189 O     O     . HIS HIS HIS A A 197 197 . -25.439 -18.466 91.462  1.00 29.31 1 . O ?  
ATOM   1190 N     N     . ASP ASP ASP A A 198 198 . -23.552 -18.580 90.252  1.00 26.35 1 . N ?  
ATOM   1191 CA    CA    . ASP ASP ASP A A 198 198 . -22.861 -17.612 91.100  1.00 26.17 1 . C ?  
ATOM   1192 CB    CB    . ASP ASP ASP A A 198 198 . -21.403 -17.453 90.659  1.00 26.97 1 . C ?  
ATOM   1193 CG    CG    . ASP ASP ASP A A 198 198 . -20.557 -16.722 91.703  1.00 31.84 1 . C ?  
ATOM   1194 OD1   OD1   . ASP ASP ASP A A 198 198 . -20.544 -15.474 91.707  1.00 32.62 1 . O ?  
ATOM   1195 OD2   OD2   . ASP ASP ASP A A 198 198 . -19.932 -17.393 92.537  1.00 32.56 1 . O ?  
ATOM   1196 C     C     . ASP ASP ASP A A 198 198 . -23.575 -16.259 91.060  1.00 26.31 1 . C ?  
ATOM   1197 O     O     . ASP ASP ASP A A 198 198 . -24.115 -15.886 90.030  1.00 26.10 1 . O ?  
ATOM   1198 N     N     . ARG ARG ARG A A 199 199 . -23.583 -15.533 92.182  1.00 26.50 1 . N ?  
ATOM   1199 CA    CA    . ARG ARG ARG A A 199 199 . -24.291 -14.250 92.272  1.00 23.88 1 . C ?  
ATOM   1200 CB    CB    . ARG ARG ARG A A 199 199 . -25.092 -14.178 93.585  1.00 24.13 1 . C ?  
ATOM   1201 CG    CG    . ARG ARG ARG A A 199 199 . -26.313 -15.117 93.640  1.00 25.30 1 . C ?  
ATOM   1202 CD    CD    . ARG ARG ARG A A 199 199 . -27.033 -15.035 94.996  1.00 23.88 1 . C ?  
ATOM   1203 NE    NE    . ARG ARG ARG A A 199 199 . -26.178 -15.537 96.082  1.00 25.93 1 . N ?  
ATOM   1204 CZ    CZ    . ARG ARG ARG A A 199 199 . -26.398 -16.662 96.767  1.00 28.94 1 . C ?  
ATOM   1205 NH1   NH1   . ARG ARG ARG A A 199 199 . -27.471 -17.407 96.523  1.00 28.43 1 . N ?  
ATOM   1206 NH2   NH2   . ARG ARG ARG A A 199 199 . -25.545 -17.042 97.715  1.00 26.84 1 . N ?  
ATOM   1207 C     C     . ARG ARG ARG A A 199 199 . -23.352 -13.035 92.145  1.00 23.90 1 . C ?  
ATOM   1208 O     O     . ARG ARG ARG A A 199 199 . -23.748 -11.893 92.445  1.00 23.28 1 . O ?  
ATOM   1209 N     N     . ARG ARG ARG A A 200 200 . -22.130 -13.285 91.673  1.00 21.98 1 . N ?  
ATOM   1210 CA    CA    . ARG ARG ARG A A 200 200 . -21.140 -12.237 91.429  1.00 24.48 1 . C ?  
ATOM   1211 CB    CB    . ARG ARG ARG A A 200 200 . -19.932 -12.436 92.345  1.00 26.94 1 . C ?  
ATOM   1212 CG    CG    . ARG ARG ARG A A 200 200 . -20.298 -12.608 93.793  1.00 25.33 1 . C ?  
ATOM   1213 CD    CD    . ARG ARG ARG A A 200 200 . -19.689 -13.876 94.318  1.00 36.50 1 . C ?  
ATOM   1214 NE    NE    . ARG ARG ARG A A 200 200 . -19.963 -14.045 95.734  1.00 41.71 1 . N ?  
ATOM   1215 CZ    CZ    . ARG ARG ARG A A 200 200 . -19.283 -14.875 96.511  1.00 37.69 1 . C ?  
ATOM   1216 NH1   NH1   . ARG ARG ARG A A 200 200 . -18.291 -15.588 95.994  1.00 41.41 1 . N ?  
ATOM   1217 NH2   NH2   . ARG ARG ARG A A 200 200 . -19.578 -14.968 97.799  1.00 34.14 1 . N ?  
ATOM   1218 C     C     . ARG ARG ARG A A 200 200 . -20.654 -12.161 89.984  1.00 20.56 1 . C ?  
ATOM   1219 O     O     . ARG ARG ARG A A 200 200 . -19.514 -11.772 89.729  1.00 22.08 1 . O ?  
ATOM   1220 N     N     . ILE ILE ILE A A 201 201 . -21.509 -12.522 89.031  1.00 20.89 1 . N ?  
ATOM   1221 CA    CA    . ILE ILE ILE A A 201 201 . -21.128 -12.418 87.619  1.00 21.95 1 . C ?  
ATOM   1222 CB    CB    . ILE ILE ILE A A 201 201 . -21.911 -13.411 86.734  1.00 20.04 1 . C ?  
ATOM   1223 CG1   CG1   . ILE ILE ILE A A 201 201 . -21.980 -14.783 87.423  1.00 20.13 1 . C ?  
ATOM   1224 CD1   CD1   . ILE ILE ILE A A 201 201 . -22.900 -15.801 86.680  1.00 25.40 1 . C ?  
ATOM   1225 CG2   CG2   . ILE ILE ILE A A 201 201 . -21.273 -13.507 85.358  1.00 19.27 1 . C ?  
ATOM   1226 C     C     . ILE ILE ILE A A 201 201 . -21.361 -10.994 87.132  1.00 21.91 1 . C ?  
ATOM   1227 O     O     . ILE ILE ILE A A 201 201 . -22.407 -10.671 86.560  1.00 20.67 1 . O ?  
ATOM   1228 N     N     . ILE ILE ILE A A 202 202 . -20.366 -10.154 87.370  1.00 20.29 1 . N ?  
ATOM   1229 CA    CA    . ILE ILE ILE A A 202 202 . -20.478 -8.721  87.219  1.00 21.84 1 . C ?  
ATOM   1230 CB    CB    . ILE ILE ILE A A 202 202 . -20.374 -7.995  88.593  1.00 21.89 1 . C ?  
ATOM   1231 CG1   CG1   . ILE ILE ILE A A 202 202 . -21.362 -8.565  89.621  1.00 28.55 1 . C ?  
ATOM   1232 CD1   CD1   . ILE ILE ILE A A 202 202 . -22.762 -8.117  89.449  1.00 25.18 1 . C ?  
ATOM   1233 CG2   CG2   . ILE ILE ILE A A 202 202 . -20.434 -6.459  88.443  1.00 24.15 1 . C ?  
ATOM   1234 C     C     . ILE ILE ILE A A 202 202 . -19.348 -8.223  86.341  1.00 22.04 1 . C ?  
ATOM   1235 O     O     . ILE ILE ILE A A 202 202 . -18.216 -8.695  86.460  1.00 24.44 1 . O ?  
ATOM   1236 N     N     . MET MET MET A A 203 203 . -19.649 -7.248  85.497  1.00 20.48 1 . N ?  
ATOM   1237 CA    CA    . MET MET MET A A 203 203 . -18.636 -6.479  84.799  1.00 23.59 1 . C ?  
ATOM   1238 CB    CB    . MET MET MET A A 203 203 . -18.638 -6.823  83.307  1.00 23.90 1 . C ?  
ATOM   1239 CG    CG    . MET MET MET A A 203 203 . -17.464 -6.307  82.520  1.00 30.30 1 . C ?  
ATOM   1240 SD    SD    . MET MET MET A A 203 203 . -17.147 -7.370  81.079  1.00 27.73 1 . S ?  
ATOM   1241 CE    CE    . MET MET MET A A 203 203 . -18.568 -6.953  80.056  1.00 21.72 1 . C ?  
ATOM   1242 C     C     . MET MET MET A A 203 203 . -18.947 -4.999  85.054  1.00 27.46 1 . C ?  
ATOM   1243 O     O     . MET MET MET A A 203 203 . -20.050 -4.543  84.768  1.00 27.37 1 . O ?  
ATOM   1244 N     N     . CYS CYS CYS A A 204 204 . -17.991 -4.260  85.616  1.00 23.06 1 . N ?  
ATOM   1245 CA    CA    . CYS CYS CYS A A 204 204 . -18.239 -2.878  86.038  1.00 22.53 1 . C ?  
ATOM   1246 CB    CB    . CYS CYS CYS A A 204 204 . -18.164 -2.785  87.570  1.00 26.57 1 . C ?  
ATOM   1247 SG    SG    . CYS CYS CYS A A 204 204 . -18.244 -1.122  88.328  1.00 35.47 1 . S ?  
ATOM   1248 C     C     . CYS CYS CYS A A 204 204 . -17.255 -1.912  85.372  1.00 26.28 1 . C ?  
ATOM   1249 O     O     . CYS CYS CYS A A 204 204 . -16.063 -2.185  85.297  1.00 28.76 1 . O ?  
ATOM   1250 N     N     . ALA ALA ALA A A 205 205 . -17.756 -0.781  84.882  1.00 25.38 1 . N ?  
ATOM   1251 CA    CA    . ALA ALA ALA A A 205 205 . -16.904 0.198   84.202  1.00 25.71 1 . C ?  
ATOM   1252 CB    CB    . ALA ALA ALA A A 205 205 . -17.525 0.607   82.865  1.00 24.87 1 . C ?  
ATOM   1253 C     C     . ALA ALA ALA A A 205 205 . -16.659 1.434   85.056  1.00 24.61 1 . C ?  
ATOM   1254 O     O     . ALA ALA ALA A A 205 205 . -15.901 2.312   84.656  1.00 24.23 1 . O ?  
ATOM   1255 N     N     . TRP TRP TRP A A 206 206 . -17.306 1.515   86.218  1.00 19.67 1 . N ?  
ATOM   1256 CA    CA    . TRP TRP TRP A A 206 206 . -17.158 2.704   87.058  1.00 23.63 1 . C ?  
ATOM   1257 CB    CB    . TRP TRP TRP A A 206 206 . -18.416 2.962   87.890  1.00 23.82 1 . C ?  
ATOM   1258 CG    CG    . TRP TRP TRP A A 206 206 . -18.378 4.266   88.645  1.00 22.11 1 . C ?  
ATOM   1259 CD1   CD1   . TRP TRP TRP A A 206 206 . -18.057 4.442   89.967  1.00 24.98 1 . C ?  
ATOM   1260 NE1   NE1   . TRP TRP TRP A A 206 206 . -18.134 5.779   90.299  1.00 23.42 1 . N ?  
ATOM   1261 CE2   CE2   . TRP TRP TRP A A 206 206 . -18.504 6.493   89.189  1.00 25.47 1 . C ?  
ATOM   1262 CD2   CD2   . TRP TRP TRP A A 206 206 . -18.666 5.571   88.125  1.00 23.67 1 . C ?  
ATOM   1263 CE3   CE3   . TRP TRP TRP A A 206 206 . -19.053 6.054   86.870  1.00 23.87 1 . C ?  
ATOM   1264 CZ3   CZ3   . TRP TRP TRP A A 206 206 . -19.260 7.430   86.708  1.00 24.56 1 . C ?  
ATOM   1265 CH2   CH2   . TRP TRP TRP A A 206 206 . -19.092 8.314   87.782  1.00 26.54 1 . C ?  
ATOM   1266 CZ2   CZ2   . TRP TRP TRP A A 206 206 . -18.715 7.867   89.028  1.00 21.21 1 . C ?  
ATOM   1267 C     C     . TRP TRP TRP A A 206 206 . -15.960 2.570   87.980  1.00 27.38 1 . C ?  
ATOM   1268 O     O     . TRP TRP TRP A A 206 206 . -15.986 1.798   88.934  1.00 28.49 1 . O ?  
ATOM   1269 N     N     . ASN ASN ASN A A 207 207 . -14.926 3.349   87.689  1.00 25.19 1 . N ?  
ATOM   1270 CA    CA    . ASN ASN ASN A A 207 207 . -13.727 3.430   88.513  1.00 25.36 1 . C ?  
ATOM   1271 CB    CB    . ASN ASN ASN A A 207 207 . -12.547 2.805   87.774  1.00 29.29 1 . C ?  
ATOM   1272 CG    CG    . ASN ASN ASN A A 207 207 . -11.312 2.672   88.635  1.00 26.90 1 . C ?  
ATOM   1273 OD1   OD1   . ASN ASN ASN A A 207 207 . -11.225 3.246   89.719  1.00 27.93 1 . O ?  
ATOM   1274 ND2   ND2   . ASN ASN ASN A A 207 207 . -10.342 1.915   88.147  1.00 33.35 1 . N ?  
ATOM   1275 C     C     . ASN ASN ASN A A 207 207 . -13.465 4.900   88.843  1.00 27.54 1 . C ?  
ATOM   1276 O     O     . ASN ASN ASN A A 207 207 . -12.885 5.632   88.032  1.00 26.52 1 . O ?  
ATOM   1277 N     N     . PRO PRO PRO A A 208 208 . -13.920 5.352   90.020  1.00 26.57 1 . N ?  
ATOM   1278 CA    CA    . PRO PRO PRO A A 208 208 . -13.846 6.793   90.291  1.00 26.53 1 . C ?  
ATOM   1279 CB    CB    . PRO PRO PRO A A 208 208 . -14.532 6.933   91.652  1.00 27.49 1 . C ?  
ATOM   1280 CG    CG    . PRO PRO PRO A A 208 208 . -14.397 5.582   92.276  1.00 28.51 1 . C ?  
ATOM   1281 CD    CD    . PRO PRO PRO A A 208 208 . -14.502 4.606   91.148  1.00 25.48 1 . C ?  
ATOM   1282 C     C     . PRO PRO PRO A A 208 208 . -12.401 7.300   90.327  1.00 23.86 1 . C ?  
ATOM   1283 O     O     . PRO PRO PRO A A 208 208 . -12.160 8.462   89.994  1.00 26.85 1 . O ?  
ATOM   1284 N     N     . ALA ALA ALA A A 209 209 . -11.462 6.426   90.674  1.00 29.19 1 . N ?  
ATOM   1285 CA    CA    . ALA ALA ALA A A 209 209 . -10.044 6.780   90.673  1.00 27.87 1 . C ?  
ATOM   1286 CB    CB    . ALA ALA ALA A A 209 209 . -9.221  5.664   91.322  1.00 29.14 1 . C ?  
ATOM   1287 C     C     . ALA ALA ALA A A 209 209 . -9.523  7.072   89.255  1.00 34.75 1 . C ?  
ATOM   1288 O     O     . ALA ALA ALA A A 209 209 . -8.474  7.694   89.106  1.00 32.73 1 . O ?  
ATOM   1289 N     N     . ASP ASP ASP A A 210 210 . -10.260 6.643   88.222  1.00 31.16 1 . N ?  
ATOM   1290 CA    CA    . ASP ASP ASP A A 210 210 . -9.834  6.835   86.832  1.00 29.94 1 . C ?  
ATOM   1291 CB    CB    . ASP ASP ASP A A 210 210 . -9.979  5.522   86.039  1.00 26.66 1 . C ?  
ATOM   1292 CG    CG    . ASP ASP ASP A A 210 210 . -8.792  4.584   86.221  1.00 33.65 1 . C ?  
ATOM   1293 OD1   OD1   . ASP ASP ASP A A 210 210 . -7.740  5.029   86.729  1.00 38.17 1 . O ?  
ATOM   1294 OD2   OD2   . ASP ASP ASP A A 210 210 . -8.903  3.397   85.855  1.00 33.60 1 . O ?  
ATOM   1295 C     C     . ASP ASP ASP A A 210 210 . -10.596 7.948   86.095  1.00 31.93 1 . C ?  
ATOM   1296 O     O     . ASP ASP ASP A A 210 210 . -10.316 8.220   84.925  1.00 30.45 1 . O ?  
ATOM   1297 N     N     . LEU LEU LEU A A 211 211 . -11.545 8.599   86.767  1.00 30.40 1 . N ?  
ATOM   1298 CA    CA    . LEU LEU LEU A A 211 211 . -12.410 9.573   86.101  1.00 27.82 1 . C ?  
ATOM   1299 CB    CB    . LEU LEU LEU A A 211 211 . -13.442 10.125  87.083  1.00 29.56 1 . C ?  
ATOM   1300 CG    CG    . LEU LEU LEU A A 211 211 . -14.525 9.155   87.556  1.00 26.01 1 . C ?  
ATOM   1301 CD1   CD1   . LEU LEU LEU A A 211 211 . -15.446 9.879   88.532  1.00 27.34 1 . C ?  
ATOM   1302 CD2   CD2   . LEU LEU LEU A A 211 211 . -15.323 8.577   86.379  1.00 31.22 1 . C ?  
ATOM   1303 C     C     . LEU LEU LEU A A 211 211 . -11.656 10.742  85.455  1.00 30.76 1 . C ?  
ATOM   1304 O     O     . LEU LEU LEU A A 211 211 . -11.979 11.147  84.340  1.00 27.37 1 . O ?  
ATOM   1305 N     N     . SER SER SER A A 212 212 . -10.657 11.284  86.148  1.00 28.06 1 . N ?  
ATOM   1306 CA    CA    . SER SER SER A A 212 212 . -9.932  12.447  85.644  1.00 28.05 1 . C ?  
ATOM   1307 CB    CB    . SER SER SER A A 212 212 . -9.051  13.053  86.755  1.00 26.87 1 . C ?  
ATOM   1308 OG    OG    . SER SER SER A A 212 212 . -8.163  12.091  87.282  1.00 31.59 1 . O ?  
ATOM   1309 C     C     . SER SER SER A A 212 212 . -9.081  12.105  84.408  1.00 29.86 1 . C ?  
ATOM   1310 O     O     . SER SER SER A A 212 212 . -8.614  12.999  83.703  1.00 31.87 1 . O ?  
ATOM   1311 N     N     . LEU LEU LEU A A 213 213 . -8.886  10.816  84.140  1.00 24.59 1 . N ?  
ATOM   1312 CA    CA    . LEU LEU LEU A A 213 213 . -8.109  10.397  82.973  1.00 26.04 1 . C ?  
ATOM   1313 CB    CB    . LEU LEU LEU A A 213 213 . -7.270  9.186   83.305  1.00 26.42 1 . C ?  
ATOM   1314 CG    CG    . LEU LEU LEU A A 213 213 . -6.278  9.319   84.453  1.00 28.91 1 . C ?  
ATOM   1315 CD1   CD1   . LEU LEU LEU A A 213 213 . -5.653  7.966   84.677  1.00 30.32 1 . C ?  
ATOM   1316 CD2   CD2   . LEU LEU LEU A A 213 213 . -5.227  10.357  84.113  1.00 31.52 1 . C ?  
ATOM   1317 C     C     . LEU LEU LEU A A 213 213 . -8.973  10.071  81.759  1.00 27.51 1 . C ?  
ATOM   1318 O     O     . LEU LEU LEU A A 213 213 . -8.449  9.825   80.660  1.00 25.93 1 . O ?  
ATOM   1319 N     N     . MET MET MET A A 214 214 . -10.287 10.057  81.966  1.00 28.97 1 . N ?  
ATOM   1320 CA    CA    . MET MET MET A A 214 214 . -11.218 9.647   80.917  1.00 27.63 1 . C ?  
ATOM   1321 CB    CB    . MET MET MET A A 214 214 . -12.426 8.922   81.509  1.00 24.22 1 . C ?  
ATOM   1322 CG    CG    . MET MET MET A A 214 214 . -12.111 7.632   82.229  1.00 26.80 1 . C ?  
ATOM   1323 SD    SD    . MET MET MET A A 214 214 . -13.639 6.866   82.826  1.00 30.58 1 . S ?  
ATOM   1324 CE    CE    . MET MET MET A A 214 214 . -12.992 5.629   83.943  1.00 25.60 1 . C ?  
ATOM   1325 C     C     . MET MET MET A A 214 214 . -11.708 10.820  80.098  1.00 26.00 1 . C ?  
ATOM   1326 O     O     . MET MET MET A A 214 214 . -11.981 11.893  80.638  1.00 26.31 1 . O ?  
ATOM   1327 N     N     . ALA ALA ALA A A 215 215 . -11.843 10.598  78.793  1.00 23.12 1 . N ?  
ATOM   1328 CA    CA    . ALA ALA ALA A A 215 215 . -12.454 11.580  77.921  1.00 23.70 1 . C ?  
ATOM   1329 CB    CB    . ALA ALA ALA A A 215 215 . -12.536 11.048  76.497  1.00 27.21 1 . C ?  
ATOM   1330 C     C     . ALA ALA ALA A A 215 215 . -13.849 11.942  78.455  1.00 28.42 1 . C ?  
ATOM   1331 O     O     . ALA ALA ALA A A 215 215 . -14.229 13.106  78.486  1.00 28.64 1 . O ?  
ATOM   1332 N     N     . LEU LEU LEU A A 216 216 . -14.588 10.923  78.889  1.00 26.32 1 . N ?  
ATOM   1333 CA    CA    . LEU LEU LEU A A 216 216 . -15.950 11.059  79.414  1.00 28.53 1 . C ?  
ATOM   1334 CB    CB    . LEU LEU LEU A A 216 216 . -17.019 10.900  78.320  1.00 25.44 1 . C ?  
ATOM   1335 CG    CG    . LEU LEU LEU A A 216 216 . -17.162 11.801  77.108  1.00 37.80 1 . C ?  
ATOM   1336 CD2   CD2   . LEU LEU LEU A A 216 216 . -17.550 13.204  77.542  1.00 34.85 1 . C ?  
ATOM   1337 CD1   CD1   . LEU LEU LEU A A 216 216 . -18.239 11.199  76.206  1.00 33.65 1 . C ?  
ATOM   1338 C     C     . LEU LEU LEU A A 216 216 . -16.197 9.980   80.452  1.00 24.02 1 . C ?  
ATOM   1339 O     O     . LEU LEU LEU A A 216 216 . -15.739 8.849   80.288  1.00 24.14 1 . O ?  
ATOM   1340 N     N     . PRO PRO PRO A A 217 217 . -16.962 10.300  81.498  1.00 24.99 1 . N ?  
ATOM   1341 CA    CA    . PRO PRO PRO A A 217 217 . -17.239 9.253   82.494  1.00 24.44 1 . C ?  
ATOM   1342 CB    CB    . PRO PRO PRO A A 217 217 . -17.750 10.050  83.699  1.00 25.44 1 . C ?  
ATOM   1343 CG    CG    . PRO PRO PRO A A 217 217 . -18.407 11.254  83.086  1.00 26.69 1 . C ?  
ATOM   1344 CD    CD    . PRO PRO PRO A A 217 217 . -17.657 11.568  81.796  1.00 23.56 1 . C ?  
ATOM   1345 C     C     . PRO PRO PRO A A 217 217 . -18.292 8.249   81.968  1.00 23.09 1 . C ?  
ATOM   1346 O     O     . PRO PRO PRO A A 217 217 . -19.233 8.647   81.308  1.00 24.98 1 . O ?  
ATOM   1347 N     N     . PRO PRO PRO A A 218 218 . -18.130 6.949   82.251  1.00 25.21 1 . N ?  
ATOM   1348 CA    CA    . PRO PRO PRO A A 218 218 . -19.087 5.992   81.664  1.00 26.83 1 . C ?  
ATOM   1349 CB    CB    . PRO PRO PRO A A 218 218 . -18.544 4.625   82.110  1.00 27.28 1 . C ?  
ATOM   1350 CG    CG    . PRO PRO PRO A A 218 218 . -17.689 4.909   83.287  1.00 24.85 1 . C ?  
ATOM   1351 CD    CD    . PRO PRO PRO A A 218 218 . -17.102 6.283   83.069  1.00 23.30 1 . C ?  
ATOM   1352 C     C     . PRO PRO PRO A A 218 218 . -20.526 6.189   82.159  1.00 25.84 1 . C ?  
ATOM   1353 O     O     . PRO PRO PRO A A 218 218 . -20.705 6.625   83.299  1.00 25.96 1 . O ?  
ATOM   1354 N     N     . CYS CYS CYS A A 219 219 . -21.517 5.904   81.309  1.00 23.28 1 . N ?  
ATOM   1355 CA    CA    . CYS CYS CYS A A 219 219 . -22.929 5.952   81.700  1.00 24.38 1 . C ?  
ATOM   1356 CB    CB    . CYS CYS CYS A A 219 219 . -23.822 6.485   80.562  1.00 26.89 1 . C ?  
ATOM   1357 SG    SG    . CYS CYS CYS A A 219 219 . -23.571 8.191   80.100  1.00 43.58 1 . S ?  
ATOM   1358 C     C     . CYS CYS CYS A A 219 219 . -23.416 4.556   82.080  1.00 23.45 1 . C ?  
ATOM   1359 O     O     . CYS CYS CYS A A 219 219 . -24.316 4.404   82.901  1.00 22.38 1 . O ?  
ATOM   1360 N     N     . HIS HIS HIS A A 220 220 . -22.851 3.541   81.436  1.00 25.53 1 . N ?  
ATOM   1361 CA    CA    . HIS HIS HIS A A 220 220 . -23.220 2.153   81.739  1.00 27.23 1 . C ?  
ATOM   1362 CB    CB    . HIS HIS HIS A A 220 220 . -23.137 1.303   80.495  1.00 28.78 1 . C ?  
ATOM   1363 CG    CG    . HIS HIS HIS A A 220 220 . -23.814 1.930   79.329  1.00 27.11 1 . C ?  
ATOM   1364 ND1   ND1   . HIS HIS HIS A A 220 220 . -23.180 2.130   78.122  1.00 30.21 1 . N ?  
ATOM   1365 CE1   CE1   . HIS HIS HIS A A 220 220 . -24.018 2.720   77.287  1.00 33.95 1 . C ?  
ATOM   1366 NE2   NE2   . HIS HIS HIS A A 220 220 . -25.161 2.933   77.918  1.00 31.25 1 . N ?  
ATOM   1367 CD2   CD2   . HIS HIS HIS A A 220 220 . -25.056 2.456   79.201  1.00 27.25 1 . C ?  
ATOM   1368 C     C     . HIS HIS HIS A A 220 220 . -22.310 1.618   82.810  1.00 24.94 1 . C ?  
ATOM   1369 O     O     . HIS HIS HIS A A 220 220 . -21.167 1.237   82.530  1.00 29.50 1 . O ?  
ATOM   1370 N     N     . LEU LEU LEU A A 221 221 . -22.816 1.595   84.038  1.00 21.47 1 . N ?  
ATOM   1371 CA    CA    . LEU LEU LEU A A 221 221 . -21.943 1.446   85.193  1.00 23.87 1 . C ?  
ATOM   1372 CB    CB    . LEU LEU LEU A A 221 221 . -22.610 1.989   86.447  1.00 23.50 1 . C ?  
ATOM   1373 CG    CG    . LEU LEU LEU A A 221 221 . -22.867 3.495   86.384  1.00 24.47 1 . C ?  
ATOM   1374 CD1   CD1   . LEU LEU LEU A A 221 221 . -22.944 4.064   87.799  1.00 26.12 1 . C ?  
ATOM   1375 CD2   CD2   . LEU LEU LEU A A 221 221 . -21.781 4.182   85.561  1.00 25.86 1 . C ?  
ATOM   1376 C     C     . LEU LEU LEU A A 221 221 . -21.549 0.002   85.402  1.00 27.05 1 . C ?  
ATOM   1377 O     O     . LEU LEU LEU A A 221 221 . -20.393 -0.289  85.693  1.00 28.17 1 . O ?  
ATOM   1378 N     N     . LEU LEU LEU A A 222 222 . -22.513 -0.900  85.262  1.00 22.01 1 . N ?  
ATOM   1379 CA    CA    . LEU LEU LEU A A 222 222 . -22.184 -2.312  85.344  1.00 23.83 1 . C ?  
ATOM   1380 CB    CB    . LEU LEU LEU A A 222 222 . -21.957 -2.718  86.791  1.00 25.56 1 . C ?  
ATOM   1381 CG    CG    . LEU LEU LEU A A 222 222 . -23.008 -2.493  87.875  1.00 29.91 1 . C ?  
ATOM   1382 CD1   CD1   . LEU LEU LEU A A 222 222 . -24.126 -3.537  87.821  1.00 29.20 1 . C ?  
ATOM   1383 CD2   CD2   . LEU LEU LEU A A 222 222 . -22.273 -2.566  89.225  1.00 26.68 1 . C ?  
ATOM   1384 C     C     . LEU LEU LEU A A 222 222 . -23.228 -3.206  84.738  1.00 21.79 1 . C ?  
ATOM   1385 O     O     . LEU LEU LEU A A 222 222 . -24.376 -2.827  84.553  1.00 24.58 1 . O ?  
ATOM   1386 N     N     . CYS CYS CYS A A 223 223 . -22.824 -4.414  84.426  1.00 23.76 1 . N ?  
ATOM   1387 CA    CA    . CYS CYS CYS A A 223 223 . -23.802 -5.387  84.013  1.00 21.13 1 . C ?  
ATOM   1388 CB    CB    . CYS CYS CYS A A 223 223 . -23.659 -5.725  82.523  1.00 26.52 1 . C ?  
ATOM   1389 SG    SG    . CYS CYS CYS A A 223 223 . -21.988 -6.066  81.934  1.00 29.57 1 . S ?  
ATOM   1390 C     C     . CYS CYS CYS A A 223 223 . -23.654 -6.604  84.907  1.00 22.10 1 . C ?  
ATOM   1391 O     O     . CYS CYS CYS A A 223 223 . -22.552 -6.930  85.375  1.00 21.73 1 . O ?  
ATOM   1392 N     N     . GLN GLN GLN A A 224 224 . -24.781 -7.238  85.200  1.00 20.46 1 . N ?  
ATOM   1393 CA    CA    . GLN GLN GLN A A 224 224 . -24.771 -8.469  85.962  1.00 17.24 1 . C ?  
ATOM   1394 CB    CB    . GLN GLN GLN A A 224 224 . -25.481 -8.313  87.316  1.00 16.64 1 . C ?  
ATOM   1395 CG    CG    . GLN GLN GLN A A 224 224 . -25.533 -9.630  88.129  1.00 20.14 1 . C ?  
ATOM   1396 CD    CD    . GLN GLN GLN A A 224 224 . -26.125 -9.469  89.533  1.00 23.40 1 . C ?  
ATOM   1397 OE1   OE1   . GLN GLN GLN A A 224 224 . -26.702 -8.432  89.866  1.00 18.78 1 . O ?  
ATOM   1398 NE2   NE2   . GLN GLN GLN A A 224 224 . -25.985 -10.503 90.352  1.00 20.12 1 . N ?  
ATOM   1399 C     C     . GLN GLN GLN A A 224 224 . -25.444 -9.543  85.130  1.00 20.67 1 . C ?  
ATOM   1400 O     O     . GLN GLN GLN A A 224 224 . -26.400 -9.262  84.405  1.00 19.92 1 . O ?  
ATOM   1401 N     N     . PHE PHE PHE A A 225 225 . -24.947 -10.770 85.229  1.00 20.43 1 . N ?  
ATOM   1402 CA    CA    . PHE PHE PHE A A 225 225 . -25.505 -11.870 84.451  1.00 19.83 1 . C ?  
ATOM   1403 CB    CB    . PHE PHE PHE A A 225 225 . -24.460 -12.426 83.476  1.00 18.40 1 . C ?  
ATOM   1404 CG    CG    . PHE PHE PHE A A 225 225 . -24.008 -11.402 82.481  1.00 22.48 1 . C ?  
ATOM   1405 CD1   CD1   . PHE PHE PHE A A 225 225 . -22.950 -10.553 82.780  1.00 24.99 1 . C ?  
ATOM   1406 CE1   CE1   . PHE PHE PHE A A 225 225 . -22.556 -9.559  81.899  1.00 22.34 1 . C ?  
ATOM   1407 CZ    CZ    . PHE PHE PHE A A 225 225 . -23.230 -9.391  80.706  1.00 22.74 1 . C ?  
ATOM   1408 CE2   CE2   . PHE PHE PHE A A 225 225 . -24.304 -10.219 80.389  1.00 24.25 1 . C ?  
ATOM   1409 CD2   CD2   . PHE PHE PHE A A 225 225 . -24.698 -11.219 81.293  1.00 21.25 1 . C ?  
ATOM   1410 C     C     . PHE PHE PHE A A 225 225 . -26.044 -12.942 85.362  1.00 20.93 1 . C ?  
ATOM   1411 O     O     . PHE PHE PHE A A 225 225 . -25.657 -13.051 86.530  1.00 21.42 1 . O ?  
ATOM   1412 N     N     . TYR TYR TYR A A 226 226 . -26.962 -13.726 84.815  1.00 22.16 1 . N ?  
ATOM   1413 CA    CA    . TYR TYR TYR A A 226 226 . -27.752 -14.653 85.605  1.00 20.05 1 . C ?  
ATOM   1414 CB    CB    . TYR TYR TYR A A 226 226 . -28.990 -13.928 86.142  1.00 20.63 1 . C ?  
ATOM   1415 CG    CG    . TYR TYR TYR A A 226 226 . -30.024 -14.755 86.871  1.00 23.02 1 . C ?  
ATOM   1416 CD1   CD1   . TYR TYR TYR A A 226 226 . -31.101 -15.310 86.185  1.00 24.16 1 . C ?  
ATOM   1417 CE1   CE1   . TYR TYR TYR A A 226 226 . -32.064 -16.047 86.838  1.00 24.37 1 . C ?  
ATOM   1418 CZ    CZ    . TYR TYR TYR A A 226 226 . -31.969 -16.241 88.198  1.00 27.46 1 . C ?  
ATOM   1419 OH    OH    . TYR TYR TYR A A 226 226 . -32.943 -16.981 88.836  1.00 24.10 1 . O ?  
ATOM   1420 CE2   CE2   . TYR TYR TYR A A 226 226 . -30.910 -15.686 88.921  1.00 25.03 1 . C ?  
ATOM   1421 CD2   CD2   . TYR TYR TYR A A 226 226 . -29.946 -14.952 88.249  1.00 22.69 1 . C ?  
ATOM   1422 C     C     . TYR TYR TYR A A 226 226 . -28.120 -15.836 84.725  1.00 21.32 1 . C ?  
ATOM   1423 O     O     . TYR TYR TYR A A 226 226 . -28.563 -15.650 83.600  1.00 21.34 1 . O ?  
ATOM   1424 N     N     . VAL VAL VAL A A 227 227 . -27.915 -17.040 85.241  1.00 21.49 1 . N ?  
ATOM   1425 CA    CA    . VAL VAL VAL A A 227 227 . -28.172 -18.258 84.486  1.00 23.21 1 . C ?  
ATOM   1426 CB    CB    . VAL VAL VAL A A 227 227 . -26.902 -19.112 84.320  1.00 22.44 1 . C ?  
ATOM   1427 CG1   CG1   . VAL VAL VAL A A 227 227 . -27.199 -20.368 83.457  1.00 23.80 1 . C ?  
ATOM   1428 CG2   CG2   . VAL VAL VAL A A 227 227 . -25.796 -18.304 83.710  1.00 21.59 1 . C ?  
ATOM   1429 C     C     . VAL VAL VAL A A 227 227 . -29.230 -19.096 85.180  1.00 23.60 1 . C ?  
ATOM   1430 O     O     . VAL VAL VAL A A 227 227 . -29.107 -19.396 86.366  1.00 27.01 1 . O ?  
ATOM   1431 N     N     . ALA ALA ALA A A 228 228 . -30.272 -19.462 84.443  1.00 25.38 1 . N ?  
ATOM   1432 CA    CA    . ALA ALA ALA A A 228 228 . -31.297 -20.366 84.958  1.00 31.90 1 . C ?  
ATOM   1433 CB    CB    . ALA ALA ALA A A 228 228 . -32.309 -19.601 85.820  1.00 28.44 1 . C ?  
ATOM   1434 C     C     . ALA ALA ALA A A 228 228 . -31.995 -21.089 83.805  1.00 31.92 1 . C ?  
ATOM   1435 O     O     . ALA ALA ALA A A 228 228 . -32.331 -20.476 82.785  1.00 30.14 1 . O ?  
ATOM   1436 N     N     . ASP ASP ASP A A 229 229 . -32.191 -22.395 83.966  1.00 32.95 1 . N ?  
ATOM   1437 CA    CA    . ASP ASP ASP A A 229 229 . -32.899 -23.201 82.968  1.00 34.78 1 . C ?  
ATOM   1438 CB    CB    . ASP ASP ASP A A 229 229 . -34.380 -22.813 82.917  1.00 37.36 1 . C ?  
ATOM   1439 CG    CG    . ASP ASP ASP A A 229 229 . -35.038 -22.824 84.288  1.00 50.15 1 . C ?  
ATOM   1440 OD1   OD1   . ASP ASP ASP A A 229 229 . -34.949 -23.860 84.988  1.00 49.14 1 . O ?  
ATOM   1441 OD2   OD2   . ASP ASP ASP A A 229 229 . -35.631 -21.785 84.671  1.00 49.03 1 . O ?  
ATOM   1442 C     C     . ASP ASP ASP A A 229 229 . -32.275 -23.056 81.577  1.00 30.40 1 . C ?  
ATOM   1443 O     O     . ASP ASP ASP A A 229 229 . -32.979 -22.873 80.592  1.00 30.23 1 . O ?  
ATOM   1444 N     N     . GLY GLY GLY A A 230 230 . -30.949 -23.103 81.513  1.00 30.81 1 . N ?  
ATOM   1445 CA    CA    . GLY GLY GLY A A 230 230 . -30.241 -22.995 80.249  1.00 32.95 1 . C ?  
ATOM   1446 C     C     . GLY GLY GLY A A 230 230 . -30.320 -21.647 79.541  1.00 33.55 1 . C ?  
ATOM   1447 O     O     . GLY GLY GLY A A 230 230 . -29.911 -21.542 78.383  1.00 28.34 1 . O ?  
ATOM   1448 N     N     . GLU GLU GLU A A 231 231 . -30.836 -20.620 80.218  1.00 29.77 1 . N ?  
ATOM   1449 CA    CA    . GLU GLU GLU A A 231 231 . -30.905 -19.280 79.624  1.00 28.33 1 . C ?  
ATOM   1450 CB    CB    . GLU GLU GLU A A 231 231 . -32.351 -18.757 79.631  1.00 29.82 1 . C ?  
ATOM   1451 CG    CG    . GLU GLU GLU A A 231 231 . -33.339 -19.576 78.794  1.00 34.51 1 . C ?  
ATOM   1452 CD    CD    . GLU GLU GLU A A 231 231 . -34.725 -18.958 78.764  1.00 36.25 1 . C ?  
ATOM   1453 OE1   OE1   . GLU GLU GLU A A 231 231 . -35.467 -19.210 77.795  1.00 39.31 1 . O ?  
ATOM   1454 OE2   OE2   . GLU GLU GLU A A 231 231 . -35.073 -18.210 79.702  1.00 36.80 1 . O ?  
ATOM   1455 C     C     . GLU GLU GLU A A 231 231 . -29.992 -18.277 80.351  1.00 23.53 1 . C ?  
ATOM   1456 O     O     . GLU GLU GLU A A 231 231 . -29.871 -18.309 81.580  1.00 24.28 1 . O ?  
ATOM   1457 N     N     . LEU LEU LEU A A 232 232 . -29.365 -17.393 79.580  1.00 22.49 1 . N ?  
ATOM   1458 CA    CA    . LEU LEU LEU A A 232 232 . -28.525 -16.322 80.117  1.00 27.01 1 . C ?  
ATOM   1459 CB    CB    . LEU LEU LEU A A 232 232 . -27.216 -16.207 79.326  1.00 22.41 1 . C ?  
ATOM   1460 CG    CG    . LEU LEU LEU A A 232 232 . -26.238 -15.118 79.783  1.00 23.16 1 . C ?  
ATOM   1461 CD1   CD1   . LEU LEU LEU A A 232 232 . -25.585 -15.496 81.086  1.00 20.74 1 . C ?  
ATOM   1462 CD2   CD2   . LEU LEU LEU A A 232 232 . -25.191 -14.863 78.688  1.00 22.75 1 . C ?  
ATOM   1463 C     C     . LEU LEU LEU A A 232 232 . -29.255 -14.980 80.086  1.00 24.46 1 . C ?  
ATOM   1464 O     O     . LEU LEU LEU A A 232 232 . -29.706 -14.538 79.026  1.00 22.81 1 . O ?  
ATOM   1465 N     N     . SER SER SER A A 233 233 . -29.348 -14.338 81.249  1.00 23.62 1 . N ?  
ATOM   1466 CA    CA    . SER SER SER A A 233 233 . -29.985 -13.029 81.371  1.00 23.27 1 . C ?  
ATOM   1467 CB    CB    . SER SER SER A A 233 233 . -31.129 -13.074 82.383  1.00 22.07 1 . C ?  
ATOM   1468 OG    OG    . SER SER SER A A 233 233 . -32.221 -13.797 81.853  1.00 27.24 1 . O ?  
ATOM   1469 C     C     . SER SER SER A A 233 233 . -28.961 -11.974 81.780  1.00 21.22 1 . C ?  
ATOM   1470 O     O     . SER SER SER A A 233 233 . -27.889 -12.298 82.290  1.00 23.21 1 . O ?  
ATOM   1471 N     N     . CYS CYS CYS A A 234 234 . -29.303 -10.713 81.551  1.00 20.01 1 . N ?  
ATOM   1472 CA    CA    . CYS CYS CYS A A 234 234 . -28.393 -9.612  81.815  1.00 19.47 1 . C ?  
ATOM   1473 CB    CB    . CYS CYS CYS A A 234 234 . -27.638 -9.227  80.544  1.00 19.76 1 . C ?  
ATOM   1474 SG    SG    . CYS CYS CYS A A 234 234 . -26.738 -7.655  80.630  1.00 22.26 1 . S ?  
ATOM   1475 C     C     . CYS CYS CYS A A 234 234 . -29.163 -8.409  82.346  1.00 21.20 1 . C ?  
ATOM   1476 O     O     . CYS CYS CYS A A 234 234 . -30.202 -8.029  81.793  1.00 18.79 1 . O ?  
ATOM   1477 N     N     . GLN GLN GLN A A 235 235 . -28.660 -7.818  83.423  1.00 20.28 1 . N ?  
ATOM   1478 CA    CA    . GLN GLN GLN A A 235 235 . -29.212 -6.549  83.880  1.00 17.69 1 . C ?  
ATOM   1479 CB    CB    . GLN GLN GLN A A 235 235 . -29.765 -6.641  85.311  1.00 18.47 1 . C ?  
ATOM   1480 CG    CG    . GLN GLN GLN A A 235 235 . -30.224 -5.257  85.857  1.00 18.58 1 . C ?  
ATOM   1481 CD    CD    . GLN GLN GLN A A 235 235 . -31.104 -5.334  87.106  1.00 21.73 1 . C ?  
ATOM   1482 OE1   OE1   . GLN GLN GLN A A 235 235 . -31.885 -4.422  87.374  1.00 22.74 1 . O ?  
ATOM   1483 NE2   NE2   . GLN GLN GLN A A 235 235 . -30.956 -6.400  87.888  1.00 21.68 1 . N ?  
ATOM   1484 C     C     . GLN GLN GLN A A 235 235 . -28.123 -5.489  83.777  1.00 18.00 1 . C ?  
ATOM   1485 O     O     . GLN GLN GLN A A 235 235 . -26.980 -5.704  84.208  1.00 20.72 1 . O ?  
ATOM   1486 N     N     . LEU LEU LEU A A 236 236 . -28.483 -4.364  83.171  1.00 19.22 1 . N ?  
ATOM   1487 CA    CA    . LEU LEU LEU A A 236 236 . -27.601 -3.210  83.052  1.00 19.63 1 . C ?  
ATOM   1488 CB    CB    . LEU LEU LEU A A 236 236 . -27.636 -2.649  81.630  1.00 21.47 1 . C ?  
ATOM   1489 CG    CG    . LEU LEU LEU A A 236 236 . -27.034 -1.254  81.423  1.00 23.17 1 . C ?  
ATOM   1490 CD1   CD1   . LEU LEU LEU A A 236 236 . -25.516 -1.265  81.650  1.00 20.68 1 . C ?  
ATOM   1491 CD2   CD2   . LEU LEU LEU A A 236 236 . -27.386 -0.719  80.017  1.00 19.94 1 . C ?  
ATOM   1492 C     C     . LEU LEU LEU A A 236 236 . -28.025 -2.128  84.028  1.00 19.83 1 . C ?  
ATOM   1493 O     O     . LEU LEU LEU A A 236 236 . -29.203 -1.767  84.060  1.00 20.00 1 . O ?  
ATOM   1494 N     N     . TYR TYR TYR A A 237 237 . -27.081 -1.613  84.821  1.00 20.97 1 . N ?  
ATOM   1495 CA    CA    . TYR TYR TYR A A 237 237 . -27.319 -0.373  85.569  1.00 19.34 1 . C ?  
ATOM   1496 CB    CB    . TYR TYR TYR A A 237 237 . -26.719 -0.373  86.996  1.00 22.22 1 . C ?  
ATOM   1497 CG    CG    . TYR TYR TYR A A 237 237 . -27.210 0.863   87.732  1.00 17.65 1 . C ?  
ATOM   1498 CD1   CD1   . TYR TYR TYR A A 237 237 . -28.399 0.825   88.457  1.00 20.79 1 . C ?  
ATOM   1499 CE1   CE1   . TYR TYR TYR A A 237 237 . -28.903 1.971   89.096  1.00 20.81 1 . C ?  
ATOM   1500 CZ    CZ    . TYR TYR TYR A A 237 237 . -28.232 3.174   88.980  1.00 21.09 1 . C ?  
ATOM   1501 OH    OH    . TYR TYR TYR A A 237 237 . -28.754 4.302   89.616  1.00 22.99 1 . O ?  
ATOM   1502 CE2   CE2   . TYR TYR TYR A A 237 237 . -27.048 3.244   88.251  1.00 19.70 1 . C ?  
ATOM   1503 CD2   CD2   . TYR TYR TYR A A 237 237 . -26.546 2.083   87.624  1.00 21.24 1 . C ?  
ATOM   1504 C     C     . TYR TYR TYR A A 237 237 . -26.719 0.779   84.776  1.00 19.36 1 . C ?  
ATOM   1505 O     O     . TYR TYR TYR A A 237 237 . -25.497 0.886   84.655  1.00 21.14 1 . O ?  
ATOM   1506 N     N     . GLN GLN GLN A A 238 238 . -27.584 1.637   84.252  1.00 18.73 1 . N ?  
ATOM   1507 CA    CA    . GLN GLN GLN A A 238 238 . -27.169 2.834   83.539  1.00 22.29 1 . C ?  
ATOM   1508 CB    CB    . GLN GLN GLN A A 238 238 . -27.819 2.862   82.154  1.00 23.24 1 . C ?  
ATOM   1509 CG    CG    . GLN GLN GLN A A 238 238 . -27.521 4.102   81.337  1.00 19.46 1 . C ?  
ATOM   1510 CD    CD    . GLN GLN GLN A A 238 238 . -28.067 3.966   79.923  1.00 22.55 1 . C ?  
ATOM   1511 OE1   OE1   . GLN GLN GLN A A 238 238 . -28.553 2.900   79.543  1.00 22.43 1 . O ?  
ATOM   1512 NE2   NE2   . GLN GLN GLN A A 238 238 . -27.977 5.031   79.140  1.00 20.32 1 . N ?  
ATOM   1513 C     C     . GLN GLN GLN A A 238 238 . -27.533 4.102   84.333  1.00 20.71 1 . C ?  
ATOM   1514 O     O     . GLN GLN GLN A A 238 238 . -28.710 4.403   84.547  1.00 21.40 1 . O ?  
ATOM   1515 N     N     . ARG ARG ARG A A 239 239 . -26.518 4.839   84.765  1.00 20.17 1 . N ?  
ATOM   1516 CA    CA    . ARG ARG ARG A A 239 239 . -26.730 5.983   85.670  1.00 19.51 1 . C ?  
ATOM   1517 CB    CB    . ARG ARG ARG A A 239 239 . -25.393 6.466   86.256  1.00 18.28 1 . C ?  
ATOM   1518 CG    CG    . ARG ARG ARG A A 239 239 . -24.411 7.019   85.180  1.00 19.70 1 . C ?  
ATOM   1519 CD    CD    . ARG ARG ARG A A 239 239 . -23.251 7.903   85.726  1.00 21.37 1 . C ?  
ATOM   1520 NE    NE    . ARG ARG ARG A A 239 239 . -22.418 8.340   84.601  1.00 19.85 1 . N ?  
ATOM   1521 CZ    CZ    . ARG ARG ARG A A 239 239 . -22.667 9.413   83.850  1.00 22.30 1 . C ?  
ATOM   1522 NH1   NH1   . ARG ARG ARG A A 239 239 . -23.684 10.215  84.144  1.00 20.89 1 . N ?  
ATOM   1523 NH2   NH2   . ARG ARG ARG A A 239 239 . -21.878 9.697   82.818  1.00 21.80 1 . N ?  
ATOM   1524 C     C     . ARG ARG ARG A A 239 239 . -27.421 7.147   84.969  1.00 19.25 1 . C ?  
ATOM   1525 O     O     . ARG ARG ARG A A 239 239 . -28.034 7.995   85.618  1.00 22.31 1 . O ?  
ATOM   1526 N     N     . SER SER SER A A 240 240 . -27.323 7.188   83.644  1.00 21.44 1 . N ?  
ATOM   1527 CA    CA    . SER SER SER A A 240 240 . -27.773 8.356   82.893  1.00 20.37 1 . C ?  
ATOM   1528 CB    CB    . SER SER SER A A 240 240 . -26.644 9.387   82.798  1.00 21.60 1 . C ?  
ATOM   1529 OG    OG    . SER SER SER A A 240 240 . -27.036 10.549  82.092  1.00 23.26 1 . O ?  
ATOM   1530 C     C     . SER SER SER A A 240 240 . -28.234 7.942   81.506  1.00 22.83 1 . C ?  
ATOM   1531 O     O     . SER SER SER A A 240 240 . -27.477 7.340   80.739  1.00 22.07 1 . O ?  
ATOM   1532 N     N     . GLY GLY GLY A A 241 241 . -29.482 8.250   81.187  1.00 21.07 1 . N ?  
ATOM   1533 CA    CA    . GLY GLY GLY A A 241 241 . -30.048 7.786   79.936  1.00 20.63 1 . C ?  
ATOM   1534 C     C     . GLY GLY GLY A A 241 241 . -30.731 8.892   79.166  1.00 23.36 1 . C ?  
ATOM   1535 O     O     . GLY GLY GLY A A 241 241 . -31.782 9.388   79.584  1.00 21.84 1 . O ?  
ATOM   1536 N     N     . ASP ASP ASP A A 242 242 . -30.117 9.285   78.054  1.00 21.84 1 . N ?  
ATOM   1537 CA    CA    . ASP ASP ASP A A 242 242 . -30.730 10.210  77.098  1.00 24.42 1 . C ?  
ATOM   1538 CB    CB    . ASP ASP ASP A A 242 242 . -29.656 10.831  76.181  1.00 22.28 1 . C ?  
ATOM   1539 CG    CG    . ASP ASP ASP A A 242 242 . -30.229 11.613  74.989  1.00 28.86 1 . C ?  
ATOM   1540 OD1   OD1   . ASP ASP ASP A A 242 242 . -31.456 11.672  74.766  1.00 27.33 1 . O ?  
ATOM   1541 OD2   OD2   . ASP ASP ASP A A 242 242 . -29.411 12.154  74.230  1.00 30.40 1 . O ?  
ATOM   1542 C     C     . ASP ASP ASP A A 242 242 . -31.760 9.393   76.326  1.00 26.34 1 . C ?  
ATOM   1543 O     O     . ASP ASP ASP A A 242 242 . -31.396 8.573   75.474  1.00 23.82 1 . O ?  
ATOM   1544 N     N     . MET MET MET A A 243 243 . -33.037 9.598   76.652  1.00 24.80 1 . N ?  
ATOM   1545 CA    CA    . MET MET MET A A 243 243 . -34.115 8.773   76.102  1.00 24.79 1 . C ?  
ATOM   1546 CB    CB    . MET MET MET A A 243 243 . -35.468 9.142   76.721  1.00 23.70 1 . C ?  
ATOM   1547 CG    CG    . MET MET MET A A 243 243 . -35.571 8.835   78.210  1.00 24.69 1 . C ?  
ATOM   1548 SD    SD    . MET MET MET A A 243 243 . -35.382 7.069   78.573  1.00 27.24 1 . S ?  
ATOM   1549 CE    CE    . MET MET MET A A 243 243 . -36.933 6.412   78.002  1.00 23.84 1 . C ?  
ATOM   1550 C     C     . MET MET MET A A 243 243 . -34.177 8.917   74.598  1.00 25.27 1 . C ?  
ATOM   1551 O     O     . MET MET MET A A 243 243 . -34.543 7.980   73.895  1.00 28.72 1 . O ?  
ATOM   1552 N     N     . GLY GLY GLY A A 244 244 . -33.795 10.091  74.113  1.00 25.63 1 . N ?  
ATOM   1553 CA    CA    . GLY GLY GLY A A 244 244 . -33.844 10.399  72.694  1.00 27.67 1 . C ?  
ATOM   1554 C     C     . GLY GLY GLY A A 244 244 . -32.787 9.699   71.853  1.00 30.95 1 . C ?  
ATOM   1555 O     O     . GLY GLY GLY A A 244 244 . -33.121 8.904   70.978  1.00 32.43 1 . O ?  
ATOM   1556 N     N     . LEU LEU LEU A A 245 245 . -31.512 9.978   72.117  1.00 31.43 1 . N ?  
ATOM   1557 CA    CA    . LEU LEU LEU A A 245 245 . -30.446 9.460   71.262  1.00 32.10 1 . C ?  
ATOM   1558 C     C     . LEU LEU LEU A A 245 245 . -29.734 8.241   71.834  1.00 27.93 1 . C ?  
ATOM   1559 O     O     . LEU LEU LEU A A 245 245 . -29.189 7.435   71.076  1.00 29.47 1 . O ?  
ATOM   1560 CB    CB    . LEU LEU LEU A A 245 245 . -29.400 10.544  70.975  1.00 26.77 1 . C ?  
ATOM   1561 CG    CG    . LEU LEU LEU A A 245 245 . -29.591 11.548  69.831  1.00 41.83 1 . C ?  
ATOM   1562 CD1   CD1   . LEU LEU LEU A A 245 245 . -29.656 10.891  68.457  1.00 41.18 1 . C ?  
ATOM   1563 CD2   CD2   . LEU LEU LEU A A 245 245 . -30.839 12.304  70.070  1.00 39.86 1 . C ?  
ATOM   1564 N     N     . GLY GLY GLY A A 246 246 . -29.731 8.095   73.155  1.00 25.45 1 . N ?  
ATOM   1565 CA    CA    . GLY GLY GLY A A 246 246 . -28.908 7.066   73.787  1.00 23.09 1 . C ?  
ATOM   1566 C     C     . GLY GLY GLY A A 246 246 . -29.598 5.732   74.034  1.00 21.13 1 . C ?  
ATOM   1567 O     O     . GLY GLY GLY A A 246 246 . -29.145 4.689   73.567  1.00 21.92 1 . O ?  
ATOM   1568 N     N     . VAL VAL VAL A A 247 247 . -30.712 5.775   74.758  1.00 21.02 1 . N ?  
ATOM   1569 CA    CA    . VAL VAL VAL A A 247 247 . -31.293 4.574   75.341  1.00 21.89 1 . C ?  
ATOM   1570 CB    CB    . VAL VAL VAL A A 247 247 . -32.515 4.961   76.199  1.00 20.14 1 . C ?  
ATOM   1571 CG1   CG1   . VAL VAL VAL A A 247 247 . -33.379 3.748   76.532  1.00 20.03 1 . C ?  
ATOM   1572 CG2   CG2   . VAL VAL VAL A A 247 247 . -32.012 5.653   77.502  1.00 20.33 1 . C ?  
ATOM   1573 C     C     . VAL VAL VAL A A 247 247 . -31.648 3.440   74.346  1.00 21.56 1 . C ?  
ATOM   1574 O     O     . VAL VAL VAL A A 247 247 . -31.315 2.300   74.622  1.00 23.23 1 . O ?  
ATOM   1575 N     N     . PRO PRO PRO A A 248 248 . -32.288 3.742   73.194  1.00 24.13 1 . N ?  
ATOM   1576 CA    CA    . PRO PRO PRO A A 248 248 . -32.542 2.646   72.238  1.00 22.84 1 . C ?  
ATOM   1577 CB    CB    . PRO PRO PRO A A 248 248 . -33.262 3.355   71.076  1.00 23.73 1 . C ?  
ATOM   1578 CG    CG    . PRO PRO PRO A A 248 248 . -33.873 4.580   71.680  1.00 24.18 1 . C ?  
ATOM   1579 CD    CD    . PRO PRO PRO A A 248 248 . -32.854 5.020   72.717  1.00 23.75 1 . C ?  
ATOM   1580 C     C     . PRO PRO PRO A A 248 248 . -31.256 1.956   71.748  1.00 21.07 1 . C ?  
ATOM   1581 O     O     . PRO PRO PRO A A 248 248 . -31.199 0.729   71.614  1.00 22.10 1 . O ?  
ATOM   1582 N     N     . PHE PHE PHE A A 249 249 . -30.229 2.752   71.490  1.00 21.48 1 . N ?  
ATOM   1583 CA    CA    . PHE PHE PHE A A 249 249 . -28.903 2.243   71.139  1.00 22.41 1 . C ?  
ATOM   1584 CB    CB    . PHE PHE PHE A A 249 249 . -27.975 3.435   70.857  1.00 25.26 1 . C ?  
ATOM   1585 CG    CG    . PHE PHE PHE A A 249 249 . -26.617 3.068   70.306  1.00 26.35 1 . C ?  
ATOM   1586 CD1   CD1   . PHE PHE PHE A A 249 249 . -25.600 2.611   71.147  1.00 21.54 1 . C ?  
ATOM   1587 CE1   CE1   . PHE PHE PHE A A 249 249 . -24.351 2.314   70.650  1.00 24.14 1 . C ?  
ATOM   1588 CZ    CZ    . PHE PHE PHE A A 249 249 . -24.089 2.490   69.297  1.00 26.55 1 . C ?  
ATOM   1589 CE2   CE2   . PHE PHE PHE A A 249 249 . -25.081 2.970   68.458  1.00 24.62 1 . C ?  
ATOM   1590 CD2   CD2   . PHE PHE PHE A A 249 249 . -26.331 3.266   68.964  1.00 24.28 1 . C ?  
ATOM   1591 C     C     . PHE PHE PHE A A 249 249 . -28.347 1.356   72.268  1.00 20.81 1 . C ?  
ATOM   1592 O     O     . PHE PHE PHE A A 249 249 . -27.813 0.266   72.018  1.00 20.70 1 . O ?  
ATOM   1593 N     N     . ASN ASN ASN A A 250 250 . -28.516 1.804   73.511  1.00 21.36 1 . N ?  
ATOM   1594 CA    CA    . ASN ASN ASN A A 250 250 . -27.952 1.092   74.675  1.00 21.85 1 . C ?  
ATOM   1595 CB    CB    . ASN ASN ASN A A 250 250 . -28.036 1.961   75.948  1.00 21.03 1 . C ?  
ATOM   1596 CG    CG    . ASN ASN ASN A A 250 250 . -27.344 3.315   75.787  1.00 25.82 1 . C ?  
ATOM   1597 OD1   OD1   . ASN ASN ASN A A 250 250 . -27.802 4.326   76.313  1.00 26.00 1 . O ?  
ATOM   1598 ND2   ND2   . ASN ASN ASN A A 250 250 . -26.250 3.337   75.044  1.00 25.17 1 . N ?  
ATOM   1599 C     C     . ASN ASN ASN A A 250 250 . -28.646 -0.243  74.919  1.00 21.27 1 . C ?  
ATOM   1600 O     O     . ASN ASN ASN A A 250 250 . -28.006 -1.223  75.313  1.00 20.57 1 . O ?  
ATOM   1601 N     N     . ILE ILE ILE A A 251 251 . -29.959 -0.280  74.705  1.00 19.70 1 . N ?  
ATOM   1602 CA    CA    . ILE ILE ILE A A 251 251 . -30.696 -1.540  74.847  1.00 19.09 1 . C ?  
ATOM   1603 CB    CB    . ILE ILE ILE A A 251 251 . -32.217 -1.361  74.564  1.00 21.60 1 . C ?  
ATOM   1604 CG1   CG1   . ILE ILE ILE A A 251 251 . -32.898 -0.559  75.683  1.00 26.00 1 . C ?  
ATOM   1605 CD1   CD1   . ILE ILE ILE A A 251 251 . -34.083 0.267   75.207  1.00 21.75 1 . C ?  
ATOM   1606 CG2   CG2   . ILE ILE ILE A A 251 251 . -32.916 -2.705  74.402  1.00 21.56 1 . C ?  
ATOM   1607 C     C     . ILE ILE ILE A A 251 251 . -30.086 -2.560  73.883  1.00 21.24 1 . C ?  
ATOM   1608 O     O     . ILE ILE ILE A A 251 251 . -29.820 -3.715  74.239  1.00 19.87 1 . O ?  
ATOM   1609 N     N     . ALA ALA ALA A A 252 252 . -29.837 -2.107  72.663  1.00 22.36 1 . N ?  
ATOM   1610 CA    CA    . ALA ALA ALA A A 252 252 . -29.285 -2.963  71.614  1.00 21.16 1 . C ?  
ATOM   1611 CB    CB    . ALA ALA ALA A A 252 252 . -29.255 -2.204  70.287  1.00 22.28 1 . C ?  
ATOM   1612 C     C     . ALA ALA ALA A A 252 252 . -27.889 -3.481  71.959  1.00 20.11 1 . C ?  
ATOM   1613 O     O     . ALA ALA ALA A A 252 252 . -27.596 -4.656  71.737  1.00 21.66 1 . O ?  
ATOM   1614 N     N     . SER SER SER A A 253 253 . -27.031 -2.612  72.494  1.00 19.93 1 . N ?  
ATOM   1615 CA    CA    . SER SER SER A A 253 253 . -25.662 -2.996  72.866  1.00 19.09 1 . C ?  
ATOM   1616 CB    CB    . SER SER SER A A 253 253 . -24.895 -1.819  73.503  1.00 21.11 1 . C ?  
ATOM   1617 OG    OG    . SER SER SER A A 253 253 . -24.854 -0.708  72.642  1.00 24.51 1 . O ?  
ATOM   1618 C     C     . SER SER SER A A 253 253 . -25.618 -4.148  73.849  1.00 20.93 1 . C ?  
ATOM   1619 O     O     . SER SER SER A A 253 253 . -24.895 -5.120  73.659  1.00 21.89 1 . O ?  
ATOM   1620 N     N     . TYR TYR TYR A A 254 254 . -26.364 -4.026  74.936  1.00 19.68 1 . N ?  
ATOM   1621 CA    CA    . TYR TYR TYR A A 254 254 . -26.244 -5.019  75.984  1.00 19.14 1 . C ?  
ATOM   1622 CB    CB    . TYR TYR TYR A A 254 254 . -26.594 -4.385  77.340  1.00 20.42 1 . C ?  
ATOM   1623 CG    CG    . TYR TYR TYR A A 254 254 . -25.397 -3.605  77.840  1.00 21.88 1 . C ?  
ATOM   1624 CD1   CD1   . TYR TYR TYR A A 254 254 . -25.161 -2.301  77.417  1.00 22.71 1 . C ?  
ATOM   1625 CE1   CE1   . TYR TYR TYR A A 254 254 . -24.032 -1.601  77.842  1.00 20.39 1 . C ?  
ATOM   1626 CZ    CZ    . TYR TYR TYR A A 254 254 . -23.138 -2.216  78.683  1.00 21.53 1 . C ?  
ATOM   1627 OH    OH    . TYR TYR TYR A A 254 254 . -22.021 -1.546  79.104  1.00 27.21 1 . O ?  
ATOM   1628 CE2   CE2   . TYR TYR TYR A A 254 254 . -23.340 -3.519  79.096  1.00 24.65 1 . C ?  
ATOM   1629 CD2   CD2   . TYR TYR TYR A A 254 254 . -24.464 -4.199  78.676  1.00 21.61 1 . C ?  
ATOM   1630 C     C     . TYR TYR TYR A A 254 254 . -27.083 -6.259  75.667  1.00 19.52 1 . C ?  
ATOM   1631 O     O     . TYR TYR TYR A A 254 254 . -26.781 -7.347  76.145  1.00 21.53 1 . O ?  
ATOM   1632 N     N     . SER SER SER A A 255 255 . -28.102 -6.098  74.823  1.00 19.41 1 . N ?  
ATOM   1633 CA    CA    . SER SER SER A A 255 255 . -28.798 -7.254  74.291  1.00 20.61 1 . C ?  
ATOM   1634 CB    CB    . SER SER SER A A 255 255 . -30.056 -6.835  73.519  1.00 20.01 1 . C ?  
ATOM   1635 OG    OG    . SER SER SER A A 255 255 . -30.990 -6.285  74.439  1.00 24.34 1 . O ?  
ATOM   1636 C     C     . SER SER SER A A 255 255 . -27.841 -8.051  73.410  1.00 21.75 1 . C ?  
ATOM   1637 O     O     . SER SER SER A A 255 255 . -27.784 -9.282  73.522  1.00 20.12 1 . O ?  
ATOM   1638 N     N     . LEU LEU LEU A A 256 256 . -27.066 -7.350  72.570  1.00 20.97 1 . N ?  
ATOM   1639 CA    CA    . LEU LEU LEU A A 256 256 . -26.079 -8.013  71.707  1.00 18.61 1 . C ?  
ATOM   1640 CB    CB    . LEU LEU LEU A A 256 256 . -25.414 -7.015  70.753  1.00 19.70 1 . C ?  
ATOM   1641 CG    CG    . LEU LEU LEU A A 256 256 . -24.343 -7.566  69.800  1.00 19.75 1 . C ?  
ATOM   1642 CD1   CD1   . LEU LEU LEU A A 256 256 . -24.883 -8.725  68.946  1.00 18.74 1 . C ?  
ATOM   1643 CD2   CD2   . LEU LEU LEU A A 256 256 . -23.810 -6.431  68.916  1.00 22.89 1 . C ?  
ATOM   1644 C     C     . LEU LEU LEU A A 256 256 . -25.027 -8.720  72.546  1.00 25.11 1 . C ?  
ATOM   1645 O     O     . LEU LEU LEU A A 256 256 . -24.696 -9.881  72.293  1.00 22.07 1 . O ?  
ATOM   1646 N     N     . LEU LEU LEU A A 257 257 . -24.518 -8.028  73.566  1.00 21.40 1 . N ?  
ATOM   1647 CA    CA    . LEU LEU LEU A A 257 257 . -23.519 -8.620  74.428  1.00 21.79 1 . C ?  
ATOM   1648 CB    CB    . LEU LEU LEU A A 257 257 . -23.133 -7.649  75.560  1.00 19.16 1 . C ?  
ATOM   1649 CG    CG    . LEU LEU LEU A A 257 257 . -22.139 -8.177  76.596  1.00 21.71 1 . C ?  
ATOM   1650 CD1   CD1   . LEU LEU LEU A A 257 257 . -20.807 -8.474  75.927  1.00 22.09 1 . C ?  
ATOM   1651 CD2   CD2   . LEU LEU LEU A A 257 257 . -21.938 -7.194  77.776  1.00 19.52 1 . C ?  
ATOM   1652 C     C     . LEU LEU LEU A A 257 257 . -24.026 -9.938  75.010  1.00 23.04 1 . C ?  
ATOM   1653 O     O     . LEU LEU LEU A A 257 257 . -23.288 -10.925 75.088  1.00 22.96 1 . O ?  
ATOM   1654 N     N     . THR THR THR A A 258 258 . -25.286 -9.944  75.418  1.00 21.18 1 . N ?  
ATOM   1655 CA    CA    . THR THR THR A A 258 258 . -25.879 -11.132 76.025  1.00 23.78 1 . C ?  
ATOM   1656 CB    CB    . THR THR THR A A 258 258 . -27.261 -10.809 76.606  1.00 23.12 1 . C ?  
ATOM   1657 OG1   OG1   . THR THR THR A A 258 258 . -27.140 -9.701  77.513  1.00 22.50 1 . O ?  
ATOM   1658 CG2   CG2   . THR THR THR A A 258 258 . -27.829 -12.007 77.349  1.00 21.79 1 . C ?  
ATOM   1659 C     C     . THR THR THR A A 258 258 . -25.993 -12.290 75.023  1.00 22.81 1 . C ?  
ATOM   1660 O     O     . THR THR THR A A 258 258 . -25.702 -13.441 75.362  1.00 24.18 1 . O ?  
ATOM   1661 N     N     . TYR TYR TYR A A 259 259 . -26.432 -11.994 73.803  1.00 23.15 1 . N ?  
ATOM   1662 CA    CA    . TYR TYR TYR A A 259 259 . -26.436 -13.006 72.738  1.00 25.16 1 . C ?  
ATOM   1663 CB    CB    . TYR TYR TYR A A 259 259 . -26.943 -12.423 71.425  1.00 21.65 1 . C ?  
ATOM   1664 CG    CG    . TYR TYR TYR A A 259 259 . -28.414 -12.590 71.140  1.00 26.26 1 . C ?  
ATOM   1665 CD1   CD1   . TYR TYR TYR A A 259 259 . -29.376 -11.901 71.876  1.00 25.79 1 . C ?  
ATOM   1666 CE1   CE1   . TYR TYR TYR A A 259 259 . -30.719 -12.040 71.594  1.00 23.48 1 . C ?  
ATOM   1667 CZ    CZ    . TYR TYR TYR A A 259 259 . -31.113 -12.863 70.548  1.00 26.68 1 . C ?  
ATOM   1668 OH    OH    . TYR TYR TYR A A 259 259 . -32.441 -13.013 70.231  1.00 27.28 1 . O ?  
ATOM   1669 CE2   CE2   . TYR TYR TYR A A 259 259 . -30.181 -13.540 69.799  1.00 26.59 1 . C ?  
ATOM   1670 CD2   CD2   . TYR TYR TYR A A 259 259 . -28.844 -13.404 70.098  1.00 26.02 1 . C ?  
ATOM   1671 C     C     . TYR TYR TYR A A 259 259 . -25.041 -13.587 72.496  1.00 26.46 1 . C ?  
ATOM   1672 O     O     . TYR TYR TYR A A 259 259 . -24.896 -14.788 72.264  1.00 23.59 1 . O ?  
ATOM   1673 N     N     . MET MET MET A A 260 260 . -24.021 -12.725 72.512  1.00 24.12 1 . N ?  
ATOM   1674 CA    CA    . MET MET MET A A 260 260 . -22.653 -13.165 72.262  1.00 23.78 1 . C ?  
ATOM   1675 CB    CB    . MET MET MET A A 260 260 . -21.724 -11.959 72.088  1.00 25.22 1 . C ?  
ATOM   1676 CG    CG    . MET MET MET A A 260 260 . -21.992 -11.140 70.831  1.00 26.59 1 . C ?  
ATOM   1677 SD    SD    . MET MET MET A A 260 260 . -21.103 -9.573  70.870  1.00 28.35 1 . S ?  
ATOM   1678 CE    CE    . MET MET MET A A 260 260 . -19.423 -10.138 70.843  1.00 28.24 1 . C ?  
ATOM   1679 C     C     . MET MET MET A A 260 260 . -22.146 -14.076 73.379  1.00 24.69 1 . C ?  
ATOM   1680 O     O     . MET MET MET A A 260 260 . -21.562 -15.131 73.117  1.00 24.93 1 . O ?  
ATOM   1681 N     N     . LEU LEU LEU A A 261 261 . -22.372 -13.669 74.626  1.00 22.10 1 . N ?  
ATOM   1682 CA    CA    . LEU LEU LEU A A 261 261 . -21.978 -14.480 75.774  1.00 24.13 1 . C ?  
ATOM   1683 CB    CB    . LEU LEU LEU A A 261 261 . -22.226 -13.713 77.076  1.00 25.62 1 . C ?  
ATOM   1684 CG    CG    . LEU LEU LEU A A 261 261 . -21.254 -12.577 77.409  1.00 21.09 1 . C ?  
ATOM   1685 CD1   CD1   . LEU LEU LEU A A 261 261 . -21.840 -11.711 78.503  1.00 23.36 1 . C ?  
ATOM   1686 CD2   CD2   . LEU LEU LEU A A 261 261 . -19.906 -13.137 77.866  1.00 21.39 1 . C ?  
ATOM   1687 C     C     . LEU LEU LEU A A 261 261 . -22.726 -15.813 75.817  1.00 28.00 1 . C ?  
ATOM   1688 O     O     . LEU LEU LEU A A 261 261 . -22.160 -16.843 76.202  1.00 25.93 1 . O ?  
ATOM   1689 N     N     . ALA ALA ALA A A 262 262 . -24.007 -15.780 75.449  1.00 23.23 1 . N ?  
ATOM   1690 CA    CA    . ALA ALA ALA A A 262 262 . -24.835 -16.981 75.461  1.00 24.29 1 . C ?  
ATOM   1691 CB    CB    . ALA ALA ALA A A 262 262 . -26.305 -16.643 75.162  1.00 23.63 1 . C ?  
ATOM   1692 C     C     . ALA ALA ALA A A 262 262 . -24.291 -17.970 74.433  1.00 25.49 1 . C ?  
ATOM   1693 O     O     . ALA ALA ALA A A 262 262 . -24.181 -19.164 74.695  1.00 25.80 1 . O ?  
ATOM   1694 N     N     . HIS HIS HIS A A 263 263 . -23.943 -17.443 73.270  1.00 26.87 1 . N ?  
ATOM   1695 CA    CA    . HIS HIS HIS A A 263 263 . -23.389 -18.239 72.185  1.00 27.24 1 . C ?  
ATOM   1696 CB    CB    . HIS HIS HIS A A 263 263 . -23.158 -17.351 70.963  1.00 28.15 1 . C ?  
ATOM   1697 CG    CG    . HIS HIS HIS A A 263 263 . -22.572 -18.074 69.791  1.00 30.92 1 . C ?  
ATOM   1698 ND1   ND1   . HIS HIS HIS A A 263 263 . -23.338 -18.810 68.914  1.00 29.55 1 . N ?  
ATOM   1699 CE1   CE1   . HIS HIS HIS A A 263 263 . -22.557 -19.326 67.981  1.00 35.98 1 . C ?  
ATOM   1700 NE2   NE2   . HIS HIS HIS A A 263 263 . -21.313 -18.954 68.225  1.00 36.08 1 . N ?  
ATOM   1701 CD2   CD2   . HIS HIS HIS A A 263 263 . -21.295 -18.170 69.352  1.00 33.29 1 . C ?  
ATOM   1702 C     C     . HIS HIS HIS A A 263 263 . -22.092 -18.917 72.619  1.00 28.71 1 . C ?  
ATOM   1703 O     O     . HIS HIS HIS A A 263 263 . -21.951 -20.138 72.532  1.00 30.00 1 . O ?  
ATOM   1704 N     N     . VAL VAL VAL A A 264 264 . -21.164 -18.117 73.124  1.00 28.83 1 . N ?  
ATOM   1705 CA    CA    . VAL VAL VAL A A 264 264 . -19.857 -18.607 73.557  1.00 27.19 1 . C ?  
ATOM   1706 CB    CB    . VAL VAL VAL A A 264 264 . -18.948 -17.397 73.927  1.00 29.82 1 . C ?  
ATOM   1707 CG1   CG1   . VAL VAL VAL A A 264 264 . -17.801 -17.785 74.859  1.00 33.88 1 . C ?  
ATOM   1708 CG2   CG2   . VAL VAL VAL A A 264 264 . -18.405 -16.782 72.657  1.00 31.86 1 . C ?  
ATOM   1709 C     C     . VAL VAL VAL A A 264 264 . -19.936 -19.616 74.714  1.00 30.04 1 . C ?  
ATOM   1710 O     O     . VAL VAL VAL A A 264 264 . -19.077 -20.499 74.838  1.00 28.07 1 . O ?  
ATOM   1711 N     N     . THR THR THR A A 265 265 . -20.975 -19.524 75.540  1.00 26.93 1 . N ?  
ATOM   1712 CA    CA    . THR THR THR A A 265 265 . -21.057 -20.376 76.724  1.00 29.04 1 . C ?  
ATOM   1713 CB    CB    . THR THR THR A A 265 265 . -21.446 -19.564 77.965  1.00 26.06 1 . C ?  
ATOM   1714 OG1   OG1   . THR THR THR A A 265 265 . -22.682 -18.882 77.712  1.00 26.14 1 . O ?  
ATOM   1715 CG2   CG2   . THR THR THR A A 265 265 . -20.345 -18.564 78.319  1.00 26.94 1 . C ?  
ATOM   1716 C     C     . THR THR THR A A 265 265 . -22.046 -21.539 76.604  1.00 29.84 1 . C ?  
ATOM   1717 O     O     . THR THR THR A A 265 265 . -22.277 -22.247 77.578  1.00 29.00 1 . O ?  
ATOM   1718 N     N     . GLY GLY GLY A A 266 266 . -22.630 -21.719 75.421  1.00 31.11 1 . N ?  
ATOM   1719 CA    CA    . GLY GLY GLY A A 266 266 . -23.548 -22.814 75.169  1.00 31.66 1 . C ?  
ATOM   1720 C     C     . GLY GLY GLY A A 266 266 . -24.935 -22.641 75.758  1.00 34.38 1 . C ?  
ATOM   1721 O     O     . GLY GLY GLY A A 266 266 . -25.670 -23.613 75.928  1.00 33.44 1 . O ?  
ATOM   1722 N     N     . LEU LEU LEU A A 267 267 . -25.302 -21.402 76.067  1.00 26.96 1 . N ?  
ATOM   1723 CA    CA    . LEU LEU LEU A A 267 267 . -26.620 -21.114 76.609  1.00 26.57 1 . C ?  
ATOM   1724 CB    CB    . LEU LEU LEU A A 267 267 . -26.499 -20.261 77.879  1.00 26.08 1 . C ?  
ATOM   1725 CG    CG    . LEU LEU LEU A A 267 267 . -25.721 -20.841 79.069  1.00 29.81 1 . C ?  
ATOM   1726 CD1   CD1   . LEU LEU LEU A A 267 267 . -25.586 -19.811 80.186  1.00 27.44 1 . C ?  
ATOM   1727 CD2   CD2   . LEU LEU LEU A A 267 267 . -26.374 -22.118 79.600  1.00 24.90 1 . C ?  
ATOM   1728 C     C     . LEU LEU LEU A A 267 267 . -27.507 -20.397 75.584  1.00 26.13 1 . C ?  
ATOM   1729 O     O     . LEU LEU LEU A A 267 267 . -27.025 -19.916 74.555  1.00 27.92 1 . O ?  
ATOM   1730 N     N     . ALA ALA ALA A A 268 268 . -28.800 -20.326 75.867  1.00 24.86 1 . N ?  
ATOM   1731 CA    CA    . ALA ALA ALA A A 268 268 . -29.697 -19.535 75.038  1.00 29.30 1 . C ?  
ATOM   1732 C     C     . ALA ALA ALA A A 268 268 . -29.951 -18.186 75.723  1.00 27.65 1 . C ?  
ATOM   1733 O     O     . ALA ALA ALA A A 268 268 . -29.962 -18.110 76.943  1.00 27.32 1 . O ?  
ATOM   1734 CB    CB    . ALA ALA ALA A A 268 268 . -31.005 -20.276 74.790  1.00 29.69 1 . C ?  
ATOM   1735 N     N     . PRO PRO PRO A A 269 269 . -30.137 -17.121 74.937  1.00 25.99 1 . N ?  
ATOM   1736 CA    CA    . PRO PRO PRO A A 269 269 . -30.451 -15.801 75.502  1.00 28.04 1 . C ?  
ATOM   1737 CB    CB    . PRO PRO PRO A A 269 269 . -30.532 -14.899 74.265  1.00 26.94 1 . C ?  
ATOM   1738 CG    CG    . PRO PRO PRO A A 269 269 . -29.739 -15.592 73.222  1.00 27.24 1 . C ?  
ATOM   1739 CD    CD    . PRO PRO PRO A A 269 269 . -29.950 -17.064 73.476  1.00 27.64 1 . C ?  
ATOM   1740 C     C     . PRO PRO PRO A A 269 269 . -31.778 -15.795 76.251  1.00 27.13 1 . C ?  
ATOM   1741 O     O     . PRO PRO PRO A A 269 269 . -32.762 -16.320 75.737  1.00 25.87 1 . O ?  
ATOM   1742 N     N     . GLY GLY GLY A A 270 270 . -31.810 -15.208 77.442  1.00 23.52 1 . N ?  
ATOM   1743 CA    CA    . GLY GLY GLY A A 270 270 . -33.034 -15.153 78.222  1.00 24.56 1 . C ?  
ATOM   1744 C     C     . GLY GLY GLY A A 270 270 . -33.713 -13.791 78.189  1.00 25.10 1 . C ?  
ATOM   1745 O     O     . GLY GLY GLY A A 270 270 . -34.526 -13.514 77.301  1.00 25.86 1 . O ?  
ATOM   1746 N     N     . GLU GLU GLU A A 271 271 . -33.398 -12.947 79.171  1.00 22.94 1 . N ?  
ATOM   1747 CA    CA    . GLU GLU GLU A A 271 271 . -33.974 -11.598 79.269  1.00 22.66 1 . C ?  
ATOM   1748 CB    CB    . GLU GLU GLU A A 271 271 . -34.943 -11.495 80.463  1.00 24.96 1 . C ?  
ATOM   1749 CG    CG    . GLU GLU GLU A A 271 271 . -36.180 -12.379 80.351  1.00 38.66 1 . C ?  
ATOM   1750 CD    CD    . GLU GLU GLU A A 271 271 . -37.060 -12.345 81.599  1.00 38.56 1 . C ?  
ATOM   1751 OE1   OE1   . GLU GLU GLU A A 271 271 . -36.528 -12.254 82.725  1.00 33.89 1 . O ?  
ATOM   1752 OE2   OE2   . GLU GLU GLU A A 271 271 . -38.294 -12.420 81.445  1.00 47.07 1 . O ?  
ATOM   1753 C     C     . GLU GLU GLU A A 271 271 . -32.894 -10.532 79.432  1.00 24.44 1 . C ?  
ATOM   1754 O     O     . GLU GLU GLU A A 271 271 . -31.835 -10.796 79.999  1.00 23.03 1 . O ?  
ATOM   1755 N     N     . PHE PHE PHE A A 272 272 . -33.172 -9.322  78.948  1.00 22.98 1 . N ?  
ATOM   1756 CA    CA    . PHE PHE PHE A A 272 272 . -32.333 -8.170  79.267  1.00 22.24 1 . C ?  
ATOM   1757 CB    CB    . PHE PHE PHE A A 272 272 . -31.837 -7.459  78.011  1.00 20.28 1 . C ?  
ATOM   1758 CG    CG    . PHE PHE PHE A A 272 272 . -31.239 -6.106  78.281  1.00 20.96 1 . C ?  
ATOM   1759 CD1   CD1   . PHE PHE PHE A A 272 272 . -30.100 -5.977  79.072  1.00 19.69 1 . C ?  
ATOM   1760 CE1   CE1   . PHE PHE PHE A A 272 272 . -29.541 -4.725  79.322  1.00 19.16 1 . C ?  
ATOM   1761 CZ    CZ    . PHE PHE PHE A A 272 272 . -30.124 -3.591  78.790  1.00 19.08 1 . C ?  
ATOM   1762 CE2   CE2   . PHE PHE PHE A A 272 272 . -31.255 -3.701  77.985  1.00 21.40 1 . C ?  
ATOM   1763 CD2   CD2   . PHE PHE PHE A A 272 272 . -31.812 -4.962  77.737  1.00 18.29 1 . C ?  
ATOM   1764 C     C     . PHE PHE PHE A A 272 272 . -33.158 -7.230  80.121  1.00 21.17 1 . C ?  
ATOM   1765 O     O     . PHE PHE PHE A A 272 272 . -34.282 -6.878  79.751  1.00 21.31 1 . O ?  
ATOM   1766 N     N     . ILE ILE ILE A A 273 273 . -32.609 -6.845  81.264  1.00 17.17 1 . N ?  
ATOM   1767 CA    CA    . ILE ILE ILE A A 273 273 . -33.304 -5.969  82.194  1.00 17.18 1 . C ?  
ATOM   1768 CB    CB    . ILE ILE ILE A A 273 273 . -33.395 -6.574  83.630  1.00 18.74 1 . C ?  
ATOM   1769 CG1   CG1   . ILE ILE ILE A A 273 273 . -34.221 -7.859  83.634  1.00 25.44 1 . C ?  
ATOM   1770 CD1   CD1   . ILE ILE ILE A A 273 273 . -33.390 -9.124  83.554  1.00 26.10 1 . C ?  
ATOM   1771 CG2   CG2   . ILE ILE ILE A A 273 273 . -34.042 -5.575  84.614  1.00 21.05 1 . C ?  
ATOM   1772 C     C     . ILE ILE ILE A A 273 273 . -32.564 -4.635  82.223  1.00 18.58 1 . C ?  
ATOM   1773 O     O     . ILE ILE ILE A A 273 273 . -31.385 -4.570  82.574  1.00 20.68 1 . O ?  
ATOM   1774 N     N     . HIS HIS HIS A A 274 274 . -33.261 -3.575  81.845  1.00 19.07 1 . N ?  
ATOM   1775 CA    CA    . HIS HIS HIS A A 274 274 . -32.651 -2.262  81.759  1.00 19.21 1 . C ?  
ATOM   1776 CB    CB    . HIS HIS HIS A A 274 274 . -33.060 -1.568  80.457  1.00 22.99 1 . C ?  
ATOM   1777 CG    CG    . HIS HIS HIS A A 274 274 . -32.240 -0.356  80.148  1.00 25.02 1 . C ?  
ATOM   1778 ND1   ND1   . HIS HIS HIS A A 274 274 . -32.694 0.669   79.355  1.00 29.43 1 . N ?  
ATOM   1779 CE1   CE1   . HIS HIS HIS A A 274 274 . -31.756 1.594   79.254  1.00 31.90 1 . C ?  
ATOM   1780 NE2   NE2   . HIS HIS HIS A A 274 274 . -30.709 1.206   79.961  1.00 28.03 1 . N ?  
ATOM   1781 CD2   CD2   . HIS HIS HIS A A 274 274 . -30.991 -0.004  80.540  1.00 26.87 1 . C ?  
ATOM   1782 C     C     . HIS HIS HIS A A 274 274 . -33.051 -1.400  82.946  1.00 20.31 1 . C ?  
ATOM   1783 O     O     . HIS HIS HIS A A 274 274 . -34.207 -1.001  83.056  1.00 20.55 1 . O ?  
ATOM   1784 N     N     . THR THR THR A A 275 275 . -32.094 -1.115  83.826  1.00 19.63 1 . N ?  
ATOM   1785 CA    CA    . THR THR THR A A 275 275 . -32.348 -0.233  84.958  1.00 20.57 1 . C ?  
ATOM   1786 CB    CB    . THR THR THR A A 275 275 . -31.855 -0.856  86.276  1.00 20.13 1 . C ?  
ATOM   1787 OG1   OG1   . THR THR THR A A 275 275 . -32.588 -2.064  86.507  1.00 21.27 1 . O ?  
ATOM   1788 CG2   CG2   . THR THR THR A A 275 275 . -32.083 0.107   87.436  1.00 20.41 1 . C ?  
ATOM   1789 C     C     . THR THR THR A A 275 275 . -31.686 1.122   84.729  1.00 21.21 1 . C ?  
ATOM   1790 O     O     . THR THR THR A A 275 275 . -30.509 1.196   84.385  1.00 21.37 1 . O ?  
ATOM   1791 N     N     . LEU LEU LEU A A 276 276 . -32.472 2.186   84.891  1.00 21.07 1 . N ?  
ATOM   1792 CA    CA    . LEU LEU LEU A A 276 276 . -32.001 3.554   84.686  1.00 19.26 1 . C ?  
ATOM   1793 CB    CB    . LEU LEU LEU A A 276 276 . -32.938 4.303   83.720  1.00 19.40 1 . C ?  
ATOM   1794 CG    CG    . LEU LEU LEU A A 276 276 . -32.763 3.877   82.261  1.00 18.55 1 . C ?  
ATOM   1795 CD1   CD1   . LEU LEU LEU A A 276 276 . -33.834 4.483   81.362  1.00 23.90 1 . C ?  
ATOM   1796 CD2   CD2   . LEU LEU LEU A A 276 276 . -31.391 4.272   81.789  1.00 23.21 1 . C ?  
ATOM   1797 C     C     . LEU LEU LEU A A 276 276 . -31.905 4.329   86.001  1.00 20.82 1 . C ?  
ATOM   1798 O     O     . LEU LEU LEU A A 276 276 . -32.716 4.123   86.916  1.00 20.07 1 . O ?  
ATOM   1799 N     N     . GLY GLY GLY A A 277 277 . -30.901 5.203   86.086  1.00 19.31 1 . N ?  
ATOM   1800 CA    CA    . GLY GLY GLY A A 277 277 . -30.846 6.215   87.128  1.00 20.51 1 . C ?  
ATOM   1801 C     C     . GLY GLY GLY A A 277 277 . -31.575 7.450   86.620  1.00 20.28 1 . C ?  
ATOM   1802 O     O     . GLY GLY GLY A A 277 277 . -32.803 7.479   86.590  1.00 21.84 1 . O ?  
ATOM   1803 N     N     . ASP ASP ASP A A 278 278 . -30.815 8.463   86.214  1.00 18.57 1 . N ?  
ATOM   1804 CA    CA    . ASP ASP ASP A A 278 278 . -31.381 9.693   85.662  1.00 21.80 1 . C ?  
ATOM   1805 CB    CB    . ASP ASP ASP A A 278 278 . -30.337 10.821  85.727  1.00 22.18 1 . C ?  
ATOM   1806 CG    CG    . ASP ASP ASP A A 278 278 . -30.949 12.219  85.514  1.00 25.43 1 . C ?  
ATOM   1807 OD1   OD1   . ASP ASP ASP A A 278 278 . -31.717 12.385  84.560  1.00 26.96 1 . O ?  
ATOM   1808 OD2   OD2   . ASP ASP ASP A A 278 278 . -30.627 13.156  86.275  1.00 26.80 1 . O ?  
ATOM   1809 C     C     . ASP ASP ASP A A 278 278 . -31.862 9.462   84.220  1.00 22.86 1 . C ?  
ATOM   1810 O     O     . ASP ASP ASP A A 278 278 . -31.070 9.503   83.280  1.00 23.25 1 . O ?  
ATOM   1811 N     N     . ALA ALA ALA A A 279 279 . -33.152 9.186   84.053  1.00 21.14 1 . N ?  
ATOM   1812 CA    CA    . ALA ALA ALA A A 279 279 . -33.721 9.001   82.717  1.00 25.04 1 . C ?  
ATOM   1813 CB    CB    . ALA ALA ALA A A 279 279 . -34.807 7.940   82.726  1.00 21.51 1 . C ?  
ATOM   1814 C     C     . ALA ALA ALA A A 279 279 . -34.267 10.333  82.246  1.00 23.49 1 . C ?  
ATOM   1815 O     O     . ALA ALA ALA A A 279 279 . -35.165 10.885  82.870  1.00 23.04 1 . O ?  
ATOM   1816 N     N     . HIS HIS HIS A A 280 280 . -33.717 10.871  81.166  1.00 21.99 1 . N ?  
ATOM   1817 CA    CA    . HIS HIS HIS A A 280 280 . -34.077 12.237  80.802  1.00 21.96 1 . C ?  
ATOM   1818 CB    CB    . HIS HIS HIS A A 280 280 . -32.977 13.205  81.250  1.00 21.07 1 . C ?  
ATOM   1819 CG    CG    . HIS HIS HIS A A 280 280 . -31.612 12.819  80.781  1.00 22.94 1 . C ?  
ATOM   1820 ND1   ND1   . HIS HIS HIS A A 280 280 . -30.769 12.018  81.524  1.00 21.62 1 . N ?  
ATOM   1821 CE1   CE1   . HIS HIS HIS A A 280 280 . -29.638 11.842  80.863  1.00 23.07 1 . C ?  
ATOM   1822 NE2   NE2   . HIS HIS HIS A A 280 280 . -29.720 12.494  79.716  1.00 25.00 1 . N ?  
ATOM   1823 CD2   CD2   . HIS HIS HIS A A 280 280 . -30.946 13.114  79.640  1.00 23.44 1 . C ?  
ATOM   1824 C     C     . HIS HIS HIS A A 280 280 . -34.362 12.472  79.326  1.00 23.33 1 . C ?  
ATOM   1825 O     O     . HIS HIS HIS A A 280 280 . -33.908 11.737  78.435  1.00 23.29 1 . O ?  
ATOM   1826 N     N     . ILE ILE ILE A A 281 281 . -35.135 13.522  79.090  1.00 21.50 1 . N ?  
ATOM   1827 CA    CA    . ILE ILE ILE A A 281 281 . -35.403 14.015  77.752  1.00 23.99 1 . C ?  
ATOM   1828 CB    CB    . ILE ILE ILE A A 281 281 . -36.920 14.034  77.473  1.00 24.41 1 . C ?  
ATOM   1829 CG1   CG1   . ILE ILE ILE A A 281 281 . -37.445 12.597  77.383  1.00 24.27 1 . C ?  
ATOM   1830 CD1   CD1   . ILE ILE ILE A A 281 281 . -38.962 12.508  77.272  1.00 26.80 1 . C ?  
ATOM   1831 CG2   CG2   . ILE ILE ILE A A 281 281 . -37.234 14.824  76.207  1.00 24.57 1 . C ?  
ATOM   1832 C     C     . ILE ILE ILE A A 281 281 . -34.812 15.417  77.609  1.00 23.80 1 . C ?  
ATOM   1833 O     O     . ILE ILE ILE A A 281 281 . -35.131 16.305  78.390  1.00 27.23 1 . O ?  
ATOM   1834 N     N     . TYR TYR TYR A A 282 282 . -33.931 15.611  76.635  1.00 23.08 1 . N ?  
ATOM   1835 CA    CA    . TYR TYR TYR A A 282 282 . -33.413 16.947  76.352  1.00 25.02 1 . C ?  
ATOM   1836 CB    CB    . TYR TYR TYR A A 282 282 . -32.216 16.864  75.409  1.00 24.73 1 . C ?  
ATOM   1837 CG    CG    . TYR TYR TYR A A 282 282 . -30.961 16.442  76.135  1.00 26.12 1 . C ?  
ATOM   1838 CD1   CD1   . TYR TYR TYR A A 282 282 . -30.262 17.352  76.905  1.00 27.98 1 . C ?  
ATOM   1839 CE1   CE1   . TYR TYR TYR A A 282 282 . -29.119 16.988  77.589  1.00 30.44 1 . C ?  
ATOM   1840 CZ    CZ    . TYR TYR TYR A A 282 282 . -28.677 15.694  77.523  1.00 27.61 1 . C ?  
ATOM   1841 OH    OH    . TYR TYR TYR A A 282 282 . -27.539 15.359  78.217  1.00 26.07 1 . O ?  
ATOM   1842 CE2   CE2   . TYR TYR TYR A A 282 282 . -29.360 14.758  76.761  1.00 25.73 1 . C ?  
ATOM   1843 CD2   CD2   . TYR TYR TYR A A 282 282 . -30.497 15.133  76.080  1.00 25.31 1 . C ?  
ATOM   1844 C     C     . TYR TYR TYR A A 282 282 . -34.527 17.816  75.774  1.00 26.19 1 . C ?  
ATOM   1845 O     O     . TYR TYR TYR A A 282 282 . -35.361 17.329  75.018  1.00 25.47 1 . O ?  
ATOM   1846 N     N     . LYS LYS LYS A A 283 283 . -34.566 19.093  76.151  1.00 27.42 1 . N ?  
ATOM   1847 CA    CA    . LYS LYS LYS A A 283 283 . -35.677 19.944  75.720  1.00 27.37 1 . C ?  
ATOM   1848 CB    CB    . LYS LYS LYS A A 283 283 . -35.559 21.345  76.303  1.00 28.48 1 . C ?  
ATOM   1849 CG    CG    . LYS LYS LYS A A 283 283 . -35.425 21.407  77.809  1.00 31.84 1 . C ?  
ATOM   1850 CD    CD    . LYS LYS LYS A A 283 283 . -36.741 21.272  78.529  1.00 35.35 1 . C ?  
ATOM   1851 CE    CE    . LYS LYS LYS A A 283 283 . -36.565 21.552  80.029  1.00 33.84 1 . C ?  
ATOM   1852 NZ    NZ    . LYS LYS LYS A A 283 283 . -36.279 22.982  80.344  1.00 38.05 1 . N ?  
ATOM   1853 C     C     . LYS LYS LYS A A 283 283 . -35.748 20.033  74.197  1.00 28.23 1 . C ?  
ATOM   1854 O     O     . LYS LYS LYS A A 283 283 . -36.830 20.152  73.624  1.00 29.89 1 . O ?  
ATOM   1855 N     N     . THR THR THR A A 284 284 . -34.587 19.972  73.555  1.00 26.89 1 . N ?  
ATOM   1856 CA    CA    . THR THR THR A A 284 284 . -34.507 20.052  72.110  1.00 30.03 1 . C ?  
ATOM   1857 CB    CB    . THR THR THR A A 284 284 . -33.064 20.252  71.654  1.00 34.16 1 . C ?  
ATOM   1858 OG1   OG1   . THR THR THR A A 284 284 . -32.232 19.277  72.292  1.00 30.66 1 . O ?  
ATOM   1859 CG2   CG2   . THR THR THR A A 284 284 . -32.580 21.641  72.030  1.00 34.36 1 . C ?  
ATOM   1860 C     C     . THR THR THR A A 284 284 . -35.049 18.810  71.413  1.00 31.68 1 . C ?  
ATOM   1861 O     O     . THR THR THR A A 284 284 . -35.166 18.802  70.193  1.00 32.90 1 . O ?  
ATOM   1862 N     N     . HIS HIS HIS A A 285 285 . -35.351 17.759  72.183  1.00 29.84 1 . N ?  
ATOM   1863 CA    CA    . HIS HIS HIS A A 285 285 . -35.849 16.487  71.632  1.00 29.79 1 . C ?  
ATOM   1864 CB    CB    . HIS HIS HIS A A 285 285 . -35.199 15.276  72.317  1.00 31.02 1 . C ?  
ATOM   1865 CG    CG    . HIS HIS HIS A A 285 285 . -33.736 15.125  72.054  1.00 28.60 1 . C ?  
ATOM   1866 ND1   ND1   . HIS HIS HIS A A 285 285 . -33.063 15.861  71.097  1.00 33.41 1 . N ?  
ATOM   1867 CE1   CE1   . HIS HIS HIS A A 285 285 . -31.791 15.517  71.093  1.00 32.40 1 . C ?  
ATOM   1868 NE2   NE2   . HIS HIS HIS A A 285 285 . -31.608 14.583  72.014  1.00 35.53 1 . N ?  
ATOM   1869 CD2   CD2   . HIS HIS HIS A A 285 285 . -32.809 14.320  72.625  1.00 28.09 1 . C ?  
ATOM   1870 C     C     . HIS HIS HIS A A 285 285 . -37.356 16.343  71.779  1.00 29.94 1 . C ?  
ATOM   1871 O     O     . HIS HIS HIS A A 285 285 . -37.927 15.355  71.343  1.00 30.70 1 . O ?  
ATOM   1872 N     N     . ILE ILE ILE A A 286 286 . -38.002 17.303  72.430  1.00 27.98 1 . N ?  
ATOM   1873 CA    CA    . ILE ILE ILE A A 286 286 . -39.420 17.159  72.726  1.00 30.13 1 . C ?  
ATOM   1874 CB    CB    . ILE ILE ILE A A 286 286 . -39.911 18.325  73.610  1.00 30.48 1 . C ?  
ATOM   1875 CG1   CG1   . ILE ILE ILE A A 286 286 . -39.350 18.145  75.031  1.00 29.21 1 . C ?  
ATOM   1876 CD1   CD1   . ILE ILE ILE A A 286 286 . -39.585 19.351  75.978  1.00 31.38 1 . C ?  
ATOM   1877 CG2   CG2   . ILE ILE ILE A A 286 286 . -41.434 18.407  73.615  1.00 28.09 1 . C ?  
ATOM   1878 C     C     . ILE ILE ILE A A 286 286 . -40.262 17.040  71.447  1.00 29.99 1 . C ?  
ATOM   1879 O     O     . ILE ILE ILE A A 286 286 . -41.155 16.194  71.376  1.00 30.17 1 . O ?  
ATOM   1880 N     N     . ALA ALA ALA A A 287 287 . -39.960 17.839  70.425  1.00 31.24 1 . N ?  
ATOM   1881 CA    CA    . ALA ALA ALA A A 287 287 . -40.742 17.771  69.186  1.00 32.10 1 . C ?  
ATOM   1882 C     C     . ALA ALA ALA A A 287 287 . -40.538 16.440  68.444  1.00 30.20 1 . C ?  
ATOM   1883 O     O     . ALA ALA ALA A A 287 287 . -41.516 15.789  68.098  1.00 32.98 1 . O ?  
ATOM   1884 CB    CB    . ALA ALA ALA A A 287 287 . -40.425 18.959  68.259  1.00 30.19 1 . C ?  
ATOM   1885 N     N     . PRO PRO PRO A A 288 288 . -39.279 16.021  68.202  1.00 34.21 1 . N ?  
ATOM   1886 CA    CA    . PRO PRO PRO A A 288 288 . -39.153 14.725  67.518  1.00 30.05 1 . C ?  
ATOM   1887 CB    CB    . PRO PRO PRO A A 288 288 . -37.640 14.579  67.309  1.00 33.92 1 . C ?  
ATOM   1888 CG    CG    . PRO PRO PRO A A 288 288 . -37.000 15.566  68.229  1.00 36.12 1 . C ?  
ATOM   1889 CD    CD    . PRO PRO PRO A A 288 288 . -37.971 16.690  68.347  1.00 33.55 1 . C ?  
ATOM   1890 C     C     . PRO PRO PRO A A 288 288 . -39.694 13.532  68.310  1.00 31.87 1 . C ?  
ATOM   1891 O     O     . PRO PRO PRO A A 288 288 . -40.236 12.599  67.700  1.00 31.21 1 . O ?  
ATOM   1892 N     N     . LEU LEU LEU A A 289 289 . -39.544 13.550  69.634  1.00 31.07 1 . N ?  
ATOM   1893 CA    CA    . LEU LEU LEU A A 289 289 . -40.044 12.453  70.464  1.00 25.54 1 . C ?  
ATOM   1894 CB    CB    . LEU LEU LEU A A 289 289 . -39.479 12.556  71.881  1.00 27.71 1 . C ?  
ATOM   1895 CG    CG    . LEU LEU LEU A A 289 289 . -38.008 12.148  72.004  1.00 28.39 1 . C ?  
ATOM   1896 CD1   CD1   . LEU LEU LEU A A 289 289 . -37.488 12.396  73.423  1.00 28.24 1 . C ?  
ATOM   1897 CD2   CD2   . LEU LEU LEU A A 289 289 . -37.804 10.682  71.593  1.00 28.75 1 . C ?  
ATOM   1898 C     C     . LEU LEU LEU A A 289 289 . -41.579 12.400  70.506  1.00 27.40 1 . C ?  
ATOM   1899 O     O     . LEU LEU LEU A A 289 289 . -42.174 11.316  70.549  1.00 24.35 1 . O ?  
ATOM   1900 N     N     . ARG ARG ARG A A 290 290 . -42.231 13.564  70.480  1.00 29.94 1 . N ?  
ATOM   1901 CA    CA    . ARG ARG ARG A A 290 290 . -43.685 13.574  70.359  1.00 28.36 1 . C ?  
ATOM   1902 CB    CB    . ARG ARG ARG A A 290 290 . -44.248 14.993  70.469  1.00 31.12 1 . C ?  
ATOM   1903 CG    CG    . ARG ARG ARG A A 290 290 . -44.243 15.539  71.907  1.00 33.94 1 . C ?  
ATOM   1904 CD    CD    . ARG ARG ARG A A 290 290 . -44.910 16.903  71.986  1.00 34.18 1 . C ?  
ATOM   1905 NE    NE    . ARG ARG ARG A A 290 290 . -46.362 16.795  71.945  1.00 32.86 1 . N ?  
ATOM   1906 CZ    CZ    . ARG ARG ARG A A 290 290 . -47.164 17.604  71.257  1.00 35.02 1 . C ?  
ATOM   1907 NH1   NH1   . ARG ARG ARG A A 290 290 . -46.669 18.604  70.533  1.00 34.92 1 . N ?  
ATOM   1908 NH2   NH2   . ARG ARG ARG A A 290 290 . -48.472 17.404  71.295  1.00 32.55 1 . N ?  
ATOM   1909 C     C     . ARG ARG ARG A A 290 290 . -44.095 12.923  69.031  1.00 30.84 1 . C ?  
ATOM   1910 O     O     . ARG ARG ARG A A 290 290 . -45.074 12.179  68.993  1.00 28.12 1 . O ?  
ATOM   1911 N     N     . LEU LEU LEU A A 291 291 . -43.343 13.194  67.963  1.00 30.06 1 . N ?  
ATOM   1912 CA    CA    . LEU LEU LEU A A 291 291 . -43.546 12.489  66.691  1.00 30.27 1 . C ?  
ATOM   1913 CB    CB    . LEU LEU LEU A A 291 291 . -42.570 12.972  65.609  1.00 31.67 1 . C ?  
ATOM   1914 CG    CG    . LEU LEU LEU A A 291 291 . -42.593 12.171  64.296  1.00 32.51 1 . C ?  
ATOM   1915 CD1   CD1   . LEU LEU LEU A A 291 291 . -43.976 12.192  63.701  1.00 30.91 1 . C ?  
ATOM   1916 CD2   CD2   . LEU LEU LEU A A 291 291 . -41.582 12.708  63.292  1.00 35.64 1 . C ?  
ATOM   1917 C     C     . LEU LEU LEU A A 291 291 . -43.389 10.979  66.887  1.00 26.60 1 . C ?  
ATOM   1918 O     O     . LEU LEU LEU A A 291 291 . -44.269 10.210  66.505  1.00 24.97 1 . O ?  
ATOM   1919 N     N     . GLN GLN GLN A A 292 292 . -42.288 10.560  67.509  1.00 25.66 1 . N ?  
ATOM   1920 CA    CA    . GLN GLN GLN A A 292 292 . -42.061 9.134   67.732  1.00 25.80 1 . C ?  
ATOM   1921 CB    CB    . GLN GLN GLN A A 292 292 . -40.722 8.891   68.431  1.00 24.89 1 . C ?  
ATOM   1922 CG    CG    . GLN GLN GLN A A 292 292 . -40.294 7.433   68.382  1.00 25.49 1 . C ?  
ATOM   1923 CD    CD    . GLN GLN GLN A A 292 292 . -38.912 7.210   68.962  1.00 29.08 1 . C ?  
ATOM   1924 OE1   OE1   . GLN GLN GLN A A 292 292 . -38.153 8.151   69.163  1.00 27.28 1 . O ?  
ATOM   1925 NE2   NE2   . GLN GLN GLN A A 292 292 . -38.579 5.958   69.223  1.00 24.33 1 . N ?  
ATOM   1926 C     C     . GLN GLN GLN A A 292 292 . -43.191 8.488   68.543  1.00 27.54 1 . C ?  
ATOM   1927 O     O     . GLN GLN GLN A A 292 292 . -43.547 7.333   68.303  1.00 28.76 1 . O ?  
ATOM   1928 N     N     . LEU LEU LEU A A 293 293 . -43.764 9.242   69.482  1.00 24.78 1 . N ?  
ATOM   1929 CA    CA    . LEU LEU LEU A A 293 293 . -44.847 8.733   70.318  1.00 25.11 1 . C ?  
ATOM   1930 CB    CB    . LEU LEU LEU A A 293 293 . -45.146 9.704   71.469  1.00 23.77 1 . C ?  
ATOM   1931 CG    CG    . LEU LEU LEU A A 293 293 . -44.193 9.604   72.674  1.00 26.58 1 . C ?  
ATOM   1932 CD1   CD1   . LEU LEU LEU A A 293 293 . -44.477 10.702  73.686  1.00 29.57 1 . C ?  
ATOM   1933 CD2   CD2   . LEU LEU LEU A A 293 293 . -44.288 8.234   73.347  1.00 28.44 1 . C ?  
ATOM   1934 C     C     . LEU LEU LEU A A 293 293 . -46.128 8.463   69.523  1.00 29.44 1 . C ?  
ATOM   1935 O     O     . LEU LEU LEU A A 293 293 . -47.010 7.760   70.010  1.00 27.52 1 . O ?  
ATOM   1936 N     N     . THR THR THR A A 294 294 . -46.235 8.997   68.304  1.00 26.34 1 . N ?  
ATOM   1937 CA    CA    . THR THR THR A A 294 294 . -47.416 8.707   67.490  1.00 28.99 1 . C ?  
ATOM   1938 CB    CB    . THR THR THR A A 294 294 . -47.685 9.830   66.474  1.00 28.62 1 . C ?  
ATOM   1939 OG1   OG1   . THR THR THR A A 294 294 . -46.620 9.890   65.516  1.00 28.93 1 . O ?  
ATOM   1940 CG2   CG2   . THR THR THR A A 294 294 . -47.772 11.174  67.186  1.00 28.74 1 . C ?  
ATOM   1941 C     C     . THR THR THR A A 294 294 . -47.299 7.367   66.753  1.00 32.41 1 . C ?  
ATOM   1942 O     O     . THR THR THR A A 294 294 . -48.271 6.875   66.176  1.00 32.04 1 . O ?  
ATOM   1943 N     N     . ARG ARG ARG A A 295 295 . -46.123 6.753   66.799  1.00 28.90 1 . N ?  
ATOM   1944 CA    CA    . ARG ARG ARG A A 295 295 . -45.884 5.555   65.994  1.00 27.99 1 . C ?  
ATOM   1945 CB    CB    . ARG ARG ARG A A 295 295 . -44.451 5.570   65.462  1.00 28.34 1 . C ?  
ATOM   1946 CG    CG    . ARG ARG ARG A A 295 295 . -44.112 6.819   64.704  1.00 27.22 1 . C ?  
ATOM   1947 CD    CD    . ARG ARG ARG A A 295 295 . -42.664 6.838   64.309  1.00 26.40 1 . C ?  
ATOM   1948 NE    NE    . ARG ARG ARG A A 295 295 . -42.433 7.813   63.250  1.00 30.45 1 . N ?  
ATOM   1949 CZ    CZ    . ARG ARG ARG A A 295 295 . -41.248 8.046   62.701  1.00 32.36 1 . C ?  
ATOM   1950 NH1   NH1   . ARG ARG ARG A A 295 295 . -40.186 7.376   63.122  1.00 27.90 1 . N ?  
ATOM   1951 NH2   NH2   . ARG ARG ARG A A 295 295 . -41.125 8.943   61.724  1.00 31.39 1 . N ?  
ATOM   1952 C     C     . ARG ARG ARG A A 295 295 . -46.137 4.238   66.727  1.00 31.40 1 . C ?  
ATOM   1953 O     O     . ARG ARG ARG A A 295 295 . -45.767 4.066   67.892  1.00 26.69 1 . O ?  
ATOM   1954 N     N     . THR THR THR A A 296 296 . -46.755 3.290   66.025  1.00 28.03 1 . N ?  
ATOM   1955 CA    CA    . THR THR THR A A 296 296 . -46.969 1.962   66.587  1.00 29.33 1 . C ?  
ATOM   1956 CB    CB    . THR THR THR A A 296 296 . -48.258 1.322   66.032  1.00 31.21 1 . C ?  
ATOM   1957 OG1   OG1   . THR THR THR A A 296 296 . -49.346 2.216   66.257  1.00 29.45 1 . O ?  
ATOM   1958 CG2   CG2   . THR THR THR A A 296 296 . -48.553 -0.009  66.718  1.00 29.85 1 . C ?  
ATOM   1959 C     C     . THR THR THR A A 296 296 . -45.762 1.073   66.287  1.00 29.75 1 . C ?  
ATOM   1960 O     O     . THR THR THR A A 296 296 . -45.292 1.014   65.144  1.00 25.90 1 . O ?  
ATOM   1961 N     N     . PRO PRO PRO A A 297 297 . -45.229 0.408   67.324  1.00 26.58 1 . N ?  
ATOM   1962 CA    CA    . PRO PRO PRO A A 297 297 . -44.089 -0.489  67.137  1.00 26.84 1 . C ?  
ATOM   1963 CB    CB    . PRO PRO PRO A A 297 297 . -43.885 -1.093  68.536  1.00 25.84 1 . C ?  
ATOM   1964 CG    CG    . PRO PRO PRO A A 297 297 . -44.423 -0.049  69.473  1.00 29.68 1 . C ?  
ATOM   1965 CD    CD    . PRO PRO PRO A A 297 297 . -45.632 0.502   68.739  1.00 26.63 1 . C ?  
ATOM   1966 C     C     . PRO PRO PRO A A 297 297 . -44.385 -1.591  66.102  1.00 31.12 1 . C ?  
ATOM   1967 O     O     . PRO PRO PRO A A 297 297 . -45.525 -2.039  66.006  1.00 28.55 1 . O ?  
ATOM   1968 N     N     . ARG ARG ARG A A 298 298 . -43.375 -1.985  65.330  1.00 28.61 1 . N ?  
ATOM   1969 CA    CA    . ARG ARG ARG A A 298 298 . -43.460 -3.186  64.503  1.00 28.16 1 . C ?  
ATOM   1970 CB    CB    . ARG ARG ARG A A 298 298 . -42.698 -3.001  63.185  1.00 28.70 1 . C ?  
ATOM   1971 CG    CG    . ARG ARG ARG A A 298 298 . -43.455 -2.192  62.122  1.00 31.11 1 . C ?  
ATOM   1972 CD    CD    . ARG ARG ARG A A 298 298 . -43.163 -0.703  62.221  1.00 30.61 1 . C ?  
ATOM   1973 NE    NE    . ARG ARG ARG A A 298 298 . -43.898 0.111   61.242  1.00 32.52 1 . N ?  
ATOM   1974 CZ    CZ    . ARG ARG ARG A A 298 298 . -43.381 0.561   60.103  1.00 31.18 1 . C ?  
ATOM   1975 NH1   NH1   . ARG ARG ARG A A 298 298 . -42.129 0.266   59.773  1.00 31.47 1 . N ?  
ATOM   1976 NH2   NH2   . ARG ARG ARG A A 298 298 . -44.113 1.311   59.289  1.00 34.33 1 . N ?  
ATOM   1977 C     C     . ARG ARG ARG A A 298 298 . -42.893 -4.365  65.284  1.00 29.10 1 . C ?  
ATOM   1978 O     O     . ARG ARG ARG A A 298 298 . -42.105 -4.162  66.223  1.00 28.70 1 . O ?  
ATOM   1979 N     N     . PRO PRO PRO A A 299 299 . -43.287 -5.600  64.917  1.00 29.81 1 . N ?  
ATOM   1980 CA    CA    . PRO PRO PRO A A 299 299 . -42.646 -6.763  65.542  1.00 27.08 1 . C ?  
ATOM   1981 CB    CB    . PRO PRO PRO A A 299 299 . -43.152 -7.942  64.702  1.00 29.78 1 . C ?  
ATOM   1982 CG    CG    . PRO PRO PRO A A 299 299 . -44.461 -7.462  64.128  1.00 28.41 1 . C ?  
ATOM   1983 CD    CD    . PRO PRO PRO A A 299 299 . -44.261 -5.990  63.872  1.00 32.74 1 . C ?  
ATOM   1984 C     C     . PRO PRO PRO A A 299 299 . -41.119 -6.650  65.478  1.00 26.26 1 . C ?  
ATOM   1985 O     O     . PRO PRO PRO A A 299 299 . -40.564 -6.228  64.454  1.00 23.73 1 . O ?  
ATOM   1986 N     N     . PHE PHE PHE A A 300 300 . -40.456 -6.962  66.588  1.00 26.09 1 . N ?  
ATOM   1987 CA    CA    . PHE PHE PHE A A 300 300 . -38.997 -6.959  66.654  1.00 25.12 1 . C ?  
ATOM   1988 CB    CB    . PHE PHE PHE A A 300 300 . -38.513 -7.416  68.041  1.00 23.15 1 . C ?  
ATOM   1989 CG    CG    . PHE PHE PHE A A 300 300 . -38.552 -6.355  69.097  1.00 25.75 1 . C ?  
ATOM   1990 CD1   CD1   . PHE PHE PHE A A 300 300 . -38.218 -5.043  68.807  1.00 23.97 1 . C ?  
ATOM   1991 CE1   CE1   . PHE PHE PHE A A 300 300 . -38.240 -4.065  69.804  1.00 25.23 1 . C ?  
ATOM   1992 CZ    CZ    . PHE PHE PHE A A 300 300 . -38.598 -4.407  71.099  1.00 25.50 1 . C ?  
ATOM   1993 CE2   CE2   . PHE PHE PHE A A 300 300 . -38.920 -5.731  71.400  1.00 23.21 1 . C ?  
ATOM   1994 CD2   CD2   . PHE PHE PHE A A 300 300 . -38.898 -6.687  70.404  1.00 27.07 1 . C ?  
ATOM   1995 C     C     . PHE PHE PHE A A 300 300 . -38.382 -7.885  65.608  1.00 25.30 1 . C ?  
ATOM   1996 O     O     . PHE PHE PHE A A 300 300 . -38.982 -8.877  65.240  1.00 25.02 1 . O ?  
ATOM   1997 N     N     . PRO PRO PRO A A 301 301 . -37.157 -7.589  65.174  1.00 25.09 1 . N ?  
ATOM   1998 CA    CA    . PRO PRO PRO A A 301 301 . -36.451 -8.541  64.314  1.00 26.72 1 . C ?  
ATOM   1999 CB    CB    . PRO PRO PRO A A 301 301 . -35.295 -7.713  63.780  1.00 26.19 1 . C ?  
ATOM   2000 CG    CG    . PRO PRO PRO A A 301 301 . -34.961 -6.820  64.968  1.00 23.44 1 . C ?  
ATOM   2001 CD    CD    . PRO PRO PRO A A 301 301 . -36.315 -6.423  65.502  1.00 23.36 1 . C ?  
ATOM   2002 C     C     . PRO PRO PRO A A 301 301 . -35.918 -9.731  65.110  1.00 28.10 1 . C ?  
ATOM   2003 O     O     . PRO PRO PRO A A 301 301 . -36.075 -9.790  66.337  1.00 28.11 1 . O ?  
ATOM   2004 N     N     . ARG ARG ARG A A 302 302 . -35.272 -10.657 64.410  1.00 26.90 1 . N ?  
ATOM   2005 CA    CA    . ARG ARG ARG A A 302 302 . -34.494 -11.702 65.047  1.00 32.01 1 . C ?  
ATOM   2006 C     C     . ARG ARG ARG A A 302 302 . -33.009 -11.482 64.775  1.00 27.39 1 . C ?  
ATOM   2007 O     O     . ARG ARG ARG A A 302 302 . -32.622 -10.849 63.789  1.00 30.08 1 . O ?  
ATOM   2008 CB    CB    . ARG ARG ARG A A 302 302 . -34.927 -13.091 64.559  1.00 32.25 1 . C ?  
ATOM   2009 CG    CG    . ARG ARG ARG A A 302 302 . -36.278 -13.534 65.101  1.00 34.83 1 . C ?  
ATOM   2010 CD    CD    . ARG ARG ARG A A 302 302 . -36.786 -14.826 64.425  1.00 44.11 1 . C ?  
ATOM   2011 NE    NE    . ARG ARG ARG A A 302 302 . -36.903 -14.689 62.971  1.00 51.49 1 . N ?  
ATOM   2012 CZ    CZ    . ARG ARG ARG A A 302 302 . -37.917 -14.081 62.352  1.00 56.18 1 . C ?  
ATOM   2013 NH1   NH1   . ARG ARG ARG A A 302 302 . -37.941 -14.000 61.023  1.00 58.18 1 . N ?  
ATOM   2014 NH2   NH2   . ARG ARG ARG A A 302 302 . -38.905 -13.536 63.059  1.00 54.15 1 . N ?  
ATOM   2015 N     N     . LEU LEU LEU A A 303 303 . -32.172 -11.999 65.662  1.00 25.49 1 . N ?  
ATOM   2016 CA    CA    . LEU LEU LEU A A 303 303 . -30.748 -11.921 65.443  1.00 28.18 1 . C ?  
ATOM   2017 CB    CB    . LEU LEU LEU A A 303 303 . -30.042 -11.217 66.607  1.00 24.25 1 . C ?  
ATOM   2018 CG    CG    . LEU LEU LEU A A 303 303 . -28.522 -11.132 66.449  1.00 30.54 1 . C ?  
ATOM   2019 CD1   CD1   . LEU LEU LEU A A 303 303 . -28.140 -10.220 65.255  1.00 29.22 1 . C ?  
ATOM   2020 CD2   CD2   . LEU LEU LEU A A 303 303 . -27.865 -10.655 67.749  1.00 23.56 1 . C ?  
ATOM   2021 C     C     . LEU LEU LEU A A 303 303 . -30.192 -13.315 65.266  1.00 27.27 1 . C ?  
ATOM   2022 O     O     . LEU LEU LEU A A 303 303 . -30.446 -14.197 66.076  1.00 26.73 1 . O ?  
ATOM   2023 N     N     . GLU GLU GLU A A 304 304 . -29.425 -13.498 64.199  1.00 29.58 1 . N ?  
ATOM   2024 CA    CA    . GLU GLU GLU A A 304 304 . -28.789 -14.780 63.928  1.00 28.92 1 . C ?  
ATOM   2025 CB    CB    . GLU GLU GLU A A 304 304 . -29.232 -15.323 62.558  1.00 32.40 1 . C ?  
ATOM   2026 CG    CG    . GLU GLU GLU A A 304 304 . -30.725 -15.606 62.475  1.00 36.32 1 . C ?  
ATOM   2027 CD    CD    . GLU GLU GLU A A 304 304 . -31.157 -16.145 61.109  1.00 49.03 1 . C ?  
ATOM   2028 OE1   OE1   . GLU GLU GLU A A 304 304 . -30.460 -15.876 60.099  1.00 41.67 1 . O ?  
ATOM   2029 OE2   OE2   . GLU GLU GLU A A 304 304 . -32.198 -16.839 61.054  1.00 47.05 1 . O ?  
ATOM   2030 C     C     . GLU GLU GLU A A 304 304 . -27.286 -14.630 63.970  1.00 26.79 1 . C ?  
ATOM   2031 O     O     . GLU GLU GLU A A 304 304 . -26.741 -13.644 63.473  1.00 29.01 1 . O ?  
ATOM   2032 N     N     . ILE ILE ILE A A 305 305 . -26.625 -15.602 64.582  1.00 26.28 1 . N ?  
ATOM   2033 CA    CA    . ILE ILE ILE A A 305 305 . -25.177 -15.682 64.572  1.00 27.06 1 . C ?  
ATOM   2034 CB    CB    . ILE ILE ILE A A 305 305 . -24.641 -16.006 65.970  1.00 27.37 1 . C ?  
ATOM   2035 CG1   CG1   . ILE ILE ILE A A 305 305 . -25.084 -14.897 66.951  1.00 27.05 1 . C ?  
ATOM   2036 CD1   CD1   . ILE ILE ILE A A 305 305 . -24.674 -15.150 68.397  1.00 27.93 1 . C ?  
ATOM   2037 CG2   CG2   . ILE ILE ILE A A 305 305 . -23.122 -16.146 65.964  1.00 29.71 1 . C ?  
ATOM   2038 C     C     . ILE ILE ILE A A 305 305 . -24.788 -16.746 63.545  1.00 31.45 1 . C ?  
ATOM   2039 O     O     . ILE ILE ILE A A 305 305 . -25.230 -17.878 63.648  1.00 27.44 1 . O ?  
ATOM   2040 N     N     . LEU LEU LEU A A 306 306 . -23.971 -16.365 62.562  1.00 32.36 1 . N ?  
ATOM   2041 CA    CA    . LEU LEU LEU A A 306 306 . -23.801 -17.128 61.312  1.00 31.26 1 . C ?  
ATOM   2042 CB    CB    . LEU LEU LEU A A 306 306 . -23.467 -16.158 60.172  1.00 32.35 1 . C ?  
ATOM   2043 CG    CG    . LEU LEU LEU A A 306 306 . -24.530 -15.114 59.818  1.00 31.03 1 . C ?  
ATOM   2044 CD1   CD1   . LEU LEU LEU A A 306 306 . -24.051 -14.196 58.698  1.00 36.86 1 . C ?  
ATOM   2045 CD2   CD2   . LEU LEU LEU A A 306 306 . -25.838 -15.780 59.445  1.00 33.62 1 . C ?  
ATOM   2046 C     C     . LEU LEU LEU A A 306 306 . -22.733 -18.225 61.344  1.00 37.39 1 . C ?  
ATOM   2047 O     O     . LEU LEU LEU A A 306 306 . -22.551 -18.950 60.374  1.00 36.37 1 . O ?  
ATOM   2048 N     N     . ARG ARG ARG A A 307 307 . -22.046 -18.352 62.470  1.00 34.59 1 . N ?  
ATOM   2049 CA    CA    . ARG ARG ARG A A 307 307 . -20.814 -19.116 62.561  1.00 37.82 1 . C ?  
ATOM   2050 CB    CB    . ARG ARG ARG A A 307 307 . -19.624 -18.232 62.123  1.00 40.57 1 . C ?  
ATOM   2051 CG    CG    . ARG ARG ARG A A 307 307 . -18.229 -18.795 62.344  1.00 42.38 1 . C ?  
ATOM   2052 CD    CD    . ARG ARG ARG A A 307 307 . -17.140 -17.915 61.698  1.00 41.88 1 . C ?  
ATOM   2053 NE    NE    . ARG ARG ARG A A 307 307 . -16.900 -16.660 62.414  1.00 45.68 1 . N ?  
ATOM   2054 CZ    CZ    . ARG ARG ARG A A 307 307 . -15.931 -16.478 63.314  1.00 44.98 1 . C ?  
ATOM   2055 NH1   NH1   . ARG ARG ARG A A 307 307 . -15.104 -17.478 63.607  1.00 43.00 1 . N ?  
ATOM   2056 NH2   NH2   . ARG ARG ARG A A 307 307 . -15.785 -15.298 63.922  1.00 36.25 1 . N ?  
ATOM   2057 C     C     . ARG ARG ARG A A 307 307 . -20.675 -19.586 63.999  1.00 38.47 1 . C ?  
ATOM   2058 O     O     . ARG ARG ARG A A 307 307 . -21.185 -18.927 64.910  1.00 36.61 1 . O ?  
ATOM   2059 N     N     . SER SER SER A A 308 308 . -20.034 -20.731 64.222  1.00 37.60 1 . N ?  
ATOM   2060 CA    CA    . SER SER SER A A 308 308 . -19.649 -21.106 65.577  1.00 39.89 1 . C ?  
ATOM   2061 CB    CB    . SER SER SER A A 308 308 . -19.261 -22.583 65.677  1.00 43.92 1 . C ?  
ATOM   2062 OG    OG    . SER SER SER A A 308 308 . -20.356 -23.377 66.094  1.00 47.92 1 . O ?  
ATOM   2063 C     C     . SER SER SER A A 308 308 . -18.482 -20.235 66.012  1.00 42.29 1 . C ?  
ATOM   2064 O     O     . SER SER SER A A 308 308 . -17.425 -20.252 65.391  1.00 38.16 1 . O ?  
ATOM   2065 N     N     . VAL VAL VAL A A 309 309 . -18.677 -19.464 67.074  1.00 39.21 1 . N ?  
ATOM   2066 CA    CA    . VAL VAL VAL A A 309 309 . -17.611 -18.617 67.585  1.00 39.23 1 . C ?  
ATOM   2067 CB    CB    . VAL VAL VAL A A 309 309 . -18.022 -17.134 67.578  1.00 34.55 1 . C ?  
ATOM   2068 CG1   CG1   . VAL VAL VAL A A 309 309 . -16.833 -16.261 67.921  1.00 33.25 1 . C ?  
ATOM   2069 CG2   CG2   . VAL VAL VAL A A 309 309 . -18.573 -16.760 66.212  1.00 35.45 1 . C ?  
ATOM   2070 C     C     . VAL VAL VAL A A 309 309 . -17.238 -19.065 68.991  1.00 37.14 1 . C ?  
ATOM   2071 O     O     . VAL VAL VAL A A 309 309 . -18.085 -19.116 69.882  1.00 36.89 1 . O ?  
ATOM   2072 N     N     . SER SER SER A A 310 310 . -15.969 -19.402 69.192  1.00 40.74 1 . N ?  
ATOM   2073 CA    CA    . SER SER SER A A 310 310 . -15.541 -19.993 70.456  1.00 39.17 1 . C ?  
ATOM   2074 CB    CB    . SER SER SER A A 310 310 . -14.366 -20.946 70.205  1.00 44.88 1 . C ?  
ATOM   2075 OG    OG    . SER SER SER A A 310 310 . -13.386 -20.333 69.379  1.00 50.18 1 . O ?  
ATOM   2076 C     C     . SER SER SER A A 310 310 . -15.148 -18.982 71.537  1.00 39.36 1 . C ?  
ATOM   2077 O     O     . SER SER SER A A 310 310 . -15.119 -19.316 72.724  1.00 40.49 1 . O ?  
ATOM   2078 N     N     . SER SER SER A A 311 311 . -14.836 -17.752 71.141  1.00 38.98 1 . N ?  
ATOM   2079 CA    CA    . SER SER SER A A 311 311 . -14.329 -16.773 72.093  1.00 37.39 1 . C ?  
ATOM   2080 CB    CB    . SER SER SER A A 311 311 . -12.809 -16.653 71.954  1.00 39.58 1 . C ?  
ATOM   2081 OG    OG    . SER SER SER A A 311 311 . -12.322 -15.486 72.583  1.00 45.47 1 . O ?  
ATOM   2082 C     C     . SER SER SER A A 311 311 . -14.994 -15.414 71.904  1.00 36.97 1 . C ?  
ATOM   2083 O     O     . SER SER SER A A 311 311 . -15.387 -15.064 70.791  1.00 34.89 1 . O ?  
ATOM   2084 N     N     . MET MET MET A A 312 312 . -15.120 -14.655 72.995  1.00 34.62 1 . N ?  
ATOM   2085 CA    CA    . MET MET MET A A 312 312 . -15.762 -13.342 72.945  1.00 37.92 1 . C ?  
ATOM   2086 CB    CB    . MET MET MET A A 312 312 . -15.938 -12.760 74.357  1.00 32.88 1 . C ?  
ATOM   2087 CG    CG    . MET MET MET A A 312 312 . -17.166 -13.294 75.107  1.00 28.79 1 . C ?  
ATOM   2088 SD    SD    . MET MET MET A A 312 312 . -18.735 -13.108 74.214  1.00 26.10 1 . S ?  
ATOM   2089 CE    CE    . MET MET MET A A 312 312 . -19.157 -11.392 74.575  1.00 26.88 1 . C ?  
ATOM   2090 C     C     . MET MET MET A A 312 312 . -14.959 -12.385 72.066  1.00 38.15 1 . C ?  
ATOM   2091 O     O     . MET MET MET A A 312 312 . -15.508 -11.445 71.486  1.00 43.67 1 . O ?  
ATOM   2092 N     N     . GLU GLU GLU A A 313 313 . -13.662 -12.644 71.940  1.00 35.41 1 . N ?  
ATOM   2093 CA    CA    . GLU GLU GLU A A 313 313 . -12.787 -11.754 71.183  1.00 36.89 1 . C ?  
ATOM   2094 CB    CB    . GLU GLU GLU A A 313 313 . -11.392 -11.756 71.819  1.00 40.61 1 . C ?  
ATOM   2095 CG    CG    . GLU GLU GLU A A 313 313 . -11.448 -11.548 73.336  1.00 41.80 1 . C ?  
ATOM   2096 CD    CD    . GLU GLU GLU A A 313 313 . -10.092 -11.323 73.972  1.00 46.78 1 . C ?  
ATOM   2097 OE1   OE1   . GLU GLU GLU A A 313 313 . -9.751  -12.067 74.919  1.00 52.33 1 . O ?  
ATOM   2098 OE2   OE2   . GLU GLU GLU A A 313 313 . -9.374  -10.394 73.543  1.00 47.73 1 . O ?  
ATOM   2099 C     C     . GLU GLU GLU A A 313 313 . -12.705 -12.107 69.699  1.00 37.75 1 . C ?  
ATOM   2100 O     O     . GLU GLU GLU A A 313 313 . -12.120 -11.364 68.915  1.00 36.32 1 . O ?  
ATOM   2101 N     N     . GLU GLU GLU A A 314 314 . -13.315 -13.222 69.302  1.00 39.59 1 . N ?  
ATOM   2102 CA    CA    . GLU GLU GLU A A 314 314 . -13.209 -13.690 67.920  1.00 37.55 1 . C ?  
ATOM   2103 CB    CB    . GLU GLU GLU A A 314 314 . -13.048 -15.214 67.886  1.00 40.13 1 . C ?  
ATOM   2104 CG    CG    . GLU GLU GLU A A 314 314 . -11.682 -15.705 68.364  1.00 44.42 1 . C ?  
ATOM   2105 CD    CD    . GLU GLU GLU A A 314 314 . -11.601 -17.225 68.471  1.00 51.53 1 . C ?  
ATOM   2106 OE1   OE1   . GLU GLU GLU A A 314 314 . -12.482 -17.911 67.907  1.00 51.47 1 . O ?  
ATOM   2107 OE2   OE2   . GLU GLU GLU A A 314 314 . -10.659 -17.735 69.129  1.00 57.18 1 . O ?  
ATOM   2108 C     C     . GLU GLU GLU A A 314 314 . -14.396 -13.293 67.046  1.00 37.38 1 . C ?  
ATOM   2109 O     O     . GLU GLU GLU A A 314 314 . -14.434 -13.626 65.861  1.00 37.26 1 . O ?  
ATOM   2110 N     N     . PHE PHE PHE A A 315 315 . -15.361 -12.577 67.611  1.00 32.44 1 . N ?  
ATOM   2111 CA    CA    . PHE PHE PHE A A 315 315 . -16.502 -12.119 66.816  1.00 31.89 1 . C ?  
ATOM   2112 CB    CB    . PHE PHE PHE A A 315 315 . -17.595 -11.567 67.733  1.00 32.02 1 . C ?  
ATOM   2113 CG    CG    . PHE PHE PHE A A 315 315 . -18.482 -12.617 68.322  1.00 29.01 1 . C ?  
ATOM   2114 CD1   CD1   . PHE PHE PHE A A 315 315 . -19.522 -13.155 67.578  1.00 29.45 1 . C ?  
ATOM   2115 CE1   CE1   . PHE PHE PHE A A 315 315 . -20.349 -14.115 68.116  1.00 25.82 1 . C ?  
ATOM   2116 CZ    CZ    . PHE PHE PHE A A 315 315 . -20.147 -14.554 69.409  1.00 29.09 1 . C ?  
ATOM   2117 CE2   CE2   . PHE PHE PHE A A 315 315 . -19.115 -14.034 70.160  1.00 31.28 1 . C ?  
ATOM   2118 CD2   CD2   . PHE PHE PHE A A 315 315 . -18.285 -13.066 69.610  1.00 31.79 1 . C ?  
ATOM   2119 C     C     . PHE PHE PHE A A 315 315 . -16.117 -11.046 65.792  1.00 32.45 1 . C ?  
ATOM   2120 O     O     . PHE PHE PHE A A 315 315 . -15.224 -10.248 66.048  1.00 31.25 1 . O ?  
ATOM   2121 N     N     . THR THR THR A A 316 316 . -16.799 -11.023 64.644  1.00 30.67 1 . N ?  
ATOM   2122 CA    CA    . THR THR THR A A 316 316 . -16.670 -9.923  63.678  1.00 31.19 1 . C ?  
ATOM   2123 CB    CB    . THR THR THR A A 316 316 . -15.894 -10.332 62.389  1.00 34.90 1 . C ?  
ATOM   2124 OG1   OG1   . THR THR THR A A 316 316 . -16.775 -11.008 61.484  1.00 33.55 1 . O ?  
ATOM   2125 CG2   CG2   . THR THR THR A A 316 316 . -14.715 -11.228 62.717  1.00 33.13 1 . C ?  
ATOM   2126 C     C     . THR THR THR A A 316 316 . -18.072 -9.472  63.295  1.00 29.01 1 . C ?  
ATOM   2127 O     O     . THR THR THR A A 316 316 . -19.020 -10.229 63.486  1.00 31.40 1 . O ?  
ATOM   2128 N     N     . PRO PRO PRO A A 317 317 . -18.218 -8.247  62.748  1.00 31.41 1 . N ?  
ATOM   2129 CA    CA    . PRO PRO PRO A A 317 317 . -19.545 -7.761  62.345  1.00 34.26 1 . C ?  
ATOM   2130 CB    CB    . PRO PRO PRO A A 317 317 . -19.239 -6.413  61.682  1.00 32.30 1 . C ?  
ATOM   2131 CG    CG    . PRO PRO PRO A A 317 317 . -18.001 -5.962  62.326  1.00 30.16 1 . C ?  
ATOM   2132 CD    CD    . PRO PRO PRO A A 317 317 . -17.189 -7.207  62.564  1.00 33.15 1 . C ?  
ATOM   2133 C     C     . PRO PRO PRO A A 317 317 . -20.249 -8.678  61.352  1.00 34.01 1 . C ?  
ATOM   2134 O     O     . PRO PRO PRO A A 317 317 . -21.482 -8.714  61.318  1.00 31.87 1 . O ?  
ATOM   2135 N     N     . ASP ASP ASP A A 318 318 . -19.473 -9.414  60.560  1.00 32.41 1 . N ?  
ATOM   2136 CA    CA    . ASP ASP ASP A A 318 318 . -20.044 -10.268 59.525  1.00 35.62 1 . C ?  
ATOM   2137 CB    CB    . ASP ASP ASP A A 318 318 . -18.988 -10.595 58.466  1.00 36.54 1 . C ?  
ATOM   2138 CG    CG    . ASP ASP ASP A A 318 318 . -18.355 -9.341  57.877  1.00 42.84 1 . C ?  
ATOM   2139 OD1   OD1   . ASP ASP ASP A A 318 318 . -18.972 -8.738  56.971  1.00 39.29 1 . O ?  
ATOM   2140 OD2   OD2   . ASP ASP ASP A A 318 318 . -17.249 -8.952  58.333  1.00 42.72 1 . O ?  
ATOM   2141 C     C     . ASP ASP ASP A A 318 318 . -20.629 -11.548 60.116  1.00 33.90 1 . C ?  
ATOM   2142 O     O     . ASP ASP ASP A A 318 318 . -21.228 -12.352 59.396  1.00 32.94 1 . O ?  
ATOM   2143 N     N     . ASP ASP ASP A A 319 319 . -20.470 -11.734 61.427  1.00 31.31 1 . N ?  
ATOM   2144 CA    CA    . ASP ASP ASP A A 319 319 . -21.015 -12.920 62.098  1.00 27.98 1 . C ?  
ATOM   2145 CB    CB    . ASP ASP ASP A A 319 319 . -20.208 -13.247 63.354  1.00 31.82 1 . C ?  
ATOM   2146 CG    CG    . ASP ASP ASP A A 319 319 . -18.839 -13.806 63.038  1.00 35.11 1 . C ?  
ATOM   2147 OD1   OD1   . ASP ASP ASP A A 319 319 . -18.698 -14.449 61.982  1.00 37.43 1 . O ?  
ATOM   2148 OD2   OD2   . ASP ASP ASP A A 319 319 . -17.901 -13.616 63.843  1.00 36.37 1 . O ?  
ATOM   2149 C     C     . ASP ASP ASP A A 319 319 . -22.485 -12.773 62.474  1.00 28.80 1 . C ?  
ATOM   2150 O     O     . ASP ASP ASP A A 319 319 . -23.122 -13.734 62.884  1.00 30.26 1 . O ?  
ATOM   2151 N     N     . PHE PHE PHE A A 320 320 . -23.027 -11.572 62.343  1.00 28.42 1 . N ?  
ATOM   2152 CA    CA    . PHE PHE PHE A A 320 320 . -24.392 -11.322 62.776  1.00 29.10 1 . C ?  
ATOM   2153 CB    CB    . PHE PHE PHE A A 320 320 . -24.442 -10.152 63.760  1.00 27.68 1 . C ?  
ATOM   2154 CG    CG    . PHE PHE PHE A A 320 320 . -23.493 -10.302 64.904  1.00 27.33 1 . C ?  
ATOM   2155 CD1   CD1   . PHE PHE PHE A A 320 320 . -23.742 -11.226 65.907  1.00 24.66 1 . C ?  
ATOM   2156 CE1   CE1   . PHE PHE PHE A A 320 320 . -22.861 -11.382 66.958  1.00 26.31 1 . C ?  
ATOM   2157 CZ    CZ    . PHE PHE PHE A A 320 320 . -21.714 -10.617 67.006  1.00 25.41 1 . C ?  
ATOM   2158 CE2   CE2   . PHE PHE PHE A A 320 320 . -21.448 -9.702  66.001  1.00 29.28 1 . C ?  
ATOM   2159 CD2   CD2   . PHE PHE PHE A A 320 320 . -22.334 -9.550  64.957  1.00 26.91 1 . C ?  
ATOM   2160 C     C     . PHE PHE PHE A A 320 320 . -25.298 -11.034 61.595  1.00 30.16 1 . C ?  
ATOM   2161 O     O     . PHE PHE PHE A A 320 320 . -24.916 -10.351 60.646  1.00 34.68 1 . O ?  
ATOM   2162 N     N     . ARG ARG ARG A A 321 321 . -26.506 -11.562 61.662  1.00 28.98 1 . N ?  
ATOM   2163 CA    CA    . ARG ARG ARG A A 321 321 . -27.503 -11.241 60.660  1.00 32.23 1 . C ?  
ATOM   2164 CB    CB    . ARG ARG ARG A A 321 321 . -27.790 -12.430 59.752  1.00 28.48 1 . C ?  
ATOM   2165 CG    CG    . ARG ARG ARG A A 321 321 . -28.893 -12.120 58.737  1.00 32.86 1 . C ?  
ATOM   2166 CD    CD    . ARG ARG ARG A A 321 321 . -29.170 -13.334 57.875  1.00 34.41 1 . C ?  
ATOM   2167 NE    NE    . ARG ARG ARG A A 321 321 . -28.001 -13.702 57.086  1.00 40.72 1 . N ?  
ATOM   2168 CZ    CZ    . ARG ARG ARG A A 321 321 . -27.861 -14.866 56.459  1.00 45.65 1 . C ?  
ATOM   2169 NH1   NH1   . ARG ARG ARG A A 321 321 . -26.760 -15.115 55.766  1.00 46.60 1 . N ?  
ATOM   2170 NH2   NH2   . ARG ARG ARG A A 321 321 . -28.821 -15.779 56.534  1.00 44.59 1 . N ?  
ATOM   2171 C     C     . ARG ARG ARG A A 321 321 . -28.779 -10.808 61.330  1.00 29.62 1 . C ?  
ATOM   2172 O     O     . ARG ARG ARG A A 321 321 . -29.402 -11.579 62.066  1.00 29.79 1 . O ?  
ATOM   2173 N     N     . LEU LEU LEU A A 322 322 . -29.172 -9.572  61.065  1.00 29.46 1 . N ?  
ATOM   2174 CA    CA    . LEU LEU LEU A A 322 322 . -30.434 -9.062  61.560  1.00 30.38 1 . C ?  
ATOM   2175 CB    CB    . LEU LEU LEU A A 322 322 . -30.348 -7.542  61.673  1.00 32.49 1 . C ?  
ATOM   2176 CG    CG    . LEU LEU LEU A A 322 322 . -31.141 -6.759  62.713  1.00 34.08 1 . C ?  
ATOM   2177 CD1   CD1   . LEU LEU LEU A A 322 322 . -30.915 -7.322  64.118  1.00 29.27 1 . C ?  
ATOM   2178 CD2   CD2   . LEU LEU LEU A A 322 322 . -30.710 -5.306  62.601  1.00 28.14 1 . C ?  
ATOM   2179 C     C     . LEU LEU LEU A A 322 322 . -31.542 -9.501  60.602  1.00 33.16 1 . C ?  
ATOM   2180 O     O     . LEU LEU LEU A A 322 322 . -31.487 -9.180  59.421  1.00 33.79 1 . O ?  
ATOM   2181 N     N     . VAL VAL VAL A A 323 323 . -32.528 -10.248 61.100  1.00 31.60 1 . N ?  
ATOM   2182 CA    CA    . VAL VAL VAL A A 323 323 . -33.619 -10.760 60.262  1.00 32.31 1 . C ?  
ATOM   2183 CB    CB    . VAL VAL VAL A A 323 323 . -33.884 -12.260 60.526  1.00 36.95 1 . C ?  
ATOM   2184 CG1   CG1   . VAL VAL VAL A A 323 323 . -35.051 -12.754 59.665  1.00 39.71 1 . C ?  
ATOM   2185 CG2   CG2   . VAL VAL VAL A A 323 323 . -32.630 -13.087 60.268  1.00 32.09 1 . C ?  
ATOM   2186 C     C     . VAL VAL VAL A A 323 323 . -34.936 -10.011 60.470  1.00 35.66 1 . C ?  
ATOM   2187 O     O     . VAL VAL VAL A A 323 323 . -35.458 -9.967  61.586  1.00 30.01 1 . O ?  
ATOM   2188 N     N     . ASP ASP ASP A A 324 324 . -35.467 -9.441  59.386  1.00 32.24 1 . N ?  
ATOM   2189 CA    CA    . ASP ASP ASP A A 324 324 . -36.742 -8.711  59.405  1.00 34.77 1 . C ?  
ATOM   2190 CB    CB    . ASP ASP ASP A A 324 324 . -37.905 -9.634  59.782  1.00 36.41 1 . C ?  
ATOM   2191 CG    CG    . ASP ASP ASP A A 324 324 . -39.270 -8.983  59.533  1.00 45.19 1 . C ?  
ATOM   2192 OD1   OD1   . ASP ASP ASP A A 324 324 . -39.462 -8.434  58.428  1.00 46.04 1 . O ?  
ATOM   2193 OD2   OD2   . ASP ASP ASP A A 324 324 . -40.123 -8.973  60.454  1.00 45.64 1 . O ?  
ATOM   2194 C     C     . ASP ASP ASP A A 324 324 . -36.753 -7.506  60.359  1.00 30.49 1 . C ?  
ATOM   2195 O     O     . ASP ASP ASP A A 324 324 . -37.652 -7.374  61.188  1.00 29.64 1 . O ?  
ATOM   2196 N     N     . TYR TYR TYR A A 325 325 . -35.759 -6.636  60.239  1.00 29.19 1 . N ?  
ATOM   2197 CA    CA    . TYR TYR TYR A A 325 325 . -35.801 -5.361  60.945  1.00 29.89 1 . C ?  
ATOM   2198 CB    CB    . TYR TYR TYR A A 325 325 . -34.391 -4.861  61.261  1.00 26.99 1 . C ?  
ATOM   2199 CG    CG    . TYR TYR TYR A A 325 325 . -34.369 -3.588  62.071  1.00 26.51 1 . C ?  
ATOM   2200 CD1   CD1   . TYR TYR TYR A A 325 325 . -35.201 -3.431  63.179  1.00 28.54 1 . C ?  
ATOM   2201 CE1   CE1   . TYR TYR TYR A A 325 325 . -35.173 -2.255  63.951  1.00 23.59 1 . C ?  
ATOM   2202 CZ    CZ    . TYR TYR TYR A A 325 325 . -34.298 -1.253  63.621  1.00 24.91 1 . C ?  
ATOM   2203 OH    OH    . TYR TYR TYR A A 325 325 . -34.277 -0.095  64.383  1.00 27.30 1 . O ?  
ATOM   2204 CE2   CE2   . TYR TYR TYR A A 325 325 . -33.454 -1.392  62.521  1.00 28.22 1 . C ?  
ATOM   2205 CD2   CD2   . TYR TYR TYR A A 325 325 . -33.486 -2.560  61.766  1.00 30.52 1 . C ?  
ATOM   2206 C     C     . TYR TYR TYR A A 325 325 . -36.556 -4.336  60.097  1.00 31.26 1 . C ?  
ATOM   2207 O     O     . TYR TYR TYR A A 325 325 . -36.069 -3.923  59.044  1.00 31.42 1 . O ?  
ATOM   2208 N     N     . CYS CYS CYS A A 326 326 . -37.735 -3.922  60.558  1.00 30.00 1 . N ?  
ATOM   2209 CA    CA    . CYS CYS CYS A A 326 326 . -38.583 -3.033  59.763  1.00 30.25 1 . C ?  
ATOM   2210 CB    CB    . CYS CYS CYS A A 326 326 . -39.853 -3.762  59.310  1.00 34.24 1 . C ?  
ATOM   2211 SG    SG    . CYS CYS CYS A A 326 326 . -39.471 -5.307  58.505  1.00 53.57 1 . S ?  
ATOM   2212 C     C     . CYS CYS CYS A A 326 326 . -38.980 -1.800  60.522  1.00 29.57 1 . C ?  
ATOM   2213 O     O     . CYS CYS CYS A A 326 326 . -40.140 -1.662  60.901  1.00 31.80 1 . O ?  
ATOM   2214 N     N     . PRO PRO PRO A A 327 327 . -38.028 -0.888  60.753  1.00 28.51 1 . N ?  
ATOM   2215 CA    CA    . PRO PRO PRO A A 327 327 . -38.360 0.272   61.588  1.00 29.10 1 . C ?  
ATOM   2216 CB    CB    . PRO PRO PRO A A 327 327 . -36.990 0.794   62.018  1.00 26.31 1 . C ?  
ATOM   2217 CG    CG    . PRO PRO PRO A A 327 327 . -36.091 0.453   60.835  1.00 27.15 1 . C ?  
ATOM   2218 CD    CD    . PRO PRO PRO A A 327 327 . -36.621 -0.880  60.314  1.00 30.16 1 . C ?  
ATOM   2219 C     C     . PRO PRO PRO A A 327 327 . -39.104 1.364   60.831  1.00 29.96 1 . C ?  
ATOM   2220 O     O     . PRO PRO PRO A A 327 327 . -38.985 1.427   59.616  1.00 27.93 1 . O ?  
ATOM   2221 N     N     . HIS HIS HIS A A 328 328 . -39.820 2.221   61.555  1.00 29.75 1 . N ?  
ATOM   2222 CA    CA    . HIS HIS HIS A A 328 328 . -40.224 3.527   61.040  1.00 25.79 1 . C ?  
ATOM   2223 CB    CB    . HIS HIS HIS A A 328 328 . -41.053 4.290   62.077  1.00 26.45 1 . C ?  
ATOM   2224 CG    CG    . HIS HIS HIS A A 328 328 . -42.365 3.643   62.410  1.00 28.13 1 . C ?  
ATOM   2225 ND1   ND1   . HIS HIS HIS A A 328 328 . -43.565 4.092   61.905  1.00 29.15 1 . N ?  
ATOM   2226 CE1   CE1   . HIS HIS HIS A A 328 328 . -44.549 3.355   62.388  1.00 25.37 1 . C ?  
ATOM   2227 NE2   NE2   . HIS HIS HIS A A 328 328 . -44.028 2.439   63.185  1.00 27.53 1 . N ?  
ATOM   2228 CD2   CD2   . HIS HIS HIS A A 328 328 . -42.666 2.602   63.221  1.00 24.28 1 . C ?  
ATOM   2229 C     C     . HIS HIS HIS A A 328 328 . -38.963 4.308   60.684  1.00 29.66 1 . C ?  
ATOM   2230 O     O     . HIS HIS HIS A A 328 328 . -37.862 3.950   61.129  1.00 29.95 1 . O ?  
ATOM   2231 N     N     . PRO PRO PRO A A 329 329 . -39.107 5.384   59.895  1.00 28.46 1 . N ?  
ATOM   2232 CA    CA    . PRO PRO PRO A A 329 329 . -37.933 6.168   59.501  1.00 32.54 1 . C ?  
ATOM   2233 CB    CB    . PRO PRO PRO A A 329 329 . -38.543 7.349   58.743  1.00 35.91 1 . C ?  
ATOM   2234 CG    CG    . PRO PRO PRO A A 329 329 . -39.802 6.803   58.167  1.00 37.21 1 . C ?  
ATOM   2235 CD    CD    . PRO PRO PRO A A 329 329 . -40.329 5.841   59.206  1.00 34.67 1 . C ?  
ATOM   2236 C     C     . PRO PRO PRO A A 329 329 . -37.086 6.686   60.663  1.00 34.64 1 . C ?  
ATOM   2237 O     O     . PRO PRO PRO A A 329 329 . -37.587 6.924   61.760  1.00 31.80 1 . O ?  
ATOM   2238 N     N     . THR THR THR A A 330 330 . -35.797 6.832   60.388  1.00 34.49 1 . N ?  
ATOM   2239 CA    CA    . THR THR THR A A 330 330 . -34.875 7.584   61.223  1.00 37.21 1 . C ?  
ATOM   2240 CB    CB    . THR THR THR A A 330 330 . -33.545 7.850   60.473  1.00 40.14 1 . C ?  
ATOM   2241 OG1   OG1   . THR THR THR A A 330 330 . -32.959 6.602   60.075  1.00 39.67 1 . O ?  
ATOM   2242 CG2   CG2   . THR THR THR A A 330 330 . -32.563 8.617   61.350  1.00 40.97 1 . C ?  
ATOM   2243 C     C     . THR THR THR A A 330 330 . -35.468 8.917   61.674  1.00 39.65 1 . C ?  
ATOM   2244 O     O     . THR THR THR A A 330 330 . -36.062 9.659   60.882  1.00 35.96 1 . O ?  
ATOM   2245 N     N     . ILE ILE ILE A A 331 331 . -35.326 9.206   62.962  1.00 35.74 1 . N ?  
ATOM   2246 CA    CA    . ILE ILE ILE A A 331 331 . -35.696 10.514  63.473  1.00 39.94 1 . C ?  
ATOM   2247 CB    CB    . ILE ILE ILE A A 331 331 . -36.670 10.431  64.678  1.00 39.11 1 . C ?  
ATOM   2248 CG1   CG1   . ILE ILE ILE A A 331 331 . -37.967 9.723   64.282  1.00 36.72 1 . C ?  
ATOM   2249 CD1   CD1   . ILE ILE ILE A A 331 331 . -38.895 9.475   65.448  1.00 32.95 1 . C ?  
ATOM   2250 CG2   CG2   . ILE ILE ILE A A 331 331 . -36.974 11.814  65.217  1.00 39.54 1 . C ?  
ATOM   2251 C     C     . ILE ILE ILE A A 331 331 . -34.432 11.239  63.878  1.00 41.20 1 . C ?  
ATOM   2252 O     O     . ILE ILE ILE A A 331 331 . -33.699 10.794  64.758  1.00 38.41 1 . O ?  
ATOM   2253 N     N     . ALA ALA ALA A A 332 332 . -34.163 12.350  63.213  1.00 40.33 1 . N ?  
ATOM   2254 CA    CA    . ALA ALA ALA A A 332 332 . -33.001 13.151  63.555  1.00 42.87 1 . C ?  
ATOM   2255 C     C     . ALA ALA ALA A A 332 332 . -33.299 13.958  64.814  1.00 44.54 1 . C ?  
ATOM   2256 O     O     . ALA ALA ALA A A 332 332 . -34.388 14.523  64.970  1.00 42.78 1 . O ?  
ATOM   2257 CB    CB    . ALA ALA ALA A A 332 332 . -32.614 14.077  62.391  1.00 46.36 1 . C ?  
ATOM   2258 N     N     . MET MET MET A A 333 333 . -32.332 13.985  65.722  1.00 43.49 1 . N ?  
ATOM   2259 CA    CA    . MET MET MET A A 333 333 . -32.423 14.813  66.910  1.00 42.05 1 . C ?  
ATOM   2260 CB    CB    . MET MET MET A A 333 333 . -32.894 14.003  68.118  1.00 39.09 1 . C ?  
ATOM   2261 CG    CG    . MET MET MET A A 333 333 . -34.109 13.114  67.897  1.00 39.22 1 . C ?  
ATOM   2262 SD    SD    . MET MET MET A A 333 333 . -34.522 12.166  69.376  1.00 41.02 1 . S ?  
ATOM   2263 CE    CE    . MET MET MET A A 333 333 . -35.264 10.699  68.656  1.00 36.58 1 . C ?  
ATOM   2264 C     C     . MET MET MET A A 333 333 . -31.061 15.438  67.189  1.00 45.35 1 . C ?  
ATOM   2265 O     O     . MET MET MET A A 333 333 . -30.023 14.812  66.970  1.00 46.82 1 . O ?  
ATOM   2266 O     O     . ALA ALA ALA A A 334 334 . -27.816 16.279  68.181  1.00 52.66 1 . O ?  
ATOM   2267 N     N     . ALA ALA ALA A A 334 334 . -31.077 16.665  67.698  1.00 44.25 1 . N ?  
ATOM   2268 CA    CA    . ALA ALA ALA A A 334 334 . -29.871 17.477  67.799  1.00 45.04 1 . C ?  
ATOM   2269 C     C     . ALA ALA ALA A A 334 334 . -28.759 16.884  68.688  1.00 46.03 1 . C ?  
ATOM   2270 CB    CB    . ALA ALA ALA A A 334 334 . -30.246 18.880  68.277  1.00 42.43 1 . C ?  
ATOM   2271 O     O     . ALA ALA ALA A A 335 335 . -27.713 17.448  73.167  1.00 51.36 1 . O ?  
ATOM   2272 N     N     . ALA ALA ALA A A 335 335 . -28.843 17.068  70.000  1.00 48.24 1 . N ?  
ATOM   2273 CA    CA    . ALA ALA ALA A A 335 335 . -27.710 16.720  70.870  1.00 49.81 1 . C ?  
ATOM   2274 C     C     . ALA ALA ALA A A 335 335 . -28.106 16.615  72.343  1.00 49.03 1 . C ?  
ATOM   2275 CB    CB    . ALA ALA ALA A A 335 335 . -26.587 17.745  70.703  1.00 46.08 1 . C ?  
ATOM   2276 N     N     . ALA ALA ALA B B 51  51  . -51.284 2.353   98.336  1.00 45.48 1 . N ?  
ATOM   2277 CA    CA    . ALA ALA ALA B B 51  51  . -51.072 1.097   99.041  1.00 40.63 1 . C ?  
ATOM   2278 CB    CB    . ALA ALA ALA B B 51  51  . -50.939 -0.061  98.049  1.00 42.68 1 . C ?  
ATOM   2279 C     C     . ALA ALA ALA B B 51  51  . -49.837 1.183   99.939  1.00 37.65 1 . C ?  
ATOM   2280 O     O     . ALA ALA ALA B B 51  51  . -48.937 1.984   99.699  1.00 34.64 1 . O ?  
ATOM   2281 N     N     . HIS HIS HIS B B 52  52  . -49.811 0.370   100.989 1.00 40.17 1 . N ?  
ATOM   2282 CA    CA    . HIS HIS HIS B B 52  52  . -48.660 0.330   101.882 1.00 34.30 1 . C ?  
ATOM   2283 CB    CB    . HIS HIS HIS B B 52  52  . -48.919 -0.609  103.062 1.00 33.27 1 . C ?  
ATOM   2284 CG    CG    . HIS HIS HIS B B 52  52  . -47.986 -0.407  104.216 1.00 33.05 1 . C ?  
ATOM   2285 ND1   ND1   . HIS HIS HIS B B 52  52  . -46.619 -0.547  104.103 1.00 27.27 1 . N ?  
ATOM   2286 CE1   CE1   . HIS HIS HIS B B 52  52  . -46.058 -0.313  105.276 1.00 32.03 1 . C ?  
ATOM   2287 NE2   NE2   . HIS HIS HIS B B 52  52  . -47.012 -0.020  106.145 1.00 33.86 1 . N ?  
ATOM   2288 CD2   CD2   . HIS HIS HIS B B 52  52  . -48.226 -0.074  105.507 1.00 34.24 1 . C ?  
ATOM   2289 C     C     . HIS HIS HIS B B 52  52  . -47.446 -0.117  101.078 1.00 30.78 1 . C ?  
ATOM   2290 O     O     . HIS HIS HIS B B 52  52  . -47.482 -1.150  100.412 1.00 31.93 1 . O ?  
ATOM   2291 N     N     . GLU GLU GLU B B 53  53  . -46.378 0.667   101.133 1.00 32.83 1 . N ?  
ATOM   2292 CA    CA    . GLU GLU GLU B B 53  53  . -45.176 0.380   100.346 1.00 32.31 1 . C ?  
ATOM   2293 CB    CB    . GLU GLU GLU B B 53  53  . -44.176 1.527   100.497 1.00 32.05 1 . C ?  
ATOM   2294 CG    CG    . GLU GLU GLU B B 53  53  . -44.692 2.818   99.860  1.00 30.77 1 . C ?  
ATOM   2295 CD    CD    . GLU GLU GLU B B 53  53  . -43.953 4.053   100.324 1.00 31.52 1 . C ?  
ATOM   2296 OE1   OE1   . GLU GLU GLU B B 53  53  . -42.957 3.926   101.063 1.00 29.96 1 . O ?  
ATOM   2297 OE2   OE2   . GLU GLU GLU B B 53  53  . -44.377 5.159   99.948  1.00 39.58 1 . O ?  
ATOM   2298 C     C     . GLU GLU GLU B B 53  53  . -44.500 -0.948  100.688 1.00 31.71 1 . C ?  
ATOM   2299 O     O     . GLU GLU GLU B B 53  53  . -43.779 -1.495  99.858  1.00 32.60 1 . O ?  
ATOM   2300 N     N     . GLU GLU GLU B B 54  54  . -44.751 -1.484  101.881 1.00 29.31 1 . N ?  
ATOM   2301 CA    CA    . GLU GLU GLU B B 54  54  . -44.182 -2.784  102.264 1.00 29.32 1 . C ?  
ATOM   2302 CB    CB    . GLU GLU GLU B B 54  54  . -44.354 -3.024  103.775 1.00 31.12 1 . C ?  
ATOM   2303 CG    CG    . GLU GLU GLU B B 54  54  . -43.792 -4.360  104.259 1.00 29.39 1 . C ?  
ATOM   2304 CD    CD    . GLU GLU GLU B B 54  54  . -43.624 -4.429  105.768 1.00 30.68 1 . C ?  
ATOM   2305 OE1   OE1   . GLU GLU GLU B B 54  54  . -43.846 -3.398  106.440 1.00 34.09 1 . O ?  
ATOM   2306 OE2   OE2   . GLU GLU GLU B B 54  54  . -43.261 -5.514  106.276 1.00 27.69 1 . O ?  
ATOM   2307 C     C     . GLU GLU GLU B B 54  54  . -44.813 -3.930  101.456 1.00 26.19 1 . C ?  
ATOM   2308 O     O     . GLU GLU GLU B B 54  54  . -44.224 -5.008  101.294 1.00 26.99 1 . O ?  
ATOM   2309 N     N     . LEU LEU LEU B B 55  55  . -45.998 -3.685  100.906 1.00 28.14 1 . N ?  
ATOM   2310 CA    CA    . LEU LEU LEU B B 55  55  . -46.627 -4.681  100.042 1.00 27.70 1 . C ?  
ATOM   2311 CB    CB    . LEU LEU LEU B B 55  55  . -48.030 -4.225  99.635  1.00 27.24 1 . C ?  
ATOM   2312 CG    CG    . LEU LEU LEU B B 55  55  . -49.043 -4.190  100.791 1.00 30.96 1 . C ?  
ATOM   2313 CD1   CD1   . LEU LEU LEU B B 55  55  . -50.364 -3.568  100.364 1.00 37.88 1 . C ?  
ATOM   2314 CD2   CD2   . LEU LEU LEU B B 55  55  . -49.274 -5.589  101.354 1.00 32.65 1 . C ?  
ATOM   2315 C     C     . LEU LEU LEU B B 55  55  . -45.782 -4.990  98.797  1.00 30.04 1 . C ?  
ATOM   2316 O     O     . LEU LEU LEU B B 55  55  . -45.894 -6.072  98.237  1.00 30.07 1 . O ?  
ATOM   2317 N     N     . GLN GLN GLN B B 56  56  . -44.938 -4.057  98.363  1.00 27.92 1 . N ?  
ATOM   2318 CA    CA    . GLN GLN GLN B B 56  56  . -43.989 -4.370  97.294  1.00 28.82 1 . C ?  
ATOM   2319 CB    CB    . GLN GLN GLN B B 56  56  . -43.133 -3.153  96.946  1.00 28.35 1 . C ?  
ATOM   2320 CG    CG    . GLN GLN GLN B B 56  56  . -43.901 -1.962  96.370  1.00 29.82 1 . C ?  
ATOM   2321 CD    CD    . GLN GLN GLN B B 56  56  . -43.029 -0.724  96.276  1.00 29.07 1 . C ?  
ATOM   2322 OE1   OE1   . GLN GLN GLN B B 56  56  . -42.586 -0.328  95.193  1.00 28.10 1 . O ?  
ATOM   2323 NE2   NE2   . GLN GLN GLN B B 56  56  . -42.754 -0.117  97.426  1.00 30.16 1 . N ?  
ATOM   2324 C     C     . GLN GLN GLN B B 56  56  . -43.081 -5.536  97.686  1.00 28.76 1 . C ?  
ATOM   2325 O     O     . GLN GLN GLN B B 56  56  . -42.963 -6.511  96.944  1.00 27.82 1 . O ?  
ATOM   2326 N     N     . TYR TYR TYR B B 57  57  . -42.447 -5.423  98.859  1.00 25.89 1 . N ?  
ATOM   2327 CA    CA    . TYR TYR TYR B B 57  57  . -41.556 -6.469  99.364  1.00 27.18 1 . C ?  
ATOM   2328 CB    CB    . TYR TYR TYR B B 57  57  . -40.939 -6.031  100.700 1.00 25.26 1 . C ?  
ATOM   2329 CG    CG    . TYR TYR TYR B B 57  57  . -40.248 -7.132  101.472 1.00 28.39 1 . C ?  
ATOM   2330 CD1   CD1   . TYR TYR TYR B B 57  57  . -38.974 -7.575  101.116 1.00 27.23 1 . C ?  
ATOM   2331 CE1   CE1   . TYR TYR TYR B B 57  57  . -38.329 -8.591  101.837 1.00 24.62 1 . C ?  
ATOM   2332 CZ    CZ    . TYR TYR TYR B B 57  57  . -38.957 -9.157  102.928 1.00 27.72 1 . C ?  
ATOM   2333 OH    OH    . TYR TYR TYR B B 57  57  . -38.338 -10.166 103.630 1.00 30.67 1 . O ?  
ATOM   2334 CE2   CE2   . TYR TYR TYR B B 57  57  . -40.216 -8.734  103.306 1.00 31.01 1 . C ?  
ATOM   2335 CD2   CD2   . TYR TYR TYR B B 57  57  . -40.860 -7.721  102.576 1.00 27.14 1 . C ?  
ATOM   2336 C     C     . TYR TYR TYR B B 57  57  . -42.295 -7.802  99.511  1.00 25.15 1 . C ?  
ATOM   2337 O     O     . TYR TYR TYR B B 57  57  . -41.794 -8.850  99.116  1.00 28.39 1 . O ?  
ATOM   2338 N     N     . LEU LEU LEU B B 58  58  . -43.500 -7.750  100.067 1.00 27.56 1 . N ?  
ATOM   2339 CA    CA    . LEU LEU LEU B B 58  58  . -44.323 -8.939  100.239 1.00 27.83 1 . C ?  
ATOM   2340 CB    CB    . LEU LEU LEU B B 58  58  . -45.569 -8.603  101.049 1.00 30.49 1 . C ?  
ATOM   2341 CG    CG    . LEU LEU LEU B B 58  58  . -45.237 -8.112  102.463 1.00 30.89 1 . C ?  
ATOM   2342 CD1   CD1   . LEU LEU LEU B B 58  58  . -46.478 -7.634  103.194 1.00 32.31 1 . C ?  
ATOM   2343 CD2   CD2   . LEU LEU LEU B B 58  58  . -44.525 -9.204  103.249 1.00 28.93 1 . C ?  
ATOM   2344 C     C     . LEU LEU LEU B B 58  58  . -44.720 -9.542  98.891  1.00 29.26 1 . C ?  
ATOM   2345 O     O     . LEU LEU LEU B B 58  58  . -44.753 -10.754 98.739  1.00 29.97 1 . O ?  
ATOM   2346 N     N     . ARG ARG ARG B B 59  59  . -45.022 -8.689  97.917  1.00 29.80 1 . N ?  
ATOM   2347 CA    CA    . ARG ARG ARG B B 59  59  . -45.342 -9.176  96.574  1.00 33.64 1 . C ?  
ATOM   2348 C     C     . ARG ARG ARG B B 59  59  . -44.118 -9.833  95.955  1.00 29.08 1 . C ?  
ATOM   2349 O     O     . ARG ARG ARG B B 59  59  . -44.239 -10.829 95.258  1.00 28.73 1 . O ?  
ATOM   2350 CB    CB    . ARG ARG ARG B B 59  59  . -45.856 -8.039  95.680  1.00 32.88 1 . C ?  
ATOM   2351 CG    CG    . ARG ARG ARG B B 59  59  . -47.320 -7.671  95.938  1.00 40.36 1 . C ?  
ATOM   2352 CD    CD    . ARG ARG ARG B B 59  59  . -47.947 -6.868  94.785  1.00 47.28 1 . C ?  
ATOM   2353 NE    NE    . ARG ARG ARG B B 59  59  . -47.847 -5.424  94.987  1.00 52.72 1 . N ?  
ATOM   2354 CZ    CZ    . ARG ARG ARG B B 59  59  . -46.993 -4.631  94.341  1.00 51.58 1 . C ?  
ATOM   2355 NH1   NH1   . ARG ARG ARG B B 59  59  . -46.165 -5.135  93.431  1.00 55.29 1 . N ?  
ATOM   2356 NH2   NH2   . ARG ARG ARG B B 59  59  . -46.974 -3.330  94.602  1.00 49.67 1 . N ?  
ATOM   2357 N     N     . GLN GLN GLN B B 60  60  . -42.936 -9.275  96.222  1.00 28.72 1 . N ?  
ATOM   2358 CA    CA    . GLN GLN GLN B B 60  60  . -41.698 -9.825  95.683  1.00 27.68 1 . C ?  
ATOM   2359 CB    CB    . GLN GLN GLN B B 60  60  . -40.512 -8.886  95.973  1.00 28.64 1 . C ?  
ATOM   2360 CG    CG    . GLN GLN GLN B B 60  60  . -40.547 -7.557  95.168  1.00 28.64 1 . C ?  
ATOM   2361 CD    CD    . GLN GLN GLN B B 60  60  . -39.418 -6.594  95.556  1.00 29.21 1 . C ?  
ATOM   2362 OE1   OE1   . GLN GLN GLN B B 60  60  . -38.927 -6.611  96.688  1.00 33.68 1 . O ?  
ATOM   2363 NE2   NE2   . GLN GLN GLN B B 60  60  . -38.984 -5.770  94.602  1.00 26.89 1 . N ?  
ATOM   2364 C     C     . GLN GLN GLN B B 60  60  . -41.460 -11.218 96.256  1.00 26.16 1 . C ?  
ATOM   2365 O     O     . GLN GLN GLN B B 60  60  . -41.079 -12.143 95.529  1.00 27.62 1 . O ?  
ATOM   2366 N     N     . LEU LEU LEU B B 61  61  . -41.714 -11.371 97.552  1.00 26.83 1 . N ?  
ATOM   2367 CA    CA    . LEU LEU LEU B B 61  61  . -41.628 -12.669 98.213  1.00 25.71 1 . C ?  
ATOM   2368 CB    CB    . LEU LEU LEU B B 61  61  . -42.015 -12.558 99.683  1.00 28.38 1 . C ?  
ATOM   2369 CG    CG    . LEU LEU LEU B B 61  61  . -41.014 -11.948 100.657 1.00 28.94 1 . C ?  
ATOM   2370 CD1   CD1   . LEU LEU LEU B B 61  61  . -41.525 -12.079 102.081 1.00 28.97 1 . C ?  
ATOM   2371 CD2   CD2   . LEU LEU LEU B B 61  61  . -39.658 -12.603 100.512 1.00 26.71 1 . C ?  
ATOM   2372 C     C     . LEU LEU LEU B B 61  61  . -42.536 -13.682 97.548  1.00 25.95 1 . C ?  
ATOM   2373 O     O     . LEU LEU LEU B B 61  61  . -42.128 -14.821 97.264  1.00 28.33 1 . O ?  
ATOM   2374 N     N     . ARG ARG ARG B B 62  62  . -43.774 -13.260 97.315  1.00 28.01 1 . N ?  
ATOM   2375 CA    CA    . ARG ARG ARG B B 62  62  . -44.771 -14.128 96.694  1.00 33.77 1 . C ?  
ATOM   2376 CB    CB    . ARG ARG ARG B B 62  62  . -46.135 -13.434 96.668  1.00 33.92 1 . C ?  
ATOM   2377 CG    CG    . ARG ARG ARG B B 62  62  . -46.959 -13.736 97.909  1.00 41.34 1 . C ?  
ATOM   2378 CD    CD    . ARG ARG ARG B B 62  62  . -48.399 -13.275 97.768  1.00 41.12 1 . C ?  
ATOM   2379 NE    NE    . ARG ARG ARG B B 62  62  . -48.513 -11.849 98.047  1.00 47.83 1 . N ?  
ATOM   2380 CZ    CZ    . ARG ARG ARG B B 62  62  . -48.816 -11.346 99.236  1.00 43.75 1 . C ?  
ATOM   2381 NH1   NH1   . ARG ARG ARG B B 62  62  . -49.049 -12.166 100.261 1.00 45.36 1 . N ?  
ATOM   2382 NH2   NH2   . ARG ARG ARG B B 62  62  . -48.896 -10.025 99.395  1.00 48.85 1 . N ?  
ATOM   2383 C     C     . ARG ARG ARG B B 62  62  . -44.392 -14.572 95.283  1.00 28.11 1 . C ?  
ATOM   2384 O     O     . ARG ARG ARG B B 62  62  . -44.583 -15.730 94.927  1.00 31.96 1 . O ?  
ATOM   2385 N     N     . GLU GLU GLU B B 63  63  . -43.880 -13.653 94.474  1.00 31.56 1 . N ?  
ATOM   2386 CA    CA    . GLU GLU GLU B B 63  63  . -43.471 -14.002 93.118  1.00 30.64 1 . C ?  
ATOM   2387 CB    CB    . GLU GLU GLU B B 63  63  . -43.027 -12.770 92.336  1.00 34.72 1 . C ?  
ATOM   2388 CG    CG    . GLU GLU GLU B B 63  63  . -44.167 -11.933 91.785  1.00 41.35 1 . C ?  
ATOM   2389 CD    CD    . GLU GLU GLU B B 63  63  . -43.711 -10.536 91.413  1.00 50.53 1 . C ?  
ATOM   2390 OE1   OE1   . GLU GLU GLU B B 63  63  . -42.569 -10.399 90.924  1.00 54.16 1 . O ?  
ATOM   2391 OE2   OE2   . GLU GLU GLU B B 63  63  . -44.480 -9.572  91.623  1.00 58.80 1 . O ?  
ATOM   2392 C     C     . GLU GLU GLU B B 63  63  . -42.347 -15.023 93.130  1.00 30.91 1 . C ?  
ATOM   2393 O     O     . GLU GLU GLU B B 63  63  . -42.364 -15.974 92.352  1.00 31.00 1 . O ?  
ATOM   2394 N     N     . ILE ILE ILE B B 64  64  . -41.361 -14.824 94.002  1.00 26.79 1 . N ?  
ATOM   2395 CA    CA    . ILE ILE ILE B B 64  64  . -40.249 -15.760 94.081  1.00 25.45 1 . C ?  
ATOM   2396 CB    CB    . ILE ILE ILE B B 64  64  . -39.148 -15.251 95.043  1.00 24.61 1 . C ?  
ATOM   2397 CG1   CG1   . ILE ILE ILE B B 64  64  . -38.501 -13.969 94.499  1.00 24.62 1 . C ?  
ATOM   2398 CD1   CD1   . ILE ILE ILE B B 64  64  . -37.673 -13.213 95.548  1.00 28.85 1 . C ?  
ATOM   2399 CG2   CG2   . ILE ILE ILE B B 64  64  . -38.095 -16.335 95.253  1.00 26.71 1 . C ?  
ATOM   2400 C     C     . ILE ILE ILE B B 64  64  . -40.716 -17.159 94.533  1.00 30.11 1 . C ?  
ATOM   2401 O     O     . ILE ILE ILE B B 64  64  . -40.284 -18.182 93.991  1.00 27.27 1 . O ?  
ATOM   2402 N     N     . LEU LEU LEU B B 65  65  . -41.595 -17.213 95.525  1.00 27.55 1 . N ?  
ATOM   2403 CA    CA    . LEU LEU LEU B B 65  65  . -42.109 -18.507 95.963  1.00 31.24 1 . C ?  
ATOM   2404 CB    CB    . LEU LEU LEU B B 65  65  . -42.946 -18.358 97.232  1.00 29.43 1 . C ?  
ATOM   2405 CG    CG    . LEU LEU LEU B B 65  65  . -42.168 -17.964 98.482  1.00 30.09 1 . C ?  
ATOM   2406 CD1   CD1   . LEU LEU LEU B B 65  65  . -43.112 -17.747 99.647  1.00 32.66 1 . C ?  
ATOM   2407 CD2   CD2   . LEU LEU LEU B B 65  65  . -41.151 -19.032 98.797  1.00 31.39 1 . C ?  
ATOM   2408 C     C     . LEU LEU LEU B B 65  65  . -42.947 -19.168 94.873  1.00 31.57 1 . C ?  
ATOM   2409 O     O     . LEU LEU LEU B B 65  65  . -42.981 -20.382 94.770  1.00 36.28 1 . O ?  
ATOM   2410 N     N     . CYS CYS CYS B B 66  66  . -43.622 -18.350 94.074  1.00 31.01 1 . N ?  
ATOM   2411 CA    CA    . CYS CYS CYS B B 66  66  . -44.533 -18.836 93.037  1.00 34.41 1 . C ?  
ATOM   2412 CB    CB    . CYS CYS CYS B B 66  66  . -45.523 -17.727 92.661  1.00 33.07 1 . C ?  
ATOM   2413 SG    SG    . CYS CYS CYS B B 66  66  . -46.743 -18.155 91.381  1.00 52.46 1 . S ?  
ATOM   2414 C     C     . CYS CYS CYS B B 66  66  . -43.786 -19.323 91.795  1.00 38.25 1 . C ?  
ATOM   2415 O     O     . CYS CYS CYS B B 66  66  . -44.016 -20.431 91.313  1.00 36.90 1 . O ?  
ATOM   2416 N     N     . ARG ARG ARG B B 67  67  . -42.880 -18.504 91.272  1.00 36.67 1 . N ?  
ATOM   2417 CA    CA    . ARG ARG ARG B B 67  67  . -42.230 -18.853 90.014  1.00 34.07 1 . C ?  
ATOM   2418 CB    CB    . ARG ARG ARG B B 67  67  . -42.835 -18.033 88.881  1.00 36.43 1 . C ?  
ATOM   2419 CG    CG    . ARG ARG ARG B B 67  67  . -42.955 -16.554 89.160  1.00 35.47 1 . C ?  
ATOM   2420 CD    CD    . ARG ARG ARG B B 67  67  . -43.380 -15.788 87.906  1.00 43.83 1 . C ?  
ATOM   2421 NE    NE    . ARG ARG ARG B B 67  67  . -43.247 -14.340 88.086  1.00 46.99 1 . N ?  
ATOM   2422 CZ    CZ    . ARG ARG ARG B B 67  67  . -42.208 -13.615 87.673  1.00 43.01 1 . C ?  
ATOM   2423 NH1   NH1   . ARG ARG ARG B B 67  67  . -41.195 -14.191 87.038  1.00 32.74 1 . N ?  
ATOM   2424 NH2   NH2   . ARG ARG ARG B B 67  67  . -42.185 -12.304 87.896  1.00 49.38 1 . N ?  
ATOM   2425 C     C     . ARG ARG ARG B B 67  67  . -40.718 -18.679 90.026  1.00 32.91 1 . C ?  
ATOM   2426 O     O     . ARG ARG ARG B B 67  67  . -40.082 -18.630 88.975  1.00 32.89 1 . O ?  
ATOM   2427 N     N     . GLY GLY GLY B B 68  68  . -40.132 -18.592 91.210  1.00 33.88 1 . N ?  
ATOM   2428 CA    CA    . GLY GLY GLY B B 68  68  . -38.689 -18.489 91.307  1.00 28.60 1 . C ?  
ATOM   2429 C     C     . GLY GLY GLY B B 68  68  . -38.031 -19.740 90.777  1.00 32.29 1 . C ?  
ATOM   2430 O     O     . GLY GLY GLY B B 68  68  . -38.610 -20.832 90.817  1.00 33.14 1 . O ?  
ATOM   2431 N     N     . SER SER SER B B 69  69  . -36.821 -19.586 90.263  1.00 27.53 1 . N ?  
ATOM   2432 CA    CA    . SER SER SER B B 69  69  . -36.069 -20.725 89.764  1.00 30.09 1 . C ?  
ATOM   2433 CB    CB    . SER SER SER B B 69  69  . -35.078 -20.272 88.699  1.00 33.93 1 . C ?  
ATOM   2434 OG    OG    . SER SER SER B B 69  69  . -34.176 -21.320 88.406  1.00 38.02 1 . O ?  
ATOM   2435 C     C     . SER SER SER B B 69  69  . -35.338 -21.468 90.883  1.00 32.86 1 . C ?  
ATOM   2436 O     O     . SER SER SER B B 69  69  . -34.691 -20.859 91.727  1.00 28.20 1 . O ?  
ATOM   2437 N     N     . ASP ASP ASP B B 70  70  . -35.445 -22.792 90.869  1.00 29.04 1 . N ?  
ATOM   2438 CA    CA    . ASP ASP ASP B B 70  70  . -34.883 -23.654 91.897  1.00 33.57 1 . C ?  
ATOM   2439 CB    CB    . ASP ASP ASP B B 70  70  . -35.757 -24.904 92.022  1.00 37.96 1 . C ?  
ATOM   2440 CG    CG    . ASP ASP ASP B B 70  70  . -35.560 -25.639 93.325  1.00 41.86 1 . C ?  
ATOM   2441 OD1   OD1   . ASP ASP ASP B B 70  70  . -34.433 -25.636 93.863  1.00 42.43 1 . O ?  
ATOM   2442 OD2   OD2   . ASP ASP ASP B B 70  70  . -36.548 -26.241 93.803  1.00 47.24 1 . O ?  
ATOM   2443 C     C     . ASP ASP ASP B B 70  70  . -33.438 -24.038 91.558  1.00 37.70 1 . C ?  
ATOM   2444 O     O     . ASP ASP ASP B B 70  70  . -33.208 -24.843 90.662  1.00 39.98 1 . O ?  
ATOM   2445 N     N     . ARG ARG ARG B B 71  71  . -32.455 -23.475 92.255  1.00 29.87 1 . N ?  
ATOM   2446 CA    CA    . ARG ARG ARG B B 71  71  . -31.070 -23.728 91.870  1.00 34.66 1 . C ?  
ATOM   2447 CB    CB    . ARG ARG ARG B B 71  71  . -30.507 -22.527 91.085  1.00 33.15 1 . C ?  
ATOM   2448 CG    CG    . ARG ARG ARG B B 71  71  . -31.234 -22.189 89.776  1.00 33.15 1 . C ?  
ATOM   2449 CD    CD    . ARG ARG ARG B B 71  71  . -30.675 -20.898 89.144  1.00 30.67 1 . C ?  
ATOM   2450 NE    NE    . ARG ARG ARG B B 71  71  . -30.547 -19.871 90.168  1.00 29.55 1 . N ?  
ATOM   2451 CZ    CZ    . ARG ARG ARG B B 71  71  . -29.702 -18.850 90.122  1.00 26.75 1 . C ?  
ATOM   2452 NH1   NH1   . ARG ARG ARG B B 71  71  . -28.886 -18.682 89.086  1.00 24.69 1 . N ?  
ATOM   2453 NH2   NH2   . ARG ARG ARG B B 71  71  . -29.688 -17.981 91.124  1.00 31.45 1 . N ?  
ATOM   2454 C     C     . ARG ARG ARG B B 71  71  . -30.161 -24.035 93.068  1.00 42.39 1 . C ?  
ATOM   2455 O     O     . ARG ARG ARG B B 71  71  . -30.334 -23.483 94.160  1.00 34.61 1 . O ?  
ATOM   2456 O     O     . LEU LEU LEU B B 72  72  . -26.484 -24.537 92.246  1.00 45.45 1 . O ?  
ATOM   2457 N     N     . LEU LEU LEU B B 72  72  . -29.200 -24.933 92.854  1.00 44.56 1 . N ?  
ATOM   2458 CA    CA    . LEU LEU LEU B B 72  72  . -28.154 -25.196 93.845  1.00 47.28 1 . C ?  
ATOM   2459 C     C     . LEU LEU LEU B B 72  72  . -26.840 -24.555 93.433  1.00 45.76 1 . C ?  
ATOM   2460 CB    CB    . LEU LEU LEU B B 72  72  . -27.939 -26.699 94.046  1.00 47.12 1 . C ?  
ATOM   2461 CG    CG    . LEU LEU LEU B B 72  72  . -29.035 -27.476 94.772  1.00 52.46 1 . C ?  
ATOM   2462 CD1   CD1   . LEU LEU LEU B B 72  72  . -29.954 -28.148 93.766  1.00 52.13 1 . C ?  
ATOM   2463 CD2   CD2   . LEU LEU LEU B B 72  72  . -28.422 -28.493 95.728  1.00 53.24 1 . C ?  
ATOM   2464 O     O     . ASP ASP ASP B B 73  73  . -24.030 -25.679 94.415  1.00 43.21 1 . O ?  
ATOM   2465 N     N     . ASP ASP ASP B B 73  73  . -26.113 -24.027 94.408  1.00 42.84 1 . N ?  
ATOM   2466 CA    CA    . ASP ASP ASP B B 73  73  . -24.819 -23.435 94.106  1.00 49.11 1 . C ?  
ATOM   2467 C     C     . ASP ASP ASP B B 73  73  . -23.734 -24.509 94.163  1.00 47.67 1 . C ?  
ATOM   2468 CB    CB    . ASP ASP ASP B B 73  73  . -24.510 -22.285 95.071  1.00 51.74 1 . C ?  
ATOM   2469 CG    CG    . ASP ASP ASP B B 73  73  . -24.481 -22.729 96.524  1.00 55.39 1 . C ?  
ATOM   2470 OD1   OD1   . ASP ASP ASP B B 73  73  . -25.086 -23.775 96.845  1.00 56.02 1 . O ?  
ATOM   2471 OD2   OD2   . ASP ASP ASP B B 73  73  . -23.856 -22.026 97.349  1.00 61.18 1 . O ?  
ATOM   2472 O     O     . ALA ALA ALA B B 74  74  . -19.947 -26.218 95.444  1.00 51.29 1 . O ?  
ATOM   2473 N     N     . ALA ALA ALA B B 74  74  . -22.486 -24.105 93.940  1.00 47.82 1 . N ?  
ATOM   2474 CA    CA    . ALA ALA ALA B B 74  74  . -21.358 -25.035 93.914  1.00 48.82 1 . C ?  
ATOM   2475 C     C     . ALA ALA ALA B B 74  74  . -20.968 -25.539 95.305  1.00 53.99 1 . C ?  
ATOM   2476 CB    CB    . ALA ALA ALA B B 74  74  . -20.150 -24.383 93.248  1.00 48.55 1 . C ?  
ATOM   2477 O     O     . THR THR THR B B 75  75  . -22.799 -27.074 99.223  1.00 46.18 1 . O ?  
ATOM   2478 N     N     . THR THR THR B B 75  75  . -21.753 -25.186 96.327  1.00 52.73 1 . N ?  
ATOM   2479 CA    CA    . THR THR THR B B 75  75  . -21.558 -25.721 97.679  1.00 47.28 1 . C ?  
ATOM   2480 C     C     . THR THR THR B B 75  75  . -22.772 -26.532 98.122  1.00 44.07 1 . C ?  
ATOM   2481 CB    CB    . THR THR THR B B 75  75  . -21.275 -24.606 98.713  1.00 48.91 1 . C ?  
ATOM   2482 OG1   OG1   . THR THR THR B B 75  75  . -22.444 -23.795 98.915  1.00 51.69 1 . O ?  
ATOM   2483 CG2   CG2   . THR THR THR B B 75  75  . -20.113 -23.735 98.246  1.00 48.17 1 . C ?  
ATOM   2484 O     O     . GLY GLY GLY B B 76  76  . -26.951 -27.811 98.610  1.00 54.41 1 . O ?  
ATOM   2485 N     N     . GLY GLY GLY B B 76  76  . -23.783 -26.597 97.260  1.00 50.40 1 . N ?  
ATOM   2486 CA    CA    . GLY GLY GLY B B 76  76  . -24.890 -27.521 97.441  1.00 51.04 1 . C ?  
ATOM   2487 C     C     . GLY GLY GLY B B 76  76  . -26.117 -27.015 98.176  1.00 52.17 1 . C ?  
ATOM   2488 O     O     . ILE ILE ILE B B 77  77  . -27.997 -24.050 96.949  1.00 49.78 1 . O ?  
ATOM   2489 N     N     . ILE ILE ILE B B 77  77  . -26.243 -25.701 98.316  1.00 53.43 1 . N ?  
ATOM   2490 CA    CA    . ILE ILE ILE B B 77  77  . -27.400 -25.131 99.005  1.00 52.85 1 . C ?  
ATOM   2491 C     C     . ILE ILE ILE B B 77  77  . -28.392 -24.588 97.986  1.00 50.33 1 . C ?  
ATOM   2492 CB    CB    . ILE ILE ILE B B 77  77  . -26.977 -24.030 100.002 1.00 51.96 1 . C ?  
ATOM   2493 CG1   CG1   . ILE ILE ILE B B 77  77  . -26.020 -24.629 101.018 1.00 48.96 1 . C ?  
ATOM   2494 CG2   CG2   . ILE ILE ILE B B 77  77  . -28.182 -23.462 100.746 1.00 47.41 1 . C ?  
ATOM   2495 CD1   CD1   . ILE ILE ILE B B 77  77  . -26.576 -25.895 101.657 1.00 49.18 1 . C ?  
ATOM   2496 N     N     . GLY GLY GLY B B 78  78  . -29.679 -24.749 98.280  1.00 48.01 1 . N ?  
ATOM   2497 CA    CA    . GLY GLY GLY B B 78  78  . -30.720 -24.373 97.345  1.00 44.04 1 . C ?  
ATOM   2498 C     C     . GLY GLY GLY B B 78  78  . -31.451 -23.089 97.678  1.00 38.75 1 . C ?  
ATOM   2499 O     O     . GLY GLY GLY B B 78  78  . -31.799 -22.823 98.831  1.00 37.37 1 . O ?  
ATOM   2500 N     N     . THR THR THR B B 79  79  . -31.682 -22.296 96.638  1.00 34.82 1 . N ?  
ATOM   2501 CA    CA    . THR THR THR B B 79  79  . -32.520 -21.116 96.724  1.00 34.04 1 . C ?  
ATOM   2502 CB    CB    . THR THR THR B B 79  79  . -31.707 -19.799 96.541  1.00 31.46 1 . C ?  
ATOM   2503 OG1   OG1   . THR THR THR B B 79  79  . -31.136 -19.772 95.228  1.00 30.78 1 . O ?  
ATOM   2504 CG2   CG2   . THR THR THR B B 79  79  . -30.601 -19.672 97.577  1.00 31.18 1 . C ?  
ATOM   2505 C     C     . THR THR THR B B 79  79  . -33.598 -21.154 95.647  1.00 30.96 1 . C ?  
ATOM   2506 O     O     . THR THR THR B B 79  79  . -33.458 -21.842 94.627  1.00 28.54 1 . O ?  
ATOM   2507 N     N     . LEU LEU LEU B B 80  80  . -34.665 -20.403 95.881  1.00 24.14 1 . N ?  
ATOM   2508 CA    CA    . LEU LEU LEU B B 80  80  . -35.538 -19.983 94.796  1.00 27.61 1 . C ?  
ATOM   2509 CB    CB    . LEU LEU LEU B B 80  80  . -37.005 -20.020 95.215  1.00 28.98 1 . C ?  
ATOM   2510 CG    CG    . LEU LEU LEU B B 80  80  . -37.530 -21.337 95.798  1.00 31.61 1 . C ?  
ATOM   2511 CD1   CD1   . LEU LEU LEU B B 80  80  . -39.025 -21.201 96.091  1.00 33.03 1 . C ?  
ATOM   2512 CD2   CD2   . LEU LEU LEU B B 80  80  . -37.259 -22.481 94.839  1.00 35.57 1 . C ?  
ATOM   2513 C     C     . LEU LEU LEU B B 80  80  . -35.121 -18.562 94.438  1.00 27.34 1 . C ?  
ATOM   2514 O     O     . LEU LEU LEU B B 80  80  . -34.898 -17.758 95.337  1.00 24.77 1 . O ?  
ATOM   2515 N     N     . SER SER SER B B 81  81  . -35.003 -18.233 93.159  1.00 27.35 1 . N ?  
ATOM   2516 CA    CA    . SER SER SER B B 81  81  . -34.631 -16.851 92.833  1.00 24.11 1 . C ?  
ATOM   2517 CB    CB    . SER SER SER B B 81  81  . -33.111 -16.729 92.673  1.00 24.38 1 . C ?  
ATOM   2518 OG    OG    . SER SER SER B B 81  81  . -32.662 -17.390 91.510  1.00 29.19 1 . O ?  
ATOM   2519 C     C     . SER SER SER B B 81  81  . -35.323 -16.315 91.590  1.00 25.19 1 . C ?  
ATOM   2520 O     O     . SER SER SER B B 81  81  . -35.810 -17.070 90.755  1.00 23.92 1 . O ?  
ATOM   2521 N     N     . LEU LEU LEU B B 82  82  . -35.378 -14.992 91.511  1.00 25.81 1 . N ?  
ATOM   2522 CA    CA    . LEU LEU LEU B B 82  82  . -35.771 -14.255 90.324  1.00 23.87 1 . C ?  
ATOM   2523 CB    CB    . LEU LEU LEU B B 82  82  . -37.159 -13.633 90.498  1.00 24.55 1 . C ?  
ATOM   2524 CG    CG    . LEU LEU LEU B B 82  82  . -38.378 -14.567 90.479  1.00 25.98 1 . C ?  
ATOM   2525 CD1   CD1   . LEU LEU LEU B B 82  82  . -39.665 -13.784 90.778  1.00 28.46 1 . C ?  
ATOM   2526 CD2   CD2   . LEU LEU LEU B B 82  82  . -38.475 -15.266 89.124  1.00 26.44 1 . C ?  
ATOM   2527 C     C     . LEU LEU LEU B B 82  82  . -34.697 -13.174 90.090  1.00 27.54 1 . C ?  
ATOM   2528 O     O     . LEU LEU LEU B B 82  82  . -33.978 -12.776 91.021  1.00 24.06 1 . O ?  
ATOM   2529 N     N     . PHE PHE PHE B B 83  83  . -34.570 -12.712 88.859  1.00 22.50 1 . N ?  
ATOM   2530 CA    CA    . PHE PHE PHE B B 83  83  . -33.498 -11.793 88.513  1.00 22.89 1 . C ?  
ATOM   2531 CB    CB    . PHE PHE PHE B B 83  83  . -32.585 -12.443 87.469  1.00 24.08 1 . C ?  
ATOM   2532 CG    CG    . PHE PHE PHE B B 83  83  . -31.375 -11.625 87.101  1.00 21.32 1 . C ?  
ATOM   2533 CD1   CD1   . PHE PHE PHE B B 83  83  . -30.390 -11.366 88.037  1.00 20.35 1 . C ?  
ATOM   2534 CE1   CE1   . PHE PHE PHE B B 83  83  . -29.264 -10.646 87.691  1.00 21.83 1 . C ?  
ATOM   2535 CZ    CZ    . PHE PHE PHE B B 83  83  . -29.108 -10.174 86.390  1.00 23.28 1 . C ?  
ATOM   2536 CE2   CE2   . PHE PHE PHE B B 83  83  . -30.082 -10.446 85.438  1.00 20.50 1 . C ?  
ATOM   2537 CD2   CD2   . PHE PHE PHE B B 83  83  . -31.202 -11.165 85.798  1.00 22.46 1 . C ?  
ATOM   2538 C     C     . PHE PHE PHE B B 83  83  . -34.074 -10.486 87.990  1.00 24.28 1 . C ?  
ATOM   2539 O     O     . PHE PHE PHE B B 83  83  . -34.829 -10.482 87.014  1.00 21.82 1 . O ?  
ATOM   2540 N     N     . GLY GLY GLY B B 84  84  . -33.736 -9.381  88.644  1.00 22.96 1 . N ?  
ATOM   2541 CA    CA    . GLY GLY GLY B B 84  84  . -34.189 -8.073  88.195  1.00 24.10 1 . C ?  
ATOM   2542 C     C     . GLY GLY GLY B B 84  84  . -35.497 -7.704  88.864  1.00 27.33 1 . C ?  
ATOM   2543 O     O     . GLY GLY GLY B B 84  84  . -36.556 -8.206  88.493  1.00 23.55 1 . O ?  
ATOM   2544 N     N     . MET MET MET B B 85  85  . -35.408 -6.845  89.874  1.00 24.03 1 . N ?  
ATOM   2545 CA    CA    . MET MET MET B B 85  85  . -36.570 -6.358  90.601  1.00 25.50 1 . C ?  
ATOM   2546 CB    CB    . MET MET MET B B 85  85  . -36.812 -7.174  91.864  1.00 27.26 1 . C ?  
ATOM   2547 CG    CG    . MET MET MET B B 85  85  . -37.355 -8.549  91.638  1.00 33.28 1 . C ?  
ATOM   2548 SD    SD    . MET MET MET B B 85  85  . -37.692 -9.275  93.256  1.00 32.81 1 . S ?  
ATOM   2549 CE    CE    . MET MET MET B B 85  85  . -38.611 -10.714 92.726  1.00 33.15 1 . C ?  
ATOM   2550 C     C     . MET MET MET B B 85  85  . -36.347 -4.904  90.976  1.00 26.98 1 . C ?  
ATOM   2551 O     O     . MET MET MET B B 85  85  . -35.208 -4.463  91.058  1.00 25.71 1 . O ?  
ATOM   2552 N     N     . GLN GLN GLN B B 86  86  . -37.429 -4.168  91.207  1.00 25.12 1 . N ?  
ATOM   2553 CA    CA    . GLN GLN GLN B B 86  86  . -37.312 -2.776  91.630  1.00 28.51 1 . C ?  
ATOM   2554 CB    CB    . GLN GLN GLN B B 86  86  . -37.156 -1.855  90.425  1.00 24.92 1 . C ?  
ATOM   2555 CG    CG    . GLN GLN GLN B B 86  86  . -36.837 -0.405  90.760  1.00 23.06 1 . C ?  
ATOM   2556 CD    CD    . GLN GLN GLN B B 86  86  . -36.518 0.395   89.504  1.00 27.02 1 . C ?  
ATOM   2557 OE1   OE1   . GLN GLN GLN B B 86  86  . -37.408 0.994   88.890  1.00 25.61 1 . O ?  
ATOM   2558 NE2   NE2   . GLN GLN GLN B B 86  86  . -35.251 0.380   89.097  1.00 22.33 1 . N ?  
ATOM   2559 C     C     . GLN GLN GLN B B 86  86  . -38.518 -2.361  92.452  1.00 30.67 1 . C ?  
ATOM   2560 O     O     . GLN GLN GLN B B 86  86  . -39.657 -2.688  92.104  1.00 30.42 1 . O ?  
ATOM   2561 N     N     . ALA ALA ALA B B 87  87  . -38.260 -1.658  93.549  1.00 26.25 1 . N ?  
ATOM   2562 CA    CA    . ALA ALA ALA B B 87  87  . -39.318 -1.132  94.410  1.00 26.10 1 . C ?  
ATOM   2563 CB    CB    . ALA ALA ALA B B 87  87  . -39.510 -1.997  95.635  1.00 26.33 1 . C ?  
ATOM   2564 C     C     . ALA ALA ALA B B 87  87  . -38.969 0.287   94.812  1.00 28.78 1 . C ?  
ATOM   2565 O     O     . ALA ALA ALA B B 87  87  . -37.806 0.662   94.792  1.00 27.01 1 . O ?  
ATOM   2566 N     N     . ARG ARG ARG B B 88  88  . -39.979 1.064   95.181  1.00 26.56 1 . N ?  
ATOM   2567 CA    CA    . ARG ARG ARG B B 88  88  . -39.793 2.459   95.540  1.00 27.80 1 . C ?  
ATOM   2568 CB    CB    . ARG ARG ARG B B 88  88  . -40.497 3.384   94.543  1.00 27.41 1 . C ?  
ATOM   2569 CG    CG    . ARG ARG ARG B B 88  88  . -40.288 3.047   93.088  1.00 31.19 1 . C ?  
ATOM   2570 CD    CD    . ARG ARG ARG B B 88  88  . -40.904 4.118   92.190  1.00 32.18 1 . C ?  
ATOM   2571 NE    NE    . ARG ARG ARG B B 88  88  . -40.203 5.392   92.313  1.00 28.35 1 . N ?  
ATOM   2572 CZ    CZ    . ARG ARG ARG B B 88  88  . -39.263 5.807   91.470  1.00 25.84 1 . C ?  
ATOM   2573 NH1   NH1   . ARG ARG ARG B B 88  88  . -38.911 5.051   90.438  1.00 26.54 1 . N ?  
ATOM   2574 NH2   NH2   . ARG ARG ARG B B 88  88  . -38.670 6.976   91.661  1.00 26.78 1 . N ?  
ATOM   2575 C     C     . ARG ARG ARG B B 88  88  . -40.349 2.694   96.936  1.00 27.34 1 . C ?  
ATOM   2576 O     O     . ARG ARG ARG B B 88  88  . -41.483 2.301   97.229  1.00 26.12 1 . O ?  
ATOM   2577 N     N     . TYR TYR TYR B B 89  89  . -39.551 3.330   97.790  1.00 28.70 1 . N ?  
ATOM   2578 CA    CA    . TYR TYR TYR B B 89  89  . -39.992 3.673   99.140  1.00 27.57 1 . C ?  
ATOM   2579 CB    CB    . TYR TYR TYR B B 89  89  . -39.153 2.930   100.178 1.00 25.16 1 . C ?  
ATOM   2580 CG    CG    . TYR TYR TYR B B 89  89  . -39.265 1.437   100.019 1.00 27.32 1 . C ?  
ATOM   2581 CD1   CD1   . TYR TYR TYR B B 89  89  . -40.283 0.731   100.639 1.00 25.39 1 . C ?  
ATOM   2582 CE1   CE1   . TYR TYR TYR B B 89  89  . -40.403 -0.633  100.474 1.00 28.18 1 . C ?  
ATOM   2583 CZ    CZ    . TYR TYR TYR B B 89  89  . -39.498 -1.305  99.669  1.00 25.86 1 . C ?  
ATOM   2584 OH    OH    . TYR TYR TYR B B 89  89  . -39.600 -2.658  99.517  1.00 28.49 1 . O ?  
ATOM   2585 CE2   CE2   . TYR TYR TYR B B 89  89  . -38.492 -0.625  99.037  1.00 27.25 1 . C ?  
ATOM   2586 CD2   CD2   . TYR TYR TYR B B 89  89  . -38.386 0.739   99.200  1.00 25.96 1 . C ?  
ATOM   2587 C     C     . TYR TYR TYR B B 89  89  . -39.905 5.174   99.353  1.00 32.32 1 . C ?  
ATOM   2588 O     O     . TYR TYR TYR B B 89  89  . -38.827 5.772   99.228  1.00 30.91 1 . O ?  
ATOM   2589 N     N     . SER SER SER B B 90  90  . -41.046 5.784   99.654  1.00 26.91 1 . N ?  
ATOM   2590 CA    CA    . SER SER SER B B 90  90  . -41.072 7.197   99.964  1.00 30.98 1 . C ?  
ATOM   2591 CB    CB    . SER SER SER B B 90  90  . -42.510 7.714   100.023 1.00 31.02 1 . C ?  
ATOM   2592 OG    OG    . SER SER SER B B 90  90  . -42.530 9.129   100.001 1.00 41.36 1 . O ?  
ATOM   2593 C     C     . SER SER SER B B 90  90  . -40.343 7.418   101.290 1.00 31.27 1 . C ?  
ATOM   2594 O     O     . SER SER SER B B 90  90  . -40.399 6.571   102.185 1.00 32.13 1 . O ?  
ATOM   2595 N     N     . LEU LEU LEU B B 91  91  . -39.629 8.537   101.380 1.00 29.09 1 . N ?  
ATOM   2596 CA    CA    . LEU LEU LEU B B 91  91  . -38.854 8.917   102.565 1.00 29.87 1 . C ?  
ATOM   2597 CB    CB    . LEU LEU LEU B B 91  91  . -37.376 9.118   102.209 1.00 28.91 1 . C ?  
ATOM   2598 CG    CG    . LEU LEU LEU B B 91  91  . -36.615 7.950   101.570 1.00 30.71 1 . C ?  
ATOM   2599 CD1   CD1   . LEU LEU LEU B B 91  91  . -35.187 8.352   101.262 1.00 26.41 1 . C ?  
ATOM   2600 CD2   CD2   . LEU LEU LEU B B 91  91  . -36.660 6.724   102.462 1.00 19.25 1 . C ?  
ATOM   2601 C     C     . LEU LEU LEU B B 91  91  . -39.387 10.208  103.183 1.00 31.34 1 . C ?  
ATOM   2602 O     O     . LEU LEU LEU B B 91  91  . -38.910 10.650  104.229 1.00 31.44 1 . O ?  
ATOM   2603 N     N     . ARG ARG ARG B B 92  92  . -40.366 10.811  102.516 1.00 32.87 1 . N ?  
ATOM   2604 CA    CA    . ARG ARG ARG B B 92  92  . -40.856 12.146  102.862 1.00 37.16 1 . C ?  
ATOM   2605 CB    CB    . ARG ARG ARG B B 92  92  . -41.813 12.645  101.779 1.00 39.70 1 . C ?  
ATOM   2606 CG    CG    . ARG ARG ARG B B 92  92  . -41.148 12.869  100.455 1.00 39.30 1 . C ?  
ATOM   2607 CD    CD    . ARG ARG ARG B B 92  92  . -42.136 13.177  99.366  1.00 43.10 1 . C ?  
ATOM   2608 NE    NE    . ARG ARG ARG B B 92  92  . -41.447 13.177  98.082  1.00 43.41 1 . N ?  
ATOM   2609 CZ    CZ    . ARG ARG ARG B B 92  92  . -41.385 12.133  97.267  1.00 40.80 1 . C ?  
ATOM   2610 NH1   NH1   . ARG ARG ARG B B 92  92  . -41.999 11.000  97.587  1.00 41.23 1 . N ?  
ATOM   2611 NH2   NH2   . ARG ARG ARG B B 92  92  . -40.716 12.228  96.126  1.00 42.38 1 . N ?  
ATOM   2612 C     C     . ARG ARG ARG B B 92  92  . -41.564 12.216  104.207 1.00 34.71 1 . C ?  
ATOM   2613 O     O     . ARG ARG ARG B B 92  92  . -41.233 13.050  105.044 1.00 36.09 1 . O ?  
ATOM   2614 N     N     . ASP ASP ASP B B 93  93  . -42.549 11.346  104.385 1.00 35.40 1 . N ?  
ATOM   2615 CA    CA    . ASP ASP ASP B B 93  93  . -43.457 11.410  105.523 1.00 41.50 1 . C ?  
ATOM   2616 CB    CB    . ASP ASP ASP B B 93  93  . -44.904 11.324  105.043 1.00 41.94 1 . C ?  
ATOM   2617 CG    CG    . ASP ASP ASP B B 93  93  . -45.300 12.498  104.190 1.00 46.49 1 . C ?  
ATOM   2618 OD1   OD1   . ASP ASP ASP B B 93  93  . -44.766 13.607  104.428 1.00 46.01 1 . O ?  
ATOM   2619 OD2   OD2   . ASP ASP ASP B B 93  93  . -46.135 12.303  103.279 1.00 54.04 1 . O ?  
ATOM   2620 C     C     . ASP ASP ASP B B 93  93  . -43.223 10.314  106.541 1.00 39.74 1 . C ?  
ATOM   2621 O     O     . ASP ASP ASP B B 93  93  . -43.805 10.333  107.625 1.00 39.19 1 . O ?  
ATOM   2622 N     N     . HIS HIS HIS B B 94  94  . -42.400 9.340   106.175 1.00 36.82 1 . N ?  
ATOM   2623 CA    CA    . HIS HIS HIS B B 94  94  . -42.133 8.216   107.046 1.00 32.01 1 . C ?  
ATOM   2624 CB    CB    . HIS HIS HIS B B 94  94  . -43.257 7.171   106.959 1.00 36.81 1 . C ?  
ATOM   2625 CG    CG    . HIS HIS HIS B B 94  94  . -43.568 6.702   105.566 1.00 37.58 1 . C ?  
ATOM   2626 ND1   ND1   . HIS HIS HIS B B 94  94  . -42.604 6.220   104.703 1.00 41.56 1 . N ?  
ATOM   2627 CE1   CE1   . HIS HIS HIS B B 94  94  . -43.170 5.861   103.561 1.00 37.22 1 . C ?  
ATOM   2628 NE2   NE2   . HIS HIS HIS B B 94  94  . -44.470 6.075   103.659 1.00 42.53 1 . N ?  
ATOM   2629 CD2   CD2   . HIS HIS HIS B B 94  94  . -44.746 6.587   104.907 1.00 43.93 1 . C ?  
ATOM   2630 C     C     . HIS HIS HIS B B 94  94  . -40.790 7.594   106.701 1.00 31.17 1 . C ?  
ATOM   2631 O     O     . HIS HIS HIS B B 94  94  . -40.135 8.004   105.746 1.00 30.04 1 . O ?  
ATOM   2632 N     N     . PHE PHE PHE B B 95  95  . -40.379 6.615   107.498 1.00 31.41 1 . N ?  
ATOM   2633 CA    CA    . PHE PHE PHE B B 95  95  . -39.133 5.898   107.259 1.00 28.13 1 . C ?  
ATOM   2634 CB    CB    . PHE PHE PHE B B 95  95  . -38.165 6.058   108.440 1.00 28.69 1 . C ?  
ATOM   2635 CG    CG    . PHE PHE PHE B B 95  95  . -36.822 5.435   108.202 1.00 27.06 1 . C ?  
ATOM   2636 CD1   CD1   . PHE PHE PHE B B 95  95  . -36.599 4.095   108.510 1.00 27.80 1 . C ?  
ATOM   2637 CE1   CE1   . PHE PHE PHE B B 95  95  . -35.369 3.499   108.267 1.00 25.35 1 . C ?  
ATOM   2638 CZ    CZ    . PHE PHE PHE B B 95  95  . -34.344 4.245   107.702 1.00 25.86 1 . C ?  
ATOM   2639 CE2   CE2   . PHE PHE PHE B B 95  95  . -34.559 5.587   107.379 1.00 26.84 1 . C ?  
ATOM   2640 CD2   CD2   . PHE PHE PHE B B 95  95  . -35.798 6.171   107.621 1.00 27.83 1 . C ?  
ATOM   2641 C     C     . PHE PHE PHE B B 95  95  . -39.474 4.434   107.024 1.00 30.52 1 . C ?  
ATOM   2642 O     O     . PHE PHE PHE B B 95  95  . -40.189 3.833   107.819 1.00 28.21 1 . O ?  
ATOM   2643 N     N     . PRO PRO PRO B B 96  96  . -38.974 3.857   105.922 1.00 30.29 1 . N ?  
ATOM   2644 CA    CA    . PRO PRO PRO B B 96  96  . -39.375 2.504   105.508 1.00 27.48 1 . C ?  
ATOM   2645 CB    CB    . PRO PRO PRO B B 96  96  . -39.028 2.486   104.010 1.00 26.48 1 . C ?  
ATOM   2646 CG    CG    . PRO PRO PRO B B 96  96  . -37.890 3.410   103.877 1.00 27.55 1 . C ?  
ATOM   2647 CD    CD    . PRO PRO PRO B B 96  96  . -38.079 4.499   104.944 1.00 26.09 1 . C ?  
ATOM   2648 C     C     . PRO PRO PRO B B 96  96  . -38.655 1.362   106.253 1.00 30.46 1 . C ?  
ATOM   2649 O     O     . PRO PRO PRO B B 96  96  . -37.999 0.520   105.646 1.00 31.14 1 . O ?  
ATOM   2650 N     N     . LEU LEU LEU B B 97  97  . -38.802 1.322   107.571 1.00 28.83 1 . N ?  
ATOM   2651 CA    CA    . LEU LEU LEU B B 97  97  . -38.348 0.184   108.364 1.00 28.07 1 . C ?  
ATOM   2652 CB    CB    . LEU LEU LEU B B 97  97  . -37.975 0.634   109.780 1.00 27.71 1 . C ?  
ATOM   2653 CG    CG    . LEU LEU LEU B B 97  97  . -37.184 -0.365  110.627 1.00 31.78 1 . C ?  
ATOM   2654 CD1   CD1   . LEU LEU LEU B B 97  97  . -35.875 -0.668  109.943 1.00 33.02 1 . C ?  
ATOM   2655 CD2   CD2   . LEU LEU LEU B B 97  97  . -36.925 0.198   112.017 1.00 30.89 1 . C ?  
ATOM   2656 C     C     . LEU LEU LEU B B 97  97  . -39.460 -0.857  108.401 1.00 29.34 1 . C ?  
ATOM   2657 O     O     . LEU LEU LEU B B 97  97  . -40.539 -0.582  108.927 1.00 30.96 1 . O ?  
ATOM   2658 N     N     . LEU LEU LEU B B 98  98  . -39.224 -2.041  107.836 1.00 28.79 1 . N ?  
ATOM   2659 CA    CA    . LEU LEU LEU B B 98  98  . -40.330 -2.960  107.562 1.00 28.79 1 . C ?  
ATOM   2660 CB    CB    . LEU LEU LEU B B 98  98  . -39.859 -4.145  106.716 1.00 28.13 1 . C ?  
ATOM   2661 CG    CG    . LEU LEU LEU B B 98  98  . -39.382 -3.772  105.305 1.00 30.04 1 . C ?  
ATOM   2662 CD1   CD1   . LEU LEU LEU B B 98  98  . -39.306 -5.008  104.412 1.00 27.28 1 . C ?  
ATOM   2663 CD2   CD2   . LEU LEU LEU B B 98  98  . -40.290 -2.727  104.690 1.00 26.90 1 . C ?  
ATOM   2664 C     C     . LEU LEU LEU B B 98  98  . -40.977 -3.458  108.844 1.00 30.45 1 . C ?  
ATOM   2665 O     O     . LEU LEU LEU B B 98  98  . -40.316 -3.573  109.873 1.00 30.14 1 . O ?  
ATOM   2666 N     N     . THR THR THR B B 99  99  . -42.268 -3.772  108.765 1.00 33.01 1 . N ?  
ATOM   2667 CA    CA    . THR THR THR B B 99  99  . -43.074 -4.020  109.958 1.00 33.71 1 . C ?  
ATOM   2668 CB    CB    . THR THR THR B B 99  99  . -44.316 -3.075  110.000 1.00 31.37 1 . C ?  
ATOM   2669 OG1   OG1   . THR THR THR B B 99  99  . -45.207 -3.358  108.908 1.00 32.65 1 . O ?  
ATOM   2670 CG2   CG2   . THR THR THR B B 99  99  . -43.891 -1.622  109.931 1.00 31.88 1 . C ?  
ATOM   2671 C     C     . THR THR THR B B 99  99  . -43.563 -5.467  110.114 1.00 36.22 1 . C ?  
ATOM   2672 O     O     . THR THR THR B B 99  99  . -43.969 -5.856  111.209 1.00 35.28 1 . O ?  
ATOM   2673 N     N     . THR THR THR B B 100 100 . -43.522 -6.274  109.053 1.00 30.75 1 . N ?  
ATOM   2674 CA    CA    . THR THR THR B B 100 100 . -44.049 -7.636  109.183 1.00 31.60 1 . C ?  
ATOM   2675 CB    CB    . THR THR THR B B 100 100 . -44.488 -8.245  107.811 1.00 35.28 1 . C ?  
ATOM   2676 OG1   OG1   . THR THR THR B B 100 100 . -43.432 -8.150  106.849 1.00 34.14 1 . O ?  
ATOM   2677 CG2   CG2   . THR THR THR B B 100 100 . -45.698 -7.527  107.290 1.00 31.09 1 . C ?  
ATOM   2678 C     C     . THR THR THR B B 100 100 . -43.056 -8.558  109.871 1.00 34.15 1 . C ?  
ATOM   2679 O     O     . THR THR THR B B 100 100 . -43.384 -9.703  110.190 1.00 36.45 1 . O ?  
ATOM   2680 N     N     . LYS LYS LYS B B 101 101 . -41.852 -8.052  110.119 1.00 32.35 1 . N ?  
ATOM   2681 CA    CA    . LYS LYS LYS B B 101 101 . -40.930 -8.682  111.068 1.00 36.17 1 . C ?  
ATOM   2682 CB    CB    . LYS LYS LYS B B 101 101 . -40.191 -9.870  110.422 1.00 40.13 1 . C ?  
ATOM   2683 CG    CG    . LYS LYS LYS B B 101 101 . -38.781 -9.591  109.933 1.00 35.93 1 . C ?  
ATOM   2684 CD    CD    . LYS LYS LYS B B 101 101 . -38.057 -10.905 109.703 1.00 49.07 1 . C ?  
ATOM   2685 CE    CE    . LYS LYS LYS B B 101 101 . -36.729 -10.708 108.982 1.00 54.09 1 . C ?  
ATOM   2686 NZ    NZ    . LYS LYS LYS B B 101 101 . -35.820 -11.883 109.221 1.00 52.76 1 . N ?  
ATOM   2687 C     C     . LYS LYS LYS B B 101 101 . -39.968 -7.614  111.582 1.00 35.69 1 . C ?  
ATOM   2688 O     O     . LYS LYS LYS B B 101 101 . -39.640 -6.682  110.849 1.00 32.37 1 . O ?  
ATOM   2689 N     N     . ARG ARG ARG B B 102 102 . -39.549 -7.716  112.847 1.00 32.95 1 . N ?  
ATOM   2690 CA    CA    . ARG ARG ARG B B 102 102 . -38.686 -6.681  113.428 1.00 32.80 1 . C ?  
ATOM   2691 CB    CB    . ARG ARG ARG B B 102 102 . -38.462 -6.903  114.927 1.00 35.80 1 . C ?  
ATOM   2692 CG    CG    . ARG ARG ARG B B 102 102 . -37.451 -5.915  115.543 1.00 33.09 1 . C ?  
ATOM   2693 CD    CD    . ARG ARG ARG B B 102 102 . -37.414 -5.981  117.081 1.00 39.07 1 . C ?  
ATOM   2694 NE    NE    . ARG ARG ARG B B 102 102 . -38.649 -5.486  117.687 1.00 38.59 1 . N ?  
ATOM   2695 CZ    CZ    . ARG ARG ARG B B 102 102 . -38.909 -4.202  117.916 1.00 39.78 1 . C ?  
ATOM   2696 NH1   NH1   . ARG ARG ARG B B 102 102 . -38.024 -3.267  117.589 1.00 36.61 1 . N ?  
ATOM   2697 NH2   NH2   . ARG ARG ARG B B 102 102 . -40.062 -3.850  118.465 1.00 39.04 1 . N ?  
ATOM   2698 C     C     . ARG ARG ARG B B 102 102 . -37.346 -6.630  112.721 1.00 30.43 1 . C ?  
ATOM   2699 O     O     . ARG ARG ARG B B 102 102 . -36.679 -7.648  112.590 1.00 34.56 1 . O ?  
ATOM   2700 N     N     . VAL VAL VAL B B 103 103 . -36.970 -5.441  112.254 1.00 29.32 1 . N ?  
ATOM   2701 CA    CA    . VAL VAL VAL B B 103 103 . -35.656 -5.214  111.656 1.00 30.84 1 . C ?  
ATOM   2702 CB    CB    . VAL VAL VAL B B 103 103 . -35.713 -4.149  110.528 1.00 28.64 1 . C ?  
ATOM   2703 CG1   CG1   . VAL VAL VAL B B 103 103 . -34.338 -3.900  109.938 1.00 30.00 1 . C ?  
ATOM   2704 CG2   CG2   . VAL VAL VAL B B 103 103 . -36.711 -4.554  109.425 1.00 30.69 1 . C ?  
ATOM   2705 C     C     . VAL VAL VAL B B 103 103 . -34.682 -4.754  112.742 1.00 29.55 1 . C ?  
ATOM   2706 O     O     . VAL VAL VAL B B 103 103 . -35.047 -3.958  113.609 1.00 32.53 1 . O ?  
ATOM   2707 N     N     . PHE PHE PHE B B 104 104 . -33.447 -5.243  112.684 1.00 31.84 1 . N ?  
ATOM   2708 CA    CA    . PHE PHE PHE B B 104 104 . -32.396 -4.899  113.653 1.00 28.05 1 . C ?  
ATOM   2709 CB    CB    . PHE PHE PHE B B 104 104 . -31.243 -5.897  113.492 1.00 28.96 1 . C ?  
ATOM   2710 CG    CG    . PHE PHE PHE B B 104 104 . -30.206 -5.834  114.581 1.00 31.53 1 . C ?  
ATOM   2711 CD1   CD1   . PHE PHE PHE B B 104 104 . -30.521 -5.363  115.848 1.00 29.85 1 . C ?  
ATOM   2712 CE1   CE1   . PHE PHE PHE B B 104 104 . -29.555 -5.308  116.852 1.00 30.17 1 . C ?  
ATOM   2713 CZ    CZ    . PHE PHE PHE B B 104 104 . -28.262 -5.724  116.590 1.00 33.00 1 . C ?  
ATOM   2714 CE2   CE2   . PHE PHE PHE B B 104 104 . -27.935 -6.201  115.329 1.00 31.57 1 . C ?  
ATOM   2715 CD2   CD2   . PHE PHE PHE B B 104 104 . -28.913 -6.257  114.333 1.00 30.03 1 . C ?  
ATOM   2716 C     C     . PHE PHE PHE B B 104 104 . -31.880 -3.447  113.510 1.00 28.83 1 . C ?  
ATOM   2717 O     O     . PHE PHE PHE B B 104 104 . -30.754 -3.221  113.064 1.00 28.92 1 . O ?  
ATOM   2718 N     N     . TRP TRP TRP B B 105 105 . -32.703 -2.474  113.905 1.00 30.11 1 . N ?  
ATOM   2719 CA    CA    . TRP TRP TRP B B 105 105 . -32.385 -1.050  113.731 1.00 25.99 1 . C ?  
ATOM   2720 CB    CB    . TRP TRP TRP B B 105 105 . -33.536 -0.198  114.281 1.00 27.53 1 . C ?  
ATOM   2721 CG    CG    . TRP TRP TRP B B 105 105 . -33.277 1.283   114.230 1.00 29.66 1 . C ?  
ATOM   2722 CD1   CD1   . TRP TRP TRP B B 105 105 . -33.106 2.128   115.294 1.00 30.97 1 . C ?  
ATOM   2723 NE1   NE1   . TRP TRP TRP B B 105 105 . -32.888 3.415   114.847 1.00 31.03 1 . N ?  
ATOM   2724 CE2   CE2   . TRP TRP TRP B B 105 105 . -32.916 3.418   113.477 1.00 30.37 1 . C ?  
ATOM   2725 CD2   CD2   . TRP TRP TRP B B 105 105 . -33.160 2.092   113.053 1.00 28.83 1 . C ?  
ATOM   2726 CE3   CE3   . TRP TRP TRP B B 105 105 . -33.243 1.826   111.680 1.00 30.84 1 . C ?  
ATOM   2727 CZ3   CZ3   . TRP TRP TRP B B 105 105 . -33.071 2.880   110.785 1.00 29.24 1 . C ?  
ATOM   2728 CH2   CH2   . TRP TRP TRP B B 105 105 . -32.828 4.179   111.239 1.00 28.47 1 . C ?  
ATOM   2729 CZ2   CZ2   . TRP TRP TRP B B 105 105 . -32.750 4.470   112.578 1.00 33.70 1 . C ?  
ATOM   2730 C     C     . TRP TRP TRP B B 105 105 . -31.056 -0.628  114.388 1.00 29.60 1 . C ?  
ATOM   2731 O     O     . TRP TRP TRP B B 105 105 . -30.262 0.120   113.797 1.00 25.31 1 . O ?  
ATOM   2732 N     N     . ARG ARG ARG B B 106 106 . -30.813 -1.108  115.608 1.00 30.10 1 . N ?  
ATOM   2733 CA    CA    . ARG ARG ARG B B 106 106 . -29.576 -0.771  116.308 1.00 30.74 1 . C ?  
ATOM   2734 CB    CB    . ARG ARG ARG B B 106 106 . -29.529 -1.426  117.698 1.00 31.48 1 . C ?  
ATOM   2735 CG    CG    . ARG ARG ARG B B 106 106 . -28.236 -1.144  118.477 1.00 35.73 1 . C ?  
ATOM   2736 CD    CD    . ARG ARG ARG B B 106 106 . -28.305 -1.626  119.943 1.00 34.21 1 . C ?  
ATOM   2737 NE    NE    . ARG ARG ARG B B 106 106 . -28.620 -3.047  120.059 1.00 37.57 1 . N ?  
ATOM   2738 CZ    CZ    . ARG ARG ARG B B 106 106 . -27.717 -4.025  120.116 1.00 31.77 1 . C ?  
ATOM   2739 NH1   NH1   . ARG ARG ARG B B 106 106 . -26.423 -3.753  120.065 1.00 36.22 1 . N ?  
ATOM   2740 NH2   NH2   . ARG ARG ARG B B 106 106 . -28.110 -5.285  120.220 1.00 35.19 1 . N ?  
ATOM   2741 C     C     . ARG ARG ARG B B 106 106 . -28.372 -1.190  115.478 1.00 28.58 1 . C ?  
ATOM   2742 O     O     . ARG ARG ARG B B 106 106 . -27.393 -0.450  115.383 1.00 28.60 1 . O ?  
ATOM   2743 N     N     . GLY GLY GLY B B 107 107 . -28.454 -2.372  114.867 1.00 28.07 1 . N ?  
ATOM   2744 CA    CA    . GLY GLY GLY B B 107 107 . -27.408 -2.835  113.974 1.00 30.08 1 . C ?  
ATOM   2745 C     C     . GLY GLY GLY B B 107 107 . -27.306 -1.982  112.710 1.00 28.14 1 . C ?  
ATOM   2746 O     O     . GLY GLY GLY B B 107 107 . -26.210 -1.630  112.271 1.00 28.50 1 . O ?  
ATOM   2747 N     N     . VAL VAL VAL B B 108 108 . -28.450 -1.648  112.121 1.00 25.80 1 . N ?  
ATOM   2748 CA    CA    . VAL VAL VAL B B 108 108 . -28.451 -0.781  110.947 1.00 28.70 1 . C ?  
ATOM   2749 CB    CB    . VAL VAL VAL B B 108 108 . -29.879 -0.430  110.490 1.00 28.03 1 . C ?  
ATOM   2750 CG1   CG1   . VAL VAL VAL B B 108 108 . -29.832 0.593   109.373 1.00 24.58 1 . C ?  
ATOM   2751 CG2   CG2   . VAL VAL VAL B B 108 108 . -30.637 -1.692  110.039 1.00 26.38 1 . C ?  
ATOM   2752 C     C     . VAL VAL VAL B B 108 108 . -27.673 0.522   111.209 1.00 25.78 1 . C ?  
ATOM   2753 O     O     . VAL VAL VAL B B 108 108 . -26.776 0.876   110.441 1.00 24.30 1 . O ?  
ATOM   2754 N     N     . VAL VAL VAL B B 109 109 . -28.003 1.221   112.292 1.00 24.88 1 . N ?  
ATOM   2755 CA    CA    . VAL VAL VAL B B 109 109 . -27.324 2.487   112.616 1.00 26.33 1 . C ?  
ATOM   2756 CB    CB    . VAL VAL VAL B B 109 109 . -27.949 3.175   113.859 1.00 26.92 1 . C ?  
ATOM   2757 CG1   CG1   . VAL VAL VAL B B 109 109 . -27.162 4.435   114.231 1.00 28.84 1 . C ?  
ATOM   2758 CG2   CG2   . VAL VAL VAL B B 109 109 . -29.393 3.538   113.574 1.00 26.64 1 . C ?  
ATOM   2759 C     C     . VAL VAL VAL B B 109 109 . -25.821 2.338   112.853 1.00 24.66 1 . C ?  
ATOM   2760 O     O     . VAL VAL VAL B B 109 109 . -25.029 3.024   112.207 1.00 25.84 1 . O ?  
ATOM   2761 N     N     . GLN GLN GLN B B 110 110 . -25.421 1.439   113.753 1.00 25.68 1 . N ?  
ATOM   2762 CA    CA    . GLN GLN GLN B B 110 110 . -24.000 1.300   114.076 1.00 27.24 1 . C ?  
ATOM   2763 C     C     . GLN GLN GLN B B 110 110 . -23.193 0.849   112.865 1.00 26.98 1 . C ?  
ATOM   2764 O     O     . GLN GLN GLN B B 110 110 . -22.078 1.319   112.651 1.00 25.07 1 . O ?  
ATOM   2765 CB    CB    . GLN GLN GLN B B 110 110 . -23.786 0.312   115.229 1.00 29.59 1 . C ?  
ATOM   2766 CG    CG    . GLN GLN GLN B B 110 110 . -24.375 0.748   116.570 1.00 31.58 1 . C ?  
ATOM   2767 CD    CD    . GLN GLN GLN B B 110 110 . -23.560 1.823   117.260 1.00 33.47 1 . C ?  
ATOM   2768 OE1   OE1   . GLN GLN GLN B B 110 110 . -22.682 2.451   116.662 1.00 31.53 1 . O ?  
ATOM   2769 NE2   NE2   . GLN GLN GLN B B 110 110 . -23.859 2.048   118.526 1.00 34.42 1 . N ?  
ATOM   2770 N     N     . GLU GLU GLU B B 111 111 . -23.752 -0.061  112.072 1.00 27.56 1 . N ?  
ATOM   2771 CA    CA    . GLU GLU GLU B B 111 111 . -23.019 -0.524  110.899 1.00 27.38 1 . C ?  
ATOM   2772 CB    CB    . GLU GLU GLU B B 111 111 . -23.746 -1.666  110.190 1.00 25.86 1 . C ?  
ATOM   2773 CG    CG    . GLU GLU GLU B B 111 111 . -22.885 -2.311  109.108 1.00 26.91 1 . C ?  
ATOM   2774 CD    CD    . GLU GLU GLU B B 111 111 . -23.711 -3.067  108.073 1.00 29.65 1 . C ?  
ATOM   2775 OE1   OE1   . GLU GLU GLU B B 111 111 . -24.682 -2.487  107.538 1.00 27.76 1 . O ?  
ATOM   2776 OE2   OE2   . GLU GLU GLU B B 111 111 . -23.394 -4.247  107.818 1.00 29.00 1 . O ?  
ATOM   2777 C     C     . GLU GLU GLU B B 111 111 . -22.767 0.606   109.912 1.00 23.22 1 . C ?  
ATOM   2778 O     O     . GLU GLU GLU B B 111 111 . -21.652 0.742   109.412 1.00 25.98 1 . O ?  
ATOM   2779 N     N     . LEU LEU LEU B B 112 112 . -23.789 1.418   109.626 1.00 26.53 1 . N ?  
ATOM   2780 CA    CA    . LEU LEU LEU B B 112 112 . -23.612 2.508   108.666 1.00 24.71 1 . C ?  
ATOM   2781 CB    CB    . LEU LEU LEU B B 112 112 . -24.946 3.210   108.365 1.00 23.18 1 . C ?  
ATOM   2782 CG    CG    . LEU LEU LEU B B 112 112 . -24.892 4.322   107.312 1.00 25.17 1 . C ?  
ATOM   2783 CD1   CD1   . LEU LEU LEU B B 112 112 . -24.334 3.800   105.982 1.00 29.57 1 . C ?  
ATOM   2784 CD2   CD2   . LEU LEU LEU B B 112 112 . -26.274 4.945   107.102 1.00 20.03 1 . C ?  
ATOM   2785 C     C     . LEU LEU LEU B B 112 112 . -22.568 3.528   109.161 1.00 24.32 1 . C ?  
ATOM   2786 O     O     . LEU LEU LEU B B 112 112 . -21.660 3.898   108.411 1.00 25.79 1 . O ?  
ATOM   2787 N     N     . LEU LEU LEU B B 113 113 . -22.688 3.978   110.409 1.00 25.36 1 . N ?  
ATOM   2788 CA    CA    . LEU LEU LEU B B 113 113 . -21.716 4.938   110.962 1.00 27.15 1 . C ?  
ATOM   2789 CB    CB    . LEU LEU LEU B B 113 113 . -22.054 5.279   112.414 1.00 25.49 1 . C ?  
ATOM   2790 CG    CG    . LEU LEU LEU B B 113 113 . -23.378 6.009   112.587 1.00 30.49 1 . C ?  
ATOM   2791 CD1   CD1   . LEU LEU LEU B B 113 113 . -23.603 6.366   114.035 1.00 33.64 1 . C ?  
ATOM   2792 CD2   CD2   . LEU LEU LEU B B 113 113 . -23.385 7.238   111.738 1.00 32.18 1 . C ?  
ATOM   2793 C     C     . LEU LEU LEU B B 113 113 . -20.292 4.403   110.887 1.00 27.09 1 . C ?  
ATOM   2794 O     O     . LEU LEU LEU B B 113 113 . -19.348 5.129   110.552 1.00 26.07 1 . O ?  
ATOM   2795 N     N     . TRP TRP TRP B B 114 114 . -20.168 3.117   111.188 1.00 26.08 1 . N ?  
ATOM   2796 CA    CA    . TRP TRP TRP B B 114 114 . -18.909 2.383   111.109 1.00 26.04 1 . C ?  
ATOM   2797 CB    CB    . TRP TRP TRP B B 114 114 . -19.166 0.948   111.561 1.00 24.08 1 . C ?  
ATOM   2798 CG    CG    . TRP TRP TRP B B 114 114 . -18.026 -0.026  111.447 1.00 29.27 1 . C ?  
ATOM   2799 CD1   CD1   . TRP TRP TRP B B 114 114 . -16.814 0.036   112.070 1.00 31.38 1 . C ?  
ATOM   2800 NE1   NE1   . TRP TRP TRP B B 114 114 . -16.053 -1.062  111.734 1.00 30.47 1 . N ?  
ATOM   2801 CE2   CE2   . TRP TRP TRP B B 114 114 . -16.783 -1.871  110.903 1.00 30.73 1 . C ?  
ATOM   2802 CD2   CD2   . TRP TRP TRP B B 114 114 . -18.034 -1.252  110.705 1.00 30.86 1 . C ?  
ATOM   2803 CE3   CE3   . TRP TRP TRP B B 114 114 . -18.973 -1.876  109.876 1.00 31.69 1 . C ?  
ATOM   2804 CZ3   CZ3   . TRP TRP TRP B B 114 114 . -18.643 -3.089  109.294 1.00 28.64 1 . C ?  
ATOM   2805 CH2   CH2   . TRP TRP TRP B B 114 114 . -17.385 -3.671  109.492 1.00 30.45 1 . C ?  
ATOM   2806 CZ2   CZ2   . TRP TRP TRP B B 114 114 . -16.445 -3.084  110.299 1.00 29.15 1 . C ?  
ATOM   2807 C     C     . TRP TRP TRP B B 114 114 . -18.295 2.440   109.708 1.00 30.91 1 . C ?  
ATOM   2808 O     O     . TRP TRP TRP B B 114 114 . -17.113 2.764   109.545 1.00 27.90 1 . O ?  
ATOM   2809 N     N     . PHE PHE PHE B B 115 115 . -19.097 2.157   108.685 1.00 28.59 1 . N ?  
ATOM   2810 CA    CA    . PHE PHE PHE B B 115 115 . -18.563 2.165   107.336 1.00 27.68 1 . C ?  
ATOM   2811 CB    CB    . PHE PHE PHE B B 115 115 . -19.515 1.411   106.395 1.00 32.06 1 . C ?  
ATOM   2812 CG    CG    . PHE PHE PHE B B 115 115 . -19.229 -0.075  106.327 1.00 32.48 1 . C ?  
ATOM   2813 CD1   CD1   . PHE PHE PHE B B 115 115 . -17.919 -0.533  106.470 1.00 34.05 1 . C ?  
ATOM   2814 CE1   CE1   . PHE PHE PHE B B 115 115 . -17.624 -1.877  106.416 1.00 33.23 1 . C ?  
ATOM   2815 CZ    CZ    . PHE PHE PHE B B 115 115 . -18.675 -2.800  106.215 1.00 34.22 1 . C ?  
ATOM   2816 CE2   CE2   . PHE PHE PHE B B 115 115 . -19.987 -2.333  106.100 1.00 29.86 1 . C ?  
ATOM   2817 CD2   CD2   . PHE PHE PHE B B 115 115 . -20.246 -0.992  106.153 1.00 31.42 1 . C ?  
ATOM   2818 C     C     . PHE PHE PHE B B 115 115 . -18.293 3.590   106.853 1.00 25.61 1 . C ?  
ATOM   2819 O     O     . PHE PHE PHE B B 115 115 . -17.302 3.827   106.171 1.00 26.79 1 . O ?  
ATOM   2820 N     N     . LEU LEU LEU B B 116 116 . -19.133 4.545   107.242 1.00 26.12 1 . N ?  
ATOM   2821 CA    CA    . LEU LEU LEU B B 116 116 . -18.931 5.934   106.804 1.00 28.18 1 . C ?  
ATOM   2822 CB    CB    . LEU LEU LEU B B 116 116 . -20.058 6.830   107.321 1.00 27.28 1 . C ?  
ATOM   2823 CG    CG    . LEU LEU LEU B B 116 116 . -21.373 6.604   106.559 1.00 30.42 1 . C ?  
ATOM   2824 CD1   CD1   . LEU LEU LEU B B 116 116 . -22.540 7.251   107.288 1.00 26.99 1 . C ?  
ATOM   2825 CD2   CD2   . LEU LEU LEU B B 116 116 . -21.262 7.146   105.135 1.00 26.08 1 . C ?  
ATOM   2826 C     C     . LEU LEU LEU B B 116 116 . -17.570 6.496   107.228 1.00 31.37 1 . C ?  
ATOM   2827 O     O     . LEU LEU LEU B B 116 116 . -16.965 7.282   106.495 1.00 30.27 1 . O ?  
ATOM   2828 N     N     . LYS LYS LYS B B 117 117 . -17.068 6.071   108.388 1.00 26.33 1 . N ?  
ATOM   2829 CA    CA    . LYS LYS LYS B B 117 117 . -15.782 6.583   108.840 1.00 32.05 1 . C ?  
ATOM   2830 CB    CB    . LYS LYS LYS B B 117 117 . -15.707 6.604   110.379 1.00 27.33 1 . C ?  
ATOM   2831 CG    CG    . LYS LYS LYS B B 117 117 . -15.714 5.247   111.069 1.00 34.11 1 . C ?  
ATOM   2832 CD    CD    . LYS LYS LYS B B 117 117 . -15.920 5.401   112.589 1.00 40.36 1 . C ?  
ATOM   2833 CE    CE    . LYS LYS LYS B B 117 117 . -15.899 4.041   113.302 1.00 45.63 1 . C ?  
ATOM   2834 NZ    NZ    . LYS LYS LYS B B 117 117 . -16.213 4.123   114.765 1.00 43.73 1 . N ?  
ATOM   2835 C     C     . LYS LYS LYS B B 117 117 . -14.632 5.780   108.228 1.00 33.45 1 . C ?  
ATOM   2836 O     O     . LYS LYS LYS B B 117 117 . -13.485 6.013   108.562 1.00 32.69 1 . O ?  
ATOM   2837 N     N     . GLY GLY GLY B B 118 118 . -14.939 4.855   107.316 1.00 28.88 1 . N ?  
ATOM   2838 CA    CA    . GLY GLY GLY B B 118 118 . -13.906 4.166   106.557 1.00 24.51 1 . C ?  
ATOM   2839 C     C     . GLY GLY GLY B B 118 118 . -13.294 2.937   107.213 1.00 26.75 1 . C ?  
ATOM   2840 O     O     . GLY GLY GLY B B 118 118 . -12.279 2.416   106.758 1.00 29.89 1 . O ?  
ATOM   2841 N     N     . SER SER SER B B 119 119 . -13.915 2.459   108.276 1.00 26.91 1 . N ?  
ATOM   2842 CA    CA    . SER SER SER B B 119 119 . -13.386 1.318   109.010 1.00 26.45 1 . C ?  
ATOM   2843 CB    CB    . SER SER SER B B 119 119 . -14.084 1.204   110.362 1.00 29.89 1 . C ?  
ATOM   2844 OG    OG    . SER SER SER B B 119 119 . -13.412 0.262   111.173 1.00 28.11 1 . O ?  
ATOM   2845 C     C     . SER SER SER B B 119 119 . -13.519 -0.010  108.271 1.00 28.60 1 . C ?  
ATOM   2846 O     O     . SER SER SER B B 119 119 . -14.547 -0.293  107.640 1.00 31.23 1 . O ?  
ATOM   2847 N     N     . THR THR THR B B 120 120 . -12.471 -0.823  108.350 1.00 28.76 1 . N ?  
ATOM   2848 CA    CA    . THR THR THR B B 120 120 . -12.535 -2.209  107.897 1.00 28.28 1 . C ?  
ATOM   2849 CB    CB    . THR THR THR B B 120 120 . -11.576 -2.485  106.716 1.00 28.11 1 . C ?  
ATOM   2850 OG1   OG1   . THR THR THR B B 120 120 . -10.230 -2.161  107.084 1.00 28.94 1 . O ?  
ATOM   2851 CG2   CG2   . THR THR THR B B 120 120 . -11.976 -1.647  105.503 1.00 26.22 1 . C ?  
ATOM   2852 C     C     . THR THR THR B B 120 120 . -12.222 -3.143  109.060 1.00 26.42 1 . C ?  
ATOM   2853 O     O     . THR THR THR B B 120 120 . -11.857 -4.303  108.859 1.00 28.55 1 . O ?  
ATOM   2854 N     N     . ASP ASP ASP B B 121 121 . -12.400 -2.629  110.276 1.00 28.09 1 . N ?  
ATOM   2855 CA    CA    . ASP ASP ASP B B 121 121 . -12.102 -3.372  111.502 1.00 27.15 1 . C ?  
ATOM   2856 CB    CB    . ASP ASP ASP B B 121 121 . -11.251 -2.513  112.448 1.00 29.32 1 . C ?  
ATOM   2857 CG    CG    . ASP ASP ASP B B 121 121 . -10.758 -3.286  113.677 1.00 34.04 1 . C ?  
ATOM   2858 OD1   OD1   . ASP ASP ASP B B 121 121 . -11.111 -4.484  113.841 1.00 29.52 1 . O ?  
ATOM   2859 OD2   OD2   . ASP ASP ASP B B 121 121 . -10.010 -2.674  114.475 1.00 30.12 1 . O ?  
ATOM   2860 C     C     . ASP ASP ASP B B 121 121 . -13.378 -3.806  112.210 1.00 25.81 1 . C ?  
ATOM   2861 O     O     . ASP ASP ASP B B 121 121 . -14.080 -2.984  112.800 1.00 25.97 1 . O ?  
ATOM   2862 N     N     . SER SER SER B B 122 122 . -13.674 -5.103  112.172 1.00 26.75 1 . N ?  
ATOM   2863 CA    CA    . SER SER SER B B 122 122 . -14.908 -5.600  112.776 1.00 26.78 1 . C ?  
ATOM   2864 CB    CB    . SER SER SER B B 122 122 . -15.093 -7.093  112.478 1.00 29.24 1 . C ?  
ATOM   2865 OG    OG    . SER SER SER B B 122 122 . -14.046 -7.862  113.035 1.00 32.42 1 . O ?  
ATOM   2866 C     C     . SER SER SER B B 122 122 . -14.938 -5.364  114.289 1.00 26.59 1 . C ?  
ATOM   2867 O     O     . SER SER SER B B 122 122 . -16.010 -5.263  114.893 1.00 27.87 1 . O ?  
ATOM   2868 N     N     . ARG ARG ARG B B 123 123 . -13.760 -5.283  114.902 1.00 32.48 1 . N ?  
ATOM   2869 CA    CA    . ARG ARG ARG B B 123 123 . -13.690 -5.047  116.342 1.00 31.58 1 . C ?  
ATOM   2870 CB    CB    . ARG ARG ARG B B 123 123 . -12.250 -5.192  116.824 1.00 31.09 1 . C ?  
ATOM   2871 CG    CG    . ARG ARG ARG B B 123 123 . -11.748 -6.604  116.703 1.00 37.81 1 . C ?  
ATOM   2872 CD    CD    . ARG ARG ARG B B 123 123 . -10.739 -6.926  117.790 1.00 41.94 1 . C ?  
ATOM   2873 NE    NE    . ARG ARG ARG B B 123 123 . -9.402  -7.041  117.230 1.00 45.62 1 . N ?  
ATOM   2874 CZ    CZ    . ARG ARG ARG B B 123 123 . -8.344  -7.480  117.902 1.00 47.87 1 . C ?  
ATOM   2875 NH1   NH1   . ARG ARG ARG B B 123 123 . -8.468  -7.842  119.170 1.00 46.55 1 . N ?  
ATOM   2876 NH2   NH2   . ARG ARG ARG B B 123 123 . -7.165  -7.553  117.297 1.00 49.59 1 . N ?  
ATOM   2877 C     C     . ARG ARG ARG B B 123 123 . -14.254 -3.678  116.695 1.00 29.01 1 . C ?  
ATOM   2878 O     O     . ARG ARG ARG B B 123 123 . -14.932 -3.527  117.716 1.00 32.50 1 . O ?  
ATOM   2879 N     N     . GLU GLU GLU B B 124 124 . -13.989 -2.685  115.851 1.00 32.30 1 . N ?  
ATOM   2880 CA    CA    . GLU GLU GLU B B 124 124 . -14.541 -1.344  116.080 1.00 29.65 1 . C ?  
ATOM   2881 C     C     . GLU GLU GLU B B 124 124 . -16.058 -1.363  116.081 1.00 33.11 1 . C ?  
ATOM   2882 O     O     . GLU GLU GLU B B 124 124 . -16.685 -0.611  116.827 1.00 33.80 1 . O ?  
ATOM   2883 CB    CB    . GLU GLU GLU B B 124 124 . -14.044 -0.332  115.042 1.00 34.14 1 . C ?  
ATOM   2884 CG    CG    . GLU GLU GLU B B 124 124 . -12.986 0.590   115.617 1.00 46.60 1 . C ?  
ATOM   2885 CD    CD    . GLU GLU GLU B B 124 124 . -13.471 1.269   116.896 1.00 50.19 1 . C ?  
ATOM   2886 OE1   OE1   . GLU GLU GLU B B 124 124 . -14.484 2.013   116.856 1.00 49.13 1 . O ?  
ATOM   2887 OE2   OE2   . GLU GLU GLU B B 124 124 . -12.879 0.994   117.962 1.00 43.91 1 . O ?  
ATOM   2888 N     N     . LEU LEU LEU B B 125 125 . -16.660 -2.225  115.264 1.00 29.77 1 . N ?  
ATOM   2889 CA    CA    . LEU LEU LEU B B 125 125 . -18.110 -2.349  115.279 1.00 27.50 1 . C ?  
ATOM   2890 CB    CB    . LEU LEU LEU B B 125 125 . -18.631 -3.011  113.985 1.00 25.84 1 . C ?  
ATOM   2891 CG    CG    . LEU LEU LEU B B 125 125 . -20.156 -3.180  113.936 1.00 27.90 1 . C ?  
ATOM   2892 CD1   CD1   . LEU LEU LEU B B 125 125 . -20.859 -1.815  114.036 1.00 26.78 1 . C ?  
ATOM   2893 CD2   CD2   . LEU LEU LEU B B 125 125 . -20.634 -3.946  112.672 1.00 27.32 1 . C ?  
ATOM   2894 C     C     . LEU LEU LEU B B 125 125 . -18.533 -3.159  116.494 1.00 25.81 1 . C ?  
ATOM   2895 O     O     . LEU LEU LEU B B 125 125 . -19.529 -2.843  117.150 1.00 27.56 1 . O ?  
ATOM   2896 N     N     . SER SER SER B B 126 126 . -17.782 -4.216  116.783 1.00 26.59 1 . N ?  
ATOM   2897 CA    CA    . SER SER SER B B 126 126 . -18.132 -5.102  117.880 1.00 29.39 1 . C ?  
ATOM   2898 CB    CB    . SER SER SER B B 126 126 . -17.162 -6.277  117.959 1.00 30.47 1 . C ?  
ATOM   2899 OG    OG    . SER SER SER B B 126 126 . -17.684 -7.311  118.776 1.00 30.87 1 . O ?  
ATOM   2900 C     C     . SER SER SER B B 126 126 . -18.144 -4.332  119.198 1.00 28.57 1 . C ?  
ATOM   2901 O     O     . SER SER SER B B 126 126 . -18.998 -4.566  120.052 1.00 31.36 1 . O ?  
ATOM   2902 N     N     . ARG ARG ARG B B 127 127 . -17.219 -3.387  119.337 1.00 29.98 1 . N ?  
ATOM   2903 CA    CA    . ARG ARG ARG B B 127 127 . -17.106 -2.614  120.585 1.00 34.89 1 . C ?  
ATOM   2904 CB    CB    . ARG ARG ARG B B 127 127 . -15.846 -1.761  120.580 1.00 34.40 1 . C ?  
ATOM   2905 CG    CG    . ARG ARG ARG B B 127 127 . -14.570 -2.542  120.752 1.00 35.21 1 . C ?  
ATOM   2906 CD    CD    . ARG ARG ARG B B 127 127 . -13.380 -1.648  120.469 1.00 35.21 1 . C ?  
ATOM   2907 NE    NE    . ARG ARG ARG B B 127 127 . -12.219 -2.446  120.101 1.00 40.08 1 . N ?  
ATOM   2908 CZ    CZ    . ARG ARG ARG B B 127 127 . -11.326 -2.079  119.192 1.00 39.80 1 . C ?  
ATOM   2909 NH1   NH1   . ARG ARG ARG B B 127 127 . -11.468 -0.920  118.565 1.00 38.94 1 . N ?  
ATOM   2910 NH2   NH2   . ARG ARG ARG B B 127 127 . -10.296 -2.866  118.914 1.00 40.85 1 . N ?  
ATOM   2911 C     C     . ARG ARG ARG B B 127 127 . -18.309 -1.719  120.835 1.00 34.94 1 . C ?  
ATOM   2912 O     O     . ARG ARG ARG B B 127 127 . -18.470 -1.190  121.929 1.00 38.75 1 . O ?  
ATOM   2913 N     N     . THR THR THR B B 128 128 . -19.150 -1.539  119.822 1.00 34.08 1 . N ?  
ATOM   2914 CA    CA    . THR THR THR B B 128 128 . -20.372 -0.768  119.990 1.00 30.03 1 . C ?  
ATOM   2915 CB    CB    . THR THR THR B B 128 128 . -20.785 -0.053  118.684 1.00 34.13 1 . C ?  
ATOM   2916 OG1   OG1   . THR THR THR B B 128 128 . -21.342 -1.006  117.775 1.00 36.33 1 . O ?  
ATOM   2917 CG2   CG2   . THR THR THR B B 128 128 . -19.598 0.610   118.032 1.00 31.53 1 . C ?  
ATOM   2918 C     C     . THR THR THR B B 128 128 . -21.518 -1.661  120.454 1.00 33.31 1 . C ?  
ATOM   2919 O     O     . THR THR THR B B 128 128 . -22.613 -1.181  120.737 1.00 34.72 1 . O ?  
ATOM   2920 N     N     . GLY GLY GLY B B 129 129 . -21.266 -2.962  120.544 1.00 29.08 1 . N ?  
ATOM   2921 CA    CA    . GLY GLY GLY B B 129 129 . -22.305 -3.890  120.941 1.00 31.21 1 . C ?  
ATOM   2922 C     C     . GLY GLY GLY B B 129 129 . -23.025 -4.525  119.751 1.00 36.16 1 . C ?  
ATOM   2923 O     O     . GLY GLY GLY B B 129 129 . -23.982 -5.285  119.926 1.00 32.37 1 . O ?  
ATOM   2924 N     N     . VAL VAL VAL B B 130 130 . -22.566 -4.222  118.538 1.00 29.69 1 . N ?  
ATOM   2925 CA    CA    . VAL VAL VAL B B 130 130 . -23.134 -4.861  117.340 1.00 31.15 1 . C ?  
ATOM   2926 CB    CB    . VAL VAL VAL B B 130 130 . -23.526 -3.824  116.276 1.00 29.43 1 . C ?  
ATOM   2927 CG1   CG1   . VAL VAL VAL B B 130 130 . -23.945 -4.519  114.989 1.00 28.51 1 . C ?  
ATOM   2928 CG2   CG2   . VAL VAL VAL B B 130 130 . -24.651 -2.958  116.797 1.00 28.49 1 . C ?  
ATOM   2929 C     C     . VAL VAL VAL B B 130 130 . -22.155 -5.872  116.748 1.00 23.18 1 . C ?  
ATOM   2930 O     O     . VAL VAL VAL B B 130 130 . -21.048 -5.529  116.365 1.00 27.34 1 . O ?  
ATOM   2931 N     N     . LYS LYS LYS B B 131 131 . -22.602 -7.116  116.666 1.00 26.96 1 . N ?  
ATOM   2932 CA    CA    . LYS LYS LYS B B 131 131 . -21.732 -8.259  116.439 1.00 30.87 1 . C ?  
ATOM   2933 CB    CB    . LYS LYS LYS B B 131 131 . -22.017 -9.317  117.510 1.00 32.03 1 . C ?  
ATOM   2934 CG    CG    . LYS LYS LYS B B 131 131 . -22.142 -8.754  118.934 1.00 30.84 1 . C ?  
ATOM   2935 CD    CD    . LYS LYS LYS B B 131 131 . -20.832 -8.124  119.387 1.00 35.39 1 . C ?  
ATOM   2936 CE    CE    . LYS LYS LYS B B 131 131 . -20.857 -7.667  120.840 1.00 29.29 1 . C ?  
ATOM   2937 NZ    NZ    . LYS LYS LYS B B 131 131 . -19.501 -7.164  121.250 1.00 32.21 1 . N ?  
ATOM   2938 C     C     . LYS LYS LYS B B 131 131 . -21.873 -8.907  115.061 1.00 31.04 1 . C ?  
ATOM   2939 O     O     . LYS LYS LYS B B 131 131 . -21.309 -9.975  114.829 1.00 28.87 1 . O ?  
ATOM   2940 N     N     . ILE ILE ILE B B 132 132 . -22.619 -8.273  114.152 1.00 26.80 1 . N ?  
ATOM   2941 CA    CA    . ILE ILE ILE B B 132 132 . -22.998 -8.937  112.909 1.00 31.61 1 . C ?  
ATOM   2942 CB    CB    . ILE ILE ILE B B 132 132 . -24.106 -8.152  112.157 1.00 29.23 1 . C ?  
ATOM   2943 CG1   CG1   . ILE ILE ILE B B 132 132 . -23.611 -6.771  111.741 1.00 29.93 1 . C ?  
ATOM   2944 CD1   CD1   . ILE ILE ILE B B 132 132 . -24.685 -5.882  111.115 1.00 34.30 1 . C ?  
ATOM   2945 CG2   CG2   . ILE ILE ILE B B 132 132 . -25.336 -8.033  113.026 1.00 30.36 1 . C ?  
ATOM   2946 C     C     . ILE ILE ILE B B 132 132 . -21.820 -9.170  111.960 1.00 30.07 1 . C ?  
ATOM   2947 O     O     . ILE ILE ILE B B 132 132 . -21.934 -9.984  111.053 1.00 30.49 1 . O ?  
ATOM   2948 N     N     . TRP TRP TRP B B 133 133 . -20.697 -8.474  112.163 1.00 26.71 1 . N ?  
ATOM   2949 CA    CA    . TRP TRP TRP B B 133 133 . -19.506 -8.722  111.341 1.00 27.38 1 . C ?  
ATOM   2950 CB    CB    . TRP TRP TRP B B 133 133 . -18.860 -7.409  110.903 1.00 24.36 1 . C ?  
ATOM   2951 CG    CG    . TRP TRP TRP B B 133 133 . -19.536 -6.789  109.721 1.00 28.80 1 . C ?  
ATOM   2952 CD1   CD1   . TRP TRP TRP B B 133 133 . -20.614 -5.961  109.742 1.00 26.40 1 . C ?  
ATOM   2953 NE1   NE1   . TRP TRP TRP B B 133 133 . -20.957 -5.593  108.453 1.00 34.81 1 . N ?  
ATOM   2954 CE2   CE2   . TRP TRP TRP B B 133 133 . -20.092 -6.198  107.579 1.00 34.20 1 . C ?  
ATOM   2955 CD2   CD2   . TRP TRP TRP B B 133 133 . -19.178 -6.957  108.347 1.00 28.88 1 . C ?  
ATOM   2956 CE3   CE3   . TRP TRP TRP B B 133 133 . -18.183 -7.684  107.686 1.00 29.89 1 . C ?  
ATOM   2957 CZ3   CZ3   . TRP TRP TRP B B 133 133 . -18.124 -7.625  106.305 1.00 29.65 1 . C ?  
ATOM   2958 CH2   CH2   . TRP TRP TRP B B 133 133 . -19.045 -6.861  105.572 1.00 31.32 1 . C ?  
ATOM   2959 CZ2   CZ2   . TRP TRP TRP B B 133 133 . -20.036 -6.148  106.186 1.00 30.54 1 . C ?  
ATOM   2960 C     C     . TRP TRP TRP B B 133 133 . -18.446 -9.582  112.040 1.00 28.29 1 . C ?  
ATOM   2961 O     O     . TRP TRP TRP B B 133 133 . -17.387 -9.860  111.473 1.00 27.93 1 . O ?  
ATOM   2962 N     N     . ASP ASP ASP B B 134 134 . -18.721 -10.000 113.263 1.00 28.94 1 . N ?  
ATOM   2963 CA    CA    . ASP ASP ASP B B 134 134 . -17.674 -10.656 114.057 1.00 30.34 1 . C ?  
ATOM   2964 CB    CB    . ASP ASP ASP B B 134 134 . -18.107 -10.781 115.515 1.00 29.26 1 . C ?  
ATOM   2965 CG    CG    . ASP ASP ASP B B 134 134 . -18.068 -9.443  116.249 1.00 32.74 1 . C ?  
ATOM   2966 OD1   OD1   . ASP ASP ASP B B 134 134 . -17.514 -8.473  115.685 1.00 32.05 1 . O ?  
ATOM   2967 OD2   OD2   . ASP ASP ASP B B 134 134 . -18.576 -9.361  117.389 1.00 36.12 1 . O ?  
ATOM   2968 C     C     . ASP ASP ASP B B 134 134 . -17.284 -12.021 113.503 1.00 29.82 1 . C ?  
ATOM   2969 O     O     . ASP ASP ASP B B 134 134 . -16.109 -12.382 113.541 1.00 32.40 1 . O ?  
ATOM   2970 N     N     . LYS LYS LYS B B 135 135 . -18.245 -12.780 112.981 1.00 32.03 1 . N ?  
ATOM   2971 CA    CA    . LYS LYS LYS B B 135 135 . -17.890 -14.066 112.369 1.00 33.43 1 . C ?  
ATOM   2972 C     C     . LYS LYS LYS B B 135 135 . -16.927 -13.836 111.204 1.00 31.23 1 . C ?  
ATOM   2973 O     O     . LYS LYS LYS B B 135 135 . -15.894 -14.484 111.110 1.00 30.68 1 . O ?  
ATOM   2974 CB    CB    . LYS LYS LYS B B 135 135 . -19.127 -14.833 111.893 1.00 34.58 1 . C ?  
ATOM   2975 CG    CG    . LYS LYS LYS B B 135 135 . -18.763 -16.143 111.170 1.00 38.41 1 . C ?  
ATOM   2976 CD    CD    . LYS LYS LYS B B 135 135 . -19.977 -16.841 110.549 1.00 41.40 1 . C ?  
ATOM   2977 CE    CE    . LYS LYS LYS B B 135 135 . -20.621 -17.807 111.522 1.00 40.87 1 . C ?  
ATOM   2978 NZ    NZ    . LYS LYS LYS B B 135 135 . -21.461 -18.825 110.832 1.00 44.42 1 . N ?  
ATOM   2979 N     N     . ASN ASN ASN B B 136 136 . -17.254 -12.881 110.344 1.00 27.83 1 . N ?  
ATOM   2980 CA    CA    . ASN ASN ASN B B 136 136 . -16.415 -12.556 109.196 1.00 26.36 1 . C ?  
ATOM   2981 CB    CB    . ASN ASN ASN B B 136 136 . -17.102 -11.498 108.323 1.00 30.76 1 . C ?  
ATOM   2982 CG    CG    . ASN ASN ASN B B 136 136 . -18.443 -11.968 107.800 1.00 35.25 1 . C ?  
ATOM   2983 OD1   OD1   . ASN ASN ASN B B 136 136 . -18.612 -13.145 107.474 1.00 35.81 1 . O ?  
ATOM   2984 ND2   ND2   . ASN ASN ASN B B 136 136 . -19.408 -11.065 107.742 1.00 34.62 1 . N ?  
ATOM   2985 C     C     . ASN ASN ASN B B 136 136 . -15.022 -12.071 109.565 1.00 29.57 1 . C ?  
ATOM   2986 O     O     . ASN ASN ASN B B 136 136 . -14.091 -12.254 108.794 1.00 29.29 1 . O ?  
ATOM   2987 N     N     . GLY GLY GLY B B 137 137 . -14.884 -11.442 110.732 1.00 27.29 1 . N ?  
ATOM   2988 CA    CA    . GLY GLY GLY B B 137 137 . -13.601 -10.909 111.163 1.00 28.05 1 . C ?  
ATOM   2989 C     C     . GLY GLY GLY B B 137 137 . -12.781 -11.860 112.026 1.00 30.53 1 . C ?  
ATOM   2990 O     O     . GLY GLY GLY B B 137 137 . -11.647 -11.550 112.399 1.00 32.25 1 . O ?  
ATOM   2991 N     N     . SER SER SER B B 138 138 . -13.357 -13.013 112.344 1.00 28.18 1 . N ?  
ATOM   2992 CA    CA    . SER SER SER B B 138 138 . -12.678 -14.021 113.159 1.00 32.72 1 . C ?  
ATOM   2993 CB    CB    . SER SER SER B B 138 138 . -13.646 -15.131 113.553 1.00 33.79 1 . C ?  
ATOM   2994 OG    OG    . SER SER SER B B 138 138 . -13.900 -15.967 112.435 1.00 30.39 1 . O ?  
ATOM   2995 C     C     . SER SER SER B B 138 138 . -11.497 -14.621 112.408 1.00 35.21 1 . C ?  
ATOM   2996 O     O     . SER SER SER B B 138 138 . -11.535 -14.747 111.176 1.00 27.64 1 . O ?  
ATOM   2997 N     N     . ARG ARG ARG B B 139 139 . -10.459 -15.013 113.145 1.00 29.37 1 . N ?  
ATOM   2998 CA    CA    . ARG ARG ARG B B 139 139 . -9.252  -15.516 112.509 1.00 34.43 1 . C ?  
ATOM   2999 CB    CB    . ARG ARG ARG B B 139 139 . -8.147  -15.735 113.543 1.00 37.63 1 . C ?  
ATOM   3000 CG    CG    . ARG ARG ARG B B 139 139 . -7.803  -14.474 114.319 1.00 43.40 1 . C ?  
ATOM   3001 CD    CD    . ARG ARG ARG B B 139 139 . -6.400  -14.539 114.920 1.00 48.88 1 . C ?  
ATOM   3002 NE    NE    . ARG ARG ARG B B 139 139 . -5.361  -14.353 113.910 1.00 49.37 1 . N ?  
ATOM   3003 CZ    CZ    . ARG ARG ARG B B 139 139 . -4.475  -15.282 113.557 1.00 55.27 1 . C ?  
ATOM   3004 NH1   NH1   . ARG ARG ARG B B 139 139 . -4.491  -16.477 114.137 1.00 54.14 1 . N ?  
ATOM   3005 NH2   NH2   . ARG ARG ARG B B 139 139 . -3.569  -15.014 112.621 1.00 54.27 1 . N ?  
ATOM   3006 C     C     . ARG ARG ARG B B 139 139 . -9.540  -16.803 111.741 1.00 27.38 1 . C ?  
ATOM   3007 O     O     . ARG ARG ARG B B 139 139 . -8.956  -17.036 110.688 1.00 32.47 1 . O ?  
ATOM   3008 N     N     . GLU GLU GLU B B 140 140 . -10.457 -17.611 112.262 1.00 27.09 1 . N ?  
ATOM   3009 CA    CA    . GLU GLU GLU B B 140 140 . -10.858 -18.853 111.601 1.00 30.92 1 . C ?  
ATOM   3010 CB    CB    . GLU GLU GLU B B 140 140 . -11.844 -19.650 112.460 1.00 32.78 1 . C ?  
ATOM   3011 CG    CG    . GLU GLU GLU B B 140 140 . -11.455 -19.850 113.912 1.00 42.84 1 . C ?  
ATOM   3012 CD    CD    . GLU GLU GLU B B 140 140 . -10.648 -21.106 114.108 1.00 49.33 1 . C ?  
ATOM   3013 OE1   OE1   . GLU GLU GLU B B 140 140 . -10.853 -21.808 115.129 1.00 55.10 1 . O ?  
ATOM   3014 OE2   OE2   . GLU GLU GLU B B 140 140 . -9.804  -21.391 113.232 1.00 57.10 1 . O ?  
ATOM   3015 C     C     . GLU GLU GLU B B 140 140 . -11.507 -18.564 110.247 1.00 29.25 1 . C ?  
ATOM   3016 O     O     . GLU GLU GLU B B 140 140 . -11.218 -19.228 109.258 1.00 28.41 1 . O ?  
ATOM   3017 N     N     . PHE PHE PHE B B 141 141 . -12.402 -17.585 110.221 1.00 28.26 1 . N ?  
ATOM   3018 CA    CA    . PHE PHE PHE B B 141 141 . -13.074 -17.211 108.974 1.00 29.70 1 . C ?  
ATOM   3019 CB    CB    . PHE PHE PHE B B 141 141 . -14.149 -16.153 109.231 1.00 28.25 1 . C ?  
ATOM   3020 CG    CG    . PHE PHE PHE B B 141 141 . -14.969 -15.808 108.005 1.00 29.47 1 . C ?  
ATOM   3021 CD1   CD1   . PHE PHE PHE B B 141 141 . -14.501 -14.894 107.073 1.00 28.14 1 . C ?  
ATOM   3022 CE1   CE1   . PHE PHE PHE B B 141 141 . -15.253 -14.575 105.936 1.00 31.87 1 . C ?  
ATOM   3023 CZ    CZ    . PHE PHE PHE B B 141 141 . -16.478 -15.182 105.723 1.00 31.35 1 . C ?  
ATOM   3024 CE2   CE2   . PHE PHE PHE B B 141 141 . -16.958 -16.098 106.650 1.00 29.57 1 . C ?  
ATOM   3025 CD2   CD2   . PHE PHE PHE B B 141 141 . -16.199 -16.408 107.787 1.00 29.17 1 . C ?  
ATOM   3026 C     C     . PHE PHE PHE B B 141 141 . -12.058 -16.712 107.953 1.00 27.25 1 . C ?  
ATOM   3027 O     O     . PHE PHE PHE B B 141 141 . -12.043 -17.168 106.816 1.00 28.80 1 . O ?  
ATOM   3028 N     N     . LEU LEU LEU B B 142 142 . -11.199 -15.787 108.366 1.00 27.86 1 . N ?  
ATOM   3029 CA    CA    . LEU LEU LEU B B 142 142 . -10.185 -15.258 107.474 1.00 27.45 1 . C ?  
ATOM   3030 CB    CB    . LEU LEU LEU B B 142 142 . -9.428  -14.123 108.160 1.00 29.69 1 . C ?  
ATOM   3031 CG    CG    . LEU LEU LEU B B 142 142 . -10.346 -12.975 108.616 1.00 32.52 1 . C ?  
ATOM   3032 CD1   CD1   . LEU LEU LEU B B 142 142 . -9.625  -11.967 109.501 1.00 29.98 1 . C ?  
ATOM   3033 CD2   CD2   . LEU LEU LEU B B 142 142 . -10.995 -12.271 107.423 1.00 28.59 1 . C ?  
ATOM   3034 C     C     . LEU LEU LEU B B 142 142 . -9.224  -16.356 106.994 1.00 32.68 1 . C ?  
ATOM   3035 O     O     . LEU LEU LEU B B 142 142 . -8.821  -16.367 105.829 1.00 31.38 1 . O ?  
ATOM   3036 N     N     . ALA ALA ALA B B 143 143 . -8.874  -17.299 107.868 1.00 32.07 1 . N ?  
ATOM   3037 CA    CA    . ALA ALA ALA B B 143 143 . -8.100  -18.458 107.408 1.00 32.87 1 . C ?  
ATOM   3038 CB    CB    . ALA ALA ALA B B 143 143 . -7.704  -19.357 108.584 1.00 34.19 1 . C ?  
ATOM   3039 C     C     . ALA ALA ALA B B 143 143 . -8.892  -19.254 106.367 1.00 32.68 1 . C ?  
ATOM   3040 O     O     . ALA ALA ALA B B 143 143 . -8.341  -19.663 105.340 1.00 31.92 1 . O ?  
ATOM   3041 N     N     . GLY GLY GLY B B 144 144 . -10.185 -19.462 106.621 1.00 29.48 1 . N ?  
ATOM   3042 CA    CA    . GLY GLY GLY B B 144 144 . -11.045 -20.154 105.667 1.00 31.72 1 . C ?  
ATOM   3043 C     C     . GLY GLY GLY B B 144 144 . -11.089 -19.474 104.298 1.00 30.58 1 . C ?  
ATOM   3044 O     O     . GLY GLY GLY B B 144 144 . -11.247 -20.134 103.267 1.00 31.05 1 . O ?  
ATOM   3045 N     N     . ARG ARG ARG B B 145 145 . -10.937 -18.149 104.305 1.00 31.38 1 . N ?  
ATOM   3046 CA    CA    . ARG ARG ARG B B 145 145 . -10.908 -17.325 103.095 1.00 34.28 1 . C ?  
ATOM   3047 CB    CB    . ARG ARG ARG B B 145 145 . -11.233 -15.866 103.436 1.00 31.61 1 . C ?  
ATOM   3048 CG    CG    . ARG ARG ARG B B 145 145 . -12.688 -15.603 103.749 1.00 32.03 1 . C ?  
ATOM   3049 CD    CD    . ARG ARG ARG B B 145 145 . -13.548 -15.597 102.485 1.00 34.24 1 . C ?  
ATOM   3050 NE    NE    . ARG ARG ARG B B 145 145 . -13.211 -14.461 101.633 1.00 36.01 1 . N ?  
ATOM   3051 CZ    CZ    . ARG ARG ARG B B 145 145 . -12.571 -14.561 100.476 1.00 38.48 1 . C ?  
ATOM   3052 NH1   NH1   . ARG ARG ARG B B 145 145 . -12.223 -15.757 100.013 1.00 41.59 1 . N ?  
ATOM   3053 NH2   NH2   . ARG ARG ARG B B 145 145 . -12.296 -13.471 99.772  1.00 33.55 1 . N ?  
ATOM   3054 C     C     . ARG ARG ARG B B 145 145 . -9.568  -17.371 102.368 1.00 37.53 1 . C ?  
ATOM   3055 O     O     . ARG ARG ARG B B 145 145 . -9.474  -16.974 101.206 1.00 34.66 1 . O ?  
ATOM   3056 N     N     . GLY GLY GLY B B 146 146 . -8.531  -17.844 103.056 1.00 34.74 1 . N ?  
ATOM   3057 CA    CA    . GLY GLY GLY B B 146 146 . -7.189  -17.817 102.506 1.00 35.44 1 . C ?  
ATOM   3058 C     C     . GLY GLY GLY B B 146 146 . -6.457  -16.549 102.895 1.00 34.80 1 . C ?  
ATOM   3059 O     O     . GLY GLY GLY B B 146 146 . -5.545  -16.106 102.208 1.00 39.87 1 . O ?  
ATOM   3060 N     N     . LEU LEU LEU B B 147 147 . -6.865  -15.958 104.010 1.00 35.13 1 . N ?  
ATOM   3061 CA    CA    . LEU LEU LEU B B 147 147 . -6.269  -14.720 104.490 1.00 41.64 1 . C ?  
ATOM   3062 CB    CB    . LEU LEU LEU B B 147 147 . -7.270  -13.565 104.368 1.00 37.46 1 . C ?  
ATOM   3063 CG    CG    . LEU LEU LEU B B 147 147 . -8.066  -13.416 103.069 1.00 39.15 1 . C ?  
ATOM   3064 CD1   CD1   . LEU LEU LEU B B 147 147 . -9.249  -12.488 103.285 1.00 31.14 1 . C ?  
ATOM   3065 CD2   CD2   . LEU LEU LEU B B 147 147 . -7.179  -12.895 101.952 1.00 37.00 1 . C ?  
ATOM   3066 C     C     . LEU LEU LEU B B 147 147 . -5.818  -14.867 105.946 1.00 43.25 1 . C ?  
ATOM   3067 O     O     . LEU LEU LEU B B 147 147 . -6.040  -13.972 106.758 1.00 41.90 1 . O ?  
ATOM   3068 N     N     . ALA ALA ALA B B 148 148 . -5.193  -15.998 106.274 1.00 45.69 1 . N ?  
ATOM   3069 CA    CA    . ALA ALA ALA B B 148 148 . -4.901  -16.356 107.668 1.00 46.92 1 . C ?  
ATOM   3070 CB    CB    . ALA ALA ALA B B 148 148 . -4.399  -17.805 107.737 1.00 44.82 1 . C ?  
ATOM   3071 C     C     . ALA ALA ALA B B 148 148 . -3.896  -15.422 108.372 1.00 49.13 1 . C ?  
ATOM   3072 O     O     . ALA ALA ALA B B 148 148 . -3.830  -15.395 109.604 1.00 51.75 1 . O ?  
ATOM   3073 N     N     . HIS HIS HIS B B 149 149 . -3.119  -14.668 107.594 1.00 52.09 1 . N ?  
ATOM   3074 CA    CA    . HIS HIS HIS B B 149 149 . -2.153  -13.699 108.136 1.00 50.59 1 . C ?  
ATOM   3075 CB    CB    . HIS HIS HIS B B 149 149 . -1.363  -13.063 107.004 1.00 46.63 1 . C ?  
ATOM   3076 CG    CG    . HIS HIS HIS B B 149 149 . -2.235  -12.433 105.967 1.00 50.91 1 . C ?  
ATOM   3077 ND1   ND1   . HIS HIS HIS B B 149 149 . -2.913  -13.172 105.020 1.00 49.89 1 . N ?  
ATOM   3078 CE1   CE1   . HIS HIS HIS B B 149 149 . -3.620  -12.359 104.254 1.00 52.38 1 . C ?  
ATOM   3079 NE2   NE2   . HIS HIS HIS B B 149 149 . -3.441  -11.120 104.683 1.00 51.33 1 . N ?  
ATOM   3080 CD2   CD2   . HIS HIS HIS B B 149 149 . -2.587  -11.141 105.762 1.00 51.00 1 . C ?  
ATOM   3081 C     C     . HIS HIS HIS B B 149 149 . -2.814  -12.592 108.952 1.00 48.65 1 . C ?  
ATOM   3082 O     O     . HIS HIS HIS B B 149 149 . -2.228  -12.062 109.883 1.00 56.76 1 . O ?  
ATOM   3083 N     N     . ARG ARG ARG B B 150 150 . -4.036  -12.249 108.575 1.00 50.32 1 . N ?  
ATOM   3084 CA    CA    . ARG ARG ARG B B 150 150 . -4.797  -11.176 109.204 1.00 44.00 1 . C ?  
ATOM   3085 CB    CB    . ARG ARG ARG B B 150 150 . -6.219  -11.158 108.632 1.00 40.19 1 . C ?  
ATOM   3086 CG    CG    . ARG ARG ARG B B 150 150 . -6.312  -10.933 107.130 1.00 39.91 1 . C ?  
ATOM   3087 CD    CD    . ARG ARG ARG B B 150 150 . -6.430  -9.468  106.835 1.00 36.08 1 . C ?  
ATOM   3088 NE    NE    . ARG ARG ARG B B 150 150 . -6.375  -9.174  105.413 1.00 39.36 1 . N ?  
ATOM   3089 CZ    CZ    . ARG ARG ARG B B 150 150 . -7.439  -9.147  104.617 1.00 33.58 1 . C ?  
ATOM   3090 NH1   NH1   . ARG ARG ARG B B 150 150 . -8.645  -9.400  105.111 1.00 26.33 1 . N ?  
ATOM   3091 NH2   NH2   . ARG ARG ARG B B 150 150 . -7.288  -8.862  103.335 1.00 30.23 1 . N ?  
ATOM   3092 C     C     . ARG ARG ARG B B 150 150 . -4.883  -11.290 110.729 1.00 43.02 1 . C ?  
ATOM   3093 O     O     . ARG ARG ARG B B 150 150 . -5.066  -12.381 111.268 1.00 43.85 1 . O ?  
ATOM   3094 N     N     . ARG ARG ARG B B 151 151 . -4.763  -10.163 111.422 1.00 38.96 1 . N ?  
ATOM   3095 CA    CA    . ARG ARG ARG B B 151 151 . -5.175  -10.124 112.815 1.00 35.91 1 . C ?  
ATOM   3096 CB    CB    . ARG ARG ARG B B 151 151 . -4.748  -8.823  113.495 1.00 37.69 1 . C ?  
ATOM   3097 CG    CG    . ARG ARG ARG B B 151 151 . -5.521  -7.575  113.039 1.00 35.47 1 . C ?  
ATOM   3098 CD    CD    . ARG ARG ARG B B 151 151 . -5.622  -6.610  114.197 1.00 39.09 1 . C ?  
ATOM   3099 NE    NE    . ARG ARG ARG B B 151 151 . -6.066  -5.262  113.844 1.00 41.97 1 . N ?  
ATOM   3100 CZ    CZ    . ARG ARG ARG B B 151 151 . -7.319  -4.828  113.956 1.00 34.85 1 . C ?  
ATOM   3101 NH1   NH1   . ARG ARG ARG B B 151 151 . -8.279  -5.643  114.377 1.00 34.63 1 . N ?  
ATOM   3102 NH2   NH2   . ARG ARG ARG B B 151 151 . -7.613  -3.578  113.641 1.00 37.03 1 . N ?  
ATOM   3103 C     C     . ARG ARG ARG B B 151 151 . -6.687  -10.265 112.867 1.00 39.79 1 . C ?  
ATOM   3104 O     O     . ARG ARG ARG B B 151 151 . -7.379  -9.977  111.887 1.00 37.08 1 . O ?  
ATOM   3105 N     N     . GLU GLU GLU B B 152 152 . -7.204  -10.702 114.008 1.00 38.34 1 . N ?  
ATOM   3106 CA    CA    . GLU GLU GLU B B 152 152 . -8.644  -10.759 114.207 1.00 39.12 1 . C ?  
ATOM   3107 CB    CB    . GLU GLU GLU B B 152 152 . -8.971  -11.256 115.613 1.00 39.87 1 . C ?  
ATOM   3108 CG    CG    . GLU GLU GLU B B 152 152 . -10.445 -11.389 115.868 1.00 41.87 1 . C ?  
ATOM   3109 CD    CD    . GLU GLU GLU B B 152 152 . -10.792 -11.328 117.337 1.00 52.42 1 . C ?  
ATOM   3110 OE1   OE1   . GLU GLU GLU B B 152 152 . -10.085 -11.971 118.139 1.00 60.23 1 . O ?  
ATOM   3111 OE2   OE2   . GLU GLU GLU B B 152 152 . -11.776 -10.641 117.688 1.00 57.52 1 . O ?  
ATOM   3112 C     C     . GLU GLU GLU B B 152 152 . -9.290  -9.394  113.984 1.00 38.19 1 . C ?  
ATOM   3113 O     O     . GLU GLU GLU B B 152 152 . -8.894  -8.404  114.586 1.00 29.83 1 . O ?  
ATOM   3114 N     N     . GLY GLY GLY B B 153 153 . -10.290 -9.351  113.115 1.00 35.25 1 . N ?  
ATOM   3115 CA    CA    . GLY GLY GLY B B 153 153 . -11.003 -8.122  112.866 1.00 29.35 1 . C ?  
ATOM   3116 C     C     . GLY GLY GLY B B 153 153 . -10.683 -7.483  111.529 1.00 30.92 1 . C ?  
ATOM   3117 O     O     . GLY GLY GLY B B 153 153 . -11.421 -6.609  111.070 1.00 31.96 1 . O ?  
ATOM   3118 N     N     . ASP ASP ASP B B 154 154 . -9.594  -7.902  110.895 1.00 26.98 1 . N ?  
ATOM   3119 CA    CA    . ASP ASP ASP B B 154 154 . -9.177  -7.257  109.656 1.00 30.60 1 . C ?  
ATOM   3120 CB    CB    . ASP ASP ASP B B 154 154 . -7.665  -7.373  109.480 1.00 29.30 1 . C ?  
ATOM   3121 CG    CG    . ASP ASP ASP B B 154 154 . -7.151  -6.570  108.307 1.00 34.96 1 . C ?  
ATOM   3122 OD1   OD1   . ASP ASP ASP B B 154 154 . -7.973  -6.072  107.490 1.00 30.98 1 . O ?  
ATOM   3123 OD2   OD2   . ASP ASP ASP B B 154 154 . -5.913  -6.463  108.176 1.00 35.75 1 . O ?  
ATOM   3124 C     C     . ASP ASP ASP B B 154 154 . -9.931  -7.856  108.451 1.00 30.64 1 . C ?  
ATOM   3125 O     O     . ASP ASP ASP B B 154 154 . -9.552  -8.896  107.903 1.00 26.06 1 . O ?  
ATOM   3126 N     N     . LEU LEU LEU B B 155 155 . -10.994 -7.164  108.049 1.00 27.24 1 . N ?  
ATOM   3127 CA    CA    . LEU LEU LEU B B 155 155 . -11.898 -7.628  106.989 1.00 25.13 1 . C ?  
ATOM   3128 CB    CB    . LEU LEU LEU B B 155 155 . -13.246 -6.913  107.129 1.00 22.64 1 . C ?  
ATOM   3129 CG    CG    . LEU LEU LEU B B 155 155 . -14.009 -7.213  108.418 1.00 26.23 1 . C ?  
ATOM   3130 CD1   CD1   . LEU LEU LEU B B 155 155 . -15.160 -6.235  108.613 1.00 26.12 1 . C ?  
ATOM   3131 CD2   CD2   . LEU LEU LEU B B 155 155 . -14.533 -8.635  108.410 1.00 23.79 1 . C ?  
ATOM   3132 C     C     . LEU LEU LEU B B 155 155 . -11.367 -7.421  105.571 1.00 28.53 1 . C ?  
ATOM   3133 O     O     . LEU LEU LEU B B 155 155 . -11.936 -7.941  104.595 1.00 27.88 1 . O ?  
ATOM   3134 N     N     . GLY GLY GLY B B 156 156 . -10.294 -6.653  105.442 1.00 24.73 1 . N ?  
ATOM   3135 CA    CA    . GLY GLY GLY B B 156 156 . -9.787  -6.311  104.134 1.00 26.46 1 . C ?  
ATOM   3136 C     C     . GLY GLY GLY B B 156 156 . -10.554 -5.122  103.577 1.00 30.01 1 . C ?  
ATOM   3137 O     O     . GLY GLY GLY B B 156 156 . -11.338 -4.486  104.287 1.00 25.69 1 . O ?  
ATOM   3138 N     N     . PRO PRO PRO B B 157 157 . -10.334 -4.819  102.292 1.00 30.41 1 . N ?  
ATOM   3139 CA    CA    . PRO PRO PRO B B 157 157 . -10.873 -3.607  101.680 1.00 27.93 1 . C ?  
ATOM   3140 CB    CB    . PRO PRO PRO B B 157 157 . -10.023 -3.462  100.407 1.00 29.18 1 . C ?  
ATOM   3141 CG    CG    . PRO PRO PRO B B 157 157 . -9.620  -4.861  100.066 1.00 28.70 1 . C ?  
ATOM   3142 CD    CD    . PRO PRO PRO B B 157 157 . -9.514  -5.611  101.354 1.00 27.92 1 . C ?  
ATOM   3143 C     C     . PRO PRO PRO B B 157 157 . -12.373 -3.734  101.368 1.00 27.48 1 . C ?  
ATOM   3144 O     O     . PRO PRO PRO B B 157 157 . -12.772 -3.731  100.206 1.00 28.46 1 . O ?  
ATOM   3145 N     N     . VAL VAL VAL B B 158 158 . -13.193 -3.845  102.410 1.00 24.87 1 . N ?  
ATOM   3146 CA    CA    . VAL VAL VAL B B 158 158 . -14.638 -3.920  102.251 1.00 26.27 1 . C ?  
ATOM   3147 CB    CB    . VAL VAL VAL B B 158 158 . -15.286 -4.723  103.406 1.00 25.73 1 . C ?  
ATOM   3148 CG1   CG1   . VAL VAL VAL B B 158 158 . -15.000 -6.222  103.230 1.00 26.97 1 . C ?  
ATOM   3149 CG2   CG2   . VAL VAL VAL B B 158 158 . -14.764 -4.250  104.774 1.00 24.93 1 . C ?  
ATOM   3150 C     C     . VAL VAL VAL B B 158 158 . -15.195 -2.490  102.158 1.00 24.73 1 . C ?  
ATOM   3151 O     O     . VAL VAL VAL B B 158 158 . -14.450 -1.573  101.849 1.00 26.09 1 . O ?  
ATOM   3152 N     N     . TYR TYR TYR B B 159 159 . -16.484 -2.306  102.425 1.00 24.64 1 . N ?  
ATOM   3153 CA    CA    . TYR TYR TYR B B 159 159 . -17.172 -1.038  102.155 1.00 28.11 1 . C ?  
ATOM   3154 CB    CB    . TYR TYR TYR B B 159 159 . -18.552 -1.051  102.795 1.00 30.31 1 . C ?  
ATOM   3155 CG    CG    . TYR TYR TYR B B 159 159 . -19.511 -2.039  102.184 1.00 30.17 1 . C ?  
ATOM   3156 CD1   CD1   . TYR TYR TYR B B 159 159 . -20.134 -1.768  100.976 1.00 29.98 1 . C ?  
ATOM   3157 CE1   CE1   . TYR TYR TYR B B 159 159 . -21.019 -2.655  100.422 1.00 28.94 1 . C ?  
ATOM   3158 CZ    CZ    . TYR TYR TYR B B 159 159 . -21.290 -3.836  101.081 1.00 29.49 1 . C ?  
ATOM   3159 OH    OH    . TYR TYR TYR B B 159 159 . -22.172 -4.728  100.538 1.00 27.90 1 . O ?  
ATOM   3160 CE2   CE2   . TYR TYR TYR B B 159 159 . -20.691 -4.124  102.289 1.00 31.27 1 . C ?  
ATOM   3161 CD2   CD2   . TYR TYR TYR B B 159 159 . -19.812 -3.228  102.831 1.00 29.20 1 . C ?  
ATOM   3162 C     C     . TYR TYR TYR B B 159 159 . -16.453 0.232   102.622 1.00 25.66 1 . C ?  
ATOM   3163 O     O     . TYR TYR TYR B B 159 159 . -16.303 1.174   101.850 1.00 28.78 1 . O ?  
ATOM   3164 N     N     . GLY GLY GLY B B 160 160 . -16.028 0.248   103.882 1.00 29.29 1 . N ?  
ATOM   3165 CA    CA    . GLY GLY GLY B B 160 160 . -15.405 1.416   104.489 1.00 29.17 1 . C ?  
ATOM   3166 C     C     . GLY GLY GLY B B 160 160 . -14.231 1.921   103.677 1.00 26.59 1 . C ?  
ATOM   3167 O     O     . GLY GLY GLY B B 160 160 . -14.104 3.127   103.422 1.00 25.70 1 . O ?  
ATOM   3168 N     N     . PHE PHE PHE B B 161 161 . -13.398 0.981   103.240 1.00 24.74 1 . N ?  
ATOM   3169 CA    CA    . PHE PHE PHE B B 161 161 . -12.228 1.286   102.434 1.00 24.41 1 . C ?  
ATOM   3170 CB    CB    . PHE PHE PHE B B 161 161 . -11.315 0.071   102.376 1.00 24.95 1 . C ?  
ATOM   3171 CG    CG    . PHE PHE PHE B B 161 161 . -10.018 0.315   101.666 1.00 27.65 1 . C ?  
ATOM   3172 CD1   CD1   . PHE PHE PHE B B 161 161 . -8.944  0.894   102.336 1.00 28.10 1 . C ?  
ATOM   3173 CE1   CE1   . PHE PHE PHE B B 161 161 . -7.736  1.103   101.696 1.00 30.73 1 . C ?  
ATOM   3174 CZ    CZ    . PHE PHE PHE B B 161 161 . -7.578  0.728   100.377 1.00 29.35 1 . C ?  
ATOM   3175 CE2   CE2   . PHE PHE PHE B B 161 161 . -8.640  0.132   99.694  1.00 30.24 1 . C ?  
ATOM   3176 CD2   CD2   . PHE PHE PHE B B 161 161 . -9.852  -0.069  100.347 1.00 25.29 1 . C ?  
ATOM   3177 C     C     . PHE PHE PHE B B 161 161 . -12.594 1.736   101.024 1.00 25.74 1 . C ?  
ATOM   3178 O     O     . PHE PHE PHE B B 161 161 . -12.020 2.700   100.517 1.00 25.59 1 . O ?  
ATOM   3179 N     N     . GLN GLN GLN B B 162 162 . -13.540 1.044   100.385 1.00 26.23 1 . N ?  
ATOM   3180 CA    CA    . GLN GLN GLN B B 162 162 . -13.955 1.433   99.031  1.00 25.40 1 . C ?  
ATOM   3181 CB    CB    . GLN GLN GLN B B 162 162 . -14.941 0.414   98.434  1.00 24.29 1 . C ?  
ATOM   3182 CG    CG    . GLN GLN GLN B B 162 162 . -14.393 -0.996  98.262  1.00 25.65 1 . C ?  
ATOM   3183 CD    CD    . GLN GLN GLN B B 162 162 . -13.057 -1.055  97.522  1.00 26.66 1 . C ?  
ATOM   3184 OE1   OE1   . GLN GLN GLN B B 162 162 . -12.729 -0.183  96.723  1.00 28.68 1 . O ?  
ATOM   3185 NE2   NE2   . GLN GLN GLN B B 162 162 . -12.289 -2.106  97.782  1.00 28.60 1 . N ?  
ATOM   3186 C     C     . GLN GLN GLN B B 162 162 . -14.580 2.828   99.023  1.00 22.00 1 . C ?  
ATOM   3187 O     O     . GLN GLN GLN B B 162 162 . -14.302 3.636   98.148  1.00 22.39 1 . O ?  
ATOM   3188 N     N     . TRP TRP TRP B B 163 163 . -15.425 3.106   100.007 1.00 21.70 1 . N ?  
ATOM   3189 CA    CA    . TRP TRP TRP B B 163 163 . -16.073 4.407   100.092 1.00 24.62 1 . C ?  
ATOM   3190 CB    CB    . TRP TRP TRP B B 163 163 . -17.104 4.404   101.211 1.00 27.19 1 . C ?  
ATOM   3191 CG    CG    . TRP TRP TRP B B 163 163 . -18.333 3.623   100.889 1.00 28.50 1 . C ?  
ATOM   3192 CD1   CD1   . TRP TRP TRP B B 163 163 . -18.576 2.881   99.762  1.00 28.70 1 . C ?  
ATOM   3193 NE1   NE1   . TRP TRP TRP B B 163 163 . -19.821 2.305   99.837  1.00 27.32 1 . N ?  
ATOM   3194 CE2   CE2   . TRP TRP TRP B B 163 163 . -20.407 2.678   101.020 1.00 28.94 1 . C ?  
ATOM   3195 CD2   CD2   . TRP TRP TRP B B 163 163 . -19.490 3.503   101.708 1.00 29.40 1 . C ?  
ATOM   3196 CE3   CE3   . TRP TRP TRP B B 163 163 . -19.845 4.013   102.961 1.00 30.86 1 . C ?  
ATOM   3197 CZ3   CZ3   . TRP TRP TRP B B 163 163 . -21.079 3.694   103.478 1.00 32.72 1 . C ?  
ATOM   3198 CH2   CH2   . TRP TRP TRP B B 163 163 . -21.971 2.871   102.771 1.00 31.46 1 . C ?  
ATOM   3199 CZ2   CZ2   . TRP TRP TRP B B 163 163 . -21.650 2.355   101.545 1.00 26.62 1 . C ?  
ATOM   3200 C     C     . TRP TRP TRP B B 163 163 . -15.095 5.551   100.319 1.00 26.85 1 . C ?  
ATOM   3201 O     O     . TRP TRP TRP B B 163 163 . -15.250 6.628   99.753  1.00 26.58 1 . O ?  
ATOM   3202 N     N     . ARG ARG ARG B B 164 164 . -14.091 5.337   101.167 1.00 27.10 1 . N ?  
ATOM   3203 CA    CA    . ARG ARG ARG B B 164 164 . -13.229 6.453   101.538 1.00 24.88 1 . C ?  
ATOM   3204 CB    CB    . ARG ARG ARG B B 164 164 . -12.988 6.441   103.046 1.00 28.22 1 . C ?  
ATOM   3205 CG    CG    . ARG ARG ARG B B 164 164 . -14.269 6.518   103.895 1.00 28.38 1 . C ?  
ATOM   3206 CD    CD    . ARG ARG ARG B B 164 164 . -15.266 7.594   103.441 1.00 27.33 1 . C ?  
ATOM   3207 NE    NE    . ARG ARG ARG B B 164 164 . -14.679 8.931   103.466 1.00 29.84 1 . N ?  
ATOM   3208 CZ    CZ    . ARG ARG ARG B B 164 164 . -14.509 9.665   104.563 1.00 31.15 1 . C ?  
ATOM   3209 NH1   NH1   . ARG ARG ARG B B 164 164 . -14.897 9.204   105.745 1.00 31.06 1 . N ?  
ATOM   3210 NH2   NH2   . ARG ARG ARG B B 164 164 . -13.945 10.862  104.469 1.00 27.77 1 . N ?  
ATOM   3211 C     C     . ARG ARG ARG B B 164 164 . -11.897 6.462   100.792 1.00 27.99 1 . C ?  
ATOM   3212 O     O     . ARG ARG ARG B B 164 164 . -11.260 7.507   100.687 1.00 26.44 1 . O ?  
ATOM   3213 N     N     . HIS HIS HIS B B 165 165 . -11.484 5.316   100.250 1.00 26.44 1 . N ?  
ATOM   3214 CA    CA    . HIS HIS HIS B B 165 165 . -10.162 5.197   99.605  1.00 25.51 1 . C ?  
ATOM   3215 CB    CB    . HIS HIS HIS B B 165 165 . -9.133  4.638   100.610 1.00 28.73 1 . C ?  
ATOM   3216 CG    CG    . HIS HIS HIS B B 165 165 . -9.077  5.403   101.897 1.00 30.06 1 . C ?  
ATOM   3217 ND1   ND1   . HIS HIS HIS B B 165 165 . -8.504  6.654   101.993 1.00 30.09 1 . N ?  
ATOM   3218 CE1   CE1   . HIS HIS HIS B B 165 165 . -8.624  7.096   103.232 1.00 30.55 1 . C ?  
ATOM   3219 NE2   NE2   . HIS HIS HIS B B 165 165 . -9.259  6.180   103.942 1.00 32.09 1 . N ?  
ATOM   3220 CD2   CD2   . HIS HIS HIS B B 165 165 . -9.558  5.113   103.129 1.00 30.48 1 . C ?  
ATOM   3221 C     C     . HIS HIS HIS B B 165 165 . -10.165 4.315   98.351  1.00 27.50 1 . C ?  
ATOM   3222 O     O     . HIS HIS HIS B B 165 165 . -9.278  3.464   98.181  1.00 28.54 1 . O ?  
ATOM   3223 N     N     . PHE PHE PHE B B 166 166 . -11.138 4.513   97.465  1.00 27.12 1 . N ?  
ATOM   3224 CA    CA    . PHE PHE PHE B B 166 166 . -11.247 3.640   96.297  1.00 25.32 1 . C ?  
ATOM   3225 CB    CB    . PHE PHE PHE B B 166 166 . -12.441 4.019   95.419  1.00 24.01 1 . C ?  
ATOM   3226 CG    CG    . PHE PHE PHE B B 166 166 . -12.827 2.938   94.449  1.00 24.35 1 . C ?  
ATOM   3227 CD1   CD1   . PHE PHE PHE B B 166 166 . -12.164 2.801   93.237  1.00 27.59 1 . C ?  
ATOM   3228 CE1   CE1   . PHE PHE PHE B B 166 166 . -12.507 1.776   92.346  1.00 28.46 1 . C ?  
ATOM   3229 CZ    CZ    . PHE PHE PHE B B 166 166 . -13.518 0.890   92.667  1.00 25.50 1 . C ?  
ATOM   3230 CE2   CE2   . PHE PHE PHE B B 166 166 . -14.182 1.009   93.866  1.00 29.21 1 . C ?  
ATOM   3231 CD2   CD2   . PHE PHE PHE B B 166 166 . -13.828 2.033   94.766  1.00 24.65 1 . C ?  
ATOM   3232 C     C     . PHE PHE PHE B B 166 166 . -9.981  3.671   95.459  1.00 27.05 1 . C ?  
ATOM   3233 O     O     . PHE PHE PHE B B 166 166 . -9.488  4.744   95.097  1.00 28.14 1 . O ?  
ATOM   3234 N     N     . GLY GLY GLY B B 167 167 . -9.453  2.493   95.156  1.00 23.40 1 . N ?  
ATOM   3235 CA    CA    . GLY GLY GLY B B 167 167 . -8.276  2.405   94.310  1.00 30.61 1 . C ?  
ATOM   3236 C     C     . GLY GLY GLY B B 167 167 . -6.944  2.444   95.051  1.00 30.17 1 . C ?  
ATOM   3237 O     O     . GLY GLY GLY B B 167 167 . -5.892  2.245   94.445  1.00 29.44 1 . O ?  
ATOM   3238 N     N     . ALA ALA ALA B B 168 168 . -6.978  2.708   96.352  1.00 27.73 1 . N ?  
ATOM   3239 CA    CA    . ALA ALA ALA B B 168 168 . -5.756  2.680   97.146  1.00 31.81 1 . C ?  
ATOM   3240 CB    CB    . ALA ALA ALA B B 168 168 . -5.966  3.348   98.511  1.00 30.17 1 . C ?  
ATOM   3241 C     C     . ALA ALA ALA B B 168 168 . -5.301  1.239   97.324  1.00 34.91 1 . C ?  
ATOM   3242 O     O     . ALA ALA ALA B B 168 168 . -6.106  0.308   97.237  1.00 33.28 1 . O ?  
ATOM   3243 N     N     . ALA ALA ALA B B 169 169 . -4.008  1.055   97.577  1.00 38.05 1 . N ?  
ATOM   3244 CA    CA    . ALA ALA ALA B B 169 169 . -3.488  -0.269  97.890  1.00 32.60 1 . C ?  
ATOM   3245 CB    CB    . ALA ALA ALA B B 169 169 . -2.003  -0.349  97.591  1.00 32.63 1 . C ?  
ATOM   3246 C     C     . ALA ALA ALA B B 169 169 . -3.765  -0.597  99.349  1.00 33.00 1 . C ?  
ATOM   3247 O     O     . ALA ALA ALA B B 169 169 . -3.282  0.085   100.245 1.00 32.26 1 . O ?  
ATOM   3248 N     N     . TYR TYR TYR B B 170 170 . -4.554  -1.642  99.580  1.00 31.29 1 . N ?  
ATOM   3249 CA    CA    . TYR TYR TYR B B 170 170 . -4.867  -2.065  100.933 1.00 28.11 1 . C ?  
ATOM   3250 CB    CB    . TYR TYR TYR B B 170 170 . -6.019  -3.071  100.948 1.00 31.16 1 . C ?  
ATOM   3251 CG    CG    . TYR TYR TYR B B 170 170 . -6.592  -3.299  102.330 1.00 26.47 1 . C ?  
ATOM   3252 CD1   CD1   . TYR TYR TYR B B 170 170 . -7.456  -2.375  102.903 1.00 28.44 1 . C ?  
ATOM   3253 CE1   CE1   . TYR TYR TYR B B 170 170 . -7.974  -2.570  104.172 1.00 30.55 1 . C ?  
ATOM   3254 CZ    CZ    . TYR TYR TYR B B 170 170 . -7.624  -3.697  104.893 1.00 27.70 1 . C ?  
ATOM   3255 OH    OH    . TYR TYR TYR B B 170 170 . -8.146  -3.886  106.153 1.00 29.13 1 . O ?  
ATOM   3256 CE2   CE2   . TYR TYR TYR B B 170 170 . -6.769  -4.631  104.346 1.00 29.16 1 . C ?  
ATOM   3257 CD2   CD2   . TYR TYR TYR B B 170 170 . -6.259  -4.429  103.068 1.00 30.33 1 . C ?  
ATOM   3258 C     C     . TYR TYR TYR B B 170 170 . -3.627  -2.678  101.575 1.00 32.64 1 . C ?  
ATOM   3259 O     O     . TYR TYR TYR B B 170 170 . -2.914  -3.437  100.936 1.00 29.49 1 . O ?  
ATOM   3260 N     N     . VAL VAL VAL B B 171 171 . -3.366  -2.322  102.826 1.00 30.10 1 . N ?  
ATOM   3261 CA    CA    . VAL VAL VAL B B 171 171 . -2.282  -2.937  103.585 1.00 32.43 1 . C ?  
ATOM   3262 CB    CB    . VAL VAL VAL B B 171 171 . -1.325  -1.890  104.203 1.00 33.49 1 . C ?  
ATOM   3263 CG1   CG1   . VAL VAL VAL B B 171 171 . -0.195  -2.577  104.995 1.00 36.72 1 . C ?  
ATOM   3264 CG2   CG2   . VAL VAL VAL B B 171 171 . -0.749  -0.990  103.119 1.00 31.03 1 . C ?  
ATOM   3265 C     C     . VAL VAL VAL B B 171 171 . -2.923  -3.782  104.664 1.00 31.57 1 . C ?  
ATOM   3266 O     O     . VAL VAL VAL B B 171 171 . -3.006  -4.989  104.526 1.00 34.11 1 . O ?  
ATOM   3267 N     N     . ASP ASP ASP B B 172 172 . -3.397  -3.139  105.728 1.00 33.80 1 . N ?  
ATOM   3268 CA    CA    . ASP ASP ASP B B 172 172 . -4.209  -3.820  106.734 1.00 30.88 1 . C ?  
ATOM   3269 CB    CB    . ASP ASP ASP B B 172 172 . -3.338  -4.506  107.804 1.00 39.05 1 . C ?  
ATOM   3270 CG    CG    . ASP ASP ASP B B 172 172 . -2.424  -3.538  108.554 1.00 39.97 1 . C ?  
ATOM   3271 OD1   OD1   . ASP ASP ASP B B 172 172 . -2.786  -2.356  108.739 1.00 36.78 1 . O ?  
ATOM   3272 OD2   OD2   . ASP ASP ASP B B 172 172 . -1.335  -3.981  108.980 1.00 44.60 1 . O ?  
ATOM   3273 C     C     . ASP ASP ASP B B 172 172 . -5.172  -2.839  107.383 1.00 31.71 1 . C ?  
ATOM   3274 O     O     . ASP ASP ASP B B 172 172 . -5.179  -1.655  107.044 1.00 33.68 1 . O ?  
ATOM   3275 N     N     . ALA ALA ALA B B 173 173 . -5.961  -3.323  108.337 1.00 31.94 1 . N ?  
ATOM   3276 CA    CA    . ALA ALA ALA B B 173 173 . -7.002  -2.502  108.952 1.00 30.59 1 . C ?  
ATOM   3277 CB    CB    . ALA ALA ALA B B 173 173 . -7.946  -3.386  109.763 1.00 32.60 1 . C ?  
ATOM   3278 C     C     . ALA ALA ALA B B 173 173 . -6.463  -1.377  109.838 1.00 36.49 1 . C ?  
ATOM   3279 O     O     . ALA ALA ALA B B 173 173 . -7.209  -0.475  110.221 1.00 32.60 1 . O ?  
ATOM   3280 N     N     . ASP ASP ASP B B 174 174 . -5.179  -1.433  110.178 1.00 36.84 1 . N ?  
ATOM   3281 CA    CA    . ASP ASP ASP B B 174 174 . -4.613  -0.459  111.106 1.00 34.72 1 . C ?  
ATOM   3282 CB    CB    . ASP ASP ASP B B 174 174 . -3.696  -1.162  112.115 1.00 31.39 1 . C ?  
ATOM   3283 CG    CG    . ASP ASP ASP B B 174 174 . -4.460  -2.055  113.068 1.00 31.29 1 . C ?  
ATOM   3284 OD1   OD1   . ASP ASP ASP B B 174 174 . -5.367  -1.558  113.762 1.00 39.94 1 . O ?  
ATOM   3285 OD2   OD2   . ASP ASP ASP B B 174 174 . -4.178  -3.265  113.116 1.00 30.93 1 . O ?  
ATOM   3286 C     C     . ASP ASP ASP B B 174 174 . -3.849  0.647   110.381 1.00 36.61 1 . C ?  
ATOM   3287 O     O     . ASP ASP ASP B B 174 174 . -3.436  1.622   110.995 1.00 38.53 1 . O ?  
ATOM   3288 N     N     . ALA ALA ALA B B 175 175 . -3.661  0.496   109.078 1.00 32.78 1 . N ?  
ATOM   3289 CA    CA    . ALA ALA ALA B B 175 175 . -2.870  1.449   108.320 1.00 32.23 1 . C ?  
ATOM   3290 CB    CB    . ALA ALA ALA B B 175 175 . -2.547  0.885   106.934 1.00 36.80 1 . C ?  
ATOM   3291 C     C     . ALA ALA ALA B B 175 175 . -3.568  2.799   108.189 1.00 37.46 1 . C ?  
ATOM   3292 O     O     . ALA ALA ALA B B 175 175 . -4.785  2.909   108.319 1.00 34.66 1 . O ?  
ATOM   3293 N     N     . ASP ASP ASP B B 176 176 . -2.775  3.827   107.927 1.00 38.53 1 . N ?  
ATOM   3294 CA    CA    . ASP ASP ASP B B 176 176 . -3.295  5.165   107.708 1.00 40.57 1 . C ?  
ATOM   3295 CB    CB    . ASP ASP ASP B B 176 176 . -2.426  6.184   108.451 1.00 38.65 1 . C ?  
ATOM   3296 CG    CG    . ASP ASP ASP B B 176 176 . -2.646  7.601   107.986 1.00 47.16 1 . C ?  
ATOM   3297 OD1   OD1   . ASP ASP ASP B B 176 176 . -3.774  7.942   107.569 1.00 41.14 1 . O ?  
ATOM   3298 OD2   OD2   . ASP ASP ASP B B 176 176 . -1.676  8.389   108.062 1.00 56.49 1 . O ?  
ATOM   3299 C     C     . ASP ASP ASP B B 176 176 . -3.349  5.433   106.199 1.00 40.75 1 . C ?  
ATOM   3300 O     O     . ASP ASP ASP B B 176 176 . -2.326  5.408   105.526 1.00 41.20 1 . O ?  
ATOM   3301 N     N     . TYR TYR TYR B B 177 177 . -4.552  5.664   105.673 1.00 36.62 1 . N ?  
ATOM   3302 CA    CA    . TYR TYR TYR B B 177 177 . -4.745  5.829   104.232 1.00 33.88 1 . C ?  
ATOM   3303 CB    CB    . TYR TYR TYR B B 177 177 . -5.832  4.875   103.720 1.00 37.17 1 . C ?  
ATOM   3304 CG    CG    . TYR TYR TYR B B 177 177 . -5.550  3.395   103.942 1.00 29.39 1 . C ?  
ATOM   3305 CD1   CD1   . TYR TYR TYR B B 177 177 . -4.620  2.724   103.164 1.00 29.45 1 . C ?  
ATOM   3306 CE1   CE1   . TYR TYR TYR B B 177 177 . -4.366  1.380   103.352 1.00 31.93 1 . C ?  
ATOM   3307 CZ    CZ    . TYR TYR TYR B B 177 177 . -5.052  0.691   104.325 1.00 31.38 1 . C ?  
ATOM   3308 OH    OH    . TYR TYR TYR B B 177 177 . -4.807  -0.651  104.522 1.00 31.27 1 . O ?  
ATOM   3309 CE2   CE2   . TYR TYR TYR B B 177 177 . -5.989  1.333   105.108 1.00 30.61 1 . C ?  
ATOM   3310 CD2   CD2   . TYR TYR TYR B B 177 177 . -6.232  2.678   104.915 1.00 26.98 1 . C ?  
ATOM   3311 C     C     . TYR TYR TYR B B 177 177 . -5.118  7.261   103.845 1.00 36.05 1 . C ?  
ATOM   3312 O     O     . TYR TYR TYR B B 177 177 . -5.704  7.491   102.794 1.00 36.35 1 . O ?  
ATOM   3313 N     N     . THR THR THR B B 178 178 . -4.777  8.220   104.693 1.00 38.40 1 . N ?  
ATOM   3314 CA    CA    . THR THR THR B B 178 178 . -5.049  9.629   104.410 1.00 36.81 1 . C ?  
ATOM   3315 CB    CB    . THR THR THR B B 178 178 . -4.481  10.519  105.517 1.00 38.62 1 . C ?  
ATOM   3316 OG1   OG1   . THR THR THR B B 178 178 . -5.179  10.234  106.731 1.00 40.70 1 . O ?  
ATOM   3317 CG2   CG2   . THR THR THR B B 178 178 . -4.656  11.999  105.180 1.00 39.66 1 . C ?  
ATOM   3318 C     C     . THR THR THR B B 178 178 . -4.483  10.074  103.069 1.00 36.78 1 . C ?  
ATOM   3319 O     O     . THR THR THR B B 178 178 . -3.308  9.862   102.768 1.00 38.55 1 . O ?  
ATOM   3320 N     N     . GLY GLY GLY B B 179 179 . -5.338  10.678  102.252 1.00 35.79 1 . N ?  
ATOM   3321 CA    CA    . GLY GLY GLY B B 179 179 . -4.930  11.134  100.941 1.00 36.51 1 . C ?  
ATOM   3322 C     C     . GLY GLY GLY B B 179 179 . -4.644  10.012  99.961  1.00 40.39 1 . C ?  
ATOM   3323 O     O     . GLY GLY GLY B B 179 179 . -4.116  10.265  98.885  1.00 41.45 1 . O ?  
ATOM   3324 N     N     . GLN GLN GLN B B 180 180 . -4.985  8.775   100.323 1.00 36.24 1 . N ?  
ATOM   3325 CA    CA    . GLN GLN GLN B B 180 180 . -4.829  7.649   99.401  1.00 38.82 1 . C ?  
ATOM   3326 CB    CB    . GLN GLN GLN B B 180 180 . -4.185  6.441   100.095 1.00 40.45 1 . C ?  
ATOM   3327 CG    CG    . GLN GLN GLN B B 180 180 . -2.778  6.704   100.615 1.00 43.66 1 . C ?  
ATOM   3328 CD    CD    . GLN GLN GLN B B 180 180 . -2.148  5.480   101.247 1.00 41.15 1 . C ?  
ATOM   3329 OE1   OE1   . GLN GLN GLN B B 180 180 . -2.188  4.385   100.682 1.00 43.80 1 . O ?  
ATOM   3330 NE2   NE2   . GLN GLN GLN B B 180 180 . -1.573  5.656   102.434 1.00 39.55 1 . N ?  
ATOM   3331 C     C     . GLN GLN GLN B B 180 180 . -6.169  7.235   98.800  1.00 34.25 1 . C ?  
ATOM   3332 O     O     . GLN GLN GLN B B 180 180 . -7.167  7.076   99.517  1.00 33.56 1 . O ?  
ATOM   3333 N     N     . GLY GLY GLY B B 181 181 . -6.169  7.056   97.482  1.00 36.92 1 . N ?  
ATOM   3334 CA    CA    . GLY GLY GLY B B 181 181 . -7.353  6.632   96.756  1.00 32.27 1 . C ?  
ATOM   3335 C     C     . GLY GLY GLY B B 181 181 . -8.384  7.737   96.633  1.00 31.72 1 . C ?  
ATOM   3336 O     O     . GLY GLY GLY B B 181 181 . -8.102  8.914   96.906  1.00 30.16 1 . O ?  
ATOM   3337 N     N     . PHE PHE PHE B B 182 182 . -9.592  7.348   96.240  1.00 30.87 1 . N ?  
ATOM   3338 CA    CA    . PHE PHE PHE B B 182 182 . -10.657 8.293   95.909  1.00 24.57 1 . C ?  
ATOM   3339 CB    CB    . PHE PHE PHE B B 182 182 . -11.270 7.916   94.549  1.00 25.37 1 . C ?  
ATOM   3340 CG    CG    . PHE PHE PHE B B 182 182 . -12.222 8.936   93.991  1.00 26.32 1 . C ?  
ATOM   3341 CD1   CD1   . PHE PHE PHE B B 182 182 . -13.538 8.997   94.437  1.00 27.38 1 . C ?  
ATOM   3342 CE1   CE1   . PHE PHE PHE B B 182 182 . -14.429 9.916   93.898  1.00 26.22 1 . C ?  
ATOM   3343 CZ    CZ    . PHE PHE PHE B B 182 182 . -14.002 10.792  92.903  1.00 25.97 1 . C ?  
ATOM   3344 CE2   CE2   . PHE PHE PHE B B 182 182 . -12.699 10.727  92.441  1.00 28.67 1 . C ?  
ATOM   3345 CD2   CD2   . PHE PHE PHE B B 182 182 . -11.813 9.799   92.985  1.00 24.52 1 . C ?  
ATOM   3346 C     C     . PHE PHE PHE B B 182 182 . -11.721 8.299   97.002  1.00 28.77 1 . C ?  
ATOM   3347 O     O     . PHE PHE PHE B B 182 182 . -12.365 7.273   97.255  1.00 26.21 1 . O ?  
ATOM   3348 N     N     . ASP ASP ASP B B 183 183 . -11.898 9.449   97.655  1.00 26.42 1 . N ?  
ATOM   3349 CA    CA    . ASP ASP ASP B B 183 183 . -12.894 9.582   98.725  1.00 28.43 1 . C ?  
ATOM   3350 CB    CB    . ASP ASP ASP B B 183 183 . -12.528 10.736  99.679  1.00 26.61 1 . C ?  
ATOM   3351 CG    CG    . ASP ASP ASP B B 183 183 . -13.434 10.817  100.900 1.00 29.84 1 . C ?  
ATOM   3352 OD1   OD1   . ASP ASP ASP B B 183 183 . -14.538 10.235  100.896 1.00 28.74 1 . O ?  
ATOM   3353 OD2   OD2   . ASP ASP ASP B B 183 183 . -13.040 11.481  101.886 1.00 34.90 1 . O ?  
ATOM   3354 C     C     . ASP ASP ASP B B 183 183 . -14.259 9.818   98.086  1.00 30.01 1 . C ?  
ATOM   3355 O     O     . ASP ASP ASP B B 183 183 . -14.612 10.966  97.765  1.00 25.47 1 . O ?  
ATOM   3356 N     N     . GLN GLN GLN B B 184 184 . -15.028 8.743   97.898  1.00 29.16 1 . N ?  
ATOM   3357 CA    CA    . GLN GLN GLN B B 184 184 . -16.320 8.870   97.218  1.00 26.12 1 . C ?  
ATOM   3358 CB    CB    . GLN GLN GLN B B 184 184 . -16.865 7.492   96.825  1.00 23.98 1 . C ?  
ATOM   3359 CG    CG    . GLN GLN GLN B B 184 184 . -15.911 6.671   95.995  1.00 24.78 1 . C ?  
ATOM   3360 CD    CD    . GLN GLN GLN B B 184 184 . -16.565 5.394   95.481  1.00 25.19 1 . C ?  
ATOM   3361 OE1   OE1   . GLN GLN GLN B B 184 184 . -17.335 5.422   94.513  1.00 24.07 1 . O ?  
ATOM   3362 NE2   NE2   . GLN GLN GLN B B 184 184 . -16.283 4.278   96.147  1.00 21.46 1 . N ?  
ATOM   3363 C     C     . GLN GLN GLN B B 184 184 . -17.346 9.605   98.083  1.00 26.96 1 . C ?  
ATOM   3364 O     O     . GLN GLN GLN B B 184 184 . -18.271 10.227  97.564  1.00 22.20 1 . O ?  
ATOM   3365 N     N     . LEU LEU LEU B B 185 185 . -17.184 9.525   99.401  1.00 25.26 1 . N ?  
ATOM   3366 CA    CA    . LEU LEU LEU B B 185 185 . -18.148 10.135  100.301 1.00 29.99 1 . C ?  
ATOM   3367 CB    CB    . LEU LEU LEU B B 185 185 . -17.931 9.676   101.746 1.00 24.77 1 . C ?  
ATOM   3368 CG    CG    . LEU LEU LEU B B 185 185 . -18.842 10.367  102.765 1.00 25.89 1 . C ?  
ATOM   3369 CD1   CD1   . LEU LEU LEU B B 185 185 . -20.311 10.066  102.454 1.00 23.53 1 . C ?  
ATOM   3370 CD2   CD2   . LEU LEU LEU B B 185 185 . -18.476 9.943   104.193 1.00 28.26 1 . C ?  
ATOM   3371 C     C     . LEU LEU LEU B B 185 185 . -18.049 11.654  100.194 1.00 28.89 1 . C ?  
ATOM   3372 O     O     . LEU LEU LEU B B 185 185 . -19.063 12.336  100.051 1.00 29.37 1 . O ?  
ATOM   3373 N     N     . SER SER SER B B 186 186 . -16.830 12.181  100.232 1.00 31.59 1 . N ?  
ATOM   3374 CA    CA    . SER SER SER B B 186 186 . -16.641 13.619  100.043 1.00 32.64 1 . C ?  
ATOM   3375 CB    CB    . SER SER SER B B 186 186 . -15.190 14.005  100.294 1.00 35.95 1 . C ?  
ATOM   3376 OG    OG    . SER SER SER B B 186 186 . -14.853 13.738  101.646 1.00 47.42 1 . O ?  
ATOM   3377 C     C     . SER SER SER B B 186 186 . -17.068 14.043  98.640  1.00 31.25 1 . C ?  
ATOM   3378 O     O     . SER SER SER B B 186 186 . -17.668 15.110  98.456  1.00 28.95 1 . O ?  
ATOM   3379 N     N     . TYR TYR TYR B B 187 187 . -16.757 13.193  97.665  1.00 29.87 1 . N ?  
ATOM   3380 CA    CA    . TYR TYR TYR B B 187 187 . -17.178 13.381  96.275  1.00 28.09 1 . C ?  
ATOM   3381 CB    CB    . TYR TYR TYR B B 187 187 . -16.752 12.158  95.437  1.00 30.54 1 . C ?  
ATOM   3382 CG    CG    . TYR TYR TYR B B 187 187 . -17.299 12.088  94.011  1.00 25.67 1 . C ?  
ATOM   3383 CD1   CD1   . TYR TYR TYR B B 187 187 . -16.854 12.962  93.021  1.00 25.65 1 . C ?  
ATOM   3384 CE1   CE1   . TYR TYR TYR B B 187 187 . -17.354 12.884  91.717  1.00 27.14 1 . C ?  
ATOM   3385 CZ    CZ    . TYR TYR TYR B B 187 187 . -18.284 11.905  91.409  1.00 24.62 1 . C ?  
ATOM   3386 OH    OH    . TYR TYR TYR B B 187 187 . -18.790 11.799  90.135  1.00 26.66 1 . O ?  
ATOM   3387 CE2   CE2   . TYR TYR TYR B B 187 187 . -18.712 11.018  92.376  1.00 25.98 1 . C ?  
ATOM   3388 CD2   CD2   . TYR TYR TYR B B 187 187 . -18.227 11.114  93.656  1.00 24.00 1 . C ?  
ATOM   3389 C     C     . TYR TYR TYR B B 187 187 . -18.688 13.622  96.155  1.00 26.77 1 . C ?  
ATOM   3390 O     O     . TYR TYR TYR B B 187 187 . -19.113 14.639  95.586  1.00 29.19 1 . O ?  
ATOM   3391 N     N     . ILE ILE ILE B B 188 188 . -19.514 12.728  96.698  1.00 25.99 1 . N ?  
ATOM   3392 CA    CA    . ILE ILE ILE B B 188 188 . -20.956 12.894  96.493  1.00 25.63 1 . C ?  
ATOM   3393 CB    CB    . ILE ILE ILE B B 188 188 . -21.770 11.605  96.775  1.00 26.07 1 . C ?  
ATOM   3394 CG1   CG1   . ILE ILE ILE B B 188 188 . -21.662 11.184  98.242  1.00 24.93 1 . C ?  
ATOM   3395 CD1   CD1   . ILE ILE ILE B B 188 188 . -22.404 9.885   98.539  1.00 23.24 1 . C ?  
ATOM   3396 CG2   CG2   . ILE ILE ILE B B 188 188 . -21.385 10.461  95.797  1.00 20.26 1 . C ?  
ATOM   3397 C     C     . ILE ILE ILE B B 188 188 . -21.519 14.037  97.348  1.00 25.89 1 . C ?  
ATOM   3398 O     O     . ILE ILE ILE B B 188 188 . -22.462 14.690  96.932  1.00 24.16 1 . O ?  
ATOM   3399 N     N     . VAL VAL VAL B B 189 189 . -20.946 14.285  98.524  1.00 27.17 1 . N ?  
ATOM   3400 CA    CA    . VAL VAL VAL B B 189 189 . -21.426 15.388  99.360  1.00 29.06 1 . C ?  
ATOM   3401 CB    CB    . VAL VAL VAL B B 189 189 . -20.760 15.404  100.765 1.00 30.46 1 . C ?  
ATOM   3402 CG1   CG1   . VAL VAL VAL B B 189 189 . -21.121 16.676  101.507 1.00 31.27 1 . C ?  
ATOM   3403 CG2   CG2   . VAL VAL VAL B B 189 189 . -21.200 14.194  101.585 1.00 27.05 1 . C ?  
ATOM   3404 C     C     . VAL VAL VAL B B 189 189 . -21.178 16.717  98.635  1.00 26.31 1 . C ?  
ATOM   3405 O     O     . VAL VAL VAL B B 189 189 . -22.065 17.569  98.566  1.00 31.18 1 . O ?  
ATOM   3406 N     N     . ASP ASP ASP B B 190 190 . -19.992 16.868  98.053  1.00 26.79 1 . N ?  
ATOM   3407 CA    CA    . ASP ASP ASP B B 190 190 . -19.671 18.053  97.267  1.00 31.71 1 . C ?  
ATOM   3408 CB    CB    . ASP ASP ASP B B 190 190 . -18.221 17.985  96.770  1.00 30.93 1 . C ?  
ATOM   3409 CG    CG    . ASP ASP ASP B B 190 190 . -17.865 19.129  95.831  1.00 37.43 1 . C ?  
ATOM   3410 OD1   OD1   . ASP ASP ASP B B 190 190 . -17.797 20.291  96.301  1.00 38.10 1 . O ?  
ATOM   3411 OD2   OD2   . ASP ASP ASP B B 190 190 . -17.645 18.870  94.621  1.00 34.18 1 . O ?  
ATOM   3412 C     C     . ASP ASP ASP B B 190 190 . -20.633 18.239  96.086  1.00 30.19 1 . C ?  
ATOM   3413 O     O     . ASP ASP ASP B B 190 190 . -21.086 19.352  95.812  1.00 30.05 1 . O ?  
ATOM   3414 N     N     . LEU LEU LEU B B 191 191 . -20.971 17.153  95.400  1.00 27.05 1 . N ?  
ATOM   3415 CA    CA    . LEU LEU LEU B B 191 191 . -21.849 17.277  94.238  1.00 28.28 1 . C ?  
ATOM   3416 CB    CB    . LEU LEU LEU B B 191 191 . -21.863 15.975  93.417  1.00 25.33 1 . C ?  
ATOM   3417 CG    CG    . LEU LEU LEU B B 191 191 . -20.595 15.674  92.609  1.00 26.73 1 . C ?  
ATOM   3418 CD1   CD1   . LEU LEU LEU B B 191 191 . -20.708 14.323  91.915  1.00 27.58 1 . C ?  
ATOM   3419 CD2   CD2   . LEU LEU LEU B B 191 191 . -20.312 16.769  91.580  1.00 30.49 1 . C ?  
ATOM   3420 C     C     . LEU LEU LEU B B 191 191 . -23.263 17.664  94.666  1.00 24.33 1 . C ?  
ATOM   3421 O     O     . LEU LEU LEU B B 191 191 . -23.863 18.578  94.103  1.00 29.69 1 . O ?  
ATOM   3422 N     N     . ILE ILE ILE B B 192 192 . -23.792 16.976  95.669  1.00 24.34 1 . N ?  
ATOM   3423 CA    CA    . ILE ILE ILE B B 192 192 . -25.129 17.270  96.158  1.00 24.56 1 . C ?  
ATOM   3424 CB    CB    . ILE ILE ILE B B 192 192 . -25.491 16.355  97.334  1.00 28.26 1 . C ?  
ATOM   3425 CG1   CG1   . ILE ILE ILE B B 192 192 . -25.549 14.895  96.857  1.00 27.08 1 . C ?  
ATOM   3426 CD1   CD1   . ILE ILE ILE B B 192 192 . -25.852 13.881  97.948  1.00 24.61 1 . C ?  
ATOM   3427 CG2   CG2   . ILE ILE ILE B B 192 192 . -26.831 16.748  97.925  1.00 25.82 1 . C ?  
ATOM   3428 C     C     . ILE ILE ILE B B 192 192 . -25.259 18.744  96.571  1.00 31.34 1 . C ?  
ATOM   3429 O     O     . ILE ILE ILE B B 192 192 . -26.264 19.396  96.271  1.00 29.85 1 . O ?  
ATOM   3430 N     N     . LYS LYS LYS B B 193 193 . -24.225 19.272  97.220  1.00 29.31 1 . N ?  
ATOM   3431 CA    CA    . LYS LYS LYS B B 193 193 . -24.205 20.681  97.645  1.00 32.08 1 . C ?  
ATOM   3432 CB    CB    . LYS LYS LYS B B 193 193 . -23.095 20.919  98.686  1.00 28.44 1 . C ?  
ATOM   3433 CG    CG    . LYS LYS LYS B B 193 193 . -23.407 20.394  100.071 1.00 32.29 1 . C ?  
ATOM   3434 CD    CD    . LYS LYS LYS B B 193 193 . -22.314 20.779  101.072 1.00 33.75 1 . C ?  
ATOM   3435 CE    CE    . LYS LYS LYS B B 193 193 . -22.669 20.316  102.480 1.00 39.66 1 . C ?  
ATOM   3436 NZ    NZ    . LYS LYS LYS B B 193 193 . -21.585 20.601  103.474 1.00 45.88 1 . N ?  
ATOM   3437 C     C     . LYS LYS LYS B B 193 193 . -24.013 21.672  96.494  1.00 29.47 1 . C ?  
ATOM   3438 O     O     . LYS LYS LYS B B 193 193 . -24.747 22.650  96.390  1.00 32.71 1 . O ?  
ATOM   3439 N     N     . ASN ASN ASN B B 194 194 . -23.027 21.417  95.637  1.00 30.44 1 . N ?  
ATOM   3440 CA    CA    . ASN ASN ASN B B 194 194 . -22.565 22.420  94.685  1.00 30.25 1 . C ?  
ATOM   3441 CB    CB    . ASN ASN ASN B B 194 194 . -21.057 22.582  94.816  1.00 31.39 1 . C ?  
ATOM   3442 CG    CG    . ASN ASN ASN B B 194 194 . -20.650 22.970  96.214  1.00 36.39 1 . C ?  
ATOM   3443 OD1   OD1   . ASN ASN ASN B B 194 194 . -21.332 23.765  96.861  1.00 34.61 1 . O ?  
ATOM   3444 ND2   ND2   . ASN ASN ASN B B 194 194 . -19.569 22.382  96.707  1.00 36.39 1 . N ?  
ATOM   3445 C     C     . ASN ASN ASN B B 194 194 . -22.903 22.144  93.226  1.00 33.07 1 . C ?  
ATOM   3446 O     O     . ASN ASN ASN B B 194 194 . -22.710 23.001  92.373  1.00 30.71 1 . O ?  
ATOM   3447 N     N     . ASN ASN ASN B B 195 195 . -23.383 20.949  92.927  1.00 29.75 1 . N ?  
ATOM   3448 CA    CA    . ASN ASN ASN B B 195 195 . -23.765 20.643  91.554  1.00 32.37 1 . C ?  
ATOM   3449 CB    CB    . ASN ASN ASN B B 195 195 . -22.547 20.155  90.765  1.00 34.44 1 . C ?  
ATOM   3450 CG    CG    . ASN ASN ASN B B 195 195 . -22.826 20.007  89.285  1.00 39.66 1 . C ?  
ATOM   3451 OD1   OD1   . ASN ASN ASN B B 195 195 . -23.879 20.413  88.793  1.00 43.07 1 . O ?  
ATOM   3452 ND2   ND2   . ASN ASN ASN B B 195 195 . -21.876 19.427  88.562  1.00 40.75 1 . N ?  
ATOM   3453 C     C     . ASN ASN ASN B B 195 195 . -24.883 19.608  91.577  1.00 30.67 1 . C ?  
ATOM   3454 O     O     . ASN ASN ASN B B 195 195 . -24.750 18.522  91.022  1.00 30.71 1 . O ?  
ATOM   3455 N     N     . PRO PRO PRO B B 196 196 . -25.996 19.956  92.233  1.00 28.92 1 . N ?  
ATOM   3456 CA    CA    . PRO PRO PRO B B 196 196 . -27.018 18.982  92.622  1.00 27.64 1 . C ?  
ATOM   3457 CB    CB    . PRO PRO PRO B B 196 196 . -28.064 19.832  93.347  1.00 27.92 1 . C ?  
ATOM   3458 CG    CG    . PRO PRO PRO B B 196 196 . -27.875 21.224  92.809  1.00 30.00 1 . C ?  
ATOM   3459 CD    CD    . PRO PRO PRO B B 196 196 . -26.425 21.351  92.460  1.00 26.73 1 . C ?  
ATOM   3460 C     C     . PRO PRO PRO B B 196 196 . -27.661 18.235  91.452  1.00 27.38 1 . C ?  
ATOM   3461 O     O     . PRO PRO PRO B B 196 196 . -28.180 17.153  91.698  1.00 26.86 1 . O ?  
ATOM   3462 N     N     . HIS HIS HIS B B 197 197 . -27.622 18.771  90.232  1.00 27.72 1 . N ?  
ATOM   3463 CA    CA    . HIS HIS HIS B B 197 197 . -28.252 18.087  89.092  1.00 28.11 1 . C ?  
ATOM   3464 CB    CB    . HIS HIS HIS B B 197 197 . -28.862 19.102  88.139  1.00 26.67 1 . C ?  
ATOM   3465 CG    CG    . HIS HIS HIS B B 197 197 . -29.978 19.883  88.746  1.00 29.22 1 . C ?  
ATOM   3466 ND1   ND1   . HIS HIS HIS B B 197 197 . -30.455 21.051  88.197  1.00 33.40 1 . N ?  
ATOM   3467 CE1   CE1   . HIS HIS HIS B B 197 197 . -31.437 21.518  88.949  1.00 33.98 1 . C ?  
ATOM   3468 NE2   NE2   . HIS HIS HIS B B 197 197 . -31.612 20.694  89.967  1.00 32.92 1 . N ?  
ATOM   3469 CD2   CD2   . HIS HIS HIS B B 197 197 . -30.708 19.664  89.866  1.00 30.70 1 . C ?  
ATOM   3470 C     C     . HIS HIS HIS B B 197 197 . -27.290 17.196  88.321  1.00 28.34 1 . C ?  
ATOM   3471 O     O     . HIS HIS HIS B B 197 197 . -27.633 16.653  87.262  1.00 25.36 1 . O ?  
ATOM   3472 N     N     . ASP ASP ASP B B 198 198 . -26.078 17.073  88.845  1.00 25.78 1 . N ?  
ATOM   3473 CA    CA    . ASP ASP ASP B B 198 198 . -25.068 16.211  88.257  1.00 26.09 1 . C ?  
ATOM   3474 CB    CB    . ASP ASP ASP B B 198 198 . -23.792 16.246  89.099  1.00 26.93 1 . C ?  
ATOM   3475 CG    CG    . ASP ASP ASP B B 198 198 . -22.595 15.689  88.365  1.00 34.35 1 . C ?  
ATOM   3476 OD2   OD2   . ASP ASP ASP B B 198 198 . -21.868 16.487  87.742  1.00 41.08 1 . O ?  
ATOM   3477 OD1   OD1   . ASP ASP ASP B B 198 198 . -22.367 14.463  88.430  1.00 32.52 1 . O ?  
ATOM   3478 C     C     . ASP ASP ASP B B 198 198 . -25.599 14.783  88.152  1.00 22.13 1 . C ?  
ATOM   3479 O     O     . ASP ASP ASP B B 198 198 . -26.260 14.289  89.071  1.00 23.84 1 . O ?  
ATOM   3480 N     N     . ARG ARG ARG B B 199 199 . -25.305 14.118  87.044  1.00 20.82 1 . N ?  
ATOM   3481 CA    CA    . ARG ARG ARG B B 199 199 . -25.805 12.753  86.835  1.00 25.24 1 . C ?  
ATOM   3482 CB    CB    . ARG ARG ARG B B 199 199 . -26.295 12.572  85.389  1.00 22.84 1 . C ?  
ATOM   3483 CG    CG    . ARG ARG ARG B B 199 199 . -27.513 13.468  85.030  1.00 23.66 1 . C ?  
ATOM   3484 CD    CD    . ARG ARG ARG B B 199 199 . -27.944 13.313  83.561  1.00 25.12 1 . C ?  
ATOM   3485 NE    NE    . ARG ARG ARG B B 199 199 . -26.976 13.913  82.639  1.00 24.03 1 . N ?  
ATOM   3486 CZ    CZ    . ARG ARG ARG B B 199 199 . -27.246 14.910  81.798  1.00 28.06 1 . C ?  
ATOM   3487 NH1   NH1   . ARG ARG ARG B B 199 199 . -28.474 15.412  81.731  1.00 27.79 1 . N ?  
ATOM   3488 NH2   NH2   . ARG ARG ARG B B 199 199 . -26.297 15.385  80.999  1.00 28.45 1 . N ?  
ATOM   3489 C     C     . ARG ARG ARG B B 199 199 . -24.759 11.691  87.185  1.00 22.47 1 . C ?  
ATOM   3490 O     O     . ARG ARG ARG B B 199 199 . -24.942 10.497  86.870  1.00 21.59 1 . O ?  
ATOM   3491 N     N     . ARG ARG ARG B B 200 200 . -23.683 12.115  87.856  1.00 20.97 1 . N ?  
ATOM   3492 CA    CA    . ARG ARG ARG B B 200 200 . -22.616 11.203  88.301  1.00 22.63 1 . C ?  
ATOM   3493 CB    CB    . ARG ARG ARG B B 200 200 . -21.278 11.613  87.685  1.00 25.77 1 . C ?  
ATOM   3494 CG    CG    . ARG ARG ARG B B 200 200 . -21.329 11.793  86.200  1.00 30.28 1 . C ?  
ATOM   3495 CD    CD    . ARG ARG ARG B B 200 200 . -20.893 13.184  85.850  1.00 35.20 1 . C ?  
ATOM   3496 NE    NE    . ARG ARG ARG B B 200 200 . -20.976 13.398  84.422  1.00 39.44 1 . N ?  
ATOM   3497 CZ    CZ    . ARG ARG ARG B B 200 200 . -20.268 14.314  83.782  1.00 36.41 1 . C ?  
ATOM   3498 NH1   NH1   . ARG ARG ARG B B 200 200 . -19.435 15.088  84.470  1.00 41.10 1 . N ?  
ATOM   3499 NH2   NH2   . ARG ARG ARG B B 200 200 . -20.388 14.447  82.469  1.00 31.56 1 . N ?  
ATOM   3500 C     C     . ARG ARG ARG B B 200 200 . -22.433 11.133  89.815  1.00 24.03 1 . C ?  
ATOM   3501 O     O     . ARG ARG ARG B B 200 200 . -21.321 10.918  90.311  1.00 24.96 1 . O ?  
ATOM   3502 N     N     . ILE ILE ILE B B 201 201 . -23.506 11.323  90.562  1.00 22.41 1 . N ?  
ATOM   3503 CA    CA    . ILE ILE ILE B B 201 201 . -23.389 11.283  91.998  1.00 21.83 1 . C ?  
ATOM   3504 CB    CB    . ILE ILE ILE B B 201 201 . -24.476 12.148  92.681  1.00 21.57 1 . C ?  
ATOM   3505 CG1   CG1   . ILE ILE ILE B B 201 201 . -24.552 13.525  91.999  1.00 24.18 1 . C ?  
ATOM   3506 CD1   CD1   . ILE ILE ILE B B 201 201 . -25.644 14.442  92.543  1.00 22.80 1 . C ?  
ATOM   3507 CG2   CG2   . ILE ILE ILE B B 201 201 . -24.163 12.293  94.161  1.00 19.76 1 . C ?  
ATOM   3508 C     C     . ILE ILE ILE B B 201 201 . -23.470 9.834   92.456  1.00 21.92 1 . C ?  
ATOM   3509 O     O     . ILE ILE ILE B B 201 201 . -24.526 9.351   92.862  1.00 22.86 1 . O ?  
ATOM   3510 N     N     . ILE ILE ILE B B 202 202 . -22.317 9.173   92.386  1.00 23.12 1 . N ?  
ATOM   3511 CA    CA    . ILE ILE ILE B B 202 202 . -22.163 7.731   92.550  1.00 23.94 1 . C ?  
ATOM   3512 CB    CB    . ILE ILE ILE B B 202 202 . -21.589 7.064   91.277  1.00 19.89 1 . C ?  
ATOM   3513 CG1   CG1   . ILE ILE ILE B B 202 202 . -22.375 7.490   90.035  1.00 25.20 1 . C ?  
ATOM   3514 CD1   CD1   . ILE ILE ILE B B 202 202 . -23.791 7.104   90.081  1.00 26.28 1 . C ?  
ATOM   3515 CG2   CG2   . ILE ILE ILE B B 202 202 . -21.552 5.531   91.419  1.00 21.76 1 . C ?  
ATOM   3516 C     C     . ILE ILE ILE B B 202 202 . -21.211 7.419   93.685  1.00 22.67 1 . C ?  
ATOM   3517 O     O     . ILE ILE ILE B B 202 202 . -20.186 8.082   93.833  1.00 20.38 1 . O ?  
ATOM   3518 N     N     . MET MET MET B B 203 203 . -21.546 6.403   94.466  1.00 21.82 1 . N ?  
ATOM   3519 CA    CA    . MET MET MET B B 203 203 . -20.608 5.798   95.411  1.00 25.38 1 . C ?  
ATOM   3520 CB    CB    . MET MET MET B B 203 203 . -20.985 6.150   96.857  1.00 23.61 1 . C ?  
ATOM   3521 CG    CG    . MET MET MET B B 203 203 . -19.993 5.731   97.936  1.00 33.06 1 . C ?  
ATOM   3522 SD    SD    . MET MET MET B B 203 203 . -20.046 6.806   99.404  1.00 30.04 1 . S ?  
ATOM   3523 CE    CE    . MET MET MET B B 203 203 . -21.437 6.153   100.326 1.00 28.52 1 . C ?  
ATOM   3524 C     C     . MET MET MET B B 203 203 . -20.668 4.290   95.130  1.00 24.61 1 . C ?  
ATOM   3525 O     O     . MET MET MET B B 203 203 . -21.741 3.706   95.178  1.00 25.36 1 . O ?  
ATOM   3526 N     N     . CYS CYS CYS B B 204 204 . -19.527 3.692   94.794  1.00 23.41 1 . N ?  
ATOM   3527 CA    CA    . CYS CYS CYS B B 204 204 . -19.456 2.300   94.330  1.00 24.88 1 . C ?  
ATOM   3528 CB    CB    . CYS CYS CYS B B 204 204 . -18.911 2.271   92.900  1.00 21.86 1 . C ?  
ATOM   3529 SG    SG    . CYS CYS CYS B B 204 204 . -18.922 0.627   92.115  1.00 37.12 1 . S ?  
ATOM   3530 C     C     . CYS CYS CYS B B 204 204 . -18.578 1.426   95.239  1.00 28.10 1 . C ?  
ATOM   3531 O     O     . CYS CYS CYS B B 204 204 . -17.462 1.827   95.583  1.00 29.01 1 . O ?  
ATOM   3532 N     N     . ALA ALA ALA B B 205 205 . -19.066 0.243   95.638  1.00 25.87 1 . N ?  
ATOM   3533 CA    CA    . ALA ALA ALA B B 205 205 . -18.273 -0.626  96.519  1.00 26.36 1 . C ?  
ATOM   3534 CB    CB    . ALA ALA ALA B B 205 205 . -19.134 -1.143  97.676  1.00 25.56 1 . C ?  
ATOM   3535 C     C     . ALA ALA ALA B B 205 205 . -17.636 -1.796  95.767  1.00 26.11 1 . C ?  
ATOM   3536 O     O     . ALA ALA ALA B B 205 205 . -16.820 -2.527  96.325  1.00 24.57 1 . O ?  
ATOM   3537 N     N     . TRP TRP TRP B B 206 206 . -17.992 -1.960  94.493  1.00 25.56 1 . N ?  
ATOM   3538 CA    CA    . TRP TRP TRP B B 206 206 . -17.492 -3.086  93.694  1.00 25.80 1 . C ?  
ATOM   3539 CB    CB    . TRP TRP TRP B B 206 206 . -18.501 -3.487  92.609  1.00 22.00 1 . C ?  
ATOM   3540 CG    CG    . TRP TRP TRP B B 206 206 . -18.117 -4.778  91.926  1.00 22.87 1 . C ?  
ATOM   3541 CD1   CD1   . TRP TRP TRP B B 206 206 . -17.494 -4.923  90.710  1.00 22.83 1 . C ?  
ATOM   3542 NE1   NE1   . TRP TRP TRP B B 206 206 . -17.302 -6.266  90.430  1.00 23.09 1 . N ?  
ATOM   3543 CE2   CE2   . TRP TRP TRP B B 206 206 . -17.808 -7.006  91.466  1.00 24.01 1 . C ?  
ATOM   3544 CD2   CD2   . TRP TRP TRP B B 206 206 . -18.319 -6.101  92.431  1.00 23.08 1 . C ?  
ATOM   3545 CE3   CE3   . TRP TRP TRP B B 206 206 . -18.874 -6.613  93.606  1.00 25.46 1 . C ?  
ATOM   3546 CZ3   CZ3   . TRP TRP TRP B B 206 206 . -18.915 -7.996  93.775  1.00 24.06 1 . C ?  
ATOM   3547 CH2   CH2   . TRP TRP TRP B B 206 206 . -18.399 -8.858  92.800  1.00 22.93 1 . C ?  
ATOM   3548 CZ2   CZ2   . TRP TRP TRP B B 206 206 . -17.835 -8.386  91.649  1.00 21.28 1 . C ?  
ATOM   3549 C     C     . TRP TRP TRP B B 206 206 . -16.155 -2.780  93.030  1.00 26.78 1 . C ?  
ATOM   3550 O     O     . TRP TRP TRP B B 206 206 . -16.082 -2.046  92.049  1.00 30.92 1 . O ?  
ATOM   3551 N     N     . ASN ASN ASN B B 207 207 . -15.103 -3.375  93.563  1.00 24.51 1 . N ?  
ATOM   3552 CA    CA    . ASN ASN ASN B B 207 207 . -13.770 -3.214  93.031  1.00 28.79 1 . C ?  
ATOM   3553 CB    CB    . ASN ASN ASN B B 207 207 . -12.902 -2.419  94.028  1.00 30.48 1 . C ?  
ATOM   3554 CG    CG    . ASN ASN ASN B B 207 207 . -11.532 -2.077  93.480  1.00 30.70 1 . C ?  
ATOM   3555 OD1   OD1   . ASN ASN ASN B B 207 207 . -11.039 -2.734  92.569  1.00 32.69 1 . O ?  
ATOM   3556 ND2   ND2   . ASN ASN ASN B B 207 207 . -10.901 -1.057  94.055  1.00 33.87 1 . N ?  
ATOM   3557 C     C     . ASN ASN ASN B B 207 207 . -13.241 -4.626  92.779  1.00 28.32 1 . C ?  
ATOM   3558 O     O     . ASN ASN ASN B B 207 207 . -12.758 -5.274  93.693  1.00 29.77 1 . O ?  
ATOM   3559 N     N     . PRO PRO PRO B B 208 208 . -13.373 -5.132  91.545  1.00 28.99 1 . N ?  
ATOM   3560 CA    CA    . PRO PRO PRO B B 208 208 . -13.030 -6.545  91.313  1.00 27.92 1 . C ?  
ATOM   3561 CB    CB    . PRO PRO PRO B B 208 208 . -13.286 -6.729  89.806  1.00 26.88 1 . C ?  
ATOM   3562 CG    CG    . PRO PRO PRO B B 208 208 . -13.277 -5.361  89.235  1.00 25.84 1 . C ?  
ATOM   3563 CD    CD    . PRO PRO PRO B B 208 208 . -13.802 -4.455  90.309  1.00 29.58 1 . C ?  
ATOM   3564 C     C     . PRO PRO PRO B B 208 208 . -11.577 -6.918  91.665  1.00 28.80 1 . C ?  
ATOM   3565 O     O     . PRO PRO PRO B B 208 208 . -11.316 -8.048  92.077  1.00 29.07 1 . O ?  
ATOM   3566 N     N     . ALA ALA ALA B B 209 209 . -10.657 -5.974  91.510  1.00 32.55 1 . N ?  
ATOM   3567 CA    CA    . ALA ALA ALA B B 209 209 . -9.251  -6.204  91.817  1.00 34.25 1 . C ?  
ATOM   3568 CB    CB    . ALA ALA ALA B B 209 209 . -8.403  -5.006  91.340  1.00 31.67 1 . C ?  
ATOM   3569 C     C     . ALA ALA ALA B B 209 209 . -9.029  -6.459  93.314  1.00 35.09 1 . C ?  
ATOM   3570 O     O     . ALA ALA ALA B B 209 209 . -8.045  -7.088  93.699  1.00 38.12 1 . O ?  
ATOM   3571 N     N     . ASP ASP ASP B B 210 210 . -9.956  -5.983  94.146  1.00 33.05 1 . N ?  
ATOM   3572 CA    CA    . ASP ASP ASP B B 210 210 . -9.857  -6.117  95.600  1.00 30.47 1 . C ?  
ATOM   3573 CB    CB    . ASP ASP ASP B B 210 210 . -10.372 -4.845  96.273  1.00 29.95 1 . C ?  
ATOM   3574 CG    CG    . ASP ASP ASP B B 210 210 . -9.352  -3.724  96.265  1.00 33.33 1 . C ?  
ATOM   3575 OD1   OD1   . ASP ASP ASP B B 210 210 . -8.177  -4.004  95.950  1.00 33.73 1 . O ?  
ATOM   3576 OD2   OD2   . ASP ASP ASP B B 210 210 . -9.723  -2.565  96.576  1.00 32.53 1 . O ?  
ATOM   3577 C     C     . ASP ASP ASP B B 210 210 . -10.608 -7.315  96.177  1.00 28.84 1 . C ?  
ATOM   3578 O     O     . ASP ASP ASP B B 210 210 . -10.473 -7.618  97.362  1.00 26.51 1 . O ?  
ATOM   3579 N     N     . LEU LEU LEU B B 211 211 . -11.414 -7.982  95.352  1.00 27.35 1 . N ?  
ATOM   3580 CA    CA    . LEU LEU LEU B B 211 211 . -12.287 -9.068  95.811  1.00 24.99 1 . C ?  
ATOM   3581 CB    CB    . LEU LEU LEU B B 211 211 . -12.994 -9.714  94.619  1.00 27.99 1 . C ?  
ATOM   3582 CG    CG    . LEU LEU LEU B B 211 211 . -14.057 -8.854  93.928  1.00 30.53 1 . C ?  
ATOM   3583 CD1   CD1   . LEU LEU LEU B B 211 211 . -14.618 -9.605  92.721  1.00 26.81 1 . C ?  
ATOM   3584 CD2   CD2   . LEU LEU LEU B B 211 211 . -15.181 -8.475  94.904  1.00 29.53 1 . C ?  
ATOM   3585 C     C     . LEU LEU LEU B B 211 211 . -11.565 -10.156 96.600  1.00 27.34 1 . C ?  
ATOM   3586 O     O     . LEU LEU LEU B B 211 211 . -12.051 -10.613 97.631  1.00 26.70 1 . O ?  
ATOM   3587 N     N     . SER SER SER B B 212 212 . -10.404 -10.564 96.115  1.00 29.14 1 . N ?  
ATOM   3588 CA    CA    . SER SER SER B B 212 212 . -9.636  -11.622 96.769  1.00 32.14 1 . C ?  
ATOM   3589 CB    CB    . SER SER SER B B 212 212 . -8.464  -12.047 95.875  1.00 35.99 1 . C ?  
ATOM   3590 OG    OG    . SER SER SER B B 212 212 . -7.601  -10.951 95.599  1.00 36.12 1 . O ?  
ATOM   3591 C     C     . SER SER SER B B 212 212 . -9.114  -11.209 98.154  1.00 33.56 1 . C ?  
ATOM   3592 O     O     . SER SER SER B B 212 212 . -8.744  -12.064 98.958  1.00 35.54 1 . O ?  
ATOM   3593 N     N     . LEU LEU LEU B B 213 213 . -9.105  -9.911  98.445  1.00 25.87 1 . N ?  
ATOM   3594 CA    CA    . LEU LEU LEU B B 213 213 . -8.586  -9.428  99.737  1.00 31.61 1 . C ?  
ATOM   3595 CB    CB    . LEU LEU LEU B B 213 213 . -7.829  -8.115  99.550  1.00 26.94 1 . C ?  
ATOM   3596 CG    CG    . LEU LEU LEU B B 213 213 . -6.606  -8.175  98.643  1.00 28.09 1 . C ?  
ATOM   3597 CD1   CD1   . LEU LEU LEU B B 213 213 . -5.951  -6.804  98.537  1.00 29.67 1 . C ?  
ATOM   3598 CD2   CD2   . LEU LEU LEU B B 213 213 . -5.617  -9.218  99.148  1.00 33.66 1 . C ?  
ATOM   3599 C     C     . LEU LEU LEU B B 213 213 . -9.681  -9.242  100.782 1.00 32.39 1 . C ?  
ATOM   3600 O     O     . LEU LEU LEU B B 213 213 . -9.396  -9.059  101.978 1.00 27.20 1 . O ?  
ATOM   3601 N     N     . MET MET MET B B 214 214 . -10.932 -9.310  100.326 1.00 27.19 1 . N ?  
ATOM   3602 CA    CA    . MET MET MET B B 214 214 . -12.094 -9.063  101.175 1.00 25.32 1 . C ?  
ATOM   3603 CB    CB    . MET MET MET B B 214 214 . -13.252 -8.525  100.334 1.00 28.00 1 . C ?  
ATOM   3604 CG    CG    . MET MET MET B B 214 214 . -12.966 -7.254  99.587  1.00 26.26 1 . C ?  
ATOM   3605 SD    SD    . MET MET MET B B 214 214 . -14.483 -6.763  98.733  1.00 29.06 1 . S ?  
ATOM   3606 CE    CE    . MET MET MET B B 214 214 . -13.831 -5.474  97.679  1.00 25.80 1 . C ?  
ATOM   3607 C     C     . MET MET MET B B 214 214 . -12.581 -10.297 101.901 1.00 26.70 1 . C ?  
ATOM   3608 O     O     . MET MET MET B B 214 214 . -12.568 -11.393 101.342 1.00 30.25 1 . O ?  
ATOM   3609 N     N     . ALA ALA ALA B B 215 215 . -13.060 -10.119 103.127 1.00 25.05 1 . N ?  
ATOM   3610 CA    CA    . ALA ALA ALA B B 215 215 . -13.702 -11.211 103.853 1.00 29.70 1 . C ?  
ATOM   3611 CB    CB    . ALA ALA ALA B B 215 215 . -14.117 -10.740 105.255 1.00 27.04 1 . C ?  
ATOM   3612 C     C     . ALA ALA ALA B B 215 215 . -14.921 -11.757 103.082 1.00 31.57 1 . C ?  
ATOM   3613 O     O     . ALA ALA ALA B B 215 215 . -15.139 -12.973 103.006 1.00 27.67 1 . O ?  
ATOM   3614 N     N     . LEU LEU LEU B B 216 216 . -15.703 -10.841 102.516 1.00 30.95 1 . N ?  
ATOM   3615 CA    CA    . LEU LEU LEU B B 216 216 . -16.885 -11.160 101.715 1.00 29.96 1 . C ?  
ATOM   3616 CB    CB    . LEU LEU LEU B B 216 216 . -18.175 -11.111 102.544 1.00 34.95 1 . C ?  
ATOM   3617 CG    CG    . LEU LEU LEU B B 216 216 . -18.509 -12.056 103.687 1.00 38.32 1 . C ?  
ATOM   3618 CD1   CD1   . LEU LEU LEU B B 216 216 . -19.657 -11.455 104.476 1.00 36.90 1 . C ?  
ATOM   3619 CD2   CD2   . LEU LEU LEU B B 216 216 . -18.896 -13.413 103.127 1.00 36.70 1 . C ?  
ATOM   3620 C     C     . LEU LEU LEU B B 216 216 . -16.999 -10.127 100.608 1.00 30.25 1 . C ?  
ATOM   3621 O     O     . LEU LEU LEU B B 216 216 . -16.768 -8.950  100.860 1.00 26.37 1 . O ?  
ATOM   3622 N     N     . PRO PRO PRO B B 217 217 . -17.390 -10.545 99.395  1.00 25.20 1 . N ?  
ATOM   3623 CA    CA    . PRO PRO PRO B B 217 217 . -17.597 -9.533  98.353  1.00 27.28 1 . C ?  
ATOM   3624 CB    CB    . PRO PRO PRO B B 217 217 . -17.804 -10.366 97.085  1.00 27.64 1 . C ?  
ATOM   3625 CG    CG    . PRO PRO PRO B B 217 217 . -18.378 -11.639 97.571  1.00 27.67 1 . C ?  
ATOM   3626 CD    CD    . PRO PRO PRO B B 217 217 . -17.780 -11.894 98.943  1.00 30.68 1 . C ?  
ATOM   3627 C     C     . PRO PRO PRO B B 217 217 . -18.826 -8.689  98.674  1.00 25.17 1 . C ?  
ATOM   3628 O     O     . PRO PRO PRO B B 217 217 . -19.780 -9.205  99.260  1.00 24.60 1 . O ?  
ATOM   3629 N     N     . PRO PRO PRO B B 218 218 . -18.806 -7.396  98.306  1.00 25.48 1 . N ?  
ATOM   3630 CA    CA    . PRO PRO PRO B B 218 218 . -19.956 -6.540  98.617  1.00 26.53 1 . C ?  
ATOM   3631 CB    CB    . PRO PRO PRO B B 218 218 . -19.525 -5.159  98.103  1.00 26.98 1 . C ?  
ATOM   3632 CG    CG    . PRO PRO PRO B B 218 218 . -18.447 -5.428  97.113  1.00 25.97 1 . C ?  
ATOM   3633 CD    CD    . PRO PRO PRO B B 218 218 . -17.767 -6.694  97.533  1.00 24.14 1 . C ?  
ATOM   3634 C     C     . PRO PRO PRO B B 218 218 . -21.228 -7.017  97.911  1.00 26.47 1 . C ?  
ATOM   3635 O     O     . PRO PRO PRO B B 218 218 . -21.128 -7.537  96.805  1.00 26.56 1 . O ?  
ATOM   3636 N     N     . CYS CYS CYS B B 219 219 . -22.380 -6.875  98.561  1.00 25.25 1 . N ?  
ATOM   3637 CA    CA    . CYS CYS CYS B B 219 219 . -23.673 -7.153  97.941  1.00 26.39 1 . C ?  
ATOM   3638 CB    CB    . CYS CYS CYS B B 219 219 . -24.678 -7.714  98.956  1.00 28.08 1 . C ?  
ATOM   3639 SG    SG    . CYS CYS CYS B B 219 219 . -24.572 -9.492  99.181  1.00 44.32 1 . S ?  
ATOM   3640 C     C     . CYS CYS CYS B B 219 219 . -24.245 -5.883  97.342  1.00 28.48 1 . C ?  
ATOM   3641 O     O     . CYS CYS CYS B B 219 219 . -24.977 -5.935  96.343  1.00 27.34 1 . O ?  
ATOM   3642 N     N     . HIS HIS HIS B B 220 220 . -23.942 -4.754  97.985  1.00 22.30 1 . N ?  
ATOM   3643 CA    CA    . HIS HIS HIS B B 220 220 . -24.443 -3.448  97.563  1.00 26.79 1 . C ?  
ATOM   3644 CB    CB    . HIS HIS HIS B B 220 220 . -24.811 -2.623  98.777  1.00 26.40 1 . C ?  
ATOM   3645 CG    CG    . HIS HIS HIS B B 220 220 . -25.584 -3.405  99.778  1.00 28.28 1 . C ?  
ATOM   3646 ND1   ND1   . HIS HIS HIS B B 220 220 . -25.193 -3.528  101.092 1.00 33.44 1 . N ?  
ATOM   3647 CE1   CE1   . HIS HIS HIS B B 220 220 . -26.051 -4.304  101.730 1.00 33.10 1 . C ?  
ATOM   3648 NE2   NE2   . HIS HIS HIS B B 220 220 . -26.979 -4.696  100.874 1.00 33.64 1 . N ?  
ATOM   3649 CD2   CD2   . HIS HIS HIS B B 220 220 . -26.704 -4.155  99.641  1.00 28.62 1 . C ?  
ATOM   3650 C     C     . HIS HIS HIS B B 220 220 . -23.413 -2.748  96.724  1.00 25.78 1 . C ?  
ATOM   3651 O     O     . HIS HIS HIS B B 220 220 . -22.498 -2.117  97.247  1.00 29.51 1 . O ?  
ATOM   3652 N     N     . LEU LEU LEU B B 221 221 . -23.573 -2.878  95.412  1.00 21.28 1 . N ?  
ATOM   3653 CA    CA    . LEU LEU LEU B B 221 221 . -22.514 -2.553  94.477  1.00 22.64 1 . C ?  
ATOM   3654 CB    CB    . LEU LEU LEU B B 221 221 . -22.781 -3.175  93.112  1.00 23.57 1 . C ?  
ATOM   3655 CG    CG    . LEU LEU LEU B B 221 221 . -22.954 -4.693  93.088  1.00 25.48 1 . C ?  
ATOM   3656 CD1   CD1   . LEU LEU LEU B B 221 221 . -22.677 -5.203  91.685  1.00 29.89 1 . C ?  
ATOM   3657 CD2   CD2   . LEU LEU LEU B B 221 221 . -22.038 -5.353  94.100  1.00 29.19 1 . C ?  
ATOM   3658 C     C     . LEU LEU LEU B B 221 221 . -22.355 -1.060  94.310  1.00 29.02 1 . C ?  
ATOM   3659 O     O     . LEU LEU LEU B B 221 221 . -21.235 -0.562  94.186  1.00 28.66 1 . O ?  
ATOM   3660 N     N     . LEU LEU LEU B B 222 222 . -23.476 -0.352  94.249  1.00 23.23 1 . N ?  
ATOM   3661 CA    CA    . LEU LEU LEU B B 222 222 . -23.393 1.093   94.197  1.00 28.31 1 . C ?  
ATOM   3662 CB    CB    . LEU LEU LEU B B 222 222 . -22.930 1.559   92.818  1.00 25.60 1 . C ?  
ATOM   3663 CG    CG    . LEU LEU LEU B B 222 222 . -23.708 1.249   91.547  1.00 29.82 1 . C ?  
ATOM   3664 CD1   CD1   . LEU LEU LEU B B 222 222 . -24.801 2.269   91.339  1.00 27.47 1 . C ?  
ATOM   3665 CD2   CD2   . LEU LEU LEU B B 222 222 . -22.734 1.280   90.387  1.00 31.56 1 . C ?  
ATOM   3666 C     C     . LEU LEU LEU B B 222 222 . -24.688 1.770   94.550  1.00 24.28 1 . C ?  
ATOM   3667 O     O     . LEU LEU LEU B B 222 222 . -25.757 1.173   94.504  1.00 24.88 1 . O ?  
ATOM   3668 N     N     . CYS CYS CYS B B 223 223 . -24.575 3.040   94.905  1.00 19.90 1 . N ?  
ATOM   3669 CA    CA    . CYS CYS CYS B B 223 223 . -25.748 3.849   95.090  1.00 22.10 1 . C ?  
ATOM   3670 CB    CB    . CYS CYS CYS B B 223 223 . -25.966 4.162   96.579  1.00 21.77 1 . C ?  
ATOM   3671 SG    SG    . CYS CYS CYS B B 223 223 . -24.525 4.814   97.437  1.00 29.96 1 . S ?  
ATOM   3672 C     C     . CYS CYS CYS B B 223 223 . -25.594 5.112   94.250  1.00 22.80 1 . C ?  
ATOM   3673 O     O     . CYS CYS CYS B B 223 223 . -24.482 5.609   94.058  1.00 21.37 1 . O ?  
ATOM   3674 N     N     . GLN GLN GLN B B 224 224 . -26.706 5.596   93.710  1.00 22.17 1 . N ?  
ATOM   3675 CA    CA    . GLN GLN GLN B B 224 224 . -26.708 6.857   92.986  1.00 22.17 1 . C ?  
ATOM   3676 CB    CB    . GLN GLN GLN B B 224 224 . -27.092 6.645   91.521  1.00 19.67 1 . C ?  
ATOM   3677 CG    CG    . GLN GLN GLN B B 224 224 . -27.137 7.931   90.716  1.00 19.08 1 . C ?  
ATOM   3678 CD    CD    . GLN GLN GLN B B 224 224 . -27.410 7.693   89.240  1.00 22.58 1 . C ?  
ATOM   3679 OE1   OE1   . GLN GLN GLN B B 224 224 . -27.765 6.584   88.827  1.00 20.56 1 . O ?  
ATOM   3680 NE2   NE2   . GLN GLN GLN B B 224 224 . -27.260 8.738   88.442  1.00 19.91 1 . N ?  
ATOM   3681 C     C     . GLN GLN GLN B B 224 224 . -27.680 7.820   93.660  1.00 19.98 1 . C ?  
ATOM   3682 O     O     . GLN GLN GLN B B 224 224 . -28.725 7.395   94.152  1.00 22.63 1 . O ?  
ATOM   3683 N     N     . PHE PHE PHE B B 225 225 . -27.332 9.105   93.688  1.00 20.26 1 . N ?  
ATOM   3684 CA    CA    . PHE PHE PHE B B 225 225 . -28.211 10.121  94.250  1.00 21.81 1 . C ?  
ATOM   3685 CB    CB    . PHE PHE PHE B B 225 225 . -27.495 10.834  95.411  1.00 20.90 1 . C ?  
ATOM   3686 CG    CG    . PHE PHE PHE B B 225 225 . -27.105 9.884   96.495  1.00 22.67 1 . C ?  
ATOM   3687 CD2   CD2   . PHE PHE PHE B B 225 225 . -25.886 9.231   96.452  1.00 23.26 1 . C ?  
ATOM   3688 CE2   CE2   . PHE PHE PHE B B 225 225 . -25.542 8.304   97.416  1.00 26.13 1 . C ?  
ATOM   3689 CZ    CZ    . PHE PHE PHE B B 225 225 . -26.426 7.999   98.413  1.00 20.08 1 . C ?  
ATOM   3690 CE1   CE1   . PHE PHE PHE B B 225 225 . -27.661 8.623   98.455  1.00 27.78 1 . C ?  
ATOM   3691 CD1   CD1   . PHE PHE PHE B B 225 225 . -28.006 9.552   97.489  1.00 20.44 1 . C ?  
ATOM   3692 C     C     . PHE PHE PHE B B 225 225 . -28.696 11.108  93.191  1.00 22.99 1 . C ?  
ATOM   3693 O     O     . PHE PHE PHE B B 225 225 . -28.094 11.260  92.119  1.00 23.94 1 . O ?  
ATOM   3694 N     N     . TYR TYR TYR B B 226 226 . -29.815 11.747  93.510  1.00 20.73 1 . N ?  
ATOM   3695 CA    CA    . TYR TYR TYR B B 226 226 . -30.567 12.576  92.580  1.00 21.09 1 . C ?  
ATOM   3696 CB    CB    . TYR TYR TYR B B 226 226 . -31.595 11.700  91.869  1.00 21.26 1 . C ?  
ATOM   3697 CG    CG    . TYR TYR TYR B B 226 226 . -32.553 12.349  90.888  1.00 22.72 1 . C ?  
ATOM   3698 CD1   CD1   . TYR TYR TYR B B 226 226 . -32.217 12.475  89.543  1.00 22.24 1 . C ?  
ATOM   3699 CE1   CE1   . TYR TYR TYR B B 226 226 . -33.123 13.027  88.614  1.00 24.85 1 . C ?  
ATOM   3700 CZ    CZ    . TYR TYR TYR B B 226 226 . -34.372 13.442  89.049  1.00 24.34 1 . C ?  
ATOM   3701 OH    OH    . TYR TYR TYR B B 226 226 . -35.262 13.977  88.154  1.00 24.81 1 . O ?  
ATOM   3702 CE2   CE2   . TYR TYR TYR B B 226 226 . -34.737 13.305  90.390  1.00 23.97 1 . C ?  
ATOM   3703 CD2   CD2   . TYR TYR TYR B B 226 226 . -33.830 12.756  91.293  1.00 22.31 1 . C ?  
ATOM   3704 C     C     . TYR TYR TYR B B 226 226 . -31.232 13.704  93.361  1.00 21.27 1 . C ?  
ATOM   3705 O     O     . TYR TYR TYR B B 226 226 . -31.843 13.471  94.405  1.00 21.89 1 . O ?  
ATOM   3706 N     N     . VAL VAL VAL B B 227 227 . -31.095 14.924  92.868  1.00 24.13 1 . N ?  
ATOM   3707 CA    CA    . VAL VAL VAL B B 227 227 . -31.700 16.070  93.535  1.00 24.13 1 . C ?  
ATOM   3708 CB    CB    . VAL VAL VAL B B 227 227 . -30.663 17.136  93.910  1.00 27.95 1 . C ?  
ATOM   3709 CG1   CG1   . VAL VAL VAL B B 227 227 . -31.354 18.289  94.669  1.00 26.26 1 . C ?  
ATOM   3710 CG2   CG2   . VAL VAL VAL B B 227 227 . -29.544 16.508  94.746  1.00 24.96 1 . C ?  
ATOM   3711 C     C     . VAL VAL VAL B B 227 227 . -32.730 16.718  92.645  1.00 26.94 1 . C ?  
ATOM   3712 O     O     . VAL VAL VAL B B 227 227 . -32.416 17.123  91.531  1.00 28.05 1 . O ?  
ATOM   3713 N     N     . ALA ALA ALA B B 228 228 . -33.958 16.815  93.138  1.00 27.71 1 . N ?  
ATOM   3714 CA    CA    . ALA ALA ALA B B 228 228 . -35.009 17.520  92.408  1.00 32.47 1 . C ?  
ATOM   3715 CB    CB    . ALA ALA ALA B B 228 228 . -35.792 16.553  91.532  1.00 32.27 1 . C ?  
ATOM   3716 C     C     . ALA ALA ALA B B 228 228 . -35.939 18.234  93.375  1.00 32.67 1 . C ?  
ATOM   3717 O     O     . ALA ALA ALA B B 228 228 . -36.357 17.645  94.371  1.00 34.37 1 . O ?  
ATOM   3718 N     N     . ASP ASP ASP B B 229 229 . -36.247 19.498  93.076  1.00 38.96 1 . N ?  
ATOM   3719 CA    CA    . ASP ASP ASP B B 229 229 . -37.173 20.318  93.869  1.00 36.41 1 . C ?  
ATOM   3720 CB    CB    . ASP ASP ASP B B 229 229 . -38.623 19.940  93.546  1.00 42.00 1 . C ?  
ATOM   3721 CG    CG    . ASP ASP ASP B B 229 229 . -38.858 19.718  92.059  1.00 48.79 1 . C ?  
ATOM   3722 OD1   OD1   . ASP ASP ASP B B 229 229 . -38.431 20.571  91.244  1.00 50.75 1 . O ?  
ATOM   3723 OD2   OD2   . ASP ASP ASP B B 229 229 . -39.475 18.690  91.706  1.00 53.55 1 . O ?  
ATOM   3724 C     C     . ASP ASP ASP B B 229 229 . -36.957 20.214  95.378  1.00 32.00 1 . C ?  
ATOM   3725 O     O     . ASP ASP ASP B B 229 229 . -37.895 19.957  96.123  1.00 36.65 1 . O ?  
ATOM   3726 N     N     . GLY GLY GLY B B 230 230 . -35.721 20.388  95.821  1.00 30.57 1 . N ?  
ATOM   3727 CA    CA    . GLY GLY GLY B B 230 230 . -35.432 20.413  97.240  1.00 31.00 1 . C ?  
ATOM   3728 C     C     . GLY GLY GLY B B 230 230 . -35.432 19.055  97.919  1.00 32.91 1 . C ?  
ATOM   3729 O     O     . GLY GLY GLY B B 230 230 . -35.364 18.974  99.145  1.00 28.81 1 . O ?  
ATOM   3730 N     N     . GLU GLU GLU B B 231 231 . -35.501 17.988  97.126  1.00 29.76 1 . N ?  
ATOM   3731 CA    CA    . GLU GLU GLU B B 231 231 . -35.504 16.636  97.669  1.00 29.82 1 . C ?  
ATOM   3732 CB    CB    . GLU GLU GLU B B 231 231 . -36.813 15.923  97.331  1.00 30.64 1 . C ?  
ATOM   3733 CG    CG    . GLU GLU GLU B B 231 231 . -38.043 16.472  98.013  1.00 32.23 1 . C ?  
ATOM   3734 CD    CD    . GLU GLU GLU B B 231 231 . -39.265 15.632  97.711  1.00 37.84 1 . C ?  
ATOM   3735 OE1   OE1   . GLU GLU GLU B B 231 231 . -40.224 15.659  98.508  1.00 43.74 1 . O ?  
ATOM   3736 OE2   OE2   . GLU GLU GLU B B 231 231 . -39.264 14.931  96.674  1.00 40.45 1 . O ?  
ATOM   3737 C     C     . GLU GLU GLU B B 231 231 . -34.325 15.790  97.157  1.00 30.34 1 . C ?  
ATOM   3738 O     O     . GLU GLU GLU B B 231 231 . -33.921 15.900  96.001  1.00 26.75 1 . O ?  
ATOM   3739 N     N     . LEU LEU LEU B B 232 232 . -33.801 14.941  98.038  1.00 29.24 1 . N ?  
ATOM   3740 CA    CA    . LEU LEU LEU B B 232 232 . -32.721 14.011  97.716  1.00 27.49 1 . C ?  
ATOM   3741 CB    CB    . LEU LEU LEU B B 232 232 . -31.631 14.064  98.783  1.00 25.05 1 . C ?  
ATOM   3742 CG    CG    . LEU LEU LEU B B 232 232 . -30.471 13.099  98.576  1.00 23.97 1 . C ?  
ATOM   3743 CD1   CD1   . LEU LEU LEU B B 232 232 . -29.635 13.523  97.384  1.00 22.62 1 . C ?  
ATOM   3744 CD2   CD2   . LEU LEU LEU B B 232 232 . -29.608 13.032  99.858  1.00 26.16 1 . C ?  
ATOM   3745 C     C     . LEU LEU LEU B B 232 232 . -33.231 12.582  97.613  1.00 26.28 1 . C ?  
ATOM   3746 O     O     . LEU LEU LEU B B 232 232 . -33.809 12.061  98.565  1.00 26.15 1 . O ?  
ATOM   3747 N     N     . SER SER SER B B 233 233 . -32.998 11.950  96.466  1.00 24.65 1 . N ?  
ATOM   3748 CA    CA    . SER SER SER B B 233 233 . -33.363 10.550  96.272  1.00 25.72 1 . C ?  
ATOM   3749 CB    CB    . SER SER SER B B 233 233 . -34.297 10.399  95.077  1.00 26.24 1 . C ?  
ATOM   3750 OG    OG    . SER SER SER B B 233 233 . -35.547 10.992  95.369  1.00 26.08 1 . O ?  
ATOM   3751 C     C     . SER SER SER B B 233 233 . -32.132 9.682   96.084  1.00 22.83 1 . C ?  
ATOM   3752 O     O     . SER SER SER B B 233 233 . -31.058 10.180  95.762  1.00 21.25 1 . O ?  
ATOM   3753 N     N     . CYS CYS CYS B B 234 234 . -32.319 8.381   96.280  1.00 23.14 1 . N ?  
ATOM   3754 CA    CA    . CYS CYS CYS B B 234 234 . -31.241 7.412   96.221  1.00 24.12 1 . C ?  
ATOM   3755 CB    CB    . CYS CYS CYS B B 234 234 . -30.732 7.117   97.644  1.00 19.65 1 . C ?  
ATOM   3756 SG    SG    . CYS CYS CYS B B 234 234 . -29.617 5.718   97.796  1.00 25.27 1 . S ?  
ATOM   3757 C     C     . CYS CYS CYS B B 234 234 . -31.684 6.109   95.541  1.00 21.44 1 . C ?  
ATOM   3758 O     O     . CYS CYS CYS B B 234 234 . -32.770 5.587   95.827  1.00 24.03 1 . O ?  
ATOM   3759 N     N     . GLN GLN GLN B B 235 235 . -30.857 5.596   94.631  1.00 19.14 1 . N ?  
ATOM   3760 CA    CA    . GLN GLN GLN B B 235 235 . -31.084 4.256   94.082  1.00 21.49 1 . C ?  
ATOM   3761 CB    CB    . GLN GLN GLN B B 235 235 . -31.291 4.278   92.554  1.00 19.47 1 . C ?  
ATOM   3762 CG    CG    . GLN GLN GLN B B 235 235 . -31.431 2.869   91.965  1.00 19.95 1 . C ?  
ATOM   3763 CD    CD    . GLN GLN GLN B B 235 235 . -32.040 2.815   90.565  1.00 21.52 1 . C ?  
ATOM   3764 OE1   OE1   . GLN GLN GLN B B 235 235 . -32.597 1.795   90.173  1.00 23.78 1 . O ?  
ATOM   3765 NE2   NE2   . GLN GLN GLN B B 235 235 . -31.918 3.892   89.810  1.00 23.38 1 . N ?  
ATOM   3766 C     C     . GLN GLN GLN B B 235 235 . -29.905 3.353   94.456  1.00 19.12 1 . C ?  
ATOM   3767 O     O     . GLN GLN GLN B B 235 235 . -28.750 3.721   94.284  1.00 22.84 1 . O ?  
ATOM   3768 N     N     . LEU LEU LEU B B 236 236 . -30.219 2.192   95.010  1.00 19.83 1 . N ?  
ATOM   3769 CA    CA    . LEU LEU LEU B B 236 236 . -29.225 1.182   95.336  1.00 21.76 1 . C ?  
ATOM   3770 CB    CB    . LEU LEU LEU B B 236 236 . -29.476 0.616   96.736  1.00 20.58 1 . C ?  
ATOM   3771 CG    CG    . LEU LEU LEU B B 236 236 . -28.763 -0.684  97.119  1.00 23.19 1 . C ?  
ATOM   3772 CD1   CD1   . LEU LEU LEU B B 236 236 . -27.294 -0.432  97.352  1.00 24.15 1 . C ?  
ATOM   3773 CD2   CD2   . LEU LEU LEU B B 236 236 . -29.406 -1.300  98.354  1.00 22.87 1 . C ?  
ATOM   3774 C     C     . LEU LEU LEU B B 236 236 . -29.270 0.059   94.308  1.00 19.25 1 . C ?  
ATOM   3775 O     O     . LEU LEU LEU B B 236 236 . -30.345 -0.450  94.001  1.00 19.25 1 . O ?  
ATOM   3776 N     N     . TYR TYR TYR B B 237 237 . -28.123 -0.302  93.748  1.00 20.91 1 . N ?  
ATOM   3777 CA    CA    . TYR TYR TYR B B 237 237 . -28.050 -1.548  92.993  1.00 19.08 1 . C ?  
ATOM   3778 CB    CB    . TYR TYR TYR B B 237 237 . -27.198 -1.443  91.721  1.00 19.15 1 . C ?  
ATOM   3779 CG    CG    . TYR TYR TYR B B 237 237 . -27.340 -2.714  90.899  1.00 19.60 1 . C ?  
ATOM   3780 CD1   CD1   . TYR TYR TYR B B 237 237 . -28.360 -2.839  89.964  1.00 18.14 1 . C ?  
ATOM   3781 CE1   CE1   . TYR TYR TYR B B 237 237 . -28.520 -4.000  89.224  1.00 20.64 1 . C ?  
ATOM   3782 CZ    CZ    . TYR TYR TYR B B 237 237 . -27.677 -5.076  89.440  1.00 24.04 1 . C ?  
ATOM   3783 OH    OH    . TYR TYR TYR B B 237 237 . -27.866 -6.238  88.713  1.00 22.98 1 . O ?  
ATOM   3784 CE2   CE2   . TYR TYR TYR B B 237 237 . -26.663 -4.992  90.378  1.00 20.54 1 . C ?  
ATOM   3785 CD2   CD2   . TYR TYR TYR B B 237 237 . -26.506 -3.812  91.111  1.00 23.22 1 . C ?  
ATOM   3786 C     C     . TYR TYR TYR B B 237 237 . -27.466 -2.616  93.891  1.00 19.13 1 . C ?  
ATOM   3787 O     O     . TYR TYR TYR B B 237 237 . -26.292 -2.542  94.255  1.00 19.81 1 . O ?  
ATOM   3788 N     N     . GLN GLN GLN B B 238 238 . -28.287 -3.612  94.219  1.00 21.47 1 . N ?  
ATOM   3789 CA    CA    . GLN GLN GLN B B 238 238 . -27.887 -4.737  95.054  1.00 21.78 1 . C ?  
ATOM   3790 CB    CB    . GLN GLN GLN B B 238 238 . -28.881 -4.911  96.209  1.00 21.34 1 . C ?  
ATOM   3791 CG    CG    . GLN GLN GLN B B 238 238 . -28.537 -6.049  97.160  1.00 23.06 1 . C ?  
ATOM   3792 CD    CD    . GLN GLN GLN B B 238 238 . -29.370 -6.030  98.428  1.00 24.05 1 . C ?  
ATOM   3793 OE1   OE1   . GLN GLN GLN B B 238 238 . -30.076 -5.061  98.715  1.00 25.59 1 . O ?  
ATOM   3794 NE2   NE2   . GLN GLN GLN B B 238 238 . -29.267 -7.094  99.211  1.00 24.52 1 . N ?  
ATOM   3795 C     C     . GLN GLN GLN B B 238 238 . -27.818 -6.009  94.211  1.00 22.77 1 . C ?  
ATOM   3796 O     O     . GLN GLN GLN B B 238 238 . -28.835 -6.435  93.657  1.00 20.63 1 . O ?  
ATOM   3797 N     N     . ARG ARG ARG B B 239 239 . -26.628 -6.600  94.093  1.00 21.98 1 . N ?  
ATOM   3798 CA    CA    . ARG ARG ARG B B 239 239 . -26.421 -7.735  93.177  1.00 21.74 1 . C ?  
ATOM   3799 CB    CB    . ARG ARG ARG B B 239 239 . -24.932 -7.980  92.920  1.00 22.71 1 . C ?  
ATOM   3800 CG    CG    . ARG ARG ARG B B 239 239 . -24.153 -8.395  94.170  1.00 23.15 1 . C ?  
ATOM   3801 CD    CD    . ARG ARG ARG B B 239 239 . -22.828 -9.124  93.875  1.00 21.51 1 . C ?  
ATOM   3802 NE    NE    . ARG ARG ARG B B 239 239 . -22.200 -9.471  95.151  1.00 23.45 1 . N ?  
ATOM   3803 CZ    CZ    . ARG ARG ARG B B 239 239 . -22.425 -10.607 95.801  1.00 27.11 1 . C ?  
ATOM   3804 NH1   NH1   . ARG ARG ARG B B 239 239 . -23.211 -11.521 95.253  1.00 23.41 1 . N ?  
ATOM   3805 NH2   NH2   . ARG ARG ARG B B 239 239 . -21.849 -10.838 96.980  1.00 25.11 1 . N ?  
ATOM   3806 C     C     . ARG ARG ARG B B 239 239 . -27.052 -9.020  93.706  1.00 22.25 1 . C ?  
ATOM   3807 O     O     . ARG ARG ARG B B 239 239 . -27.272 -9.980  92.957  1.00 23.72 1 . O ?  
ATOM   3808 N     N     . SER SER SER B B 240 240 . -27.360 -9.025  94.994  1.00 22.63 1 . N ?  
ATOM   3809 CA    CA    . SER SER SER B B 240 240 . -27.760 -10.250 95.654  1.00 26.62 1 . C ?  
ATOM   3810 CB    CB    . SER SER SER B B 240 240 . -26.531 -11.121 95.952  1.00 23.54 1 . C ?  
ATOM   3811 OG    OG    . SER SER SER B B 240 240 . -26.891 -12.263 96.701  1.00 23.84 1 . O ?  
ATOM   3812 C     C     . SER SER SER B B 240 240 . -28.506 -9.930  96.935  1.00 25.92 1 . C ?  
ATOM   3813 O     O     . SER SER SER B B 240 240 . -27.961 -9.300  97.849  1.00 24.84 1 . O ?  
ATOM   3814 N     N     . GLY GLY GLY B B 241 241 . -29.750 -10.381 97.010  1.00 23.16 1 . N ?  
ATOM   3815 CA    CA    . GLY GLY GLY B B 241 241 . -30.567 -10.081 98.166  1.00 22.42 1 . C ?  
ATOM   3816 C     C     . GLY GLY GLY B B 241 241 . -31.229 -11.300 98.756  1.00 24.44 1 . C ?  
ATOM   3817 O     O     . GLY GLY GLY B B 241 241 . -32.101 -11.922 98.134  1.00 25.37 1 . O ?  
ATOM   3818 N     N     . ASP ASP ASP B B 242 242 . -30.777 -11.668 99.949  1.00 25.40 1 . N ?  
ATOM   3819 CA    CA    . ASP ASP ASP B B 242 242 . -31.473 -12.644 100.783 1.00 25.17 1 . C ?  
ATOM   3820 CB    CB    . ASP ASP ASP B B 242 242 . -30.586 -13.061 101.968 1.00 26.22 1 . C ?  
ATOM   3821 CG    CG    . ASP ASP ASP B B 242 242 . -31.251 -14.069 102.889 1.00 32.42 1 . C ?  
ATOM   3822 OD1   OD1   . ASP ASP ASP B B 242 242 . -32.472 -14.297 102.779 1.00 33.65 1 . O ?  
ATOM   3823 OD2   OD2   . ASP ASP ASP B B 242 242 . -30.536 -14.620 103.750 1.00 34.85 1 . O ?  
ATOM   3824 C     C     . ASP ASP ASP B B 242 242 . -32.778 -11.997 101.247 1.00 25.93 1 . C ?  
ATOM   3825 O     O     . ASP ASP ASP B B 242 242 . -32.777 -11.172 102.160 1.00 24.68 1 . O ?  
ATOM   3826 N     N     . MET MET MET B B 243 243 . -33.883 -12.351 100.598 1.00 26.77 1 . N ?  
ATOM   3827 CA    CA    . MET MET MET B B 243 243 . -35.146 -11.666 100.835 1.00 26.78 1 . C ?  
ATOM   3828 CB    CB    . MET MET MET B B 243 243 . -36.211 -12.165 99.855  1.00 29.54 1 . C ?  
ATOM   3829 CG    CG    . MET MET MET B B 243 243 . -35.952 -11.785 98.404  1.00 27.70 1 . C ?  
ATOM   3830 SD    SD    . MET MET MET B B 243 243 . -36.035 -10.012 98.111  1.00 30.36 1 . S ?  
ATOM   3831 CE    CE    . MET MET MET B B 243 243 . -37.780 -9.692  98.294  1.00 28.66 1 . C ?  
ATOM   3832 C     C     . MET MET MET B B 243 243 . -35.631 -11.848 102.271 1.00 29.73 1 . C ?  
ATOM   3833 O     O     . MET MET MET B B 243 243 . -36.253 -10.949 102.844 1.00 29.71 1 . O ?  
ATOM   3834 N     N     . GLY GLY GLY B B 244 244 . -35.341 -13.014 102.846 1.00 31.27 1 . N ?  
ATOM   3835 CA    CA    . GLY GLY GLY B B 244 244 . -35.773 -13.335 104.193 1.00 32.98 1 . C ?  
ATOM   3836 C     C     . GLY GLY GLY B B 244 244 . -35.014 -12.609 105.297 1.00 37.86 1 . C ?  
ATOM   3837 O     O     . GLY GLY GLY B B 244 244 . -35.624 -11.974 106.152 1.00 39.06 1 . O ?  
ATOM   3838 N     N     . LEU LEU LEU B B 245 245 . -33.686 -12.688 105.282 1.00 36.04 1 . N ?  
ATOM   3839 CA    CA    . LEU LEU LEU B B 245 245 . -32.889 -12.115 106.372 1.00 33.12 1 . C ?  
ATOM   3840 C     C     . LEU LEU LEU B B 245 245 . -32.259 -10.763 106.050 1.00 29.95 1 . C ?  
ATOM   3841 O     O     . LEU LEU LEU B B 245 245 . -32.146 -9.913  106.929 1.00 37.51 1 . O ?  
ATOM   3842 CB    CB    . LEU LEU LEU B B 245 245 . -31.781 -13.086 106.791 1.00 36.07 1 . C ?  
ATOM   3843 CG    CG    . LEU LEU LEU B B 245 245 . -32.206 -14.449 107.353 1.00 43.11 1 . C ?  
ATOM   3844 CD1   CD1   . LEU LEU LEU B B 245 245 . -30.983 -15.309 107.701 1.00 42.25 1 . C ?  
ATOM   3845 CD2   CD2   . LEU LEU LEU B B 245 245 . -33.128 -14.290 108.551 1.00 39.63 1 . C ?  
ATOM   3846 N     N     . GLY GLY GLY B B 246 246 . -31.846 -10.554 104.804 1.00 26.98 1 . N ?  
ATOM   3847 CA    CA    . GLY GLY GLY B B 246 246 . -31.037 -9.395  104.467 1.00 24.97 1 . C ?  
ATOM   3848 C     C     . GLY GLY GLY B B 246 246 . -31.740 -8.141  103.973 1.00 26.50 1 . C ?  
ATOM   3849 O     O     . GLY GLY GLY B B 246 246 . -31.482 -7.042  104.462 1.00 25.74 1 . O ?  
ATOM   3850 N     N     . VAL VAL VAL B B 247 247 . -32.631 -8.305  103.004 1.00 24.76 1 . N ?  
ATOM   3851 CA    CA    . VAL VAL VAL B B 247 247 . -33.221 -7.177  102.292 1.00 22.58 1 . C ?  
ATOM   3852 CB    CB    . VAL VAL VAL B B 247 247 . -34.194 -7.711  101.231 1.00 23.85 1 . C ?  
ATOM   3853 CG1   CG1   . VAL VAL VAL B B 247 247 . -35.156 -6.629  100.759 1.00 23.22 1 . C ?  
ATOM   3854 CG2   CG2   . VAL VAL VAL B B 247 247 . -33.392 -8.282  100.073 1.00 21.78 1 . C ?  
ATOM   3855 C     C     . VAL VAL VAL B B 247 247 . -33.906 -6.106  103.165 1.00 22.93 1 . C ?  
ATOM   3856 O     O     . VAL VAL VAL B B 247 247 . -33.704 -4.924  102.930 1.00 22.27 1 . O ?  
ATOM   3857 N     N     . PRO PRO PRO B B 248 248 . -34.694 -6.502  104.184 1.00 25.52 1 . N ?  
ATOM   3858 CA    CA    . PRO PRO PRO B B 248 248 . -35.295 -5.453  105.025 1.00 22.66 1 . C ?  
ATOM   3859 CB    CB    . PRO PRO PRO B B 248 248 . -36.100 -6.253  106.058 1.00 25.97 1 . C ?  
ATOM   3860 CG    CG    . PRO PRO PRO B B 248 248 . -36.409 -7.551  105.371 1.00 27.31 1 . C ?  
ATOM   3861 CD    CD    . PRO PRO PRO B B 248 248 . -35.197 -7.845  104.536 1.00 25.56 1 . C ?  
ATOM   3862 C     C     . PRO PRO PRO B B 248 248 . -34.242 -4.576  105.715 1.00 25.02 1 . C ?  
ATOM   3863 O     O     . PRO PRO PRO B B 248 248 . -34.380 -3.347  105.766 1.00 23.11 1 . O ?  
ATOM   3864 N     N     . PHE PHE PHE B B 249 249 . -33.190 -5.216  106.225 1.00 24.58 1 . N ?  
ATOM   3865 CA    CA    . PHE PHE PHE B B 249 249 . -32.053 -4.512  106.818 1.00 24.83 1 . C ?  
ATOM   3866 CB    CB    . PHE PHE PHE B B 249 249 . -31.021 -5.538  107.306 1.00 21.80 1 . C ?  
ATOM   3867 CG    CG    . PHE PHE PHE B B 249 249 . -29.876 -4.954  108.109 1.00 28.62 1 . C ?  
ATOM   3868 CD1   CD1   . PHE PHE PHE B B 249 249 . -28.811 -4.331  107.480 1.00 25.46 1 . C ?  
ATOM   3869 CE1   CE1   . PHE PHE PHE B B 249 249 . -27.750 -3.826  108.212 1.00 26.64 1 . C ?  
ATOM   3870 CZ    CZ    . PHE PHE PHE B B 249 249 . -27.732 -3.945  109.610 1.00 27.33 1 . C ?  
ATOM   3871 CE2   CE2   . PHE PHE PHE B B 249 249 . -28.774 -4.569  110.251 1.00 29.03 1 . C ?  
ATOM   3872 CD2   CD2   . PHE PHE PHE B B 249 249 . -29.845 -5.084  109.498 1.00 30.65 1 . C ?  
ATOM   3873 C     C     . PHE PHE PHE B B 249 249 . -31.435 -3.553  105.794 1.00 25.97 1 . C ?  
ATOM   3874 O     O     . PHE PHE PHE B B 249 249 . -31.160 -2.388  106.098 1.00 23.72 1 . O ?  
ATOM   3875 N     N     . ASN ASN ASN B B 250 250 . -31.226 -4.057  104.579 1.00 23.96 1 . N ?  
ATOM   3876 CA    CA    . ASN ASN ASN B B 250 250 . -30.605 -3.286  103.499 1.00 23.10 1 . C ?  
ATOM   3877 CB    CB    . ASN ASN ASN B B 250 250 . -30.368 -4.185  102.276 1.00 22.65 1 . C ?  
ATOM   3878 CG    CG    . ASN ASN ASN B B 250 250 . -29.490 -5.384  102.587 1.00 27.12 1 . C ?  
ATOM   3879 OD1   OD1   . ASN ASN ASN B B 250 250 . -29.693 -6.483  102.051 1.00 24.52 1 . O ?  
ATOM   3880 ND2   ND2   . ASN ASN ASN B B 250 250 . -28.508 -5.185  103.462 1.00 27.44 1 . N ?  
ATOM   3881 C     C     . ASN ASN ASN B B 250 250 . -31.411 -2.054  103.076 1.00 21.24 1 . C ?  
ATOM   3882 O     O     . ASN ASN ASN B B 250 250 . -30.846 -1.006  102.737 1.00 22.16 1 . O ?  
ATOM   3883 N     N     . ILE ILE ILE B B 251 251 . -32.725 -2.189  103.053 1.00 20.89 1 . N ?  
ATOM   3884 CA    CA    . ILE ILE ILE B B 251 251 . -33.582 -1.053  102.749 1.00 22.17 1 . C ?  
ATOM   3885 CB    CB    . ILE ILE ILE B B 251 251 . -35.051 -1.467  102.707 1.00 22.24 1 . C ?  
ATOM   3886 CG1   CG1   . ILE ILE ILE B B 251 251 . -35.315 -2.383  101.503 1.00 23.02 1 . C ?  
ATOM   3887 CD1   CD1   . ILE ILE ILE B B 251 251 . -36.692 -2.973  101.521 1.00 24.52 1 . C ?  
ATOM   3888 CG2   CG2   . ILE ILE ILE B B 251 251 . -35.960 -0.252  102.662 1.00 22.97 1 . C ?  
ATOM   3889 C     C     . ILE ILE ILE B B 251 251 . -33.364 0.047   103.803 1.00 24.48 1 . C ?  
ATOM   3890 O     O     . ILE ILE ILE B B 251 251 . -33.184 1.223   103.471 1.00 24.13 1 . O ?  
ATOM   3891 N     N     . ALA ALA ALA B B 252 252 . -33.343 -0.357  105.067 1.00 22.86 1 . N ?  
ATOM   3892 CA    CA    . ALA ALA ALA B B 252 252 . -33.153 0.595   106.163 1.00 26.31 1 . C ?  
ATOM   3893 CB    CB    . ALA ALA ALA B B 252 252 . -33.272 -0.125  107.492 1.00 24.47 1 . C ?  
ATOM   3894 C     C     . ALA ALA ALA B B 252 252 . -31.807 1.317   106.051 1.00 21.95 1 . C ?  
ATOM   3895 O     O     . ALA ALA ALA B B 252 252 . -31.716 2.524   106.287 1.00 25.89 1 . O ?  
ATOM   3896 N     N     . SER SER SER B B 253 253 . -30.766 0.585   105.658 1.00 24.92 1 . N ?  
ATOM   3897 CA    CA    . SER SER SER B B 253 253 . -29.415 1.147   105.608 1.00 22.04 1 . C ?  
ATOM   3898 CB    CB    . SER SER SER B B 253 253 . -28.374 0.097   105.196 1.00 23.29 1 . C ?  
ATOM   3899 OG    OG    . SER SER SER B B 253 253 . -28.127 -0.836  106.221 1.00 28.67 1 . O ?  
ATOM   3900 C     C     . SER SER SER B B 253 253 . -29.334 2.303   104.644 1.00 23.24 1 . C ?  
ATOM   3901 O     O     . SER SER SER B B 253 253 . -28.818 3.354   104.987 1.00 24.50 1 . O ?  
ATOM   3902 N     N     . TYR TYR TYR B B 254 254 . -29.827 2.105   103.423 1.00 22.44 1 . N ?  
ATOM   3903 CA    CA    . TYR TYR TYR B B 254 254 . -29.660 3.133   102.407 1.00 24.98 1 . C ?  
ATOM   3904 CB    CB    . TYR TYR TYR B B 254 254 . -29.646 2.487   100.995 1.00 21.74 1 . C ?  
ATOM   3905 CG    CG    . TYR TYR TYR B B 254 254 . -28.275 1.867   100.790 1.00 21.08 1 . C ?  
ATOM   3906 CD1   CD1   . TYR TYR TYR B B 254 254 . -27.974 0.623   101.329 1.00 21.89 1 . C ?  
ATOM   3907 CE1   CE1   . TYR TYR TYR B B 254 254 . -26.711 0.084   101.203 1.00 23.83 1 . C ?  
ATOM   3908 CZ    CZ    . TYR TYR TYR B B 254 254 . -25.718 0.798   100.571 1.00 21.65 1 . C ?  
ATOM   3909 OH    OH    . TYR TYR TYR B B 254 254 . -24.458 0.257   100.468 1.00 26.96 1 . O ?  
ATOM   3910 CE2   CE2   . TYR TYR TYR B B 254 254 . -25.982 2.049   100.053 1.00 20.98 1 . C ?  
ATOM   3911 CD2   CD2   . TYR TYR TYR B B 254 254 . -27.248 2.581   100.175 1.00 21.52 1 . C ?  
ATOM   3912 C     C     . TYR TYR TYR B B 254 254 . -30.718 4.224   102.576 1.00 22.22 1 . C ?  
ATOM   3913 O     O     . TYR TYR TYR B B 254 254 . -30.494 5.373   102.216 1.00 24.31 1 . O ?  
ATOM   3914 N     N     . SER SER SER B B 255 255 . -31.844 3.886   103.181 1.00 21.81 1 . N ?  
ATOM   3915 CA    CA    . SER SER SER B B 255 255 . -32.805 4.921   103.518 1.00 21.38 1 . C ?  
ATOM   3916 CB    CB    . SER SER SER B B 255 255 . -34.112 4.297   103.974 1.00 22.98 1 . C ?  
ATOM   3917 OG    OG    . SER SER SER B B 255 255 . -34.714 3.628   102.871 1.00 28.47 1 . O ?  
ATOM   3918 C     C     . SER SER SER B B 255 255 . -32.217 5.851   104.585 1.00 24.77 1 . C ?  
ATOM   3919 O     O     . SER SER SER B B 255 255 . -32.313 7.071   104.470 1.00 25.26 1 . O ?  
ATOM   3920 N     N     . LEU LEU LEU B B 256 256 . -31.570 5.273   105.595 1.00 23.92 1 . N ?  
ATOM   3921 CA    CA    . LEU LEU LEU B B 256 256 . -30.906 6.076   106.622 1.00 24.23 1 . C ?  
ATOM   3922 CB    CB    . LEU LEU LEU B B 256 256 . -30.343 5.186   107.734 1.00 24.35 1 . C ?  
ATOM   3923 CG    CG    . LEU LEU LEU B B 256 256 . -29.449 5.890   108.760 1.00 25.15 1 . C ?  
ATOM   3924 CD1   CD1   . LEU LEU LEU B B 256 256 . -30.191 7.056   109.421 1.00 26.63 1 . C ?  
ATOM   3925 CD2   CD2   . LEU LEU LEU B B 256 256 . -28.946 4.887   109.800 1.00 26.06 1 . C ?  
ATOM   3926 C     C     . LEU LEU LEU B B 256 256 . -29.797 6.929   106.023 1.00 24.05 1 . C ?  
ATOM   3927 O     O     . LEU LEU LEU B B 256 256 . -29.681 8.116   106.338 1.00 26.03 1 . O ?  
ATOM   3928 N     N     . LEU LEU LEU B B 257 257 . -28.992 6.337   105.146 1.00 24.93 1 . N ?  
ATOM   3929 CA    CA    . LEU LEU LEU B B 257 257 . -27.924 7.072   104.474 1.00 22.09 1 . C ?  
ATOM   3930 CB    CB    . LEU LEU LEU B B 257 257 . -27.207 6.169   103.468 1.00 23.85 1 . C ?  
ATOM   3931 CG    CG    . LEU LEU LEU B B 257 257 . -26.111 6.811   102.615 1.00 25.32 1 . C ?  
ATOM   3932 CD1   CD1   . LEU LEU LEU B B 257 257 . -25.011 7.420   103.513 1.00 25.44 1 . C ?  
ATOM   3933 CD2   CD2   . LEU LEU LEU B B 257 257 . -25.508 5.787   101.626 1.00 21.93 1 . C ?  
ATOM   3934 C     C     . LEU LEU LEU B B 257 257 . -28.470 8.308   103.775 1.00 26.16 1 . C ?  
ATOM   3935 O     O     . LEU LEU LEU B B 257 257 . -27.868 9.391   103.828 1.00 26.30 1 . O ?  
ATOM   3936 N     N     . THR THR THR B B 258 258 . -29.614 8.145   103.113 1.00 24.82 1 . N ?  
ATOM   3937 CA    CA    . THR THR THR B B 258 258 . -30.240 9.255   102.397 1.00 24.34 1 . C ?  
ATOM   3938 CB    CB    . THR THR THR B B 258 258 . -31.404 8.755   101.524 1.00 21.78 1 . C ?  
ATOM   3939 OG1   OG1   . THR THR THR B B 258 258 . -30.923 7.709   100.669 1.00 25.38 1 . O ?  
ATOM   3940 CG2   CG2   . THR THR THR B B 258 258 . -31.954 9.875   100.661 1.00 23.93 1 . C ?  
ATOM   3941 C     C     . THR THR THR B B 258 258 . -30.733 10.322  103.380 1.00 25.43 1 . C ?  
ATOM   3942 O     O     . THR THR THR B B 258 258 . -30.640 11.525  103.103 1.00 26.74 1 . O ?  
ATOM   3943 N     N     . TYR TYR TYR B B 259 259 . -31.262 9.881   104.519 1.00 24.63 1 . N ?  
ATOM   3944 CA    CA    . TYR TYR TYR B B 259 259 . -31.695 10.814  105.564 1.00 28.56 1 . C ?  
ATOM   3945 CB    CB    . TYR TYR TYR B B 259 259 . -32.341 10.062  106.733 1.00 25.85 1 . C ?  
ATOM   3946 CG    CG    . TYR TYR TYR B B 259 259 . -33.851 10.041  106.692 1.00 30.23 1 . C ?  
ATOM   3947 CD1   CD1   . TYR TYR TYR B B 259 259 . -34.533 9.232   105.785 1.00 26.47 1 . C ?  
ATOM   3948 CE1   CE1   . TYR TYR TYR B B 259 259 . -35.922 9.211   105.748 1.00 29.40 1 . C ?  
ATOM   3949 CZ    CZ    . TYR TYR TYR B B 259 259 . -36.645 10.014  106.623 1.00 32.54 1 . C ?  
ATOM   3950 OH    OH    . TYR TYR TYR B B 259 259 . -38.026 10.001  106.603 1.00 29.57 1 . O ?  
ATOM   3951 CE2   CE2   . TYR TYR TYR B B 259 259 . -35.985 10.827  107.531 1.00 31.98 1 . C ?  
ATOM   3952 CD2   CD2   . TYR TYR TYR B B 259 259 . -34.600 10.838  107.560 1.00 30.51 1 . C ?  
ATOM   3953 C     C     . TYR TYR TYR B B 259 259 . -30.519 11.663  106.062 1.00 25.68 1 . C ?  
ATOM   3954 O     O     . TYR TYR TYR B B 259 259 . -30.656 12.870  106.234 1.00 26.26 1 . O ?  
ATOM   3955 N     N     . MET MET MET B B 260 260 . -29.361 11.034  106.243 1.00 21.54 1 . N ?  
ATOM   3956 CA    CA    . MET MET MET B B 260 260 . -28.177 11.735  106.743 1.00 28.24 1 . C ?  
ATOM   3957 CB    CB    . MET MET MET B B 260 260 . -27.100 10.734  107.153 1.00 24.35 1 . C ?  
ATOM   3958 CG    CG    . MET MET MET B B 260 260 . -27.542 9.791   108.252 1.00 26.33 1 . C ?  
ATOM   3959 SD    SD    . MET MET MET B B 260 260 . -26.463 8.358   108.445 1.00 29.74 1 . S ?  
ATOM   3960 CE    CE    . MET MET MET B B 260 260 . -24.972 9.112   109.089 1.00 29.28 1 . C ?  
ATOM   3961 C     C     . MET MET MET B B 260 260 . -27.613 12.725  105.723 1.00 31.51 1 . C ?  
ATOM   3962 O     O     . MET MET MET B B 260 260 . -27.292 13.870  106.064 1.00 28.19 1 . O ?  
ATOM   3963 N     N     . LEU LEU LEU B B 261 261 . -27.499 12.289  104.469 1.00 25.92 1 . N ?  
ATOM   3964 CA    CA    . LEU LEU LEU B B 261 261 . -26.983 13.154  103.420 1.00 27.57 1 . C ?  
ATOM   3965 CB    CB    . LEU LEU LEU B B 261 261 . -26.790 12.374  102.116 1.00 26.50 1 . C ?  
ATOM   3966 CG    CG    . LEU LEU LEU B B 261 261 . -25.665 11.345  102.009 1.00 27.00 1 . C ?  
ATOM   3967 CD1   CD1   . LEU LEU LEU B B 261 261 . -25.933 10.422  100.836 1.00 26.23 1 . C ?  
ATOM   3968 CD2   CD2   . LEU LEU LEU B B 261 261 . -24.340 12.037  101.834 1.00 26.42 1 . C ?  
ATOM   3969 C     C     . LEU LEU LEU B B 261 261 . -27.923 14.334  103.181 1.00 27.07 1 . C ?  
ATOM   3970 O     O     . LEU LEU LEU B B 261 261 . -27.473 15.455  102.948 1.00 28.73 1 . O ?  
ATOM   3971 N     N     . ALA ALA ALA B B 262 262 . -29.226 14.076  103.222 1.00 25.64 1 . N ?  
ATOM   3972 CA    CA    . ALA ALA ALA B B 262 262 . -30.205 15.145  103.062 1.00 29.94 1 . C ?  
ATOM   3973 CB    CB    . ALA ALA ALA B B 262 262 . -31.622 14.582  103.059 1.00 26.83 1 . C ?  
ATOM   3974 C     C     . ALA ALA ALA B B 262 262 . -30.030 16.187  104.176 1.00 29.06 1 . C ?  
ATOM   3975 O     O     . ALA ALA ALA B B 262 262 . -30.022 17.393  103.925 1.00 33.53 1 . O ?  
ATOM   3976 N     N     . HIS HIS HIS B B 263 263 . -29.864 15.707  105.397 1.00 29.58 1 . N ?  
ATOM   3977 CA    CA    . HIS HIS HIS B B 263 263 . -29.675 16.581  106.556 1.00 35.00 1 . C ?  
ATOM   3978 CB    CB    . HIS HIS HIS B B 263 263 . -29.579 15.743  107.832 1.00 34.68 1 . C ?  
ATOM   3979 CG    CG    . HIS HIS HIS B B 263 263 . -29.467 16.560  109.084 1.00 36.55 1 . C ?  
ATOM   3980 ND1   ND1   . HIS HIS HIS B B 263 263 . -30.566 16.944  109.820 1.00 40.09 1 . N ?  
ATOM   3981 CE1   CE1   . HIS HIS HIS B B 263 263 . -30.167 17.648  110.867 1.00 39.34 1 . C ?  
ATOM   3982 NE2   NE2   . HIS HIS HIS B B 263 263 . -28.849 17.724  110.839 1.00 40.02 1 . N ?  
ATOM   3983 CD2   CD2   . HIS HIS HIS B B 263 263 . -28.385 17.050  109.734 1.00 39.18 1 . C ?  
ATOM   3984 C     C     . HIS HIS HIS B B 263 263 . -28.435 17.464  106.403 1.00 33.73 1 . C ?  
ATOM   3985 O     O     . HIS HIS HIS B B 263 263 . -28.512 18.692  106.500 1.00 33.02 1 . O ?  
ATOM   3986 N     N     . VAL VAL VAL B B 264 264 . -27.302 16.827  106.136 1.00 31.60 1 . N ?  
ATOM   3987 CA    CA    . VAL VAL VAL B B 264 264 . -26.028 17.517  105.937 1.00 31.44 1 . C ?  
ATOM   3988 CB    CB    . VAL VAL VAL B B 264 264 . -24.918 16.474  105.655 1.00 36.28 1 . C ?  
ATOM   3989 CG1   CG1   . VAL VAL VAL B B 264 264 . -23.685 17.112  105.067 1.00 35.49 1 . C ?  
ATOM   3990 CG2   CG2   . VAL VAL VAL B B 264 264 . -24.582 15.710  106.942 1.00 32.56 1 . C ?  
ATOM   3991 C     C     . VAL VAL VAL B B 264 264 . -26.056 18.567  104.811 1.00 34.69 1 . C ?  
ATOM   3992 O     O     . VAL VAL VAL B B 264 264 . -25.385 19.598  104.890 1.00 33.82 1 . O ?  
ATOM   3993 N     N     . THR THR THR B B 265 265 . -26.845 18.323  103.772 1.00 29.32 1 . N ?  
ATOM   3994 CA    CA    . THR THR THR B B 265 265 . -26.814 19.181  102.591 1.00 30.95 1 . C ?  
ATOM   3995 CB    CB    . THR THR THR B B 265 265 . -26.805 18.341  101.296 1.00 31.17 1 . C ?  
ATOM   3996 OG1   OG1   . THR THR THR B B 265 265 . -27.989 17.545  101.266 1.00 28.95 1 . O ?  
ATOM   3997 CG2   CG2   . THR THR THR B B 265 265 . -25.595 17.423  101.258 1.00 28.75 1 . C ?  
ATOM   3998 C     C     . THR THR THR B B 265 265 . -28.001 20.144  102.516 1.00 30.07 1 . C ?  
ATOM   3999 O     O     . THR THR THR B B 265 265 . -28.151 20.862  101.535 1.00 37.23 1 . O ?  
ATOM   4000 N     N     . GLY GLY GLY B B 266 266 . -28.854 20.134  103.537 1.00 30.90 1 . N ?  
ATOM   4001 CA    CA    . GLY GLY GLY B B 266 266 . -29.990 21.040  103.599 1.00 34.61 1 . C ?  
ATOM   4002 C     C     . GLY GLY GLY B B 266 266 . -31.133 20.696  102.654 1.00 34.97 1 . C ?  
ATOM   4003 O     O     . GLY GLY GLY B B 266 266 . -31.876 21.574  102.219 1.00 30.66 1 . O ?  
ATOM   4004 N     N     . LEU LEU LEU B B 267 267 . -31.272 19.412  102.339 1.00 32.31 1 . N ?  
ATOM   4005 CA    CA    . LEU LEU LEU B B 267 267 . -32.345 18.923  101.482 1.00 30.02 1 . C ?  
ATOM   4006 CB    CB    . LEU LEU LEU B B 267 267 . -31.773 18.097  100.319 1.00 28.72 1 . C ?  
ATOM   4007 CG    CG    . LEU LEU LEU B B 267 267 . -30.938 18.887  99.307  1.00 30.76 1 . C ?  
ATOM   4008 CD1   CD1   . LEU LEU LEU B B 267 267 . -30.222 17.943  98.340  1.00 28.12 1 . C ?  
ATOM   4009 CD2   CD2   . LEU LEU LEU B B 267 267 . -31.819 19.884  98.539  1.00 30.23 1 . C ?  
ATOM   4010 C     C     . LEU LEU LEU B B 267 267 . -33.338 18.089  102.288 1.00 30.53 1 . C ?  
ATOM   4011 O     O     . LEU LEU LEU B B 267 267 . -33.078 17.743  103.434 1.00 33.06 1 . O ?  
ATOM   4012 N     N     . ALA ALA ALA B B 268 268 . -34.485 17.779  101.696 1.00 28.39 1 . N ?  
ATOM   4013 CA    CA    . ALA ALA ALA B B 268 268 . -35.423 16.868  102.331 1.00 27.88 1 . C ?  
ATOM   4014 C     C     . ALA ALA ALA B B 268 268 . -35.276 15.484  101.697 1.00 31.59 1 . C ?  
ATOM   4015 O     O     . ALA ALA ALA B B 268 268 . -35.023 15.386  100.504 1.00 30.36 1 . O ?  
ATOM   4016 CB    CB    . ALA ALA ALA B B 268 268 . -36.854 17.376  102.179 1.00 32.48 1 . C ?  
ATOM   4017 N     N     . PRO PRO PRO B B 269 269 . -35.431 14.414  102.491 1.00 29.78 1 . N ?  
ATOM   4018 CA    CA    . PRO PRO PRO B B 269 269 . -35.465 13.059  101.922 1.00 30.84 1 . C ?  
ATOM   4019 CB    CB    . PRO PRO PRO B B 269 269 . -35.701 12.160  103.143 1.00 31.19 1 . C ?  
ATOM   4020 CG    CG    . PRO PRO PRO B B 269 269 . -35.287 12.986  104.325 1.00 31.69 1 . C ?  
ATOM   4021 CD    CD    . PRO PRO PRO B B 269 269 . -35.576 14.411  103.957 1.00 28.51 1 . C ?  
ATOM   4022 C     C     . PRO PRO PRO B B 269 269 . -36.606 12.891  100.910 1.00 29.09 1 . C ?  
ATOM   4023 O     O     . PRO PRO PRO B B 269 269 . -37.734 13.299  101.194 1.00 31.00 1 . O ?  
ATOM   4024 N     N     . GLY GLY GLY B B 270 270 . -36.316 12.301  99.753  1.00 26.45 1 . N ?  
ATOM   4025 CA    CA    . GLY GLY GLY B B 270 270 . -37.336 12.092  98.729  1.00 27.89 1 . C ?  
ATOM   4026 C     C     . GLY GLY GLY B B 270 270 . -37.758 10.640  98.603  1.00 28.03 1 . C ?  
ATOM   4027 O     O     . GLY GLY GLY B B 270 270 . -38.666 10.182  99.298  1.00 27.19 1 . O ?  
ATOM   4028 N     N     . GLU GLU GLU B B 271 271 . -37.096 9.908   97.712  1.00 27.13 1 . N ?  
ATOM   4029 CA    CA    . GLU GLU GLU B B 271 271 . -37.392 8.488   97.513  1.00 26.47 1 . C ?  
ATOM   4030 CB    CB    . GLU GLU GLU B B 271 271 . -38.004 8.229   96.136  1.00 27.02 1 . C ?  
ATOM   4031 CG    CG    . GLU GLU GLU B B 271 271 . -39.428 8.651   95.953  1.00 37.87 1 . C ?  
ATOM   4032 CD    CD    . GLU GLU GLU B B 271 271 . -39.923 8.308   94.557  1.00 38.53 1 . C ?  
ATOM   4033 OE1   OE1   . GLU GLU GLU B B 271 271 . -39.538 9.008   93.596  1.00 35.57 1 . O ?  
ATOM   4034 OE2   OE2   . GLU GLU GLU B B 271 271 . -40.669 7.318   94.425  1.00 38.92 1 . O ?  
ATOM   4035 C     C     . GLU GLU GLU B B 271 271 . -36.160 7.615   97.623  1.00 25.92 1 . C ?  
ATOM   4036 O     O     . GLU GLU GLU B B 271 271 . -35.057 8.013   97.250  1.00 24.33 1 . O ?  
ATOM   4037 N     N     . PHE PHE PHE B B 272 272 . -36.367 6.394   98.085  1.00 23.61 1 . N ?  
ATOM   4038 CA    CA    . PHE PHE PHE B B 272 272 . -35.326 5.387   97.981  1.00 25.37 1 . C ?  
ATOM   4039 CB    CB    . PHE PHE PHE B B 272 272 . -35.027 4.738   99.336  1.00 21.61 1 . C ?  
ATOM   4040 CG    CG    . PHE PHE PHE B B 272 272 . -34.193 3.490   99.224  1.00 25.42 1 . C ?  
ATOM   4041 CD1   CD1   . PHE PHE PHE B B 272 272 . -32.915 3.547   98.676  1.00 19.92 1 . C ?  
ATOM   4042 CE1   CE1   . PHE PHE PHE B B 272 272 . -32.136 2.382   98.551  1.00 22.09 1 . C ?  
ATOM   4043 CZ    CZ    . PHE PHE PHE B B 272 272 . -32.647 1.154   98.971  1.00 23.00 1 . C ?  
ATOM   4044 CE2   CE2   . PHE PHE PHE B B 272 272 . -33.927 1.095   99.531  1.00 22.27 1 . C ?  
ATOM   4045 CD2   CD2   . PHE PHE PHE B B 272 272 . -34.692 2.252   99.649  1.00 22.46 1 . C ?  
ATOM   4046 C     C     . PHE PHE PHE B B 272 272 . -35.768 4.340   96.971  1.00 22.60 1 . C ?  
ATOM   4047 O     O     . PHE PHE PHE B B 272 272 . -36.824 3.726   97.139  1.00 23.35 1 . O ?  
ATOM   4048 N     N     . ILE ILE ILE B B 273 273 . -34.979 4.157   95.911  1.00 22.74 1 . N ?  
ATOM   4049 CA    CA    . ILE ILE ILE B B 273 273 . -35.308 3.137   94.906  1.00 22.61 1 . C ?  
ATOM   4050 CB    CB    . ILE ILE ILE B B 273 273 . -35.157 3.654   93.448  1.00 22.04 1 . C ?  
ATOM   4051 CG1   CG1   . ILE ILE ILE B B 273 273 . -36.149 4.777   93.163  1.00 25.37 1 . C ?  
ATOM   4052 CD1   CD1   . ILE ILE ILE B B 273 273 . -35.575 6.151   93.384  1.00 28.35 1 . C ?  
ATOM   4053 CG2   CG2   . ILE ILE ILE B B 273 273 . -35.403 2.516   92.443  1.00 21.74 1 . C ?  
ATOM   4054 C     C     . ILE ILE ILE B B 273 273 . -34.417 1.917   95.079  1.00 21.88 1 . C ?  
ATOM   4055 O     O     . ILE ILE ILE B B 273 273 . -33.198 2.020   94.975  1.00 19.71 1 . O ?  
ATOM   4056 N     N     . HIS HIS HIS B B 274 274 . -35.028 0.764   95.346  1.00 22.70 1 . N ?  
ATOM   4057 CA    CA    . HIS HIS HIS B B 274 274 . -34.273 -0.455  95.599  1.00 18.94 1 . C ?  
ATOM   4058 CB    CB    . HIS HIS HIS B B 274 274 . -34.859 -1.206  96.787  1.00 22.00 1 . C ?  
ATOM   4059 CG    CG    . HIS HIS HIS B B 274 274 . -34.002 -2.339  97.264  1.00 23.84 1 . C ?  
ATOM   4060 ND1   ND1   . HIS HIS HIS B B 274 274 . -34.526 -3.503  97.785  1.00 33.00 1 . N ?  
ATOM   4061 CE1   CE1   . HIS HIS HIS B B 274 274 . -33.539 -4.317  98.124  1.00 30.57 1 . C ?  
ATOM   4062 NE2   NE2   . HIS HIS HIS B B 274 274 . -32.392 -3.719  97.851  1.00 27.66 1 . N ?  
ATOM   4063 CD2   CD2   . HIS HIS HIS B B 274 274 . -32.655 -2.487  97.296  1.00 28.36 1 . C ?  
ATOM   4064 C     C     . HIS HIS HIS B B 274 274 . -34.260 -1.360  94.369  1.00 21.60 1 . C ?  
ATOM   4065 O     O     . HIS HIS HIS B B 274 274 . -35.298 -1.887  93.959  1.00 22.97 1 . O ?  
ATOM   4066 N     N     . THR THR THR B B 275 275 . -33.085 -1.534  93.775  1.00 20.24 1 . N ?  
ATOM   4067 CA    CA    . THR THR THR B B 275 275 . -32.959 -2.377  92.594  1.00 21.66 1 . C ?  
ATOM   4068 CB    CB    . THR THR THR B B 275 275 . -32.296 -1.616  91.430  1.00 21.88 1 . C ?  
ATOM   4069 OG1   OG1   . THR THR THR B B 275 275 . -33.217 -0.639  90.922  1.00 23.79 1 . O ?  
ATOM   4070 CG2   CG2   . THR THR THR B B 275 275 . -31.935 -2.578  90.295  1.00 19.12 1 . C ?  
ATOM   4071 C     C     . THR THR THR B B 275 275 . -32.166 -3.642  92.926  1.00 22.78 1 . C ?  
ATOM   4072 O     O     . THR THR THR B B 275 275 . -31.091 -3.569  93.528  1.00 20.89 1 . O ?  
ATOM   4073 N     N     . LEU LEU LEU B B 276 276 . -32.725 -4.801  92.568  1.00 18.75 1 . N ?  
ATOM   4074 CA    CA    . LEU LEU LEU B B 276 276 . -32.112 -6.091  92.879  1.00 20.32 1 . C ?  
ATOM   4075 CB    CB    . LEU LEU LEU B B 276 276 . -33.070 -6.966  93.696  1.00 21.76 1 . C ?  
ATOM   4076 CG    CG    . LEU LEU LEU B B 276 276 . -33.206 -6.694  95.197  1.00 25.94 1 . C ?  
ATOM   4077 CD1   CD1   . LEU LEU LEU B B 276 276 . -34.502 -7.300  95.760  1.00 24.72 1 . C ?  
ATOM   4078 CD2   CD2   . LEU LEU LEU B B 276 276 . -31.986 -7.233  95.956  1.00 25.92 1 . C ?  
ATOM   4079 C     C     . LEU LEU LEU B B 276 276 . -31.697 -6.853  91.619  1.00 23.60 1 . C ?  
ATOM   4080 O     O     . LEU LEU LEU B B 276 276 . -32.396 -6.799  90.594  1.00 22.33 1 . O ?  
ATOM   4081 N     N     . GLY GLY GLY B B 277 277 . -30.573 -7.568  91.719  1.00 19.59 1 . N ?  
ATOM   4082 CA    CA    . GLY GLY GLY B B 277 277 . -30.147 -8.521  90.707  1.00 20.47 1 . C ?  
ATOM   4083 C     C     . GLY GLY GLY B B 277 277 . -30.720 -9.884  91.063  1.00 22.24 1 . C ?  
ATOM   4084 O     O     . GLY GLY GLY B B 277 277 . -31.902 -10.146 90.819  1.00 24.50 1 . O ?  
ATOM   4085 N     N     . ASP ASP ASP B B 278 278 . -29.895 -10.744 91.654  1.00 22.76 1 . N ?  
ATOM   4086 CA    CA    . ASP ASP ASP B B 278 278 . -30.351 -12.056 92.119  1.00 25.19 1 . C ?  
ATOM   4087 CB    CB    . ASP ASP ASP B B 278 278 . -29.159 -13.007 92.288  1.00 22.95 1 . C ?  
ATOM   4088 CG    CG    . ASP ASP ASP B B 278 278 . -29.573 -14.473 92.450  1.00 29.59 1 . C ?  
ATOM   4089 OD1   OD1   . ASP ASP ASP B B 278 278 . -30.458 -14.770 93.282  1.00 25.77 1 . O ?  
ATOM   4090 OD2   OD2   . ASP ASP ASP B B 278 278 . -28.987 -15.331 91.749  1.00 25.39 1 . O ?  
ATOM   4091 C     C     . ASP ASP ASP B B 278 278 . -31.128 -11.902 93.432  1.00 24.80 1 . C ?  
ATOM   4092 O     O     . ASP ASP ASP B B 278 278 . -30.545 -11.773 94.510  1.00 24.60 1 . O ?  
ATOM   4093 N     N     . ALA ALA ALA B B 279 279 . -32.451 -11.884 93.323  1.00 22.56 1 . N ?  
ATOM   4094 CA    CA    . ALA ALA ALA B B 279 279 . -33.337 -11.815 94.487  1.00 23.19 1 . C ?  
ATOM   4095 CB    CB    . ALA ALA ALA B B 279 279 . -34.542 -10.942 94.191  1.00 22.04 1 . C ?  
ATOM   4096 C     C     . ALA ALA ALA B B 279 279 . -33.775 -13.227 94.874  1.00 23.25 1 . C ?  
ATOM   4097 O     O     . ALA ALA ALA B B 279 279 . -34.441 -13.914 94.090  1.00 21.55 1 . O ?  
ATOM   4098 N     N     . HIS HIS HIS B B 280 280 . -33.416 -13.674 96.074  1.00 22.55 1 . N ?  
ATOM   4099 CA    CA    . HIS HIS HIS B B 280 280 . -33.637 -15.080 96.392  1.00 24.46 1 . C ?  
ATOM   4100 CB    CB    . HIS HIS HIS B B 280 280 . -32.347 -15.865 96.168  1.00 24.04 1 . C ?  
ATOM   4101 CG    CG    . HIS HIS HIS B B 280 280 . -31.163 -15.296 96.896  1.00 24.04 1 . C ?  
ATOM   4102 ND1   ND1   . HIS HIS HIS B B 280 280 . -30.322 -14.362 96.331  1.00 23.49 1 . N ?  
ATOM   4103 CE1   CE1   . HIS HIS HIS B B 280 280 . -29.376 -14.042 97.200  1.00 25.19 1 . C ?  
ATOM   4104 NE2   NE2   . HIS HIS HIS B B 280 280 . -29.577 -14.735 98.309  1.00 26.58 1 . N ?  
ATOM   4105 CD2   CD2   . HIS HIS HIS B B 280 280 . -30.691 -15.524 98.146  1.00 26.92 1 . C ?  
ATOM   4106 C     C     . HIS HIS HIS B B 280 280 . -34.147 -15.348 97.797  1.00 25.78 1 . C ?  
ATOM   4107 O     O     . HIS HIS HIS B B 280 280 . -34.020 -14.517 98.710  1.00 26.11 1 . O ?  
ATOM   4108 N     N     . ILE ILE ILE B B 281 281 . -34.713 -16.541 97.948  1.00 27.42 1 . N ?  
ATOM   4109 CA    CA    . ILE ILE ILE B B 281 281 . -35.186 -17.070 99.223  1.00 26.04 1 . C ?  
ATOM   4110 CB    CB    . ILE ILE ILE B B 281 281 . -36.716 -17.273 99.228  1.00 28.82 1 . C ?  
ATOM   4111 CG1   CG1   . ILE ILE ILE B B 281 281 . -37.447 -15.926 99.185  1.00 26.64 1 . C ?  
ATOM   4112 CD1   CD1   . ILE ILE ILE B B 281 281 . -38.901 -16.059 98.818  1.00 28.48 1 . C ?  
ATOM   4113 CG2   CG2   . ILE ILE ILE B B 281 281 . -37.146 -18.101 100.427 1.00 27.84 1 . C ?  
ATOM   4114 C     C     . ILE ILE ILE B B 281 281 . -34.503 -18.412 99.465  1.00 29.41 1 . C ?  
ATOM   4115 O     O     . ILE ILE ILE B B 281 281 . -34.596 -19.312 98.627  1.00 30.00 1 . O ?  
ATOM   4116 N     N     . TYR TYR TYR B B 282 282 . -33.807 -18.552 100.588 1.00 25.74 1 . N ?  
ATOM   4117 CA    CA    . TYR TYR TYR B B 282 282 . -33.223 -19.840 100.936 1.00 27.56 1 . C ?
[truncated: 106,717 more chars]
