# Supplementary material for: Structural Analysis of Thymidylate Synthase from Kaposi’s Sarcoma-Associated Herpesvirus with the Anticancer Drug Raltitrexed
Source: PLoS One. 2016 Dec 9;11(12):e0168019. doi: 10.1371/journal.pone.0168019 (PMC5148040; doi:10.1371/journal.pone.0168019)
Supplement: S5 File — (CIF) [file pone.0168019.s008.cif]

data_rtz2vsf
# 
_audit.revision_id     1_0 
_audit.creation_date   ? 
_audit.update_record   'Initial release' 
# 
_cell.entry_id      tz2v 
_cell.length_a      63.8130 
_cell.length_b      78.8410 
_cell.length_c      67.6420 
_cell.angle_alpha   90.0000 
_cell.angle_beta    116.0330 
_cell.angle_gamma   90.0000 
# 
_diffrn.id                  1 
_diffrn.crystal_id          1 
_diffrn.ambient_temp        ? 
_diffrn.crystal_treatment   ? 
_diffrn.details             ? 
# 
_diffrn_radiation_wavelength.id           1 
_diffrn_radiation_wavelength.wavelength   . 
# 
_diffrn_reflns.diffrn_id         1 
_diffrn_reflns.pdbx_d_res_high   1.994 
_diffrn_reflns.pdbx_d_res_low    60.779 
_diffrn_reflns.limit_h_max       28 
_diffrn_reflns.limit_h_min       -32 
_diffrn_reflns.limit_k_max       39 
_diffrn_reflns.limit_k_min       0 
_diffrn_reflns.limit_l_max       33 
_diffrn_reflns.limit_l_min       0 
_diffrn_reflns.number            41003 
_diffrn_reflns.pdbx_number_obs   40942 
# 
_entry.id   tz2v 
# 
_exptl_crystal.id   1 
# 
_reflns_scale.group_code   1 
# 
_symmetry.entry_id               tz2v 
_symmetry.space_group_name_H-M   'P 1 21 1' 
_symmetry.Int_Tables_number      4 
# 
loop_
_symmetry_equiv.id 
_symmetry_equiv.pos_as_xyz 
1 'X,  Y,  Z'       
2 '-X,  Y+1/2,  -Z' 
# 
#
loop_
_refln.crystal_id
_refln.wavelength_id
_refln.scale_group_code
_refln.index_h
_refln.index_k
_refln.index_l
_refln.status
_refln.intensity_meas
_refln.intensity_sigma
_refln.F_calc
_refln.phase_calc
1 1 1  -32    0   15 o -4.000000 4.300000       ?       ? 
1 1 1  -31    0    7 f 7.100000 4.400000       ?       ? 
1 1 1  -31    0    8 o -2.000000 3.500000 48.09011    -0.6 
1 1 1  -31    0    9 o -3.600000 3.900000 27.37251   179.4 
1 1 1  -31    0   10 o 3.400000 4.400000 48.82195   179.8 
1 1 1  -31    0   11 o 1.100000 3.800000 48.44182     0.0 
1 1 1  -31    0   12 o 4.900000 3.600000 16.58857    -0.3 
1 1 1  -31    0   13 o 0.1000000 3.500000 53.38063    -0.1 
1 1 1  -31    0   14 o -2.600000 3.800000 14.57586     0.6 
1 1 1  -31    0   15 o 7.500000 3.700000 71.82291    -0.5 
1 1 1  -31    0   16 o -1.800000 4.700000 20.77217    -0.1 
1 1 1  -31    0   17 o 22.90000 4.900000 94.32783   179.9 
1 1 1  -31    0   18 o -0.3000000 3.000000 10.16849   176.7 
1 1 1  -31    0   19 o -0.4000000 3.100000 24.19968   178.3 
1 1 1  -31    0   20 o -0.8000000 4.300000 3.076075  -172.7 
1 1 1  -31    0   21 o 3.600000 4.400000 34.10340    -0.2 
1 1 1  -31    0   22 o -2.600000 3.800000       ?       ? 
1 1 1  -31    1    7 o 0.9000000 2.900000       ?       ? 
1 1 1  -31    1    8 o 11.70000 3.200000 71.95334  -148.7 
1 1 1  -31    1    9 o 2.000000 2.600000 30.13177     1.0 
1 1 1  -31    1   10 o 4.800000 2.800000 30.22542   -94.2 
1 1 1  -31    1   11 o 2.400000 3.500000 26.02276  -108.9 
1 1 1  -31    1   12 o 5.800000 3.200000 73.32119    73.1 
1 1 1  -31    1   13 o 12.20000 3.100000 91.09621  -113.8 
1 1 1  -31    1   14 o 4.400000 2.400000 69.29459    21.1 
1 1 1  -31    1   15 o -1.500000 2.600000 40.62008  -136.5 
1 1 1  -31    1   16 o 19.60000 3.700000 115.0021   125.1 
1 1 1  -31    1   17 o 0.9000000 2.700000 62.12606  -110.2 
1 1 1  -31    1   18 o 3.700000 2.900000 36.14084   -82.4 
1 1 1  -31    1   19 o 1.900000 2.600000 38.06971    95.2 
1 1 1  -31    1   20 o 6.700000 2.500000 80.28258  -130.9 
1 1 1  -31    1   21 o 0.5000000 2.400000 4.635148    42.8 
1 1 1  -31    2    8 o -0.8000000 3.000000 6.578744    66.4 
1 1 1  -31    2    9 o 1.500000 2.900000 15.37728  -135.4 
1 1 1  -31    2   10 o 3.100000 3.000000 16.60857   155.8 
1 1 1  -31    2   11 o -0.6000000 2.800000 32.91084    10.9 
1 1 1  -31    2   12 o 1.200000 2.700000 19.87149   -83.2 
1 1 1  -31    2   13 o 1.700000 2.800000 50.90903    51.9 
1 1 1  -31    2   14 o 8.100000 3.500000 65.74575     3.8 
1 1 1  -31    2   15 o 11.10000 2.800000 85.19281    63.6 
1 1 1  -31    2   16 o 12.50000 2.600000 91.88801  -152.2 
1 1 1  -31    2   17 o 5.600000 3.300000 40.82515    32.4 
1 1 1  -31    2   18 o 1.400000 3.100000 29.86810   -10.8 
1 1 1  -31    2   19 o 4.500000 3.400000 63.45159  -125.4 
1 1 1  -31    2   20 o 1.000000 2.600000 4.034946    57.0 
1 1 1  -31    2   21 o 2.000000 2.200000 20.40543  -113.5 
1 1 1  -31    3    8 o 2.700000 2.700000 40.57902    30.6 
1 1 1  -31    3    9 o 0.8000000 3.600000 26.93356   -74.0 
1 1 1  -31    3   10 o 5.600000 3.000000 58.25677   -82.3 
1 1 1  -31    3   11 o 0.6000000 2.500000 21.46936  -175.8 
1 1 1  -31    3   12 o 2.900000 2.900000 14.89551   -62.6 
1 1 1  -31    3   13 f 0.2000000 2.900000 9.277734   -58.6 
1 1 1  -31    3   14 o 8.000000 2.800000 87.82697    72.3 
1 1 1  -31    3   15 o 0.2000000 3.100000 35.99669   178.5 
1 1 1  -31    3   16 o 2.500000 2.800000 38.41553   140.3 
1 1 1  -31    3   17 o -1.800000 3.600000 23.82146     0.1 
1 1 1  -31    3   18 f 5.500000 3.100000 50.70463   176.5 
1 1 1  -31    3   19 o 6.300000 2.900000 48.67079   118.2 
1 1 1  -31    3   20 o 1.600000 2.700000 29.39423   157.3 
1 1 1  -31    3   21 o 3.800000 2.600000 45.19542    44.7 
1 1 1  -31    4    8 o 3.100000 3.400000 15.91127    50.9 
1 1 1  -31    4    9 o 2.500000 2.800000 48.01017     1.2 
1 1 1  -31    4   10 o 10.60000 3.100000 95.12651  -134.4 
1 1 1  -31    4   11 o 2.700000 2.600000 28.29354    98.3 
1 1 1  -31    4   12 o 2.800000 3.400000 14.82360    39.5 
1 1 1  -31    4   13 o 2.000000 2.900000 38.89021  -140.7 
1 1 1  -31    4   14 o 7.100000 2.900000 50.22865    20.5 
1 1 1  -31    4   15 o 2.200000 2.600000 35.74186   -88.6 
1 1 1  -31    4   16 o 8.200000 2.800000 86.93620   -92.5 
1 1 1  -31    4   17 o 9.600000 3.000000 98.55865    74.1 
1 1 1  -31    4   18 o 3.800000 2.900000 32.26011    77.4 
1 1 1  -31    4   19 o 2.400000 2.500000 30.17282   -71.7 
1 1 1  -31    4   20 o 0.6000000 3.100000 22.93575   -65.0 
1 1 1  -31    4   21 o -0.8000000 2.500000       ?       ? 
1 1 1  -31    5    8 o 1.300000 3.000000       ?       ? 
1 1 1  -31    5    9 o -3.100000 5.000000 16.90651   -70.1 
1 1 1  -31    5   10 o 1.400000 3.400000 36.66792    42.7 
1 1 1  -31    5   11 o 0.7000000 2.500000 26.54687     0.5 
1 1 1  -31    5   12 o 2.900000 2.500000 69.68581    17.9 
1 1 1  -31    5   13 o 2.800000 3.500000 45.68464   170.1 
1 1 1  -31    5   14 o 8.600000 3.700000 48.89235   -54.0 
1 1 1  -31    5   15 f 11.90000 3.600000 60.05313    89.5 
1 1 1  -31    5   16 f 3.900000 3.900000 61.11571  -126.0 
1 1 1  -31    5   17 o 5.500000 3.400000 44.70702    20.4 
1 1 1  -31    5   18 o 0.8000000 2.600000 30.80678    98.2 
1 1 1  -31    5   19 o 1.500000 2.500000 33.87107    87.1 
1 1 1  -31    5   20 o 1.100000 2.400000 21.08033    84.3 
1 1 1  -31    6    9 o -0.5000000 3.200000 29.50823   -15.0 
1 1 1  -31    6   10 o 1.800000 2.900000 25.51472  -155.7 
1 1 1  -31    6   11 o 0.7000000 3.000000 68.66328    66.1 
1 1 1  -31    6   12 o 6.100000 3.800000 55.14238   165.5 
1 1 1  -31    6   13 o 3.800000 3.900000 16.94841   131.4 
1 1 1  -31    6   14 o 2.900000 2.900000 6.765038   -78.3 
1 1 1  -31    6   15 o 2.400000 3.000000 22.83691  -104.3 
1 1 1  -31    6   16 o 2.900000 2.000000 25.93027   -45.0 
1 1 1  -31    6   17 o 3.400000 2.500000 36.51886  -117.9 
1 1 1  -31    6   18 o 1.200000 3.000000 24.65903    53.4 
1 1 1  -31    6   19 o 2.100000 2.900000 26.76222    64.5 
1 1 1  -31    6   20 o -3.300000 2.700000       ?       ? 
1 1 1  -31    7   10 o 5.200000 2.600000 36.11886  -171.5 
1 1 1  -31    7   11 o 4.400000 2.600000 32.64920    75.9 
1 1 1  -31    7   12 o -0.3000000 4.800000 32.25420   -24.8 
1 1 1  -31    7   13 o -3.500000 2.600000 18.90813     4.1 
1 1 1  -31    7   14 o -0.1000000 2.500000 16.50103   -59.5 
1 1 1  -31    7   15 o -1.500000 2.400000 18.88058  -166.9 
1 1 1  -31    7   16 o 1.900000 2.800000 14.96732  -140.3 
1 1 1  -31    7   17 o 11.00000 3.100000 78.67267   145.4 
1 1 1  -31    7   18 o 5.300000 2.500000 58.03612     1.4 
1 1 1  -31    7   19 o 3.500000 3.200000 18.69357   -54.6 
1 1 1  -31    8   11 o 1.000000 3.400000 55.47228   101.1 
1 1 1  -31    8   12 o 2.400000 2.400000 18.99145    94.2 
1 1 1  -31    8   13 o -3.300000 3.100000 23.43300    24.2 
1 1 1  -31    8   14 o 1.100000 2.900000 34.14383   -95.6 
1 1 1  -31    8   15 o -0.5000000 2.600000 17.71324   145.0 
1 1 1  -31    8   16 o -1.100000 2.300000 22.19513   167.2 
1 1 1  -31    8   17 o -0.5000000 3.100000 11.63508  -152.6 
1 1 1  -31    8   18 o 2.200000 2.600000 24.82133   -56.1 
1 1 1  -31    9   12 o 4.400000 3.100000       ?       ? 
1 1 1  -31    9   13 o 4.700000 3.500000 37.30560   140.9 
1 1 1  -31    9   14 o 2.500000 2.400000 38.66763  -178.8 
1 1 1  -31    9   15 o -0.4000000 4.200000 27.49058   -75.0 
1 1 1  -31    9   16 o 1.700000 3.100000 37.46822    88.2 
1 1 1  -31    9   17 o 2.600000 2.600000       ?       ? 
1 1 1  -30    0    4 o -1.500000 5.500000 12.99669    -0.1 
1 1 1  -30    0    5 o -1.700000 2.600000 4.329748   176.0 
1 1 1  -30    0    6 o 9.100000 4.300000 88.35091  -179.9 
1 1 1  -30    0    7 o -5.100000 4.100000 6.698947  -175.9 
1 1 1  -30    0    8 o 2.100000 3.300000 25.29822     1.2 
1 1 1  -30    0    9 o 5.500000 4.500000 16.97667     0.9 
1 1 1  -30    0   10 o 1.300000 4.000000 25.33628   178.6 
1 1 1  -30    0   11 o 8.700000 4.400000 34.39560     0.1 
1 1 1  -30    0   12 o 2.300000 3.800000 31.86717  -179.2 
1 1 1  -30    0   13 o 7.500000 6.800000 44.53799     0.3 
1 1 1  -30    0   14 o 5.700000 6.600000 40.92199  -179.5 
1 1 1  -30    0   15 o 7.500000 5.200000 49.25426    -0.2 
1 1 1  -30    0   16 o 18.10000 5.900000 75.09602  -179.7 
1 1 1  -30    0   17 o 3.800000 4.100000 57.94379    -0.2 
1 1 1  -30    0   18 o -6.800000 5.800000 32.98649     0.3 
1 1 1  -30    0   19 o 0.1000000 3.900000 1.747888    -4.5 
1 1 1  -30    0   20 o 1.200000 3.100000 10.52394     1.0 
1 1 1  -30    0   21 o 6.800000 4.500000 7.701713     0.6 
1 1 1  -30    0   22 o -2.000000 3.900000 1.791788  -179.6 
1 1 1  -30    0   23 o 1.400000 4.600000 21.95865     0.7 
1 1 1  -30    0   24 o 0.6000000 6.100000 30.80468    -0.5 
1 1 1  -30    1    4 o 2.300000 3.300000 32.78120    -5.4 
1 1 1  -30    1    5 o 6.900000 2.700000 46.29573   172.1 
1 1 1  -30    1    6 o 3.600000 2.900000 32.62165    -5.8 
1 1 1  -30    1    7 o 22.20000 3.700000 110.5230   -96.5 
1 1 1  -30    1    8 o -0.7000000 3.000000 41.33606    37.3 
1 1 1  -30    1    9 o -0.1000000 2.200000 26.07119   122.6 
1 1 1  -30    1   10 o -0.4000000 2.900000 9.167756   -93.4 
1 1 1  -30    1   11 o 5.100000 2.600000 10.45248    85.6 
1 1 1  -30    1   12 o 19.90000 4.100000 97.88377   -82.9 
1 1 1  -30    1   13 o 4.600000 3.800000 47.91827   161.4 
1 1 1  -30    1   14 o 5.600000 2.900000 45.41073   -78.7 
1 1 1  -30    1   15 o 13.40000 4.300000 67.34926    69.3 
1 1 1  -30    1   16 o -2.000000 2.700000 22.34428   170.7 
1 1 1  -30    1   17 o 5.800000 3.000000 29.32265  -109.1 
1 1 1  -30    1   18 o -0.6000000 3.500000 13.71459   145.7 
1 1 1  -30    1   19 o 8.900000 4.400000 56.27059   -99.9 
1 1 1  -30    1   20 o 5.700000 4.500000 40.13686   -38.2 
1 1 1  -30    1   21 o 8.300000 3.700000 55.90254   145.6 
1 1 1  -30    1   22 o 7.400000 4.100000 47.61400  -163.5 
1 1 1  -30    1   23 o -2.700000 2.700000 2.532574  -137.4 
1 1 1  -30    1   24 o -1.100000 2.600000 9.348893    26.6 
1 1 1  -30    2    4 o 6.400000 3.100000 56.65073   176.3 
1 1 1  -30    2    5 o 15.20000 4.500000 77.78251  -120.2 
1 1 1  -30    2    6 o 6.900000 3.100000 51.12384    43.9 
1 1 1  -30    2    7 o 3.400000 3.000000 43.57455   119.4 
1 1 1  -30    2    8 o -0.9000000 2.600000 6.896108  -119.3 
1 1 1  -30    2    9 o 4.500000 2.800000 37.91639    20.0 
1 1 1  -30    2   10 o 0.2000000 2.700000 25.31769  -130.7 
1 1 1  -30    2   11 o 2.600000 2.800000 60.77204   -54.9 
1 1 1  -30    2   12 o 4.400000 2.900000 34.07561  -109.3 
1 1 1  -30    2   13 o 14.40000 3.300000 93.23952   -38.1 
1 1 1  -30    2   14 o 3.700000 2.900000 29.95060   115.2 
1 1 1  -30    2   15 o -2.500000 2.700000 27.34445    71.9 
1 1 1  -30    2   16 o 8.700000 3.700000 83.52197   161.5 
1 1 1  -30    2   17 o 10.50000 3.100000 82.40372   -28.2 
1 1 1  -30    2   18 o 7.300000 2.800000 50.19824   133.6 
1 1 1  -30    2   19 o 0.6000000 2.500000 20.05529    87.3 
1 1 1  -30    2   20 o 4.100000 2.400000 39.65268    -8.4 
1 1 1  -30    2   21 o 4.700000 2.900000 33.96379   163.1 
1 1 1  -30    2   22 o 10.40000 2.900000 76.54681  -112.9 
1 1 1  -30    2   23 o 3.700000 3.200000 27.84547     9.0 
1 1 1  -30    2   24 o 2.400000 3.000000 44.65917   -71.4 
1 1 1  -30    3    4 o 3.700000 3.300000 65.26989   -12.6 
1 1 1  -30    3    5 o 2.100000 3.200000 47.69633   -66.8 
1 1 1  -30    3    6 o 8.300000 3.700000 90.11037  -130.8 
1 1 1  -30    3    7 o 21.10000 3.100000 123.4447    56.7 
1 1 1  -30    3    8 o 5.300000 2.900000 44.61522   -64.4 
1 1 1  -30    3    9 o 14.30000 3.800000 93.20020   124.6 
1 1 1  -30    3   10 o -1.800000 2.800000 29.81462   -16.0 
1 1 1  -30    3   11 o 0.2000000 2.400000 38.68502  -162.8 
1 1 1  -30    3   12 o 2.100000 2.600000 44.65240    36.0 
1 1 1  -30    3   13 o 0.7000000 2.800000 26.77574   -14.7 
1 1 1  -30    3   14 o 0.1000000 2.700000 22.08083  -152.0 
1 1 1  -30    3   15 o -0.1000000 2.800000 5.714000    86.7 
1 1 1  -30    3   16 o 19.00000 3.400000 123.2772    -4.7 
1 1 1  -30    3   17 o 5.900000 2.600000 77.99364   151.2 
1 1 1  -30    3   18 o 1.000000 2.500000 38.33889   120.0 
1 1 1  -30    3   19 o 0.1000000 2.600000 10.73488   119.6 
1 1 1  -30    3   20 o 4.400000 2.300000 43.46149   131.3 
1 1 1  -30    3   21 o 2.000000 2.900000 40.99695  -156.1 
1 1 1  -30    3   22 o 0.5000000 2.600000 33.91858   -90.8 
1 1 1  -30    3   23 o 1.800000 2.300000 27.80964   105.2 
1 1 1  -30    3   24 o -1.300000 2.000000 12.18872  -179.4 
1 1 1  -30    4    4 o 0.000000 2.800000       ?       ? 
1 1 1  -30    4    5 o 6.400000 3.500000 58.70986  -163.8 
1 1 1  -30    4    6 o 9.200000 3.000000 51.79106    65.7 
1 1 1  -30    4    7 o -0.7000000 2.700000 33.45106  -102.2 
1 1 1  -30    4    8 o 1.400000 4.100000 40.99920    22.1 
1 1 1  -30    4    9 o 6.200000 2.900000 88.14955  -120.0 
1 1 1  -30    4   10 o 1.000000 2.500000 24.26247  -111.9 
1 1 1  -30    4   11 o -1.900000 2.800000 32.45819    26.4 
1 1 1  -30    4   12 o 3.100000 3.200000 36.90655   -26.0 
1 1 1  -30    4   13 o 10.90000 3.600000 87.06490   -27.2 
1 1 1  -30    4   14 o 8.900000 3.100000 73.95864  -140.5 
1 1 1  -30    4   15 o 1.000000 2.900000 22.17284   155.3 
1 1 1  -30    4   16 o 11.60000 3.400000 61.27632    24.1 
1 1 1  -30    4   17 o 0.8000000 2.900000 30.15210   101.2 
1 1 1  -30    4   18 o 11.20000 2.500000 62.25861   118.3 
1 1 1  -30    4   19 o 4.600000 2.900000 54.34986   -81.8 
1 1 1  -30    4   20 o 0.7000000 2.300000 8.043650  -171.9 
1 1 1  -30    4   21 o -0.8000000 1.900000 25.10710    43.1 
1 1 1  -30    4   22 o 0.4000000 2.600000 43.35401   145.5 
1 1 1  -30    4   23 o -5.000000 2.400000 20.15669   161.0 
1 1 1  -30    4   24 o -1.600000 2.400000       ?       ? 
1 1 1  -30    5    5 o 7.100000 3.300000 47.67770   141.4 
1 1 1  -30    5    6 o 3.100000 2.600000 37.05659   -50.3 
1 1 1  -30    5    7 o 2.700000 2.100000 31.42822    11.6 
1 1 1  -30    5    8 o 4.500000 3.300000 39.82962  -107.8 
1 1 1  -30    5    9 o 8.100000 3.100000 96.41180    83.2 
1 1 1  -30    5   10 o 8.600000 4.200000 66.04755   -75.2 
1 1 1  -30    5   11 o 7.800000 3.500000 44.47650    82.4 
1 1 1  -30    5   12 o 6.100000 4.000000 49.53577    51.9 
1 1 1  -30    5   13 f 1.000000 2.700000 43.72319  -168.4 
1 1 1  -30    5   14 o 1.600000 2.500000 20.90642     6.8 
1 1 1  -30    5   15 f 16.00000 2.900000 95.02122   -61.9 
1 1 1  -30    5   16 o 19.40000 3.100000 108.3876    26.1 
1 1 1  -30    5   17 f 0.000000 2.400000 19.16564  -110.4 
1 1 1  -30    5   18 o 11.60000 2.900000 77.59142   123.7 
1 1 1  -30    5   19 o 3.700000 2.200000 42.35285    84.1 
1 1 1  -30    5   20 o 0.4000000 2.500000 43.82235   -85.1 
1 1 1  -30    5   21 o 2.800000 2.600000 39.16917   -38.6 
1 1 1  -30    5   22 o 5.100000 3.700000 47.05410    77.0 
1 1 1  -30    5   23 o 1.800000 2.500000 25.73216    -1.8 
1 1 1  -30    6    5 o -1.700000 3.100000 6.647337  -176.7 
1 1 1  -30    6    6 o 1.600000 3.000000 53.45242    22.6 
1 1 1  -30    6    7 o 4.700000 2.700000 73.75907   172.2 
1 1 1  -30    6    8 o 0.000000 2.900000 25.42157  -118.1 
1 1 1  -30    6    9 o 5.900000 3.700000 65.22948   -64.3 
1 1 1  -30    6   10 o 4.100000 3.300000 42.18774    59.2 
1 1 1  -30    6   11 o 1.000000 4.700000 35.42272    10.6 
1 1 1  -30    6   12 o -1.500000 3.000000 12.52671   117.1 
1 1 1  -30    6   13 o 2.100000 2.400000 7.300466  -107.0 
1 1 1  -30    6   14 o 2.200000 2.800000 56.57305   -35.9 
1 1 1  -30    6   15 o 8.700000 3.000000 59.82731  -167.8 
1 1 1  -30    6   16 o 7.500000 3.400000 55.71219    18.1 
1 1 1  -30    6   17 o 2.200000 2.900000 25.26013   -13.3 
1 1 1  -30    6   18 o 1.700000 2.200000 24.10418   112.2 
1 1 1  -30    6   19 o 4.500000 2.300000 40.74777   -98.4 
1 1 1  -30    6   20 o 2.300000 2.100000 23.98298  -139.3 
1 1 1  -30    6   21 o -0.1000000 3.000000 24.06180    -5.1 
1 1 1  -30    6   22 o 1.500000 2.300000 20.56830    91.3 
1 1 1  -30    6   23 o 0.3000000 2.800000 30.31832    56.2 
1 1 1  -30    7    5 o 5.700000 3.200000       ?       ? 
1 1 1  -30    7    6 o 2.900000 2.700000 63.18121   154.6 
1 1 1  -30    7    7 o -1.000000 2.700000 25.48278   -28.7 
1 1 1  -30    7    8 o 5.900000 3.500000 76.06978   -13.5 
1 1 1  -30    7    9 o 0.8000000 4.000000 28.25079  -101.6 
1 1 1  -30    7   10 o 5.900000 3.100000 48.78573   -57.5 
1 1 1  -30    7   11 o 3.800000 2.700000 36.72991   170.3 
1 1 1  -30    7   12 o 0.4000000 2.400000 16.23513    28.9 
1 1 1  -30    7   13 o 3.600000 3.600000 35.51232   119.8 
1 1 1  -30    7   14 o 2.600000 3.400000 28.11609  -142.4 
1 1 1  -30    7   15 o 0.2000000 3.000000 5.950437   171.7 
1 1 1  -30    7   16 o 1.200000 1.900000 38.31254   116.1 
1 1 1  -30    7   17 o 2.700000 2.500000 55.71914   -78.4 
1 1 1  -30    7   18 o 1.500000 2.600000 16.45669   -26.6 
1 1 1  -30    7   19 o 2.500000 2.800000 11.61916   126.1 
1 1 1  -30    7   20 o 4.800000 2.500000 67.78003  -138.4 
1 1 1  -30    7   21 o 9.200000 3.000000 66.27344   -19.1 
1 1 1  -30    7   22 o 1.400000 2.300000 43.42407   136.7 
1 1 1  -30    7   23 o 3.500000 2.400000       ?       ? 
1 1 1  -30    8    6 o -1.200000 2.800000 45.08635    -6.0 
1 1 1  -30    8    7 o 2.600000 2.700000 32.71819    66.2 
1 1 1  -30    8    8 o 7.000000 3.700000 52.91151   107.1 
1 1 1  -30    8    9 o 1.700000 2.700000 25.20789  -107.5 
1 1 1  -30    8   10 o 9.000000 3.900000 73.86826   -41.4 
1 1 1  -30    8   11 o -0.7000000 3.300000 17.92754   147.3 
1 1 1  -30    8   12 o 4.200000 3.200000 41.07156     0.5 
1 1 1  -30    8   13 o -0.8000000 2.700000 40.57000  -168.7 
1 1 1  -30    8   14 o 1.400000 2.700000 36.09958    49.4 
1 1 1  -30    8   15 o 3.900000 2.200000 50.73074   -25.4 
1 1 1  -30    8   16 o 6.000000 3.000000 22.97475   -34.4 
1 1 1  -30    8   17 o 4.900000 2.700000 65.22732  -177.2 
1 1 1  -30    8   18 o 2.800000 2.800000 5.259852   173.9 
1 1 1  -30    8   19 o -0.3000000 2.300000 16.30924   171.1 
1 1 1  -30    8   20 o 0.000000 2.800000 20.81328  -140.1 
1 1 1  -30    8   21 o 6.000000 2.300000 52.93941  -103.5 
1 1 1  -30    8   22 o 7.300000 2.900000 66.99474    40.2 
1 1 1  -30    9    6 o 10.60000 3.100000       ?       ? 
1 1 1  -30    9    7 o 3.000000 3.200000 40.59079  -104.7 
1 1 1  -30    9    8 o 2.600000 3.300000 50.72878   -91.6 
1 1 1  -30    9    9 o 2.300000 2.600000 42.27935   103.5 
1 1 1  -30    9   10 o 5.700000 3.500000 27.06732   -31.8 
1 1 1  -30    9   11 o 1.000000 2.800000 48.37851   136.0 
1 1 1  -30    9   12 o 5.000000 2.700000 39.06759  -158.5 
1 1 1  -30    9   13 f 1.900000 2.600000 43.57800    83.7 
1 1 1  -30    9   14 o 0.6000000 2.900000 29.95315   -58.4 
1 1 1  -30    9   15 o 1.800000 3.000000 39.93298   156.7 
1 1 1  -30    9   16 o 0.5000000 5.200000 57.94433   151.5 
1 1 1  -30    9   17 f 4.600000 2.600000 38.26827   -34.2 
1 1 1  -30    9   18 o 1.200000 2.100000 8.068747  -164.6 
1 1 1  -30    9   19 o 0.7000000 2.500000 35.11950  -160.9 
1 1 1  -30    9   20 o 3.600000 2.400000 29.36131   -94.0 
1 1 1  -30    9   21 o 0.000000 2.400000 31.57802   116.7 
1 1 1  -30    9   22 o -0.8000000 2.500000       ?       ? 
1 1 1  -30   10    7 f -2.400000 3.100000       ?       ? 
1 1 1  -30   10    8 o 5.900000 3.400000 50.11631  -156.3 
1 1 1  -30   10    9 o 12.20000 4.700000 83.55029   -16.3 
1 1 1  -30   10   10 o 1.800000 2.500000 9.097283  -146.8 
1 1 1  -30   10   11 o 6.800000 3.000000 39.43735    96.6 
1 1 1  -30   10   12 o 3.000000 2.800000 39.80254  -102.8 
1 1 1  -30   10   13 o 3.100000 2.600000 55.08768   146.9 
1 1 1  -30   10   14 o 3.900000 2.600000 24.57568    95.1 
1 1 1  -30   10   15 o -2.200000 2.800000 15.52265   -61.9 
1 1 1  -30   10   16 o 0.9000000 2.500000 24.04124   -56.3 
1 1 1  -30   10   17 o 0.3000000 2.500000 38.74194   -26.7 
1 1 1  -30   10   18 o 11.20000 2.800000 80.43824   142.6 
1 1 1  -30   10   19 o 1.900000 2.600000 20.19148   -96.0 
1 1 1  -30   10   20 o 0.6000000 2.800000 32.16216  -155.1 
1 1 1  -30   10   21 o 3.400000 2.700000       ?       ? 
1 1 1  -30   11    8 o 2.500000 4.200000       ?       ? 
1 1 1  -30   11    9 o -0.6000000 2.500000 7.811608   -29.3 
1 1 1  -30   11   10 o 2.300000 2.300000 38.81109   -22.0 
1 1 1  -30   11   11 o 1.700000 2.600000 33.21107    29.6 
1 1 1  -30   11   12 o 2.600000 2.600000 48.54096   172.4 
1 1 1  -30   11   13 o 3.300000 2.800000 67.42638    88.6 
1 1 1  -30   11   14 o 1.100000 2.400000 30.97977   101.7 
1 1 1  -30   11   15 o -0.1000000 2.800000 53.15821   -74.8 
1 1 1  -30   11   16 o -3.500000 2.800000 27.93467   -12.8 
1 1 1  -30   11   17 o 0.8000000 2.200000 19.10630   141.7 
1 1 1  -30   11   18 o 1.700000 2.400000 30.80404   -67.3 
1 1 1  -30   11   19 o 2.400000 2.400000 37.30507   -65.6 
1 1 1  -30   11   20 o 1.300000 2.100000       ?       ? 
1 1 1  -30   12    9 o -2.800000 3.300000       ?       ? 
1 1 1  -30   12   10 o 0.5000000 2.600000 23.73424   126.1 
1 1 1  -30   12   11 o -0.3000000 4.100000 28.29089    29.9 
1 1 1  -30   12   12 f 6.400000 2.900000 38.33332    46.1 
1 1 1  -30   12   13 o 1.900000 3.100000 11.42653  -168.1 
1 1 1  -30   12   14 o 5.200000 2.500000 47.24105   116.3 
1 1 1  -30   12   15 o 4.400000 2.600000 44.48782  -132.4 
1 1 1  -30   12   16 o 1.100000 1.900000 35.40592   -12.5 
1 1 1  -30   12   17 o 0.5000000 2.600000 15.88282   -62.8 
1 1 1  -30   12   18 f 6.300000 2.500000 82.19666   174.3 
1 1 1  -30   12   19 o 7.300000 2.900000       ?       ? 
1 1 1  -30   13   11 o 7.600000 2.900000       ?       ? 
1 1 1  -30   13   12 o -2.500000 2.200000 2.588847   -49.4 
1 1 1  -30   13   13 f 1.100000 2.500000 20.39964   -90.5 
1 1 1  -30   13   14 f 3.100000 2.900000 64.99809   115.1 
1 1 1  -30   13   15 f 3.400000 2.300000 25.61725   152.2 
1 1 1  -30   13   16 f -0.4000000 2.500000 20.12798   -26.4 
1 1 1  -30   13   17 f 0.2000000 2.300000       ?       ? 
1 1 1  -29    0    1 o 1.100000 3.900000 18.82688   178.7 
1 1 1  -29    0    2 o 4.800000 5.700000 36.49442   180.0 
1 1 1  -29    0    3 o -0.5000000 5.000000 23.09298    -0.7 
1 1 1  -29    0    4 o 2.400000 3.300000 52.65255    -0.1 
1 1 1  -29    0    5 o 14.20000 4.900000 74.76067   179.8 
1 1 1  -29    0    6 o -2.000000 4.600000 56.87677  -179.9 
1 1 1  -29    0    7 o 5.500000 4.500000 51.36374     0.1 
1 1 1  -29    0    8 o 2.200000 3.700000 3.115761    -3.1 
1 1 1  -29    0    9 o 3.400000 5.600000 17.34928  -179.8 
1 1 1  -29    0   10 o 5.200000 4.900000 42.53427  -179.8 
1 1 1  -29    0   11 o 2.500000 7.000000 6.626013   176.2 
1 1 1  -29    0   12 o 5.700000 5.900000 58.98957     0.4 
1 1 1  -29    0   13 f -3.900000 3.600000 2.380073  -172.5 
1 1 1  -29    0   14 o 1.100000 4.400000 42.47419  -180.0 
1 1 1  -29    0   15 o -0.8000000 3.700000 2.322354     7.4 
1 1 1  -29    0   16 f 24.20000 4.700000 102.6310     0.1 
1 1 1  -29    0   17 o 5.700000 4.100000 33.04784  -179.3 
1 1 1  -29    0   18 o 2.500000 4.700000 0.8326887    -6.9 
1 1 1  -29    0   19 o 19.50000 4.200000 103.9586   179.9 
1 1 1  -29    0   20 o -4.900000 2.400000 33.91615     0.5 
1 1 1  -29    0   21 o 2.100000 3.300000 47.90445    -0.3 
1 1 1  -29    0   22 o 6.500000 3.300000 57.74367  -179.3 
1 1 1  -29    0   23 o 0.4000000 3.300000 39.21722   179.7 
1 1 1  -29    0   24 o 2.900000 5.600000 8.916307   176.3 
1 1 1  -29    0   25 o -1.000000 4.900000 53.09129     0.3 
1 1 1  -29    0   26 o 1.500000 4.200000 17.20534  -178.3 
1 1 1  -29    1    1 o 11.20000 3.500000 110.3560    10.1 
1 1 1  -29    1    2 o 5.100000 3.300000 45.21016   101.6 
1 1 1  -29    1    3 o 2.000000 3.000000 33.07045  -120.6 
1 1 1  -29    1    4 o 2.000000 3.500000 18.13037  -126.7 
1 1 1  -29    1    5 o 11.40000 3.100000 64.43191    68.3 
1 1 1  -29    1    6 o 3.400000 3.200000 39.69654  -134.9 
1 1 1  -29    1    7 o 1.700000 3.600000 36.24855   115.4 
1 1 1  -29    1    8 f 12.80000 2.900000 72.67017  -103.8 
1 1 1  -29    1    9 o 2.300000 3.100000 6.097970    21.6 
1 1 1  -29    1   10 o 6.400000 3.600000 73.09299   150.6 
1 1 1  -29    1   11 o 6.100000 2.700000 51.10227  -126.4 
1 1 1  -29    1   12 o 0.000000 2.200000 20.84280   -79.5 
1 1 1  -29    1   13 o 5.400000 2.800000 42.94440   -26.3 
1 1 1  -29    1   14 o 11.50000 3.100000 70.34338   -37.4 
1 1 1  -29    1   15 o 1.600000 2.900000 44.56647    -4.9 
1 1 1  -29    1   16 o 8.400000 3.200000 65.37178  -116.2 
1 1 1  -29    1   17 o 17.20000 3.100000 92.83413    89.6 
1 1 1  -29    1   18 o 3.400000 2.300000 41.52521   156.4 
1 1 1  -29    1   19 o 5.100000 2.700000 44.71964     7.8 
1 1 1  -29    1   20 o 1.800000 2.600000 20.36225  -135.1 
1 1 1  -29    1   21 f 4.200000 2.300000 37.75682  -147.2 
1 1 1  -29    1   22 o -1.500000 2.600000 8.476449   -26.1 
1 1 1  -29    1   23 o 8.600000 2.900000 56.22691   -88.9 
1 1 1  -29    1   24 o 1.400000 2.400000 33.74512    99.7 
1 1 1  -29    1   25 o 0.000000 2.600000 25.71387   -24.6 
1 1 1  -29    1   26 o 4.600000 3.700000 33.43501   -41.2 
1 1 1  -29    2    1 o 6.500000 3.700000 34.65712   159.5 
1 1 1  -29    2    2 o 1.900000 3.200000 13.37660   138.2 
1 1 1  -29    2    3 f 3.400000 3.200000 28.13167   -75.2 
1 1 1  -29    2    4 o 6.500000 3.300000 26.48222   164.2 
1 1 1  -29    2    5 f 27.30000 5.100000 113.9095    88.4 
1 1 1  -29    2    6 o 0.3000000 2.700000 26.84240   -36.0 
1 1 1  -29    2    7 o 5.700000 3.200000 69.25153   -64.0 
1 1 1  -29    2    8 o 6.300000 3.300000 45.44617    11.3 
1 1 1  -29    2    9 o 14.10000 3.200000 84.02267  -176.1 
1 1 1  -29    2   10 o 9.600000 2.800000 102.0201   147.2 
1 1 1  -29    2   11 o 5.600000 3.100000 51.83319   -36.8 
1 1 1  -29    2   12 f 0.5000000 2.800000 46.53205   -32.1 
1 1 1  -29    2   13 o 0.7000000 2.400000 19.37499   -59.5 
1 1 1  -29    2   14 o 5.700000 2.800000 79.19453   -41.1 
1 1 1  -29    2   15 o 9.000000 3.200000 55.43512    86.7 
1 1 1  -29    2   16 o -0.1000000 2.400000 23.67662   168.4 
1 1 1  -29    2   17 f -0.1000000 3.200000 47.42137  -121.7 
1 1 1  -29    2   18 o -0.1000000 3.200000 32.94468    53.1 
1 1 1  -29    2   19 o 4.200000 2.900000 48.65586   125.4 
1 1 1  -29    2   20 o 3.600000 2.800000 42.09138    68.0 
1 1 1  -29    2   21 o 10.30000 3.300000 91.21587  -123.3 
1 1 1  -29    2   22 o 0.6000000 2.300000 7.821486  -125.8 
1 1 1  -29    2   23 o 8.700000 3.000000 53.77166   159.9 
1 1 1  -29    2   24 f 10.00000 2.600000 55.95902  -137.0 
1 1 1  -29    2   25 o 5.700000 2.800000 55.01337   -52.1 
1 1 1  -29    2   26 f -0.8000000 2.100000 21.70424   142.9 
1 1 1  -29    3    1 o 7.700000 3.500000       ?       ? 
1 1 1  -29    3    2 o 7.200000 3.100000 53.35170  -178.2 
1 1 1  -29    3    3 o 5.100000 3.100000 52.38515    89.7 
1 1 1  -29    3    4 o 2.600000 3.400000 34.45080    88.3 
1 1 1  -29    3    5 o 18.80000 3.700000 93.74747   -45.3 
1 1 1  -29    3    6 o 15.00000 3.100000 90.34577   161.7 
1 1 1  -29    3    7 o 4.400000 3.400000 54.60551   -90.1 
1 1 1  -29    3    8 o 22.60000 3.700000 104.2772   149.7 
1 1 1  -29    3    9 o 9.300000 3.800000 56.78541   110.0 
1 1 1  -29    3   10 o 0.3000000 3.600000 27.79361   -14.5 
1 1 1  -29    3   11 o 1.600000 2.800000 47.24306  -130.0 
1 1 1  -29    3   12 o 6.500000 3.200000 50.91504   -60.6 
1 1 1  -29    3   13 o 3.100000 3.000000 40.85225    37.7 
1 1 1  -29    3   14 o 7.100000 2.800000 62.35469    17.7 
1 1 1  -29    3   15 o 9.100000 3.000000 45.92163    54.0 
1 1 1  -29    3   16 o 1.600000 2.400000 22.04113  -105.4 
1 1 1  -29    3   17 o 7.200000 2.400000 54.41306    71.3 
1 1 1  -29    3   18 o 5.700000 3.100000 50.75332  -148.6 
1 1 1  -29    3   19 o 3.200000 2.500000 41.06517    43.1 
1 1 1  -29    3   20 o 6.600000 3.000000 52.14093   172.4 
1 1 1  -29    3   21 o 2.600000 2.700000 47.91567   -19.3 
1 1 1  -29    3   22 o 2.000000 2.700000 60.55466   165.4 
1 1 1  -29    3   23 o 1.100000 2.500000 43.19085  -146.5 
1 1 1  -29    3   24 o 2.200000 2.200000 25.06671   -23.2 
1 1 1  -29    3   25 o -1.300000 1.800000 6.863206    73.5 
1 1 1  -29    3   26 o 2.300000 3.000000       ?       ? 
1 1 1  -29    4    2 o 7.100000 3.000000 64.49506    -9.0 
1 1 1  -29    4    3 o 8.100000 3.700000 73.84368  -108.2 
1 1 1  -29    4    4 o 1.800000 3.300000 30.28612    82.1 
1 1 1  -29    4    5 o 11.90000 3.200000 89.67007   120.0 
1 1 1  -29    4    6 f 1.400000 2.800000 10.87641   -84.9 
1 1 1  -29    4    7 o 8.300000 3.700000 51.40295   -23.3 
1 1 1  -29    4    8 o 6.000000 4.400000 41.52631   -29.6 
1 1 1  -29    4    9 o 8.800000 3.800000 66.57913   163.2 
1 1 1  -29    4   10 o 5.500000 2.400000 35.28222   -43.4 
1 1 1  -29    4   11 o 4.000000 2.500000 49.73051   -98.2 
1 1 1  -29    4   12 o 5.300000 2.200000 56.92032    -8.9 
1 1 1  -29    4   13 o 6.300000 2.400000 48.64527   -70.2 
1 1 1  -29    4   14 o 4.700000 2.800000 46.74824   122.5 
1 1 1  -29    4   15 o 2.600000 2.900000 46.45046   -40.4 
1 1 1  -29    4   16 o 7.100000 2.900000 77.71587    74.1 
1 1 1  -29    4   17 o -0.6000000 3.400000 30.62441    81.0 
1 1 1  -29    4   18 o 1.800000 3.300000 41.32716   -97.8 
1 1 1  -29    4   19 o 4.900000 3.600000 51.55907   133.4 
1 1 1  -29    4   20 o 2.100000 3.000000 55.70871  -178.1 
1 1 1  -29    4   21 o 5.400000 2.200000 66.48517    -7.4 
1 1 1  -29    4   22 o 2.200000 2.500000 50.82756   166.5 
1 1 1  -29    4   23 f 1.000000 2.400000 31.82011   106.5 
1 1 1  -29    4   24 o -1.300000 2.300000 11.58657   -79.6 
1 1 1  -29    4   25 o 2.800000 2.100000 53.70091   128.5 
1 1 1  -29    4   26 o 0.7000000 1.900000       ?       ? 
1 1 1  -29    5    2 f 1.900000 3.000000 33.46498   -90.6 
1 1 1  -29    5    3 o 0.8000000 2.800000 12.84079    33.9 
1 1 1  -29    5    4 o 0.3000000 3.200000 50.76110    17.6 
1 1 1  -29    5    5 o 3.300000 2.900000 43.23861   -35.4 
1 1 1  -29    5    6 o 33.60000 3.400000 133.3660   138.2 
1 1 1  -29    5    7 o 18.10000 4.600000 116.1113   -78.1 
1 1 1  -29    5    8 f 10.20000 4.100000 42.16188   127.8 
1 1 1  -29    5    9 o 2.900000 3.000000 18.95596    24.2 
1 1 1  -29    5   10 o 6.000000 3.400000 33.76839   -60.3 
1 1 1  -29    5   11 o 5.700000 2.300000 44.91022   -82.0 
1 1 1  -29    5   12 o 1.400000 2.400000 35.37432    69.1 
1 1 1  -29    5   13 o 4.800000 2.800000 53.70606   139.7 
1 1 1  -29    5   14 o 2.300000 2.600000 7.440363  -141.0 
1 1 1  -29    5   15 o 20.80000 3.000000 97.19757     1.5 
1 1 1  -29    5   16 o 3.000000 2.900000 31.21974   172.1 
1 1 1  -29    5   17 o 9.000000 2.500000 68.55904    77.1 
1 1 1  -29    5   18 o 8.100000 2.500000 73.66170  -169.1 
1 1 1  -29    5   19 o 9.000000 2.400000 66.52447    33.5 
1 1 1  -29    5   20 o 2.400000 2.500000 42.47758    31.5 
1 1 1  -29    5   21 f -2.400000 2.400000 38.93330   176.4 
1 1 1  -29    5   22 o -1.000000 2.600000 37.58086   -45.8 
1 1 1  -29    5   23 o 3.700000 3.200000 41.92658   160.0 
1 1 1  -29    5   24 o -0.1000000 2.700000 20.81452    87.0 
1 1 1  -29    5   25 o -1.500000 2.100000 11.67362   -69.2 
1 1 1  -29    6    2 o 3.300000 3.100000 41.39192   103.9 
1 1 1  -29    6    3 o 2.300000 2.400000 46.15059  -172.7 
1 1 1  -29    6    4 o 16.00000 3.700000 90.83445     8.4 
1 1 1  -29    6    5 o 11.20000 3.200000 67.68932   147.4 
1 1 1  -29    6    6 o 4.800000 3.100000 58.80599   164.6 
1 1 1  -29    6    7 o 7.800000 4.300000 17.18110   -90.3 
1 1 1  -29    6    8 o 2.000000 2.900000 47.78062   -40.9 
1 1 1  -29    6    9 o 6.500000 2.400000 60.87191    94.1 
1 1 1  -29    6   10 o 16.00000 3.200000 111.9375   -35.4 
1 1 1  -29    6   11 o 22.50000 3.700000 112.4701    -3.9 
1 1 1  -29    6   12 o -1.500000 2.700000 40.60343   178.9 
1 1 1  -29    6   13 o 9.300000 3.200000 64.98988  -102.9 
1 1 1  -29    6   14 o 1.700000 2.800000 6.247313  -167.2 
1 1 1  -29    6   15 o 3.900000 2.900000 47.89506    72.6 
1 1 1  -29    6   16 o 2.900000 2.300000 31.26659  -179.1 
1 1 1  -29    6   17 o 4.100000 2.700000 75.77779   -26.9 
1 1 1  -29    6   18 o 2.000000 2.300000 36.61955   -45.4 
1 1 1  -29    6   19 o 4.500000 2.800000 38.61248   142.8 
1 1 1  -29    6   20 o 5.900000 3.000000 57.38732  -110.1 
1 1 1  -29    6   21 o 2.800000 2.800000 40.68999    -4.5 
1 1 1  -29    6   22 o 2.500000 2.200000 65.60215   102.8 
1 1 1  -29    6   23 o 1.000000 2.500000 12.35192  -164.6 
1 1 1  -29    6   24 o 4.900000 2.200000 33.14521   -47.8 
1 1 1  -29    6   25 o 5.400000 2.500000 71.74072    70.1 
1 1 1  -29    7    2 o 11.40000 3.800000       ?       ? 
1 1 1  -29    7    3 o 1.500000 2.400000 5.753230    50.3 
1 1 1  -29    7    4 o 5.000000 3.900000 70.34342   -64.6 
1 1 1  -29    7    5 o 2.500000 2.500000 32.49056   -22.5 
1 1 1  -29    7    6 o 16.30000 4.100000 79.44077    91.6 
1 1 1  -29    7    7 o 9.000000 3.200000 73.54366  -116.3 
1 1 1  -29    7    8 o 13.40000 3.700000 90.71910  -158.5 
1 1 1  -29    7    9 o 11.70000 3.000000 76.37653   -23.0 
1 1 1  -29    7   10 o 3.600000 2.800000 28.33086    33.1 
1 1 1  -29    7   11 o 0.3000000 2.400000 31.41092   109.5 
1 1 1  -29    7   12 o 14.70000 3.200000 78.89907   166.1 
1 1 1  -29    7   13 o -3.900000 3.000000 31.06521   -81.5 
1 1 1  -29    7   14 o 7.600000 2.600000 69.66021   101.1 
1 1 1  -29    7   15 o -1.100000 2.300000 13.39946    13.2 
1 1 1  -29    7   16 o 1.900000 2.700000 26.33416   -44.1 
1 1 1  -29    7   17 o 3.200000 2.400000 39.21114  -174.3 
1 1 1  -29    7   18 o 2.500000 2.500000 28.06528     7.6 
1 1 1  -29    7   19 o -2.600000 1.900000 17.29441   -56.0 
1 1 1  -29    7   20 o 3.400000 3.000000 8.729132    52.8 
1 1 1  -29    7   21 o 6.700000 2.800000 54.05477   -63.0 
1 1 1  -29    7   22 o 1.100000 2.000000 12.83682   166.6 
1 1 1  -29    7   23 o 1.800000 2.300000 17.63427   108.3 
1 1 1  -29    7   24 o 1.200000 2.500000 11.41936   -23.6 
1 1 1  -29    7   25 o 4.200000 2.500000       ?       ? 
1 1 1  -29    8    3 o 6.100000 3.400000 54.35849   139.8 
1 1 1  -29    8    4 o 1.100000 2.700000 43.83374  -178.8 
1 1 1  -29    8    5 o 10.20000 3.500000 79.84325    -2.3 
1 1 1  -29    8    6 o 13.30000 4.000000 67.81471   162.9 
1 1 1  -29    8    7 o -2.900000 3.300000 32.07487  -172.3 
1 1 1  -29    8    8 o -2.200000 2.900000 11.89087   -58.2 
1 1 1  -29    8    9 o 14.30000 3.400000 92.15631   -68.7 
1 1 1  -29    8   10 f 2.100000 2.600000 31.60406   159.6 
1 1 1  -29    8   11 o 7.200000 2.600000 86.09346   -34.6 
1 1 1  -29    8   12 o 0.6000000 2.600000 25.39728   122.1 
1 1 1  -29    8   13 o -1.800000 2.200000 27.73206   -72.3 
1 1 1  -29    8   14 o 0.8000000 2.800000 19.08305    76.4 
1 1 1  -29    8   15 o 0.6000000 3.900000 20.99636   120.3 
1 1 1  -29    8   16 o 2.000000 2.400000 50.39793  -163.1 
1 1 1  -29    8   17 o 0.9000000 2.700000 36.52384   -46.0 
1 1 1  -29    8   18 o 0.8000000 3.300000 37.88269    94.4 
1 1 1  -29    8   19 f 3.300000 3.500000 50.07307   -42.3 
1 1 1  -29    8   20 o 14.80000 3.400000 95.62509  -145.4 
1 1 1  -29    8   21 o 5.800000 2.400000 55.48336    57.4 
1 1 1  -29    8   22 o 8.900000 2.900000 88.47595  -103.8 
1 1 1  -29    8   23 o 4.900000 2.800000 67.42091    46.9 
1 1 1  -29    8   24 o 2.900000 2.300000 30.94111  -163.6 
1 1 1  -29    9    3 o 2.600000 3.600000 36.50361    75.2 
1 1 1  -29    9    4 o 4.100000 2.700000 15.97211   -84.6 
1 1 1  -29    9    5 o 14.30000 3.600000 96.74493    90.1 
1 1 1  -29    9    6 o 6.500000 3.800000 46.16135   -74.6 
1 1 1  -29    9    7 o 2.600000 3.700000 56.15533  -111.6 
1 1 1  -29    9    8 o 21.20000 3.300000 91.07331  -177.7 
1 1 1  -29    9    9 o -0.9000000 2.500000 21.29028   145.7 
1 1 1  -29    9   10 o 8.400000 2.800000 73.77353    66.8 
1 1 1  -29    9   11 o 3.400000 2.600000 34.41787  -160.9 
1 1 1  -29    9   12 o 1.000000 2.500000 24.25123    91.9 
1 1 1  -29    9   13 o 3.400000 2.500000 43.77390   -94.5 
1 1 1  -29    9   14 o 14.60000 2.600000 66.69331    68.0 
1 1 1  -29    9   15 o 3.600000 2.400000 54.95399  -132.1 
1 1 1  -29    9   16 o -2.400000 2.300000 42.27049    52.1 
1 1 1  -29    9   17 o 9.600000 4.400000 69.54934   124.4 
1 1 1  -29    9   18 o 2.900000 2.200000 27.01468   -80.9 
1 1 1  -29    9   19 o 1.700000 2.100000 37.34982  -118.8 
1 1 1  -29    9   20 o -0.2000000 2.400000 40.43953  -114.0 
1 1 1  -29    9   21 o 3.300000 2.600000 43.32661   164.0 
1 1 1  -29    9   22 o 7.400000 2.800000 72.86063    31.4 
1 1 1  -29    9   23 o 5.200000 2.700000 65.41167   141.2 
1 1 1  -29    9   24 o 0.5000000 2.000000 24.38477   -34.4 
1 1 1  -29   10    4 o 16.90000 3.700000 85.80880   159.2 
1 1 1  -29   10    5 o 4.000000 2.900000 46.92671   -64.1 
1 1 1  -29   10    6 o 15.80000 3.600000 100.9364   128.6 
1 1 1  -29   10    7 o 0.5000000 3.500000 46.75859   130.0 
1 1 1  -29   10    8 o 6.200000 2.700000 66.50636   -90.6 
1 1 1  -29   10    9 o 1.800000 3.400000 52.26862  -130.5 
1 1 1  -29   10   10 o 1.000000 3.300000 27.23017   -14.8 
1 1 1  -29   10   11 o 9.200000 3.200000 92.43784   173.2 
1 1 1  -29   10   12 o 0.9000000 2.400000 37.41955   -21.8 
1 1 1  -29   10   13 o 0.5000000 2.000000 28.26515  -167.7 
1 1 1  -29   10   14 o 4.100000 2.400000 50.51293  -151.0 
1 1 1  -29   10   15 o 13.50000 3.800000 84.87527    71.0 
1 1 1  -29   10   16 o 0.5000000 2.900000 30.77278    89.4 
1 1 1  -29   10   17 o 13.90000 2.700000 74.94928  -173.8 
1 1 1  -29   10   18 o 3.400000 3.800000 58.21827   -30.2 
1 1 1  -29   10   19 o 2.800000 2.600000 37.71559    68.0 
1 1 1  -29   10   20 o -0.2000000 2.300000 3.670325    31.1 
1 1 1  -29   10   21 o 6.100000 2.400000 54.87247   154.3 
1 1 1  -29   10   22 o 4.200000 2.200000 41.85591   -50.7 
1 1 1  -29   10   23 o 4.600000 2.400000 51.66727   137.6 
1 1 1  -29   11    4 o 10.40000 3.100000       ?       ? 
1 1 1  -29   11    5 o 0.9000000 3.000000 12.35195    56.2 
1 1 1  -29   11    6 f 6.600000 3.900000 36.98452   -71.6 
1 1 1  -29   11    7 o 2.000000 3.000000 33.66980   137.5 
1 1 1  -29   11    8 o 4.200000 3.100000 51.19292   -75.5 
1 1 1  -29   11    9 o 4.600000 3.300000 67.81911    31.7 
1 1 1  -29   11   10 o 1.500000 2.400000 35.92048    69.6 
1 1 1  -29   11   11 o 0.5000000 2.400000 34.33590   161.0 
1 1 1  -29   11   12 o 1.400000 2.300000 30.80740  -102.8 
1 1 1  -29   11   13 f -0.4000000 3.100000 43.36011    56.0 
1 1 1  -29   11   14 o 7.100000 3.800000 54.97426    83.1 
1 1 1  -29   11   15 o 8.900000 3.000000 86.75536   -84.2 
1 1 1  -29   11   16 f 2.000000 2.200000 12.69561   162.7 
1 1 1  -29   11   17 o 10.30000 3.000000 83.33340    91.0 
1 1 1  -29   11   18 o 6.200000 2.600000 55.34072   -53.4 
1 1 1  -29   11   19 o -0.2000000 2.000000 3.742793    61.6 
1 1 1  -29   11   20 o 2.400000 3.400000 34.74993    80.8 
1 1 1  -29   11   21 o 2.300000 2.900000 35.90829  -129.4 
1 1 1  -29   11   22 o -0.2000000 2.600000 23.52723   116.6 
1 1 1  -29   11   23 f 0.8000000 3.000000       ?       ? 
1 1 1  -29   12    5 o -1.100000 2.900000 11.81033   174.1 
1 1 1  -29   12    6 o 9.300000 3.400000 75.50064    89.5 
1 1 1  -29   12    7 o 4.000000 2.700000 45.79445  -150.9 
1 1 1  -29   12    8 o 0.7000000 2.400000 11.27392   140.6 
1 1 1  -29   12    9 f -0.4000000 2.400000 42.43519   -10.6 
1 1 1  -29   12   10 o 2.200000 2.500000 30.75228  -147.0 
1 1 1  -29   12   11 o 1.500000 2.800000 47.90641    88.0 
1 1 1  -29   12   12 o 4.300000 4.200000 13.77373  -146.1 
1 1 1  -29   12   13 o 5.800000 2.800000 72.92343    39.1 
1 1 1  -29   12   14 o 11.20000 2.400000 60.18369  -148.3 
1 1 1  -29   12   15 o 1.000000 2.100000 34.47793   -87.9 
1 1 1  -29   12   16 o 4.100000 2.200000 26.80257   144.8 
1 1 1  -29   12   17 o 1.200000 2.300000 32.27285   -10.9 
1 1 1  -29   12   18 o 2.000000 2.700000 22.93053  -131.4 
1 1 1  -29   12   19 o 0.8000000 2.700000 55.47517    82.4 
1 1 1  -29   12   20 f -2.000000 3.000000 14.62186   113.5 
1 1 1  -29   12   21 o 0.3000000 4.900000 38.98169   -19.4 
1 1 1  -29   12   22 o 0.7000000 3.000000 10.09522  -135.9 
1 1 1  -29   13    6 o 6.500000 2.700000 62.42197    55.6 
1 1 1  -29   13    7 o 2.800000 3.200000 13.17020  -102.5 
1 1 1  -29   13    8 o -0.5000000 2.800000 22.14533    27.8 
1 1 1  -29   13    9 o -0.1000000 2.500000 24.51757  -111.7 
1 1 1  -29   13   10 o 5.500000 3.600000 35.34622  -128.6 
1 1 1  -29   13   11 o 4.600000 2.400000 32.02703  -113.7 
1 1 1  -29   13   12 o 4.200000 2.100000 25.93709    56.6 
1 1 1  -29   13   13 o 7.200000 3.000000 72.22266   105.4 
1 1 1  -29   13   14 o 0.8000000 2.000000 18.63592   167.2 
1 1 1  -29   13   15 o 2.500000 2.700000 73.25981   -80.9 
1 1 1  -29   13   16 o 0.9000000 2.500000 44.22778    53.3 
1 1 1  -29   13   17 o 6.800000 3.800000 53.09383    68.4 
1 1 1  -29   13   18 o 0.9000000 2.600000 39.55483   -17.6 
1 1 1  -29   13   19 o 0.7000000 2.300000 18.59132  -126.8 
1 1 1  -29   13   20 o 4.600000 2.800000 50.81486  -145.4 
1 1 1  -29   13   21 o 1.100000 2.500000 16.89173    25.5 
1 1 1  -29   14    7 o 2.000000 2.600000 10.76385   -15.6 
1 1 1  -29   14    8 o -3.000000 3.100000 25.27022    76.9 
1 1 1  -29   14    9 o 0.3000000 3.200000 27.32148   -56.9 
1 1 1  -29   14   10 o -1.800000 2.300000 20.87858   119.6 
1 1 1  -29   14   11 o 5.000000 2.700000 40.59188   -20.2 
1 1 1  -29   14   12 o 3.100000 2.600000 46.79534  -119.9 
1 1 1  -29   14   13 o 3.100000 2.500000 31.21779     4.7 
1 1 1  -29   14   14 o 1.200000 2.800000 23.00694  -119.9 
1 1 1  -29   14   15 o 2.900000 2.200000 48.59270   -53.2 
1 1 1  -29   14   16 o 9.000000 2.700000 75.91322   160.0 
1 1 1  -29   14   17 o 5.800000 2.500000 51.75532    57.1 
1 1 1  -29   14   18 o 2.000000 3.300000 53.70734  -138.6 
1 1 1  -29   14   19 o 2.300000 2.700000 16.76025   161.7 
1 1 1  -29   14   20 o 3.500000 2.400000 14.07284   -31.6 
1 1 1  -29   15    8 o -2.500000 2.900000       ?       ? 
1 1 1  -29   15    9 o 4.600000 2.700000 43.81271  -155.9 
1 1 1  -29   15   10 o 0.3000000 2.700000 7.042442   113.2 
1 1 1  -29   15   11 o 2.900000 2.600000 55.44255  -161.1 
1 1 1  -29   15   12 o 3.700000 2.300000 25.73526   132.5 
1 1 1  -29   15   13 o -0.4000000 2.900000 48.66018   -11.6 
1 1 1  -29   15   14 o 3.800000 2.100000 30.20963    -9.5 
1 1 1  -29   15   15 o -0.4000000 2.900000 19.02923    84.4 
1 1 1  -29   15   16 o -0.2000000 3.400000 28.14502   133.4 
1 1 1  -29   15   17 o 3.500000 3.000000 43.04691   -28.0 
1 1 1  -29   15   18 o -1.300000 2.200000 14.24732   -94.3 
1 1 1  -29   15   19 o 0.4000000 2.300000       ?       ? 
1 1 1  -29   16   10 o 1.300000 2.000000       ?       ? 
1 1 1  -29   16   11 o -2.000000 3.100000 3.255474  -126.6 
1 1 1  -29   16   12 o -5.100000 3.100000 23.03087    22.1 
1 1 1  -29   16   13 o 3.100000 2.100000 55.40092  -169.2 
1 1 1  -29   16   14 o 9.500000 2.800000 73.75894    -0.5 
1 1 1  -29   16   15 o 2.600000 3.700000 28.69980    57.7 
1 1 1  -29   16   16 o 7.800000 3.100000 86.27846   172.4 
1 1 1  -29   16   17 o 1.800000 3.100000       ?       ? 
1 1 1  -28    0    1 o -1.200000 4.900000 31.14537  -178.9 
1 1 1  -28    0    2 o -4.200000 6.600000 37.63178   179.7 
1 1 1  -28    0    3 o -4.000000 5.800000 12.62541     0.6 
1 1 1  -28    0    4 o 5.500000 3.300000 35.79123  -180.0 
1 1 1  -28    0    5 o 9.100000 5.600000 66.98759    -0.0 
1 1 1  -28    0    6 o 13.60000 7.100000 67.36779   179.9 
1 1 1  -28    0    7 o 7.500000 4.000000 54.20074   179.5 
1 1 1  -28    0    8 o 11.60000 5.500000 88.39877    -0.3 
1 1 1  -28    0    9 o -1.300000 3.500000 44.17841    -0.6 
1 1 1  -28    0   10 o 6.900000 3.200000 92.95086   179.7 
1 1 1  -28    0   11 o -0.4000000 4.000000 34.61317  -179.7 
1 1 1  -28    0   12 o 1.500000 2.800000 46.65898  -179.9 
1 1 1  -28    0   13 o 0.1000000 2.900000 18.16885  -177.9 
1 1 1  -28    0   14 o 23.30000 4.700000 114.5983    -0.3 
1 1 1  -28    0   15 o 5.400000 3.300000 12.15147     3.5 
1 1 1  -28    0   16 o 14.90000 3.200000 80.44199     0.3 
1 1 1  -28    0   17 o 4.900000 3.000000 41.69000   179.6 
1 1 1  -28    0   18 o 27.20000 4.900000 117.1868  -179.5 
1 1 1  -28    0   19 o 1.400000 2.600000 61.13282   179.8 
1 1 1  -28    0   20 o 1.000000 3.200000 21.39579     1.6 
1 1 1  -28    0   21 o 1.700000 3.200000 28.75182    -1.0 
1 1 1  -28    0   22 o 8.600000 2.600000 46.19156  -179.5 
1 1 1  -28    0   23 o 7.700000 4.300000 85.55348    -0.2 
1 1 1  -28    0   24 o 3.800000 4.100000 18.49623   179.3 
1 1 1  -28    0   25 o 4.700000 3.000000 57.62709     0.1 
1 1 1  -28    0   26 o 8.000000 3.800000 46.06099    -0.5 
1 1 1  -28    0   27 o 0.6000000 4.200000 20.79941   178.2 
1 1 1  -28    1    1 o 2.200000 3.700000 15.24096   140.4 
1 1 1  -28    1    2 o 20.00000 4.000000 123.7302   -95.6 
1 1 1  -28    1    3 o 0.9000000 2.500000 47.14709   107.5 
1 1 1  -28    1    4 o 22.50000 4.100000 114.4350    47.0 
1 1 1  -28    1    5 o 9.500000 3.100000 64.89323   168.9 
1 1 1  -28    1    6 o -1.400000 3.200000 50.40218   136.0 
1 1 1  -28    1    7 o 4.100000 4.000000 41.73436   -59.6 
1 1 1  -28    1    8 o 9.400000 3.500000 73.91578   -77.7 
1 1 1  -28    1    9 o 1.400000 3.000000 23.85373   104.0 
1 1 1  -28    1   10 o 24.70000 3.200000 122.6662   -97.3 
1 1 1  -28    1   11 o 12.10000 2.500000 76.54610    95.1 
1 1 1  -28    1   12 o 3.300000 2.700000 38.69409   -69.5 
1 1 1  -28    1   13 o 16.70000 3.100000 124.1237   104.9 
1 1 1  -28    1   14 o 4.000000 2.500000 68.16654    95.2 
1 1 1  -28    1   15 o 8.700000 2.400000 75.95673   -91.0 
1 1 1  -28    1   16 o 10.60000 2.600000 68.22320    60.7 
1 1 1  -28    1   17 o -2.300000 2.600000 40.44643    34.8 
1 1 1  -28    1   18 o 2.700000 2.300000 45.77972    80.4 
1 1 1  -28    1   19 o 1.500000 2.700000 10.88820  -125.1 
1 1 1  -28    1   20 o 1.700000 2.000000 30.53276    35.3 
1 1 1  -28    1   21 o 15.10000 2.600000 91.57406   -31.1 
1 1 1  -28    1   22 o 5.600000 2.500000 39.34715   -61.2 
1 1 1  -28    1   23 o 3.400000 2.000000 46.86336   166.9 
1 1 1  -28    1   24 o -0.1000000 2.000000 41.41323  -142.0 
1 1 1  -28    1   25 o 2.400000 2.000000 33.67871    -6.8 
1 1 1  -28    1   26 o 1.800000 2.900000 34.05609    26.8 
1 1 1  -28    1   27 o 4.300000 2.400000 49.50790    93.4 
1 1 1  -28    2    1 o 15.70000 3.000000 80.54108   131.8 
1 1 1  -28    2    2 o -3.200000 3.200000 43.81786    98.9 
1 1 1  -28    2    3 o 21.30000 3.200000 100.1414   -31.7 
1 1 1  -28    2    4 o 6.300000 3.600000 52.02116    60.4 
1 1 1  -28    2    5 o 10.40000 3.000000 87.91302   112.2 
1 1 1  -28    2    6 o 14.10000 5.100000 44.87886  -134.0 
1 1 1  -28    2    7 o 1.900000 3.800000 10.95511   141.8 
1 1 1  -28    2    8 o 14.40000 3.800000 105.4247   -26.2 
1 1 1  -28    2    9 o 2.400000 3.000000 26.95888    40.2 
1 1 1  -28    2   10 o 3.600000 3.100000 92.39050   150.7 
1 1 1  -28    2   11 o 0.5000000 2.200000 27.63541  -126.3 
1 1 1  -28    2   12 o 3.800000 2.800000 77.10983   136.9 
1 1 1  -28    2   13 o 3.000000 2.400000 61.00412   -44.4 
1 1 1  -28    2   14 o 1.700000 2.500000 54.26068    30.0 
1 1 1  -28    2   15 o 4.600000 2.900000 74.63979   -24.6 
1 1 1  -28    2   16 o 1.100000 2.100000 42.90747    85.3 
1 1 1  -28    2   17 o 2.900000 2.300000 36.46045   147.4 
1 1 1  -28    2   18 o 5.900000 2.600000 50.03945  -127.8 
1 1 1  -28    2   19 o 10.30000 2.900000 67.46828   100.5 
1 1 1  -28    2   20 o 13.30000 2.800000 83.51048  -110.1 
1 1 1  -28    2   21 o 2.100000 2.500000 62.76606    89.9 
1 1 1  -28    2   22 o 15.60000 3.100000 84.16734   148.6 
1 1 1  -28    2   23 o 9.200000 2.100000 60.63415    21.9 
1 1 1  -28    2   24 o -2.200000 2.300000 7.186073    26.0 
1 1 1  -28    2   25 o 6.100000 2.700000 67.05086   -54.2 
1 1 1  -28    2   26 o -3.300000 2.500000 20.22194   -37.8 
1 1 1  -28    2   27 o 0.8000000 2.900000 35.58221    81.7 
1 1 1  -28    3    1 o 7.300000 3.000000 53.39336  -119.1 
1 1 1  -28    3    2 o 8.400000 3.300000 55.29889    13.8 
1 1 1  -28    3    3 o 7.900000 3.100000 38.36514   152.0 
1 1 1  -28    3    4 f 18.30000 3.600000 126.4549    37.0 
1 1 1  -28    3    5 o 10.50000 3.500000 93.48705  -168.0 
1 1 1  -28    3    6 o 20.20000 3.800000 89.41805  -118.8 
1 1 1  -28    3    7 o 14.60000 3.500000 65.65573    60.8 
1 1 1  -28    3    8 o 5.100000 3.500000 75.99801   -22.8 
1 1 1  -28    3    9 o 2.800000 2.700000 35.06860    22.0 
1 1 1  -28    3   10 o 4.700000 3.000000 88.06229  -173.2 
1 1 1  -28    3   11 o 0.7000000 2.300000 15.71629   -12.0 
1 1 1  -28    3   12 o 3.200000 2.100000 44.33655   -79.5 
1 1 1  -28    3   13 o 4.200000 2.400000 61.71816   120.3 
1 1 1  -28    3   14 o 18.70000 3.200000 109.2181    30.2 
1 1 1  -28    3   15 o 5.200000 2.500000 72.28841   160.5 
1 1 1  -28    3   16 o 1.600000 2.700000 45.04744   171.9 
1 1 1  -28    3   17 o 6.900000 3.000000 78.47505   -48.2 
1 1 1  -28    3   18 o 1.700000 2.300000 44.40854    56.5 
1 1 1  -28    3   19 o 4.900000 2.600000 49.98370    16.7 
1 1 1  -28    3   20 o 4.200000 2.900000 41.05931   156.9 
1 1 1  -28    3   21 o 11.20000 2.800000 71.06933   -13.8 
1 1 1  -28    3   22 o 3.200000 3.000000 18.22115   159.2 
1 1 1  -28    3   23 o 7.000000 3.200000 35.84872  -129.3 
1 1 1  -28    3   24 f 0.8000000 2.600000 39.75026   -34.6 
1 1 1  -28    3   25 o 11.50000 2.800000 85.62113  -109.3 
1 1 1  -28    3   26 o -0.8000000 1.900000 11.79583   167.6 
1 1 1  -28    3   27 o 4.000000 2.200000 48.72162   -14.2 
1 1 1  -28    4    1 o 8.900000 3.200000 36.41323   -16.1 
1 1 1  -28    4    2 o 2.400000 3.000000 25.45961   -46.1 
1 1 1  -28    4    3 o 2.900000 3.600000 30.55763   -10.1 
1 1 1  -28    4    4 o 12.30000 3.000000 87.42521   173.1 
1 1 1  -28    4    5 f 6.800000 3.000000 42.94545    14.6 
1 1 1  -28    4    6 o 7.100000 3.100000 77.81221  -151.7 
1 1 1  -28    4    7 o 5.200000 2.700000 48.61696    41.1 
1 1 1  -28    4    8 o -1.200000 2.800000 27.69226    24.5 
1 1 1  -28    4    9 o -1.500000 3.000000 5.708464   -16.7 
1 1 1  -28    4   10 o 15.30000 2.800000 83.65367    94.7 
1 1 1  -28    4   11 o 4.900000 2.400000 63.13752   -28.6 
1 1 1  -28    4   12 o 2.700000 3.000000 18.61939    81.7 
1 1 1  -28    4   13 o 3.500000 2.900000 35.68305    57.2 
1 1 1  -28    4   14 o 3.100000 2.300000 47.24925   -62.1 
1 1 1  -28    4   15 o 4.300000 2.300000 40.44543   -62.1 
1 1 1  -28    4   16 o 6.000000 2.700000 67.39146    33.8 
1 1 1  -28    4   17 o 3.200000 2.700000 64.46304  -130.5 
1 1 1  -28    4   18 o 0.000000 2.400000 60.63877   -21.2 
1 1 1  -28    4   19 o 13.40000 2.800000 85.74265   115.5 
1 1 1  -28    4   20 o 4.000000 2.300000 46.98853  -116.1 
1 1 1  -28    4   21 o 1.100000 2.800000 44.22046   137.3 
1 1 1  -28    4   22 o 14.30000 3.100000 66.79971   129.9 
1 1 1  -28    4   23 f -0.4000000 3.400000 54.74588     4.4 
1 1 1  -28    4   24 o 9.900000 2.700000 49.61949   151.8 
1 1 1  -28    4   25 o 3.900000 3.000000 41.89211   -38.9 
1 1 1  -28    4   26 o 2.900000 1.700000 47.32304  -117.7 
1 1 1  -28    4   27 o 3.100000 2.400000 39.09030    -4.4 
1 1 1  -28    5    1 o 2.200000 3.000000 35.20589   -23.2 
1 1 1  -28    5    2 o 9.400000 3.400000 55.27883    24.0 
1 1 1  -28    5    3 o 3.100000 2.800000 58.61522   -11.1 
1 1 1  -28    5    4 f 5.000000 2.700000 77.88455    63.3 
1 1 1  -28    5    5 o 5.100000 4.100000 63.72894   166.1 
1 1 1  -28    5    6 o 8.900000 3.300000 87.97459  -126.9 
1 1 1  -28    5    7 o 15.10000 3.400000 74.57416   -32.5 
1 1 1  -28    5    8 o 2.500000 3.100000 25.75941     0.5 
1 1 1  -28    5    9 o 5.000000 3.400000 87.37328  -148.7 
1 1 1  -28    5   10 o 3.100000 3.200000 34.68502    -7.6 
1 1 1  -28    5   11 o 5.000000 4.200000 50.99311   144.2 
1 1 1  -28    5   12 o -1.600000 2.400000 6.715485  -106.5 
1 1 1  -28    5   13 o 17.40000 3.100000 103.1290   114.1 
1 1 1  -28    5   14 o 2.100000 2.800000 20.35051   122.2 
1 1 1  -28    5   15 o 6.600000 3.000000 44.82992   -85.4 
1 1 1  -28    5   16 o 1.700000 3.100000 33.83921   117.0 
1 1 1  -28    5   17 o 10.30000 3.400000 30.48949    99.8 
1 1 1  -28    5   18 o 4.600000 2.800000 61.45004    60.6 
1 1 1  -28    5   19 o 1.500000 2.500000 19.30790    42.0 
1 1 1  -28    5   20 o 7.900000 3.300000 78.78722  -123.9 
1 1 1  -28    5   21 o 16.30000 3.300000 97.52750    33.4 
1 1 1  -28    5   22 o 3.900000 2.900000 52.58986  -172.1 
1 1 1  -28    5   23 o -0.5000000 2.700000 38.22319    -0.3 
1 1 1  -28    5   24 f 0.1000000 2.200000 26.39254  -155.6 
1 1 1  -28    5   25 o 9.100000 2.600000 55.96348  -144.4 
1 1 1  -28    5   26 o 1.900000 2.200000 33.57487   -72.2 
1 1 1  -28    5   27 o 7.600000 2.300000 46.46886   -21.5 
1 1 1  -28    6    1 o 13.70000 3.100000 102.9625   151.8 
1 1 1  -28    6    2 o 17.30000 4.100000 77.85305   -60.8 
1 1 1  -28    6    3 o 2.600000 2.600000 8.831958   104.8 
1 1 1  -28    6    4 o 6.600000 3.600000 67.89699   125.2 
1 1 1  -28    6    5 o 25.00000 3.700000 115.4445    49.4 
1 1 1  -28    6    6 o 14.50000 3.200000 81.38405  -157.7 
1 1 1  -28    6    7 o 3.300000 3.400000 80.44036   -67.9 
1 1 1  -28    6    8 o 8.900000 3.000000 81.34589    22.8 
1 1 1  -28    6    9 o 8.500000 2.800000 41.72774   144.8 
1 1 1  -28    6   10 o 2.900000 2.200000 96.41496    51.1 
1 1 1  -28    6   11 o 4.400000 2.300000 63.42037    -7.3 
1 1 1  -28    6   12 o -0.1000000 2.300000 27.06599     4.2 
1 1 1  -28    6   13 o 10.00000 2.700000 43.12858  -144.2 
1 1 1  -28    6   14 o 13.30000 2.500000 109.8929   -80.8 
1 1 1  -28    6   15 o -0.3000000 1.800000 16.23324   -73.6 
1 1 1  -28    6   16 o -1.200000 2.200000 29.47921   -23.2 
1 1 1  -28    6   17 o 1.500000 2.600000 16.64061    20.0 
1 1 1  -28    6   18 o 2.500000 2.700000 54.97028   -43.7 
1 1 1  -28    6   19 o 8.800000 3.200000 67.32802   177.7 
1 1 1  -28    6   20 o 4.400000 3.000000 35.77990    -9.6 
1 1 1  -28    6   21 o -1.100000 2.600000 24.04338  -145.3 
1 1 1  -28    6   22 o 1.800000 2.700000 22.75853  -166.6 
1 1 1  -28    6   23 o 8.500000 2.700000 74.68514   110.2 
1 1 1  -28    6   24 o 4.000000 2.700000 64.47589   -48.7 
1 1 1  -28    6   25 o 2.600000 2.600000 20.51259  -173.8 
1 1 1  -28    6   26 o 3.200000 2.000000 43.74052   -52.5 
1 1 1  -28    6   27 o -0.4000000 2.000000       ?       ? 
1 1 1  -28    7    1 o 11.90000 3.600000 73.84878   -23.6 
1 1 1  -28    7    2 o 2.800000 2.900000 47.96662   -66.7 
1 1 1  -28    7    3 o 5.900000 3.400000 57.86953  -161.1 
1 1 1  -28    7    4 o 16.70000 4.200000 83.47088    12.3 
1 1 1  -28    7    5 o 1.800000 3.400000 7.640357  -155.2 
1 1 1  -28    7    6 o 6.400000 3.100000 50.37892   170.8 
1 1 1  -28    7    7 o 17.90000 3.100000 96.33996  -131.8 
1 1 1  -28    7    8 o 3.700000 2.300000 35.06583  -132.9 
1 1 1  -28    7    9 o 5.200000 2.700000 24.79748    54.9 
1 1 1  -28    7   10 o 4.700000 2.300000 48.49106   -97.8 
1 1 1  -28    7   11 o 25.50000 3.600000 115.5358   105.3 
1 1 1  -28    7   12 o 16.40000 3.900000 101.8584  -115.0 
1 1 1  -28    7   13 o 20.80000 3.400000 109.7336    73.8 
1 1 1  -28    7   14 o 4.700000 3.900000 38.62314    37.2 
1 1 1  -28    7   15 o 17.00000 3.400000 84.28776  -129.7 
1 1 1  -28    7   16 o 6.000000 2.700000 60.83696  -108.3 
1 1 1  -28    7   17 o 14.20000 2.800000 102.4446    48.8 
1 1 1  -28    7   18 o -0.5000000 2.300000 22.41475   -90.6 
1 1 1  -28    7   19 o 5.100000 2.500000 76.20898    79.1 
1 1 1  -28    7   20 o 6.400000 2.400000 72.70140   -73.5 
1 1 1  -28    7   21 o 0.000000 2.900000 10.21348   149.8 
1 1 1  -28    7   22 o -0.3000000 2.300000 46.83198  -115.5 
1 1 1  -28    7   23 o 0.8000000 1.800000 19.38953   -59.4 
1 1 1  -28    7   24 o 11.90000 2.800000 84.66365   -41.5 
1 1 1  -28    7   25 o 3.200000 2.400000 48.43136  -137.3 
1 1 1  -28    7   26 o 2.600000 1.800000 22.55642    32.6 
1 1 1  -28    8    1 o 4.600000 3.200000 47.49809    14.2 
1 1 1  -28    8    2 o -0.4000000 2.700000 21.07249   -48.6 
1 1 1  -28    8    3 o 3.400000 3.100000 34.34109   120.3 
1 1 1  -28    8    4 o 14.70000 2.900000 79.74033   -49.3 
1 1 1  -28    8    5 o 5.100000 2.800000 80.41617   100.5 
1 1 1  -28    8    6 o 8.700000 3.000000 60.78666   138.3 
1 1 1  -28    8    7 o 5.200000 2.700000 72.26511   -46.5 
1 1 1  -28    8    8 o 15.50000 3.200000 96.19965   -69.2 
1 1 1  -28    8    9 o 19.40000 3.900000 106.5850    29.6 
1 1 1  -28    8   10 o 0.3000000 3.100000 37.55581   163.6 
1 1 1  -28    8   11 o 1.200000 3.000000 11.72007  -153.4 
1 1 1  -28    8   12 o 0.2000000 2.500000 51.26277   -60.7 
1 1 1  -28    8   13 o 2.100000 2.700000 24.25524    30.9 
1 1 1  -28    8   14 o 17.30000 3.000000 64.26469   177.6 
1 1 1  -28    8   15 o 14.50000 3.800000 94.27342   -75.4 
1 1 1  -28    8   16 o 4.600000 2.000000 48.61003    67.4 
1 1 1  -28    8   17 o 0.4000000 2.500000 30.99368  -119.5 
1 1 1  -28    8   18 o 3.900000 2.500000 38.18311   -33.6 
1 1 1  -28    8   19 o 1.600000 2.900000 44.45689  -178.6 
1 1 1  -28    8   20 o 2.300000 2.500000 23.03844    16.0 
1 1 1  -28    8   21 o 16.20000 3.600000 106.2675   -98.3 
1 1 1  -28    8   22 o -0.6000000 2.200000 42.54789    94.5 
1 1 1  -28    8   23 o 1.700000 2.100000 25.63419  -138.2 
1 1 1  -28    8   24 o -1.200000 2.000000 46.08752  -128.9 
1 1 1  -28    8   25 o 2.000000 2.300000 21.77480    93.9 
1 1 1  -28    8   26 o 1.300000 1.700000 31.08013   -48.6 
1 1 1  -28    9    1 o 0.4000000 3.000000 24.31934     1.4 
1 1 1  -28    9    2 o -0.8000000 2.600000 23.97034   145.7 
1 1 1  -28    9    3 o 6.400000 2.800000 56.73514   178.3 
1 1 1  -28    9    4 o 12.60000 3.800000 48.85191   -15.7 
1 1 1  -28    9    5 o 7.000000 3.800000 58.65730   -17.4 
1 1 1  -28    9    6 o 23.10000 3.400000 113.1647   162.6 
1 1 1  -28    9    7 o 7.900000 2.700000 77.20226   160.6 
1 1 1  -28    9    8 o 1.600000 3.300000 33.63849   -40.3 
1 1 1  -28    9    9 o 4.300000 3.000000 56.54003   143.1 
1 1 1  -28    9   10 o 5.200000 2.400000 66.16478   -90.9 
1 1 1  -28    9   11 o -1.000000 2.100000 16.38790   -43.2 
1 1 1  -28    9   12 o 2.300000 2.400000 19.62548   -49.1 
1 1 1  -28    9   13 o 4.800000 1.700000 49.65057    52.0 
1 1 1  -28    9   14 o 1.400000 2.400000 42.00045    -3.7 
1 1 1  -28    9   15 o 4.900000 2.700000 34.47569  -113.2 
1 1 1  -28    9   16 o 2.300000 2.700000 49.32003   179.9 
1 1 1  -28    9   17 o -3.600000 5.400000 39.34549   -19.2 
1 1 1  -28    9   18 o 11.40000 3.800000 93.56562  -171.2 
1 1 1  -28    9   19 o 6.800000 3.200000 55.80109    91.4 
1 1 1  -28    9   20 o 0.5000000 2.400000 32.50768   -66.3 
1 1 1  -28    9   21 o 6.300000 2.900000 42.83776  -146.0 
1 1 1  -28    9   22 o -0.3000000 2.100000 24.16107   -15.8 
1 1 1  -28    9   23 o -0.4000000 2.900000 7.551340   -78.2 
1 1 1  -28    9   24 o 2.300000 3.100000 45.83103  -124.9 
1 1 1  -28    9   25 o -0.1000000 2.200000 36.27179   -37.7 
1 1 1  -28    9   26 o -0.9000000 2.200000       ?       ? 
1 1 1  -28   10    1 o 1.800000 3.000000 37.88756    -8.5 
1 1 1  -28   10    2 o 2.500000 3.100000 32.39835   -39.6 
1 1 1  -28   10    3 o 3.100000 3.100000 41.41347     6.0 
1 1 1  -28   10    4 o 0.3000000 4.000000 23.92417  -171.1 
1 1 1  -28   10    5 o 49.50000 6.100000 166.5255   176.8 
1 1 1  -28   10    6 o 5.400000 2.600000 43.85752   -56.9 
1 1 1  -28   10    7 o 0.2000000 2.600000 20.19389  -148.5 
1 1 1  -28   10    8 o 6.400000 2.800000 36.44251    86.4 
1 1 1  -28   10    9 o 1.600000 2.100000 36.29683   150.2 
1 1 1  -28   10   10 o 3.900000 2.300000 23.73181   -18.4 
1 1 1  -28   10   11 o 4.700000 2.700000 27.26230   139.1 
1 1 1  -28   10   12 o 3.800000 2.400000 55.96371  -108.8 
1 1 1  -28   10   13 o 8.100000 2.900000 54.65902   -41.8 
1 1 1  -28   10   14 o 10.70000 3.100000 70.51651   142.8 
1 1 1  -28   10   15 o 0.3000000 2.500000 30.95391    11.8 
1 1 1  -28   10   16 o 3.500000 3.900000 45.08091  -170.8 
1 1 1  -28   10   17 o 2.800000 3.300000 29.22270    53.5 
1 1 1  -28   10   18 o 4.600000 2.800000 48.18011    77.6 
1 1 1  -28   10   19 o 0.9000000 3.400000 48.10713  -162.0 
1 1 1  -28   10   20 o 4.700000 3.100000 53.80343    43.1 
1 1 1  -28   10   21 o 2.500000 2.200000 42.01042  -114.5 
1 1 1  -28   10   22 o -1.300000 2.800000 12.52566  -127.4 
1 1 1  -28   10   23 o 10.30000 3.300000 95.12822  -153.1 
1 1 1  -28   10   24 o 2.200000 2.200000 17.01688    34.5 
1 1 1  -28   10   25 o 0.3000000 2.400000 24.30031   129.4 
1 1 1  -28   11    2 o 5.000000 2.700000 45.29462   179.2 
1 1 1  -28   11    3 o 5.100000 2.800000 42.47886    87.7 
1 1 1  -28   11    4 o 4.100000 3.600000 49.38908    17.5 
1 1 1  -28   11    5 o 12.80000 3.000000 98.96715   -57.9 
1 1 1  -28   11    6 o 27.50000 3.600000 119.0751   131.2 
1 1 1  -28   11    7 o 2.900000 2.900000 70.34502    74.9 
1 1 1  -28   11    8 o -0.5000000 2.300000 36.25981  -177.4 
1 1 1  -28   11    9 o 7.200000 2.700000 83.52218    13.7 
1 1 1  -28   11   10 o 2.400000 3.400000 14.51819   179.5 
1 1 1  -28   11   11 o 12.20000 3.000000 79.12157  -138.1 
1 1 1  -28   11   12 o 0.6000000 2.700000 36.63017  -169.8 
1 1 1  -28   11   13 o 2.100000 2.800000 43.47268   -46.0 
1 1 1  -28   11   14 o 12.20000 3.400000 62.95688    59.8 
1 1 1  -28   11   15 o 5.400000 3.000000 65.88741   145.5 
1 1 1  -28   11   16 o 0.3000000 2.600000 14.37409   125.0 
1 1 1  -28   11   17 o 2.800000 2.900000 34.72875    -6.9 
1 1 1  -28   11   18 o 4.800000 2.300000 50.99355   -29.3 
1 1 1  -28   11   19 o -1.700000 2.100000 38.39514   124.3 
1 1 1  -28   11   20 o 4.400000 3.400000 21.15263   144.5 
1 1 1  -28   11   21 o 4.000000 2.900000 38.75184  -173.6 
1 1 1  -28   11   22 o 9.200000 3.000000 52.21973   104.3 
1 1 1  -28   11   23 o -1.100000 2.600000 26.48755  -127.2 
1 1 1  -28   11   24 o 4.300000 2.700000 44.06824    89.4 
1 1 1  -28   11   25 o 0.4000000 2.300000       ?       ? 
1 1 1  -28   12    2 o 0.8000000 3.100000 47.94901    26.3 
1 1 1  -28   12    3 o 4.200000 2.900000 48.27658    -7.3 
1 1 1  -28   12    4 o 20.30000 3.500000 128.2001  -142.9 
1 1 1  -28   12    5 o -1.800000 2.700000 23.20057    54.6 
1 1 1  -28   12    6 f -1.600000 2.700000 41.97098   146.4 
1 1 1  -28   12    7 f 5.000000 2.500000 28.04758   -78.9 
1 1 1  -28   12    8 o 4.500000 2.400000 60.30516    92.4 
1 1 1  -28   12    9 o 3.900000 2.400000 20.95082   129.8 
1 1 1  -28   12   10 o 0.8000000 2.600000 28.35706     1.4 
1 1 1  -28   12   11 o 1.100000 2.600000 26.17992  -176.2 
1 1 1  -28   12   12 o 16.80000 2.700000 81.98125    26.1 
1 1 1  -28   12   13 o 0.7000000 3.200000 30.88682  -164.8 
1 1 1  -28   12   14 o 6.800000 2.700000 54.79618  -113.6 
1 1 1  -28   12   15 o 14.20000 3.000000 101.1003   -17.4 
1 1 1  -28   12   16 o 1.900000 3.200000 40.77847   100.8 
1 1 1  -28   12   17 o 1.300000 2.500000 7.332059    86.5 
1 1 1  -28   12   18 o 1.500000 2.700000 33.35722   149.8 
1 1 1  -28   12   19 o 4.300000 2.400000 52.30349    -5.4 
1 1 1  -28   12   20 o 4.100000 2.400000 42.68296   148.8 
1 1 1  -28   12   21 f 10.90000 2.600000 64.15518    -3.7 
1 1 1  -28   12   22 f 0.3000000 2.600000 24.47804   128.8 
1 1 1  -28   12   23 o 3.500000 2.600000 27.02113   128.4 
1 1 1  -28   12   24 o 1.500000 2.300000 17.76869   -30.9 
1 1 1  -28   13    3 o -0.5000000 3.500000 45.19015   -60.1 
1 1 1  -28   13    4 o 3.500000 3.400000 33.08723   -15.7 
1 1 1  -28   13    5 o 1.900000 2.900000 51.61344  -130.6 
1 1 1  -28   13    6 o 9.400000 3.200000 64.66296   119.3 
1 1 1  -28   13    7 o 6.500000 2.900000 76.94897     2.0 
1 1 1  -28   13    8 o 7.800000 3.700000 80.39880  -177.6 
1 1 1  -28   13    9 o -0.6000000 2.500000 13.31432    76.7 
1 1 1  -28   13   10 o 3.400000 2.400000 22.36512  -141.1 
1 1 1  -28   13   11 o 10.00000 3.600000 59.63767   141.9 
1 1 1  -28   13   12 o 1.100000 2.200000 44.80001   -92.8 
1 1 1  -28   13   13 o 4.700000 3.300000 47.56538   144.6 
1 1 1  -28   13   14 o 4.800000 3.300000 51.84236    26.6 
1 1 1  -28   13   15 o 3.100000 2.600000 71.42746    73.9 
1 1 1  -28   13   16 o 4.400000 3.100000 46.20856   -71.7 
1 1 1  -28   13   17 o 10.30000 2.600000 82.74836    98.8 
1 1 1  -28   13   18 o 6.600000 2.000000 61.66163  -130.9 
1 1 1  -28   13   19 o 2.200000 2.000000 48.86553   -75.5 
1 1 1  -28   13   20 o 1.600000 2.500000 27.62125   -53.0 
1 1 1  -28   13   21 o -0.2000000 2.100000 10.69216    70.9 
1 1 1  -28   13   22 o 0.7000000 2.300000 41.87159   111.2 
1 1 1  -28   13   23 o 3.700000 2.700000 25.67008  -156.8 
1 1 1  -28   14    4 o 14.70000 4.300000 75.33598  -135.9 
1 1 1  -28   14    5 o 2.000000 2.700000 41.67840   -43.7 
1 1 1  -28   14    6 o 0.3000000 3.000000 49.23613    95.5 
1 1 1  -28   14    7 o 5.900000 3.100000 41.30334    67.9 
1 1 1  -28   14    8 o 2.700000 2.700000 36.77419  -175.4 
1 1 1  -28   14    9 o 5.300000 3.000000 44.73736  -109.0 
1 1 1  -28   14   10 o 8.500000 2.400000 75.81786    10.3 
1 1 1  -28   14   11 f 4.500000 2.900000 67.35058   -89.5 
1 1 1  -28   14   12 o 3.000000 2.800000 45.25893    66.7 
1 1 1  -28   14   13 o 6.900000 3.500000 55.99076   -90.0 
1 1 1  -28   14   14 o 1.700000 2.000000 47.00073  -143.4 
1 1 1  -28   14   15 o 7.200000 2.900000 44.21382    38.3 
1 1 1  -28   14   16 o 1.400000 2.200000 17.85055    11.3 
1 1 1  -28   14   17 f 4.500000 2.500000 17.33288  -129.1 
1 1 1  -28   14   18 o 6.000000 2.900000 50.26892   -39.7 
1 1 1  -28   14   19 o 1.000000 2.300000 16.79709  -164.3 
1 1 1  -28   14   20 o 3.700000 2.600000 66.27894   -22.4 
1 1 1  -28   14   21 o 2.300000 2.400000 36.31297   165.1 
1 1 1  -28   14   22 o 0.000000 2.100000 49.32516    75.2 
1 1 1  -28   14   23 o 0.9000000 1.800000       ?       ? 
1 1 1  -28   15    4 o -1.000000 3.000000       ?       ? 
1 1 1  -28   15    5 o 0.6000000 2.600000 29.23134    -8.2 
1 1 1  -28   15    6 o 0.000000 2.600000 35.20136    41.3 
1 1 1  -28   15    7 o 4.100000 3.000000 29.85662    27.1 
1 1 1  -28   15    8 o 12.30000 3.100000 99.99632  -126.9 
1 1 1  -28   15    9 o 1.600000 2.800000 24.62459   116.5 
1 1 1  -28   15   10 o 7.800000 2.900000 66.35452   -47.5 
1 1 1  -28   15   11 o 16.20000 3.200000 78.70036   162.4 
1 1 1  -28   15   12 o -1.500000 2.700000 60.00093    73.2 
1 1 1  -28   15   13 o 8.100000 3.200000 65.00121   -28.1 
1 1 1  -28   15   14 o 5.400000 3.000000 39.16980    67.6 
1 1 1  -28   15   15 o -2.500000 2.900000 35.55523   102.6 
1 1 1  -28   15   16 o 5.700000 2.300000 74.78234  -144.0 
1 1 1  -28   15   17 o 4.900000 2.100000 46.73804  -162.0 
1 1 1  -28   15   18 o 11.50000 2.700000 76.64144   -72.8 
1 1 1  -28   15   19 o 2.200000 2.000000 42.73756  -150.6 
1 1 1  -28   15   20 o 6.600000 2.000000 54.62730    63.2 
1 1 1  -28   15   21 o 1.600000 2.300000 20.48376   146.0 
1 1 1  -28   15   22 o 2.300000 2.300000       ?       ? 
1 1 1  -28   16    5 o 1.500000 3.000000       ?       ? 
1 1 1  -28   16    6 o 0.9000000 3.000000 34.29313   -55.6 
1 1 1  -28   16    7 o 0.8000000 2.800000 35.60979    58.2 
1 1 1  -28   16    8 o 3.800000 2.800000 31.14091   104.1 
1 1 1  -28   16    9 o 7.300000 2.800000 61.88922   -11.5 
1 1 1  -28   16   10 o 4.200000 2.500000 50.87549   131.6 
1 1 1  -28   16   11 o 8.300000 2.900000 82.09605   -22.4 
1 1 1  -28   16   12 o 4.300000 2.200000 46.29375   -28.2 
1 1 1  -28   16   13 o 0.000000 3.400000 29.42750   154.4 
1 1 1  -28   16   14 o 1.700000 2.300000 35.39303    21.9 
1 1 1  -28   16   15 o 2.000000 2.700000 14.09597  -141.2 
1 1 1  -28   16   16 o 4.100000 2.500000 55.31940   -75.7 
1 1 1  -28   16   17 o 0.000000 2.200000 29.86231    61.1 
1 1 1  -28   16   18 o 5.900000 2.100000 54.98178   -47.7 
1 1 1  -28   16   19 o 1.000000 2.300000 43.74312   -12.1 
1 1 1  -28   16   20 o 5.700000 2.500000 72.91819    57.2 
1 1 1  -28   16   21 o 14.00000 2.700000       ?       ? 
1 1 1  -28   17    7 o 9.700000 2.600000 80.91821  -119.6 
1 1 1  -28   17    8 o 4.700000 2.500000 38.72313  -153.8 
1 1 1  -28   17    9 o 1.300000 3.200000 27.71096  -155.6 
1 1 1  -28   17   10 o -1.300000 2.600000 60.48350    77.3 
1 1 1  -28   17   11 o 10.20000 2.900000 83.68270    -5.5 
1 1 1  -28   17   12 o 11.00000 3.300000 75.81924  -173.1 
1 1 1  -28   17   13 o 18.40000 3.900000 81.40395  -126.0 
1 1 1  -28   17   14 o 12.50000 3.000000 72.74627    41.8 
1 1 1  -28   17   15 o 4.800000 2.200000 62.58003   166.8 
1 1 1  -28   17   16 o 6.900000 2.400000 48.02194   -81.9 
1 1 1  -28   17   17 o 3.100000 2.700000 37.20768   143.6 
1 1 1  -28   17   18 o -1.000000 2.200000 14.64221  -154.0 
1 1 1  -28   17   19 o 1.700000 2.000000 18.36869   -70.9 
1 1 1  -28   18    9 o 4.800000 2.800000 47.23037   167.8 
1 1 1  -28   18   10 o 1.000000 2.400000 17.46564   -38.2 
1 1 1  -28   18   11 f 0.2000000 3.200000 46.25362    27.8 
1 1 1  -28   18   12 o 1.000000 2.800000 29.14710    18.2 
1 1 1  -28   18   13 o 4.300000 2.700000 55.91116   -78.3 
1 1 1  -28   18   14 f 5.900000 2.700000 66.53708    11.5 
1 1 1  -28   18   15 o 0.6000000 2.400000 21.40391   -57.7 
1 1 1  -28   18   16 o 3.500000 2.300000 31.67816   154.4 
1 1 1  -28   18   17 f 0.1000000 2.400000 43.58644     0.8 
1 1 1  -28   18   18 o 3.800000 2.500000       ?       ? 
1 1 1  -28   19   12 o 1.500000 2.900000       ?       ? 
1 1 1  -28   19   13 o 2.200000 2.300000       ?       ? 
1 1 1  -28   19   14 o 6.700000 3.200000       ?       ? 
1 1 1  -27    0    1 o -1.000000 3.500000 38.11263  -180.0 
1 1 1  -27    0    2 o 33.10000 5.400000 145.1556    -0.1 
1 1 1  -27    0    4 o 9.500000 7.300000 61.83108  -179.9 
1 1 1  -27    0    5 o 5.900000 5.600000 30.56183  -179.2 
1 1 1  -27    0    6 o 2.400000 4.100000 10.66737   178.6 
1 1 1  -27    0    7 o 12.10000 3.800000 116.0718   179.8 
1 1 1  -27    0    8 o 24.60000 5.300000 127.8343    -0.1 
1 1 1  -27    0    9 o 4.900000 3.300000 45.88020    -0.5 
1 1 1  -27    0   10 o 17.00000 4.600000 153.5883    -0.2 
1 1 1  -27    0   11 o 27.80000 4.800000 99.50188   179.4 
1 1 1  -27    0   12 o 20.60000 5.400000 125.7178     0.1 
1 1 1  -27    0   13 o 3.200000 3.800000 12.06981  -176.4 
1 1 1  -27    0   14 o 6.300000 3.400000 94.25532   180.0 
1 1 1  -27    0   15 o 10.20000 3.200000 90.63520   180.0 
1 1 1  -27    0   16 o 1.500000 2.900000 31.59733  -179.9 
1 1 1  -27    0   17 o 1.500000 2.600000 28.59720    -0.9 
1 1 1  -27    0   18 o 9.600000 3.500000 70.57478     0.3 
1 1 1  -27    0   19 o 9.700000 2.900000 52.17413   179.8 
1 1 1  -27    0   20 o 16.80000 3.900000 110.9416  -179.8 
1 1 1  -27    0   21 o 1.400000 2.200000 36.29165  -179.8 
1 1 1  -27    0   22 o 19.40000 4.200000 92.35707     0.1 
1 1 1  -27    0   23 o 8.000000 3.200000 39.99696   179.7 
1 1 1  -27    0   24 o -1.500000 3.700000 41.97084    -0.3 
1 1 1  -27    0   25 o -1.600000 3.100000 15.91720    -0.5 
1 1 1  -27    0   26 o 4.500000 3.100000 54.67527  -179.9 
1 1 1  -27    0   27 o 2.300000 3.900000 12.69943  -178.1 
1 1 1  -27    0   28 f 5.900000 3.700000 37.88728    -0.7 
1 1 1  -27    1    1 o 6.000000 4.200000 44.63694   -31.2 
1 1 1  -27    1    2 o 2.400000 2.600000 39.62158   -77.8 
1 1 1  -27    1    3 o 2.500000 3.600000 18.92661     6.6 
1 1 1  -27    1    4 f 1.500000 3.400000 39.14758  -126.3 
1 1 1  -27    1    5 o 5.500000 2.900000 12.44326   -78.6 
1 1 1  -27    1    6 o 9.300000 2.900000 99.23694  -100.8 
1 1 1  -27    1    7 o 1.300000 2.700000 43.63030  -124.5 
1 1 1  -27    1    8 f 10.40000 3.100000 115.5543   101.8 
1 1 1  -27    1    9 f 6.400000 2.600000 99.00878    42.7 
1 1 1  -27    1   10 f 4.800000 2.600000 49.31825    29.1 
1 1 1  -27    1   11 o 4.600000 2.500000 61.80750   176.2 
1 1 1  -27    1   12 o 21.80000 3.300000 117.2167  -165.2 
1 1 1  -27    1   13 o 7.300000 2.500000 46.06242    13.0 
1 1 1  -27    1   14 o 15.00000 3.200000 117.0084  -109.0 
1 1 1  -27    1   15 o 10.00000 2.500000 98.24516    44.5 
1 1 1  -27    1   16 o 6.300000 2.100000 100.0219    69.9 
1 1 1  -27    1   17 f 2.800000 2.300000 50.83413  -174.6 
1 1 1  -27    1   18 f 2.200000 2.000000 50.12790    -7.9 
1 1 1  -27    1   19 f 21.80000 3.100000 118.5167  -145.3 
1 1 1  -27    1   20 o 13.90000 2.400000 76.66764   -14.7 
1 1 1  -27    1   21 o 9.400000 2.500000 57.52595    32.0 
1 1 1  -27    1   22 o 15.40000 2.300000 89.61285   -81.4 
1 1 1  -27    1   23 f 15.40000 2.600000 77.75155   171.0 
1 1 1  -27    1   24 o -0.9000000 1.900000 20.57962   -65.1 
1 1 1  -27    1   25 o 2.800000 2.400000 27.37300   -20.4 
1 1 1  -27    1   26 o 2.000000 1.900000 38.10762  -165.6 
1 1 1  -27    1   27 o -0.9000000 2.200000 22.37806   -37.6 
1 1 1  -27    1   28 o -1.300000 2.600000 29.33506   129.9 
1 1 1  -27    2    1 f 2.000000 3.300000 54.82237    -9.6 
1 1 1  -27    2    2 o 11.00000 3.200000 77.17120     3.3 
1 1 1  -27    2    3 o 37.60000 5.000000 158.0336   -37.5 
1 1 1  -27    2    4 o 9.700000 4.200000 106.7128   139.2 
1 1 1  -27    2    5 o 16.00000 3.300000 93.50211   121.6 
1 1 1  -27    2    6 o 7.200000 4.500000 85.95590   -28.1 
1 1 1  -27    2    7 o 13.00000 3.400000 105.9704  -136.1 
1 1 1  -27    2    8 o 60.00000 5.100000 207.2918     4.4 
1 1 1  -27    2    9 o 21.80000 3.400000 100.3088    73.2 
1 1 1  -27    2   10 o 1.900000 2.700000 63.26030    24.1 
1 1 1  -27    2   11 o 28.50000 3.800000 130.8978  -162.7 
1 1 1  -27    2   12 o 8.900000 2.200000 67.44023     9.8 
1 1 1  -27    2   13 o 9.400000 2.700000 70.55347   -73.6 
1 1 1  -27    2   14 o 7.500000 2.700000 49.86858  -150.0 
1 1 1  -27    2   15 o 20.80000 2.400000 116.4462    91.2 
1 1 1  -27    2   16 o 8.500000 2.700000 45.99950  -136.5 
1 1 1  -27    2   17 o 11.30000 2.300000 83.53127   -14.1 
1 1 1  -27    2   18 o -0.3000000 2.300000 52.27019   -85.8 
1 1 1  -27    2   19 o 9.800000 2.400000 49.44221  -178.9 
1 1 1  -27    2   20 o 25.00000 3.100000 107.9621  -139.6 
1 1 1  -27    2   21 o 38.90000 3.600000 155.8089    78.1 
1 1 1  -27    2   22 o -0.3000000 1.600000 18.06765  -169.6 
1 1 1  -27    2   23 o 11.00000 2.600000 62.17515    10.9 
1 1 1  -27    2   24 o 1.900000 1.800000 47.45530   156.8 
1 1 1  -27    2   25 o 2.300000 2.100000 64.08630   -61.6 
1 1 1  -27    2   26 f 3.700000 2.500000 28.64392    70.0 
1 1 1  -27    2   27 o 3.600000 2.800000 27.45887     1.4 
1 1 1  -27    2   28 o -5.300000 3.200000 19.03709  -174.5 
1 1 1  -27    3    1 o 22.90000 4.100000 135.5475   -22.4 
1 1 1  -27    3    2 o 32.90000 3.800000 125.9154  -179.5 
1 1 1  -27    3    3 o 12.70000 3.800000 94.25698    49.9 
1 1 1  -27    3    4 o 2.700000 3.200000 59.64214    80.2 
1 1 1  -27    3    5 o 1.200000 2.800000 44.94786   -93.6 
1 1 1  -27    3    6 o 34.20000 4.400000 118.6500   -79.5 
1 1 1  -27    3    7 o -0.7000000 2.700000 60.25687   -79.0 
1 1 1  -27    3    8 o 1.600000 4.000000 49.97863   108.1 
1 1 1  -27    3    9 o 61.10000 4.400000 193.8671    66.0 
1 1 1  -27    3   10 o 22.90000 2.900000 129.9673  -171.2 
1 1 1  -27    3   11 o 1.100000 2.000000 9.694674  -179.9 
1 1 1  -27    3   12 o 13.20000 3.000000 71.93562  -146.7 
1 1 1  -27    3   13 o 3.300000 2.900000 30.65759    51.5 
1 1 1  -27    3   14 o 15.70000 2.500000 105.5696  -125.3 
1 1 1  -27    3   15 o 11.40000 2.400000 75.25835     5.4 
1 1 1  -27    3   16 o 20.10000 3.000000 115.8208   151.8 
1 1 1  -27    3   17 o 9.700000 2.600000 89.79137   -33.0 
1 1 1  -27    3   18 o 13.20000 2.800000 52.68750    72.2 
1 1 1  -27    3   19 o 17.40000 3.000000 68.68449   176.4 
1 1 1  -27    3   20 o 43.10000 4.300000 133.4230   -58.6 
1 1 1  -27    3   21 o 2.400000 1.900000 26.05679  -173.8 
1 1 1  -27    3   22 o 19.30000 3.000000 83.35352   -83.1 
1 1 1  -27    3   23 o 6.900000 2.700000 33.85193   147.0 
1 1 1  -27    3   24 o 6.600000 2.600000 76.24948  -147.4 
1 1 1  -27    3   25 o 1.100000 2.400000 18.40639   -58.6 
1 1 1  -27    3   26 o 4.200000 2.500000 52.91801  -118.9 
1 1 1  -27    3   27 o 6.500000 6.300000 41.97560    68.8 
1 1 1  -27    3   28 o -0.9000000 2.100000 27.98267   111.4 
1 1 1  -27    4    1 o 1.400000 2.900000 31.72661    85.9 
1 1 1  -27    4    2 o 5.600000 3.000000 47.65739   -97.2 
1 1 1  -27    4    3 f 2.600000 2.500000 62.29094   -63.1 
1 1 1  -27    4    4 o 8.800000 3.400000 64.35646   125.8 
1 1 1  -27    4    5 o 8.500000 3.300000 63.83344  -151.1 
1 1 1  -27    4    6 o 1.200000 2.500000 48.12708   -20.1 
1 1 1  -27    4    7 o 15.40000 3.400000 104.9199   116.1 
1 1 1  -27    4    8 o 33.70000 3.200000 146.2201   -22.2 
1 1 1  -27    4    9 o 53.60000 3.800000 163.2558    74.7 
1 1 1  -27    4   10 o -0.5000000 2.400000 20.80599   132.7 
1 1 1  -27    4   11 f 3.100000 2.400000 16.71883   -59.6 
1 1 1  -27    4   12 o 46.80000 4.200000 169.7100     6.1 
1 1 1  -27    4   13 o 18.50000 2.800000 109.2589  -124.0 
1 1 1  -27    4   14 o -1.200000 2.700000 17.70042   -80.4 
1 1 1  -27    4   15 o 3.700000 2.500000 42.58456    75.8 
1 1 1  -27    4   16 f 8.100000 2.100000 69.91460   -82.6 
1 1 1  -27    4   17 o 1.900000 1.700000 36.75249     6.5 
1 1 1  -27    4   18 o -1.700000 2.100000 31.49395    -7.3 
1 1 1  -27    4   19 o 1.000000 2.500000 55.13245  -175.0 
1 1 1  -27    4   20 o 3.000000 2.000000 39.11909   -91.8 
1 1 1  -27    4   21 o 16.80000 3.100000 70.19766    89.9 
1 1 1  -27    4   22 o 9.700000 2.800000 65.05794  -103.9 
1 1 1  -27    4   23 o 3.000000 2.000000 24.55514    81.1 
1 1 1  -27    4   24 f 2.300000 2.100000 26.82417  -143.8 
1 1 1  -27    4   25 o -1.600000 2.500000 36.70462    28.5 
1 1 1  -27    4   26 o -1.800000 3.600000 40.25597   -28.9 
1 1 1  -27    4   27 o 0.4000000 1.900000 27.94510   130.6 
1 1 1  -27    4   28 o 0.8000000 2.200000 24.42159    -8.2 
1 1 1  -27    5    1 o 8.700000 3.100000 65.81154   -19.7 
1 1 1  -27    5    2 o 13.60000 2.800000 67.13359   147.1 
1 1 1  -27    5    3 o 2.000000 2.300000 44.81708    80.9 
1 1 1  -27    5    4 o 18.50000 3.300000 115.0139   -91.5 
1 1 1  -27    5    5 o 10.30000 3.200000 80.34739    43.9 
1 1 1  -27    5    6 o 9.800000 4.100000 36.21732   -83.4 
1 1 1  -27    5    7 o 22.50000 3.500000 120.4023  -102.8 
1 1 1  -27    5    8 o 17.60000 3.500000 74.80908   154.3 
1 1 1  -27    5    9 o 1.700000 2.700000 43.90929    -3.1 
1 1 1  -27    5   10 o 19.50000 3.100000 126.2948  -170.8 
1 1 1  -27    5   11 o 5.700000 2.700000 82.04299   144.8 
1 1 1  -27    5   12 o 12.70000 2.900000 86.97382   155.6 
1 1 1  -27    5   13 o 0.7000000 2.200000 14.73042  -119.5 
1 1 1  -27    5   14 o -0.2000000 2.000000 61.84925   -88.0 
1 1 1  -27    5   15 o 10.90000 2.500000 64.07439   -39.5 
1 1 1  -27    5   16 o 13.40000 2.300000 105.0571   100.3 
1 1 1  -27    5   17 o 0.9000000 2.200000 18.90242  -140.0 
1 1 1  -27    5   18 o 6.400000 2.300000 38.72871   148.5 
1 1 1  -27    5   19 o 19.00000 3.100000 103.7677   -92.5 
1 1 1  -27    5   20 o 18.90000 3.400000 103.7662    35.6 
1 1 1  -27    5   21 o 5.500000 2.800000 52.09441   156.4 
1 1 1  -27    5   22 o 6.500000 2.300000 66.64499   -53.8 
1 1 1  -27    5   23 o 7.000000 2.500000 58.43229  -151.1 
1 1 1  -27    5   24 o 9.300000 3.300000 50.05859  -170.0 
1 1 1  -27    5   25 o 0.9000000 2.400000 29.72323   152.0 
1 1 1  -27    5   26 o 3.300000 2.400000 40.43441  -114.5 
1 1 1  -27    5   27 o 4.100000 2.000000 53.20718    32.7 
1 1 1  -27    5   28 o 1.300000 1.900000 13.92526  -137.2 
1 1 1  -27    6    1 o 16.20000 3.300000 56.70923  -127.0 
1 1 1  -27    6    2 o -0.2000000 3.100000 39.97107    82.9 
1 1 1  -27    6    3 o 1.400000 2.800000 40.60147   139.8 
1 1 1  -27    6    4 o 29.20000 3.800000 107.0981    31.8 
1 1 1  -27    6    5 o 1.500000 2.300000 55.62972   173.6 
1 1 1  -27    6    6 o 55.10000 5.700000 169.8605   143.6 
1 1 1  -27    6    7 o 26.30000 4.100000 107.5050   -23.6 
1 1 1  -27    6    8 o 2.800000 3.200000 51.29035    53.3 
1 1 1  -27    6    9 o 2.100000 2.700000 40.82325   120.1 
1 1 1  -27    6   10 o 2.400000 2.700000 44.13992   -50.8 
1 1 1  -27    6   11 o 2.600000 2.200000 55.49614    24.4 
1 1 1  -27    6   12 o 12.60000 2.700000 102.4052    -4.4 
1 1 1  -27    6   13 o 25.20000 3.200000 98.87465  -109.0 
1 1 1  -27    6   14 o 7.900000 2.700000 68.33618  -110.0 
1 1 1  -27    6   15 o 12.90000 3.200000 93.18078    70.8 
1 1 1  -27    6   16 o 3.400000 2.700000 50.76783   -52.2 
1 1 1  -27    6   17 o 14.00000 3.100000 95.34322   162.7 
1 1 1  -27    6   18 o 0.2000000 2.500000 40.06764  -144.1 
1 1 1  -27    6   19 o 2.800000 2.600000 53.24328    36.6 
1 1 1  -27    6   20 o 6.400000 2.600000 35.00121    98.4 
1 1 1  -27    6   21 o 2.700000 3.100000 23.72033   130.8 
1 1 1  -27    6   22 o 9.200000 4.500000 73.98554  -136.2 
1 1 1  -27    6   23 o -2.700000 3.700000 11.37757   103.4 
1 1 1  -27    6   24 o 2.000000 2.600000 21.90667   -69.8 
1 1 1  -27    6   25 o 1.000000 2.500000 50.17429   -20.3 
1 1 1  -27    6   26 o -0.2000000 1.900000 23.57238  -166.8 
1 1 1  -27    6   27 o 1.800000 2.100000 26.14425    54.7 
1 1 1  -27    6   28 o 6.100000 2.000000 63.49786    80.0 
1 1 1  -27    7    1 o 2.400000 3.100000 43.76857  -127.9 
1 1 1  -27    7    2 o 4.700000 3.100000 16.88978   136.3 
1 1 1  -27    7    3 o 0.4000000 3.700000 42.92102   -76.2 
1 1 1  -27    7    4 o 40.90000 4.400000 140.6460   -43.2 
1 1 1  -27    7    5 o 27.30000 3.200000 119.2313   119.9 
1 1 1  -27    7    6 o 27.10000 3.300000 134.4400  -136.2 
1 1 1  -27    7    7 o 12.60000 2.800000 86.21150   -47.7 
1 1 1  -27    7    8 o 3.400000 2.300000 56.67500   113.4 
1 1 1  -27    7    9 o -0.1000000 2.300000 28.57150   -51.1 
1 1 1  -27    7   10 o 14.80000 2.900000 89.63056  -109.9 
1 1 1  -27    7   11 o 16.90000 3.200000 89.67300    98.8 
1 1 1  -27    7   12 o 36.60000 3.300000 144.0455   116.4 
1 1 1  -27    7   13 o 3.100000 2.200000 45.80758  -108.9 
1 1 1  -27    7   14 o 3.500000 2.900000 100.6783   -79.5 
1 1 1  -27    7   15 o 4.700000 3.000000 28.44098   -91.2 
1 1 1  -27    7   16 o 6.400000 2.800000 29.40004    80.7 
1 1 1  -27    7   17 o 13.20000 2.200000 84.21648   -87.4 
1 1 1  -27    7   18 o 26.00000 4.500000 116.9880    65.2 
1 1 1  -27    7   19 o 2.100000 3.400000 41.24356   -86.3 
1 1 1  -27    7   20 o 1.700000 3.600000 32.66013    27.0 
1 1 1  -27    7   21 o 4.600000 4.300000 42.39843  -135.1 
1 1 1  -27    7   22 o 4.300000 2.900000 59.65234    52.3 
1 1 1  -27    7   23 o 11.10000 2.600000 85.43949  -114.4 
1 1 1  -27    7   24 o 1.600000 2.600000 34.39326   -24.6 
1 1 1  -27    7   25 o 6.400000 2.200000 74.77979   139.8 
1 1 1  -27    7   26 o 17.00000 2.600000 96.00698   -34.8 
1 1 1  -27    7   27 o 4.700000 2.300000 33.44197   164.7 
1 1 1  -27    7   28 o -0.4000000 1.800000       ?       ? 
1 1 1  -27    8    1 o -0.7000000 2.600000 10.62817     0.3 
1 1 1  -27    8    2 o 6.400000 3.600000 47.60190  -176.9 
1 1 1  -27    8    3 o 33.30000 4.600000 112.8251   -72.2 
1 1 1  -27    8    4 o 11.10000 2.900000 77.02159    26.2 
1 1 1  -27    8    5 o 5.900000 3.000000 84.49956    67.0 
1 1 1  -27    8    6 o 9.100000 2.800000 60.65961  -169.7 
1 1 1  -27    8    7 o -0.9000000 2.300000 13.22327    50.7 
1 1 1  -27    8    8 o 3.300000 2.600000 45.36824   -28.6 
1 1 1  -27    8    9 o 0.4000000 3.200000 19.69738  -146.3 
1 1 1  -27    8   10 o 7.500000 3.200000 65.96098    70.0 
1 1 1  -27    8   11 o 2.700000 2.700000 51.38570   -95.2 
1 1 1  -27    8   12 o 6.300000 2.700000 68.29816   -10.2 
1 1 1  -27    8   13 o 16.20000 3.900000 58.64280  -111.4 
1 1 1  -27    8   14 o 7.500000 3.300000 72.62331   148.2 
1 1 1  -27    8   15 o 2.200000 2.200000 39.82275   -42.3 
1 1 1  -27    8   16 o 2.000000 4.500000 47.61144     2.2 
1 1 1  -27    8   17 o 9.300000 4.000000 63.43644   141.3 
1 1 1  -27    8   18 o 3.800000 3.700000 39.92464   -47.7 
1 1 1  -27    8   19 o 13.40000 2.800000 77.72952   114.4 
1 1 1  -27    8   20 o 5.300000 2.600000 42.12162   130.8 
1 1 1  -27    8   21 o 11.50000 3.600000 65.10897  -155.8 
1 1 1  -27    8   22 o 2.900000 2.500000 40.33234    56.7 
1 1 1  -27    8   23 o 3.500000 2.100000 46.61628  -114.1 
1 1 1  -27    8   24 o 1.500000 2.300000 16.74674   -54.9 
1 1 1  -27    8   25 o 3.600000 3.400000 40.09269    19.8 
1 1 1  -27    8   26 o 4.600000 2.700000 52.45998  -115.8 
1 1 1  -27    8   27 o 6.400000 2.500000 73.93211    35.3 
1 1 1  -27    9    1 o 4.200000 2.800000 43.41962    30.4 
1 1 1  -27    9    2 o 15.50000 3.600000 70.58024  -154.2 
1 1 1  -27    9    3 o -2.100000 3.300000 25.25117   152.4 
1 1 1  -27    9    4 o 2.300000 2.300000 62.19481    82.8 
1 1 1  -27    9    5 o 4.000000 3.000000 59.96893   -99.8 
1 1 1  -27    9    6 o 2.900000 3.200000 19.57750    32.2 
1 1 1  -27    9    7 o 8.500000 3.000000 76.27312  -120.0 
1 1 1  -27    9    8 o 9.400000 3.200000 66.33571   -78.7 
1 1 1  -27    9    9 o 2.500000 3.000000 37.59498    86.8 
1 1 1  -27    9   10 o 0.6000000 2.300000 49.44844   -27.2 
1 1 1  -27    9   11 o 10.30000 3.400000 105.1721    89.0 
1 1 1  -27    9   12 o 4.300000 4.100000 30.42788  -154.1 
1 1 1  -27    9   13 o 8.100000 4.100000 60.02271    12.7 
1 1 1  -27    9   14 o 14.50000 3.700000 75.68253  -158.0 
1 1 1  -27    9   15 o 6.200000 3.700000 67.91827  -106.5 
1 1 1  -27    9   16 o 8.400000 4.100000 56.90952   -16.9 
1 1 1  -27    9   17 o 2.500000 2.100000 23.61141    53.0 
1 1 1  -27    9   18 o 26.00000 4.500000 113.7445    74.0 
1 1 1  -27    9   19 o 4.500000 2.600000 62.04677  -120.2 
1 1 1  -27    9   20 o 2.500000 2.600000 50.17263   176.9 
1 1 1  -27    9   21 o 8.000000 2.600000 48.10268   -58.5 
1 1 1  -27    9   22 o -2.000000 2.000000 15.64291   108.4 
1 1 1  -27    9   23 o -1.500000 2.400000 12.91497     0.3 
1 1 1  -27    9   24 o 1.200000 2.700000 40.70340   -63.7 
1 1 1  -27    9   25 o 4.700000 2.800000 29.99774  -142.0 
1 1 1  -27    9   26 o -0.3000000 1.600000 23.90873   -16.4 
1 1 1  -27    9   27 o 4.700000 2.800000 27.73956    30.4 
1 1 1  -27   10    1 o 0.5000000 2.800000 21.65071   179.3 
1 1 1  -27   10    2 o 16.70000 4.100000 83.82283   107.8 
1 1 1  -27   10    3 o 18.10000 4.000000 107.7369   -89.0 
1 1 1  -27   10    4 o -2.400000 2.800000 10.75353   -78.4 
1 1 1  -27   10    5 o 13.00000 3.200000 76.64034    11.8 
1 1 1  -27   10    6 o 6.900000 2.700000 58.55077   147.4 
1 1 1  -27   10    7 o 0.3000000 2.400000 36.02117  -133.0 
1 1 1  -27   10    8 o 4.100000 2.600000 21.58121   128.8 
1 1 1  -27   10    9 o 0.6000000 2.200000 65.59647  -178.0 
1 1 1  -27   10   10 o 2.900000 2.300000 62.70314   129.7 
1 1 1  -27   10   11 o 15.20000 3.200000 68.46909   124.4 
1 1 1  -27   10   12 o 25.80000 4.300000 126.9152   -69.6 
1 1 1  -27   10   13 o 9.000000 2.800000 38.27234    85.7 
1 1 1  -27   10   14 o 3.000000 3.700000 62.58003   168.8 
1 1 1  -27   10   15 o -0.1000000 2.700000 43.39535  -103.6 
1 1 1  -27   10   16 o 11.10000 3.100000 83.13583    45.8 
1 1 1  -27   10   17 o 5.300000 3.800000 74.35678    90.6 
1 1 1  -27   10   18 o 5.600000 2.400000 52.47415  -158.4 
1 1 1  -27   10   19 o 2.300000 2.700000 50.29585  -157.0 
1 1 1  -27   10   20 o 6.400000 2.500000 65.74010   158.5 
1 1 1  -27   10   21 o -2.200000 2.400000 33.27541    44.8 
1 1 1  -27   10   22 o 1.900000 2.200000 35.99077   126.5 
1 1 1  -27   10   23 o 0.5000000 1.900000 12.98049    93.4 
1 1 1  -27   10   24 o 3.700000 2.300000 35.93560  -161.1 
1 1 1  -27   10   25 o -0.9000000 2.000000 25.63506  -101.2 
1 1 1  -27   10   26 o 2.000000 2.400000 23.08352   -32.3 
1 1 1  -27   11    1 o 28.00000 3.500000 124.2821  -120.9 
1 1 1  -27   11    2 o 8.700000 4.300000 37.58635   169.6 
1 1 1  -27   11    3 o 20.40000 3.200000 114.4692    62.2 
1 1 1  -27   11    4 o 4.500000 3.300000 37.93090   -56.0 
1 1 1  -27   11    5 o 12.00000 2.900000 53.89437   164.8 
1 1 1  -27   11    6 o 17.60000 2.900000 95.33055   -25.2 
1 1 1  -27   11    7 o -3.000000 2.300000 15.77135  -118.2 
1 1 1  -27   11    8 o 6.900000 3.000000 61.31369  -178.6 
1 1 1  -27   11    9 o 13.80000 3.200000 92.19590  -105.8 
1 1 1  -27   11   10 o 3.900000 2.300000 63.23691    52.1 
1 1 1  -27   11   11 o 8.600000 3.300000 91.32178   145.4 
1 1 1  -27   11   12 o 10.20000 3.500000 83.05882   -51.8 
1 1 1  -27   11   13 o 8.700000 2.400000 73.05032  -153.9 
1 1 1  -27   11   14 o 4.300000 2.800000 58.04207   107.5 
1 1 1  -27   11   15 o 4.200000 3.400000 94.88779    70.6 
1 1 1  -27   11   16 o -1.200000 2.100000 35.20473   -90.1 
1 1 1  -27   11   17 o 3.600000 2.400000 38.22039   152.9 
1 1 1  -27   11   18 o 13.80000 2.700000 69.23317    57.6 
1 1 1  -27   11   19 o 1.800000 2.300000 3.924431   100.2 
1 1 1  -27   11   20 o 2.600000 2.200000 31.40819   104.4 
1 1 1  -27   11   21 o 6.200000 2.600000 56.13960    87.1 
1 1 1  -27   11   22 o 1.300000 2.600000 24.28295   -50.0 
1 1 1  -27   11   23 o 10.20000 2.800000 64.25898  -169.0 
1 1 1  -27   11   24 o 0.4000000 2.000000 32.99932   -75.0 
1 1 1  -27   11   25 o 2.900000 2.100000 34.03754   -94.6 
1 1 1  -27   11   26 o 3.500000 2.000000 49.54303    94.5 
1 1 1  -27   12    1 o 3.000000 2.700000 52.94046   118.0 
1 1 1  -27   12    2 o 9.800000 3.500000 52.32104   157.4 
1 1 1  -27   12    3 o -0.1000000 3.000000 20.97321    59.1 
1 1 1  -27   12    4 o -0.6000000 2.700000 24.34524    38.2 
1 1 1  -27   12    5 o 6.800000 2.900000 87.35487   -31.9 
1 1 1  -27   12    6 o 2.100000 2.900000 54.71502  -115.7 
1 1 1  -27   12    7 o 52.90000 5.200000 188.5859   100.3 
1 1 1  -27   12    8 o 5.300000 3.100000 64.63907  -127.3 
1 1 1  -27   12    9 o 13.80000 2.900000 91.76360    49.2 
1 1 1  -27   12   10 o 2.100000 2.000000 63.89941   105.0 
1 1 1  -27   12   11 o 19.70000 3.100000 87.87505   119.7 
1 1 1  -27   12   12 o 7.400000 3.000000 84.18811  -118.3 
1 1 1  -27   12   13 o 35.90000 5.400000 127.1032   -24.9 
1 1 1  -27   12   14 o 16.50000 2.800000 107.5362   130.4 
1 1 1  -27   12   15 o -0.2000000 2.200000 24.99216   -84.6 
1 1 1  -27   12   16 o 4.700000 2.700000 45.80842    21.8 
1 1 1  -27   12   17 o -1.300000 1.800000 13.08077  -170.0 
1 1 1  -27   12   18 o -2.900000 1.900000 19.81362    75.8 
1 1 1  -27   12   19 o 1.700000 2.000000 47.39442    49.0 
1 1 1  -27   12   20 o 7.000000 2.300000 64.81463   107.3 
1 1 1  -27   12   21 o 0.1000000 2.400000 34.05884    59.5 
1 1 1  -27   12   22 o 20.20000 3.100000 96.71766  -176.3 
1 1 1  -27   12   23 o 6.000000 2.400000 48.13264     8.1 
1 1 1  -27   12   24 o 4.200000 2.100000 44.98595  -138.3 
1 1 1  -27   12   25 o -0.1000000 2.300000 29.77360    74.4 
1 1 1  -27   12   26 o -1.000000 2.000000       ?       ? 
1 1 1  -27   13    1 o 16.90000 3.400000 102.4512   -59.5 
1 1 1  -27   13    2 o -2.100000 2.900000 41.18523  -155.3 
1 1 1  -27   13    3 o 8.100000 3.200000 55.11836  -167.8 
1 1 1  -27   13    4 o 0.2000000 2.800000 64.59251   -39.1 
1 1 1  -27   13    5 o 10.90000 2.900000 79.25241     4.2 
1 1 1  -27   13    6 o 5.100000 2.400000 45.41133  -104.0 
1 1 1  -27   13    7 o 9.800000 2.500000 77.03993   172.4 
1 1 1  -27   13    8 o 3.800000 2.200000 44.13972     6.0 
1 1 1  -27   13    9 o 16.60000 3.000000 82.97530   -73.2 
1 1 1  -27   13   10 o 14.80000 3.300000 82.01792   125.3 
1 1 1  -27   13   11 o 17.20000 3.500000 41.06448   -33.1 
1 1 1  -27   13   12 o 7.900000 3.500000 91.95881   147.9 
1 1 1  -27   13   13 o 5.000000 2.500000 48.88620  -158.0 
1 1 1  -27   13   14 o 4.000000 2.900000 37.59990   -10.4 
1 1 1  -27   13   15 o 3.300000 2.800000 29.22329    59.7 
1 1 1  -27   13   16 o 3.400000 2.400000 71.93549   -71.4 
1 1 1  -27   13   17 o 2.500000 2.000000 34.59441    86.3 
1 1 1  -27   13   18 o 5.000000 2.200000 43.83222   137.5 
1 1 1  -27   13   19 o 6.800000 2.600000 55.12029    66.4 
1 1 1  -27   13   20 o 0.000000 2.000000 12.89513   -26.9 
1 1 1  -27   13   21 o 14.60000 2.500000 99.30086    67.6 
1 1 1  -27   13   22 o 10.30000 2.600000 98.26156  -105.0 
1 1 1  -27   13   23 o 2.700000 2.200000 42.79036   157.4 
1 1 1  -27   13   24 o 2.300000 2.000000 30.70636  -101.2 
1 1 1  -27   13   25 o 1.400000 2.000000 23.48402   112.2 
1 1 1  -27   14    1 o 4.400000 3.000000 8.657387   -32.7 
1 1 1  -27   14    2 f 5.800000 2.900000 89.69672   156.9 
1 1 1  -27   14    3 o 2.700000 2.500000 52.33635  -147.7 
1 1 1  -27   14    4 o 6.100000 2.700000 50.04416    68.7 
1 1 1  -27   14    5 o 2.400000 3.200000 31.65811    10.3 
1 1 1  -27   14    6 o 2.400000 2.800000 54.18948   -73.6 
1 1 1  -27   14    7 o 20.50000 3.500000 125.4450   126.2 
1 1 1  -27   14    8 o 10.60000 3.200000 82.43995     2.9 
1 1 1  -27   14    9 o 1.300000 2.600000 42.85724   163.5 
1 1 1  -27   14   10 o -0.4000000 4.500000 14.36935   -29.7 
1 1 1  -27   14   11 o 5.800000 2.800000 43.17092    73.6 
1 1 1  -27   14   12 o 6.700000 2.600000 23.00633   138.2 
1 1 1  -27   14   13 o 7.400000 2.400000 37.99189  -148.5 
1 1 1  -27   14   14 o -1.200000 1.900000 25.08450   121.5 
1 1 1  -27   14   15 o -0.2000000 2.000000 11.94014  -114.6 
1 1 1  -27   14   16 o 22.70000 3.200000 124.6966    -6.1 
1 1 1  -27   14   17 o 12.80000 2.800000 90.22346   114.1 
1 1 1  -27   14   18 o 3.200000 2.400000 29.35157  -134.0 
1 1 1  -27   14   19 o 4.200000 2.100000 65.01233   -99.4 
1 1 1  -27   14   20 o 16.60000 3.000000 104.3518    71.0 
1 1 1  -27   14   21 o 1.800000 1.800000 47.98624   -39.7 
1 1 1  -27   14   22 o -1.300000 2.000000 34.42192  -121.3 
1 1 1  -27   14   23 o 6.200000 2.400000 60.84813   -71.7 
1 1 1  -27   14   24 o 0.7000000 2.300000 33.85606   -15.7 
1 1 1  -27   15    2 o 12.50000 3.100000 61.81024  -129.2 
1 1 1  -27   15    3 o 17.90000 4.100000 95.80094     7.9 
1 1 1  -27   15    4 o 5.300000 3.000000 62.45067   127.9 
1 1 1  -27   15    5 o 2.000000 2.300000 46.51948   -85.1 
1 1 1  -27   15    6 o 4.100000 3.000000 65.35992    21.1 
1 1 1  -27   15    7 o 8.300000 2.900000 45.36267  -162.2 
1 1 1  -27   15    8 o -0.2000000 3.000000 13.28419   -29.6 
1 1 1  -27   15    9 o 0.6000000 2.600000 28.65073    33.7 
1 1 1  -27   15   10 o 4.800000 2.900000 45.76427  -138.4 
1 1 1  -27   15   11 o -0.9000000 2.900000 16.31135    82.1 
1 1 1  -27   15   12 o 2.300000 2.200000 22.97356   167.1 
1 1 1  -27   15   13 o 18.30000 3.100000 115.3517  -110.4 
1 1 1  -27   15   14 o 1.500000 2.200000 23.93523  -114.4 
1 1 1  -27   15   15 o -0.8000000 2.400000 28.39383  -130.3 
1 1 1  -27   15   16 o -0.4000000 2.300000 31.08634    42.8 
1 1 1  -27   15   17 o 7.600000 2.400000 51.07298  -120.0 
1 1 1  -27   15   18 o 18.60000 3.000000 86.09632   108.9 
1 1 1  -27   15   19 o 3.000000 2.100000 30.66766     0.7 
1 1 1  -27   15   20 o -1.200000 2.100000 36.17570    97.7 
1 1 1  -27   15   21 o 14.80000 2.400000 112.3399  -108.4 
1 1 1  -27   15   22 o 3.400000 1.900000 31.46025   109.0 
1 1 1  -27   15   23 o 7.600000 2.200000 56.29366    57.2 
1 1 1  -27   15   24 o 0.8000000 2.000000       ?       ? 
1 1 1  -27   16    2 o -2.400000 2.800000       ?       ? 
1 1 1  -27   16    3 o -1.000000 2.500000 34.99303    -0.6 
1 1 1  -27   16    4 o 3.300000 2.500000 44.39646    92.1 
1 1 1  -27   16    5 f 3.500000 2.900000 33.67728   -47.8 
1 1 1  -27   16    6 o 7.000000 3.200000 58.83978    75.3 
1 1 1  -27   16    7 o 4.100000 2.500000 49.69647  -112.0 
1 1 1  -27   16    8 o 4.000000 2.900000 27.90812    80.2 
1 1 1  -27   16    9 o 2.100000 2.600000 27.62925    50.4 
1 1 1  -27   16   10 o 5.400000 2.800000 33.81278   172.5 
1 1 1  -27   16   11 o 1.300000 2.300000 39.55543    44.4 
1 1 1  -27   16   12 o 5.500000 2.200000 57.10818    78.7 
1 1 1  -27   16   13 o 1.400000 2.500000 18.88624  -154.3 
1 1 1  -27   16   14 o 5.300000 2.700000 40.66156   126.6 
1 1 1  -27   16   15 o 7.000000 2.600000 58.81525    -3.5 
1 1 1  -27   16   16 o -0.5000000 2.200000 57.62342   123.0 
1 1 1  -27   16   17 o -0.3000000 1.700000 22.64317   -98.6 
1 1 1  -27   16   18 o 3.900000 2.400000 39.43200    28.2 
1 1 1  -27   16   19 o -0.9000000 2.200000 16.57379   -20.2 
1 1 1  -27   16   20 o 9.100000 2.600000 64.47097  -144.4 
1 1 1  -27   16   21 o 0.9000000 2.200000 27.27425    47.9 
1 1 1  -27   16   22 f 7.500000 2.300000 58.79934    42.4 
1 1 1  -27   16   23 o 11.40000 2.400000 99.14460  -118.7 
1 1 1  -27   17    3 o 9.200000 3.800000       ?       ? 
1 1 1  -27   17    4 o 8.500000 4.200000 56.15058    -8.2 
1 1 1  -27   17    5 o 22.10000 3.800000 93.91908  -125.7 
1 1 1  -27   17    6 o 10.40000 2.800000 81.55149    11.2 
1 1 1  -27   17    7 o 1.700000 3.000000 35.74265   146.2 
1 1 1  -27   17    8 o 2.800000 2.300000 40.41193   -94.7 
1 1 1  -27   17    9 o 4.000000 2.500000 28.65787    37.5 
1 1 1  -27   17   10 o 14.80000 3.000000 74.39301  -123.3 
1 1 1  -27   17   11 o -1.000000 3.100000 29.73464   -72.3 
1 1 1  -27   17   12 o 6.500000 2.400000 49.30602   168.1 
1 1 1  -27   17   13 o 2.000000 2.300000 24.66945    33.6 
1 1 1  -27   17   14 o 4.500000 2.000000 63.59298  -138.7 
1 1 1  -27   17   15 o 1.700000 1.900000 15.65207   107.4 
1 1 1  -27   17   16 o 1.700000 2.100000 38.70664  -132.9 
1 1 1  -27   17   17 o 7.000000 2.300000 60.73585  -166.1 
1 1 1  -27   17   18 o -2.200000 2.300000 24.83644    69.8 
1 1 1  -27   17   19 o 6.300000 2.400000 71.89034    42.3 
1 1 1  -27   17   20 o -1.900000 2.100000 19.71083   -59.1 
1 1 1  -27   17   21 o 3.800000 2.100000 29.58014   -53.1 
1 1 1  -27   17   22 o 7.600000 2.600000 64.08842   127.0 
1 1 1  -27   18    4 o 2.500000 2.900000       ?       ? 
1 1 1  -27   18    5 o 3.200000 3.000000 18.20695   130.2 
1 1 1  -27   18    6 o 3.900000 2.000000 32.75838    75.2 
1 1 1  -27   18    7 o 5.600000 2.600000 85.88905   -45.5 
1 1 1  -27   18    8 o 3.500000 2.700000 45.83844   146.3 
1 1 1  -27   18    9 o 3.100000 2.400000 27.30243    13.3 
1 1 1  -27   18   10 o 10.00000 3.600000 77.21083  -153.8 
1 1 1  -27   18   11 o 8.900000 2.800000 64.61670   114.1 
1 1 1  -27   18   12 o 6.300000 2.300000 57.79648    44.7 
1 1 1  -27   18   13 o 3.800000 2.200000 38.79303   -70.8 
1 1 1  -27   18   14 o 23.30000 2.900000 98.75106   108.2 
1 1 1  -27   18   15 o 4.100000 2.200000 59.95335   -40.7 
1 1 1  -27   18   16 o 6.400000 2.200000 90.62077    33.0 
1 1 1  -27   18   17 o 3.200000 2.400000 23.79287   -64.6 
1 1 1  -27   18   18 o 1.200000 2.200000 58.75922  -112.9 
1 1 1  -27   18   19 o 8.000000 2.300000 58.26926   120.9 
1 1 1  -27   18   20 o 4.000000 2.300000 38.08524  -108.8 
1 1 1  -27   18   21 o 2.100000 2.300000       ?       ? 
1 1 1  -27   19    6 o 2.700000 2.900000 12.50802     7.2 
1 1 1  -27   19    7 o 10.60000 2.600000 51.55191    95.8 
1 1 1  -27   19    8 o 2.400000 2.800000 20.30772   113.0 
1 1 1  -27   19    9 o 4.000000 3.300000 51.21444   -84.8 
1 1 1  -27   19   10 o -0.2000000 3.500000 31.86830  -118.6 
1 1 1  -27   19   11 o 2.100000 2.400000 37.12548  -168.9 
1 1 1  -27   19   12 o 4.900000 2.500000 48.45797   159.6 
1 1 1  -27   19   13 o 1.500000 2.400000 72.11170   -51.0 
1 1 1  -27   19   14 o 0.4000000 2.400000 51.22823   139.1 
1 1 1  -27   19   15 o 1.400000 1.900000 14.10744   105.4 
1 1 1  -27   19   16 o 5.300000 2.000000 48.71065   161.6 
1 1 1  -27   19   17 o 0.7000000 2.200000 9.687728   108.3 
1 1 1  -27   19   18 o 6.300000 2.500000 67.72334    35.5 
1 1 1  -27   19   19 o 4.000000 2.300000 45.99245    32.1 
1 1 1  -27   20    8 o -1.100000 2.100000 16.17324   121.0 
1 1 1  -27   20    9 o 11.50000 3.900000 74.88737   151.9 
1 1 1  -27   20   10 o 0.3000000 2.600000 9.217478    47.6 
1 1 1  -27   20   11 o 0.9000000 2.500000 21.75233   146.1 
1 1 1  -27   20   12 o 5.800000 2.500000 18.14177   -20.9 
1 1 1  -27   20   13 o -0.3000000 2.600000 13.72515   146.2 
1 1 1  -27   20   14 o 6.900000 2.000000 75.20983   102.0 
1 1 1  -27   20   15 o 2.400000 1.700000 27.48843   -26.7 
1 1 1  -27   20   16 o -0.4000000 2.000000 19.58419    59.6 
1 1 1  -27   20   17 o 7.300000 2.800000 53.64813   -37.5 
1 1 1  -27   20   18 o 0.2000000 2.200000       ?       ? 
1 1 1  -27   21   11 o 1.100000 2.100000       ?       ? 
1 1 1  -27   21   12 o 1.900000 2.500000       ?       ? 
1 1 1  -27   21   13 o -1.300000 2.300000       ?       ? 
1 1 1  -27   21   14 o 0.000000 2.100000       ?       ? 
1 1 1  -26    0    1 o 32.50000 8.200000 70.30989  -179.9 
1 1 1  -26    0    2 o -4.600000 3.700000 5.336276   178.1 
1 1 1  -26    0    3 o 5.500000 4.500000 46.02946   179.5 
1 1 1  -26    0    4 o -4.300000 5.200000 20.85477     0.3 
1 1 1  -26    0    5 o 0.2000000 3.700000 54.22263   179.9 
1 1 1  -26    0    6 o -0.3000000 3.600000 28.33330     0.5 
1 1 1  -26    0    7 o 53.20000 6.000000 199.6271    -0.0 
1 1 1  -26    0    8 o 8.500000 3.800000 42.48824  -179.3 
1 1 1  -26    0    9 o 0.6000000 2.700000 22.98810     0.5 
1 1 1  -26    0   10 o 0.5000000 3.300000 62.52530  -180.0 
1 1 1  -26    0   11 o -0.6000000 3.200000 6.483483  -178.5 
1 1 1  -26    0   12 o 10.20000 3.200000 92.76290     0.1 
1 1 1  -26    0   13 o 12.30000 3.300000 93.57069   179.8 
1 1 1  -26    0   14 o 7.500000 3.900000 34.34519     0.9 
1 1 1  -26    0   15 o 6.500000 2.900000 56.95544  -179.9 
1 1 1  -26    0   16 o 37.20000 5.500000 96.94613   179.9 
1 1 1  -26    0   17 o 8.800000 2.800000 47.01448     0.3 
1 1 1  -26    0   18 o -2.900000 3.100000 23.86310  -178.2 
1 1 1  -26    0   19 o 0.9000000 2.700000 1.589598  -166.4 
1 1 1  -26    0   20 o 43.00000 5.000000 131.9956  -180.0 
1 1 1  -26    0   21 o 2.500000 2.900000 107.6902   179.7 
1 1 1  -26    0   22 o -0.9000000 1.900000 22.59774    -0.1 
1 1 1  -26    0   23 o 11.20000 3.000000 55.34412    -0.5 
1 1 1  -26    0   24 o 11.20000 3.000000 95.25051   179.7 
1 1 1  -26    0   25 o 6.700000 3.700000 31.54595   179.4 
1 1 1  -26    0   26 o 1.800000 3.300000 52.75027     0.0 
1 1 1  -26    0   27 o 22.30000 3.700000 100.8894    -0.2 
1 1 1  -26    0   28 o 1.800000 3.400000 33.39381    -0.3 
1 1 1  -26    0   29 o -1.600000 3.100000 35.32473  -179.8 
1 1 1  -26    1    1 o 11.30000 3.300000 77.35232  -102.7 
1 1 1  -26    1    2 o 13.30000 7.800000 47.50707  -126.0 
1 1 1  -26    1    3 o 53.40000 4.800000 213.3163    83.9 
1 1 1  -26    1    4 o 61.60000 4.700000 195.9438   -90.9 
1 1 1  -26    1    5 o 23.50000 3.900000 119.3604   149.8 
1 1 1  -26    1    6 o 15.00000 2.900000 102.0114    40.7 
1 1 1  -26    1    7 o 44.00000 3.700000 152.4426   -99.1 
1 1 1  -26    1    8 o 40.80000 4.300000 155.1327   114.1 
1 1 1  -26    1    9 o 7.500000 2.100000 11.65199   109.2 
1 1 1  -26    1   10 o 30.60000 3.300000 118.9866    89.2 
1 1 1  -26    1   11 o 2.900000 1.800000 28.52400  -100.1 
1 1 1  -26    1   12 o 10.90000 2.200000 69.77973  -100.5 
1 1 1  -26    1   13 o 7.000000 2.200000 70.88676    25.4 
1 1 1  -26    1   14 o 58.00000 3.800000 195.7452    76.5 
1 1 1  -26    1   15 o 40.40000 4.100000 170.4653  -159.3 
1 1 1  -26    1   16 o 24.30000 3.300000 122.7120   -55.5 
1 1 1  -26    1   17 o 25.40000 2.800000 103.2290  -140.3 
1 1 1  -26    1   18 o 3.900000 2.100000 22.26138    61.0 
1 1 1  -26    1   19 o 6.900000 2.300000 88.20440    99.4 
1 1 1  -26    1   20 o 13.20000 2.500000 82.75525   -26.7 
1 1 1  -26    1   21 o 5.300000 2.000000 39.88412   -16.9 
1 1 1  -26    1   22 o 3.600000 2.000000 59.37691   -69.1 
1 1 1  -26    1   23 o 10.40000 2.600000 51.37723  -157.1 
1 1 1  -26    1   24 o 2.500000 2.300000 39.98958   -65.8 
1 1 1  -26    1   25 o 5.200000 2.200000 58.32398    17.7 
1 1 1  -26    1   26 o 6.600000 2.100000 77.90279  -118.0 
1 1 1  -26    1   27 o 1.500000 1.800000 10.64055   145.6 
1 1 1  -26    1   28 o 0.7000000 2.100000 35.62502    65.8 
1 1 1  -26    1   29 o 7.100000 2.800000 51.81007   138.5 
1 1 1  -26    2    1 o 51.40000 5.400000 146.3732   121.3 
1 1 1  -26    2    2 o 7.500000 4.900000 83.48970   -11.3 
1 1 1  -26    2    3 o 0.8000000 3.000000 23.48697   143.9 
1 1 1  -26    2    4 o 7.300000 3.000000 65.51653   121.0 
1 1 1  -26    2    5 o 17.40000 3.200000 75.83082    62.8 
1 1 1  -26    2    6 o 23.60000 3.300000 128.4151   -76.1 
1 1 1  -26    2    7 o 32.50000 5.500000 139.3001    44.4 
1 1 1  -26    2    8 f -1.500000 2.600000 19.53446   162.5 
1 1 1  -26    2    9 f 5.000000 2.800000 66.40343    84.4 
1 1 1  -26    2   10 o 16.40000 2.800000 114.4323  -104.1 
1 1 1  -26    2   11 o 0.6000000 2.100000 60.30413   159.3 
1 1 1  -26    2   12 o 3.600000 2.100000 27.61162  -126.7 
1 1 1  -26    2   13 o 13.30000 2.300000 120.5301   166.0 
1 1 1  -26    2   14 o 29.30000 3.000000 125.3195    -2.0 
1 1 1  -26    2   15 o 2.500000 2.400000 9.341198    96.5 
1 1 1  -26    2   16 o 23.80000 3.400000 120.5603   164.9 
1 1 1  -26    2   17 f 2.900000 2.200000 71.75456     9.7 
1 1 1  -26    2   18 f 6.000000 1.900000 62.98832  -177.6 
1 1 1  -26    2   19 o 13.60000 2.500000 92.66794  -148.7 
1 1 1  -26    2   20 o 4.000000 2.100000 48.02301    18.8 
1 1 1  -26    2   21 o 15.10000 2.700000 90.39776  -112.3 
1 1 1  -26    2   22 o 3.300000 2.600000 43.00542    50.3 
1 1 1  -26    2   23 o 0.2000000 1.700000 14.91044  -156.3 
1 1 1  -26    2   24 o 1.900000 2.200000 48.46370  -131.2 
1 1 1  -26    2   25 o 15.40000 2.400000 74.78973   103.0 
1 1 1  -26    2   26 o 7.600000 2.000000 80.50014   -29.2 
1 1 1  -26    2   27 f 1.600000 1.800000 13.96344   -42.8 
1 1 1  -26    2   28 o -0.4000000 2.400000 13.10076   -90.0 
1 1 1  -26    2   29 o 1.600000 3.600000 9.910831    47.8 
1 1 1  -26    3    1 o 29.40000 3.900000 110.5557   178.1 
1 1 1  -26    3    2 o 2.900000 4.300000 69.48293   -99.2 
1 1 1  -26    3    3 f 6.800000 3.100000 73.68888    22.5 
1 1 1  -26    3    4 o 16.30000 3.400000 105.6383   -29.2 
1 1 1  -26    3    5 o -1.400000 2.900000 100.5371  -141.4 
1 1 1  -26    3    6 o 15.20000 2.900000 91.36314   125.3 
1 1 1  -26    3    7 o 3.000000 2.500000 28.06099   -69.4 
1 1 1  -26    3    8 o 76.90000 4.800000 196.7240    29.3 
1 1 1  -26    3    9 o 55.20000 5.500000 192.9640  -151.7 
1 1 1  -26    3   10 o 18.50000 3.100000 130.7683   142.4 
1 1 1  -26    3   11 o -0.7000000 2.500000 29.34925   144.3 
1 1 1  -26    3   12 o 21.40000 2.600000 130.3884    76.9 
1 1 1  -26    3   13 o 38.00000 3.100000 136.8898   -84.1 
1 1 1  -26    3   14 o 14.30000 3.200000 68.80489   -75.2 
1 1 1  -26    3   15 o 30.60000 3.400000 128.1669   128.7 
1 1 1  -26    3   16 o 1.800000 2.600000 32.37810   -81.7 
1 1 1  -26    3   17 o 1.100000 2.500000 18.94439  -129.1 
1 1 1  -26    3   18 o 11.20000 2.700000 106.2288   113.7 
1 1 1  -26    3   19 o 7.000000 3.300000 72.71715  -132.4 
1 1 1  -26    3   20 o 7.800000 2.600000 80.57312   -44.7 
1 1 1  -26    3   21 o 2.000000 2.900000 36.43753   -14.2 
1 1 1  -26    3   22 o 20.70000 2.800000 131.4954   -71.3 
1 1 1  -26    3   23 f 19.90000 2.400000 104.2873    74.5 
1 1 1  -26    3   24 o 10.90000 2.800000 77.54440   -97.2 
1 1 1  -26    3   25 o 2.100000 2.100000 29.34788   -78.6 
1 1 1  -26    3   26 o 0.5000000 1.900000 6.473881   133.7 
1 1 1  -26    3   27 o 2.400000 2.000000 35.71767   101.0 
1 1 1  -26    3   28 o 1.700000 2.500000 33.76806   -95.4 
1 1 1  -26    3   29 o 2.000000 2.400000 50.15102    42.2 
1 1 1  -26    4    1 o 24.20000 4.300000 133.1496   120.1 
1 1 1  -26    4    2 f 21.90000 3.300000 131.3660   -80.6 
1 1 1  -26    4    3 o 16.40000 3.200000 77.34061   142.7 
1 1 1  -26    4    4 o 18.30000 3.800000 116.9871    58.5 
1 1 1  -26    4    5 o -1.200000 2.100000 7.294785   124.1 
1 1 1  -26    4    6 f 10.80000 2.700000 37.36025   136.8 
1 1 1  -26    4    7 o 22.20000 2.900000 81.10006   -14.6 
1 1 1  -26    4    8 o 43.70000 3.600000 160.1582     2.1 
1 1 1  -26    4    9 o 15.20000 2.700000 91.02715   128.2 
1 1 1  -26    4   10 o 1.000000 3.000000 38.65393   -94.6 
1 1 1  -26    4   11 o 4.600000 2.900000 89.80022   161.2 
1 1 1  -26    4   12 o 20.60000 3.400000 104.7653   -98.9 
1 1 1  -26    4   13 f 10.40000 2.900000 54.34188  -130.2 
1 1 1  -26    4   14 o 36.50000 3.500000 152.3006    55.8 
1 1 1  -26    4   15 o 22.70000 4.100000 121.8605     5.0 
1 1 1  -26    4   16 o 45.90000 3.800000 169.1089  -163.1 
1 1 1  -26    4   17 o 20.20000 3.300000 81.81034     6.6 
1 1 1  -26    4   18 o 24.30000 3.300000 85.73958  -117.5 
1 1 1  -26    4   19 o 16.70000 2.800000 91.28180   134.2 
1 1 1  -26    4   20 f 8.100000 2.400000 83.38135   -33.0 
1 1 1  -26    4   21 o 16.00000 3.200000 82.54238   -67.6 
1 1 1  -26    4   22 o 7.200000 2.600000 70.63387    59.7 
1 1 1  -26    4   23 o 0.8000000 2.700000 14.09536   -30.7 
1 1 1  -26    4   24 f 7.600000 2.500000 66.37815    13.1 
1 1 1  -26    4   25 o 6.500000 1.900000 25.39821   117.0 
1 1 1  -26    4   26 o 7.800000 3.400000 56.75560   -50.1 
1 1 1  -26    4   27 o 2.000000 2.100000 16.12853    90.0 
1 1 1  -26    4   28 o 0.8000000 2.400000 18.90011    68.5 
1 1 1  -26    4   29 o 2.900000 1.900000 47.89933   160.3 
1 1 1  -26    5    1 o 28.20000 4.700000 94.53448   164.9 
1 1 1  -26    5    2 o 35.20000 3.600000 111.5238   -11.1 
1 1 1  -26    5    3 o 19.80000 3.700000 111.3270    -1.2 
1 1 1  -26    5    4 o 2.800000 3.200000 39.54448   153.5 
1 1 1  -26    5    5 o 7.300000 2.500000 78.45480  -134.4 
1 1 1  -26    5    6 o 9.000000 2.000000 97.07555   151.3 
1 1 1  -26    5    7 o 8.500000 2.300000 84.18709   -74.8 
1 1 1  -26    5    8 o 25.10000 2.900000 100.8150    12.4 
1 1 1  -26    5    9 o 42.10000 3.600000 142.4153  -149.6 
1 1 1  -26    5   10 o 0.9000000 1.800000 50.84641  -116.2 
1 1 1  -26    5   11 o 48.80000 3.600000 183.3614  -153.4 
1 1 1  -26    5   12 o 25.60000 5.000000 112.3934    79.6 
1 1 1  -26    5   13 o 8.200000 3.100000 68.80859    38.1 
1 1 1  -26    5   14 o 34.20000 3.900000 149.0301   -13.5 
1 1 1  -26    5   15 o 10.60000 2.500000 95.51637  -162.5 
1 1 1  -26    5   16 o 8.200000 2.700000 43.14651    16.3 
1 1 1  -26    5   17 o 26.80000 3.200000 120.7475  -151.0 
1 1 1  -26    5   18 o 1.400000 2.600000 18.63385    43.3 
1 1 1  -26    5   19 o 0.7000000 2.700000 32.27472   123.4 
1 1 1  -26    5   20 o 3.700000 2.900000 53.15406   130.9 
1 1 1  -26    5   21 o -1.200000 2.000000 32.33318    15.5 
1 1 1  -26    5   22 o 14.70000 3.300000 99.22842   -53.2 
1 1 1  -26    5   23 o 4.600000 2.400000 44.34182   160.1 
1 1 1  -26    5   24 o 10.20000 2.800000 73.54299   -50.1 
1 1 1  -26    5   25 o 2.600000 2.500000 21.78723  -145.2 
1 1 1  -26    5   26 o 1.600000 2.300000 58.38696    77.2 
1 1 1  -26    5   27 o 0.6000000 2.600000 20.54537   -24.2 
1 1 1  -26    5   28 o 3.400000 2.000000 44.67801  -129.3 
1 1 1  -26    5   29 o 3.300000 2.100000 53.40684   124.0 
1 1 1  -26    6    1 o 0.2000000 2.900000 57.61457   136.4 
1 1 1  -26    6    2 o 9.900000 3.100000 45.85303   114.9 
1 1 1  -26    6    3 o 0.7000000 2.500000 7.373142  -115.7 
1 1 1  -26    6    4 o 5.100000 3.000000 28.45488   -32.6 
1 1 1  -26    6    5 o 86.70000 6.300000 232.8724    95.8 
1 1 1  -26    6    6 o 4.900000 2.400000 69.42537   -12.1 
1 1 1  -26    6    7 o 1.800000 2.300000 53.35368   -23.9 
1 1 1  -26    6    8 o 20.10000 2.900000 111.2125  -159.3 
1 1 1  -26    6    9 o 15.10000 2.400000 108.8480    -7.9 
1 1 1  -26    6   10 o 0.6000000 2.000000 21.75721    48.7 
1 1 1  -26    6   11 f 15.90000 2.800000 86.26550   126.1 
1 1 1  -26    6   12 o 12.80000 3.100000 70.30309   -72.3 
1 1 1  -26    6   13 o 6.800000 3.600000 24.82331   -61.8 
1 1 1  -26    6   14 o 14.60000 2.600000 110.4325    80.9 
1 1 1  -26    6   15 f 1.000000 2.500000 34.53412    71.3 
1 1 1  -26    6   16 o 3.800000 2.200000 8.744371    65.5 
1 1 1  -26    6   17 o 3.200000 2.500000 42.12362   -94.3 
1 1 1  -26    6   18 o 11.90000 2.500000 72.74218  -148.7 
1 1 1  -26    6   19 o 49.50000 2.900000 163.3761    22.6 
1 1 1  -26    6   20 o 11.00000 2.100000 67.79945   103.5 
1 1 1  -26    6   21 o 8.700000 2.400000 68.72164   -70.0 
1 1 1  -26    6   22 o 5.700000 3.100000 61.87112   157.3 
1 1 1  -26    6   23 o 2.600000 3.300000 42.13936    15.0 
1 1 1  -26    6   24 o 2.100000 2.100000 65.58129    52.6 
1 1 1  -26    6   25 o -0.5000000 2.700000 32.11404   170.9 
1 1 1  -26    6   26 o 11.30000 3.800000 43.66943    74.0 
1 1 1  -26    6   27 o 0.2000000 2.000000 46.39660   -41.9 
1 1 1  -26    6   28 o 0.8000000 2.200000 26.80377    98.3 
1 1 1  -26    6   29 o 6.000000 2.200000 41.11375  -102.6 
1 1 1  -26    7    1 o 4.500000 3.300000 21.33224   154.3 
1 1 1  -26    7    2 o 8.600000 3.100000 61.00223     6.1 
1 1 1  -26    7    3 o 7.500000 3.000000 28.59687   -60.5 
1 1 1  -26    7    4 o 4.900000 2.700000 56.94775     4.6 
1 1 1  -26    7    5 o 28.90000 4.200000 93.23236   143.9 
1 1 1  -26    7    6 o 19.10000 3.500000 101.0493  -130.0 
1 1 1  -26    7    7 o 1.300000 2.700000 36.08976   -24.3 
1 1 1  -26    7    8 o -0.6000000 2.400000 20.96013  -119.6 
1 1 1  -26    7    9 o 4.000000 2.400000 46.79035  -104.0 
1 1 1  -26    7   10 o 49.90000 5.000000 127.6817   148.0 
1 1 1  -26    7   11 o 0.6000000 2.600000 46.74556  -104.6 
1 1 1  -26    7   12 o 27.70000 3.800000 132.9591   -39.4 
1 1 1  -26    7   13 o 12.20000 2.800000 72.94966   113.9 
1 1 1  -26    7   14 o 6.600000 2.500000 59.00138   -52.0 
1 1 1  -26    7   15 o 19.50000 4.400000 94.88420    18.3 
1 1 1  -26    7   16 o 2.100000 1.800000 54.37037   150.2 
1 1 1  -26    7   17 o 5.300000 1.900000 53.31674  -117.7 
1 1 1  -26    7   18 o 4.400000 2.200000 64.64140  -102.0 
1 1 1  -26    7   19 o 10.70000 2.400000 63.18788    48.6 
1 1 1  -26    7   20 o 6.600000 2.700000 81.52499   125.9 
1 1 1  -26    7   21 o 5.800000 2.500000 49.99316    65.1 
1 1 1  -26    7   22 o 11.40000 4.800000 67.41302  -108.2 
1 1 1  -26    7   23 o 5.500000 2.700000 29.07637   107.2 
1 1 1  -26    7   24 o 6.500000 3.800000 23.70640    -3.5 
1 1 1  -26    7   25 o 6.700000 2.300000 58.41554   -66.1 
1 1 1  -26    7   26 f 8.300000 3.200000 47.48812   -42.8 
1 1 1  -26    7   27 o 9.200000 2.800000 30.91789   119.0 
1 1 1  -26    7   28 o 3.100000 1.900000 47.73186   168.8 
1 1 1  -26    7   29 o -0.5000000 2.000000       ?       ? 
1 1 1  -26    8    1 o 10.80000 3.900000 59.23854   162.4 
1 1 1  -26    8    2 o 8.500000 2.400000 64.65505   -86.6 
1 1 1  -26    8    3 f 9.000000 2.700000 82.02861    -3.7 
1 1 1  -26    8    4 o 0.7000000 2.900000 30.90303   -56.2 
1 1 1  -26    8    5 o 50.90000 4.700000 152.6311    95.2 
1 1 1  -26    8    6 o 19.40000 4.400000 86.67992   -56.5 
1 1 1  -26    8    7 o 8.600000 3.100000 58.83727   -42.0 
1 1 1  -26    8    8 o 5.400000 2.500000 83.04404   -30.7 
1 1 1  -26    8    9 o -2.000000 2.700000 37.19155   144.1 
1 1 1  -26    8   10 o 59.40000 5.600000 183.9131    -6.4 
1 1 1  -26    8   11 o 32.10000 3.900000 156.1990   172.1 
1 1 1  -26    8   12 o 6.700000 3.200000 38.57202  -141.6 
1 1 1  -26    8   13 o 22.20000 3.100000 108.5776    99.1 
1 1 1  -26    8   14 o 1.100000 1.800000 18.84900    77.2 
1 1 1  -26    8   15 o 13.90000 2.800000 66.47810   -27.5 
1 1 1  -26    8   16 o 10.00000 3.100000 51.59060   172.0 
1 1 1  -26    8   17 o 14.50000 2.500000 110.7719     2.9 
1 1 1  -26    8   18 o 6.200000 2.600000 75.88726    75.6 
1 1 1  -26    8   19 o 6.100000 2.200000 59.00126    57.8 
1 1 1  -26    8   20 o 2.500000 2.300000 18.23579    76.4 
1 1 1  -26    8   21 o 1.400000 2.700000 37.42110   104.1 
1 1 1  -26    8   22 o 0.9000000 2.700000 16.71301   133.9 
1 1 1  -26    8   23 f 2.900000 2.900000 46.42445  -116.0 
1 1 1  -26    8   24 o 1.400000 2.100000 57.99273    11.9 
1 1 1  -26    8   25 o 14.60000 2.300000 65.22223  -175.5 
1 1 1  -26    8   26 o 6.400000 2.300000 62.16483    58.6 
1 1 1  -26    8   27 f -0.2000000 1.800000 7.094892    18.3 
1 1 1  -26    8   28 o 5.500000 2.700000 43.69133   -74.6 
1 1 1  -26    9    1 o 7.900000 3.500000 59.67001   -19.4 
1 1 1  -26    9    2 o 16.40000 2.900000 119.6099  -162.1 
1 1 1  -26    9    3 o 0.2000000 2.800000 33.56065   -30.3 
1 1 1  -26    9    4 o 2.800000 2.600000 22.58874    41.8 
1 1 1  -26    9    5 f 4.500000 3.400000 41.12304   -13.1 
1 1 1  -26    9    6 o 12.70000 2.800000 69.72249  -160.6 
1 1 1  -26    9    7 o 9.000000 2.700000 44.86467    66.0 
1 1 1  -26    9    8 o 7.200000 2.600000 93.00321    11.8 
1 1 1  -26    9    9 o 11.70000 2.800000 61.76492    52.9 
1 1 1  -26    9   10 o 27.00000 3.300000 107.9780   144.6 
1 1 1  -26    9   11 o 24.30000 3.600000 123.1217   -57.6 
1 1 1  -26    9   12 o 6.200000 2.100000 68.60438    38.0 
1 1 1  -26    9   13 o 6.000000 2.600000 48.11564   -91.6 
1 1 1  -26    9   14 o 8.700000 2.400000 83.90128  -153.6 
1 1 1  -26    9   15 o 37.60000 3.300000 170.7225   -15.0 
1 1 1  -26    9   16 o 3.400000 2.100000 64.15362    63.3 
1 1 1  -26    9   17 o 14.30000 2.300000 72.16821   148.3 
1 1 1  -26    9   18 o 6.300000 2.500000 40.80390   -27.5 
1 1 1  -26    9   19 o -0.5000000 5.300000 51.60783    44.9 
1 1 1  -26    9   20 o 10.50000 3.000000 52.63252  -179.7 
1 1 1  -26    9   21 f 17.20000 2.300000 97.63950   -71.4 
1 1 1  -26    9   22 o 1.800000 2.200000 55.19156   129.1 
1 1 1  -26    9   23 o 2.300000 2.200000 0.5174463   -91.8 
1 1 1  -26    9   24 o 1.400000 2.100000 21.24976  -139.4 
1 1 1  -26    9   25 o 0.8000000 1.900000 41.56040   -87.1 
1 1 1  -26    9   26 o 3.200000 1.600000 43.54521   -33.5 
1 1 1  -26    9   27 o 0.9000000 2.200000 37.09091   173.0 
1 1 1  -26    9   28 o 1.100000 1.800000 30.43454   -48.9 
1 1 1  -26   10    1 o 11.70000 3.300000 65.04862   113.5 
1 1 1  -26   10    2 o 6.100000 3.100000 64.78425   -81.2 
1 1 1  -26   10    3 o 2.300000 2.700000 26.70797    98.0 
1 1 1  -26   10    4 o 6.900000 2.900000 45.57740  -127.0 
1 1 1  -26   10    5 o 0.8000000 2.800000 41.21533     9.1 
1 1 1  -26   10    6 o 14.60000 3.700000 84.28558   112.5 
1 1 1  -26   10    7 o 70.20000 6.200000 178.8552   -66.8 
1 1 1  -26   10    8 o 5.200000 2.700000 28.89821   -87.2 
1 1 1  -26   10    9 o 14.10000 4.100000 55.30935    91.9 
1 1 1  -26   10   10 o 8.000000 4.000000 76.35008    -1.7 
1 1 1  -26   10   11 o 53.20000 5.800000 182.1750  -146.8 
1 1 1  -26   10   12 o 1.700000 2.000000 41.83727  -108.8 
1 1 1  -26   10   13 o 12.70000 2.400000 91.15339    91.7 
1 1 1  -26   10   14 o 1.700000 2.200000 43.63489    94.6 
1 1 1  -26   10   15 o 16.20000 3.000000 83.51044   -14.1 
1 1 1  -26   10   16 o -1.800000 2.300000 18.61965    -5.7 
1 1 1  -26   10   17 o 13.00000 4.400000 97.71501  -177.7 
1 1 1  -26   10   18 o 9.800000 3.000000 83.49766   149.9 
1 1 1  -26   10   19 o 3.300000 1.800000 45.18761   -40.6 
1 1 1  -26   10   20 o 2.900000 1.900000 49.06869    46.6 
1 1 1  -26   10   21 o 4.100000 2.500000 35.57724    13.6 
1 1 1  -26   10   22 o 1.900000 2.000000 11.89458    82.6 
1 1 1  -26   10   23 o 9.700000 2.400000 51.93431  -127.9 
1 1 1  -26   10   24 o 0.4000000 2.200000 16.40588    99.7 
1 1 1  -26   10   25 o 0.8000000 2.200000 16.53226   -41.3 
1 1 1  -26   10   26 o 4.100000 2.300000 33.43373   121.1 
1 1 1  -26   10   27 o 2.200000 1.900000 15.26068    38.6 
1 1 1  -26   10   28 o 8.400000 2.700000       ?       ? 
1 1 1  -26   11    1 o 14.90000 3.800000 50.46605   -32.3 
1 1 1  -26   11    2 o 7.800000 3.100000 22.80853   -23.4 
1 1 1  -26   11    3 o -0.4000000 2.500000 28.16505    65.4 
1 1 1  -26   11    4 o 17.20000 2.900000 76.12414   136.7 
1 1 1  -26   11    5 o 18.20000 3.300000 80.63751   -24.0 
1 1 1  -26   11    6 o 20.10000 2.900000 74.61523   -88.5 
1 1 1  -26   11    7 o 23.90000 3.000000 78.73770    32.0 
1 1 1  -26   11    8 o 14.30000 4.300000 72.94633    71.7 
1 1 1  -26   11    9 o 0.5000000 2.400000 31.42177    23.0 
1 1 1  -26   11   10 o -0.8000000 3.200000 19.38561   111.2 
1 1 1  -26   11   11 o 30.20000 4.200000 145.9731  -164.0 
1 1 1  -26   11   12 o 6.900000 2.600000 75.47552   -29.9 
1 1 1  -26   11   13 o 7.100000 2.700000 63.19018   103.4 
1 1 1  -26   11   14 o 59.80000 5.100000 164.6530   -64.3 
1 1 1  -26   11   15 o 20.30000 2.700000 99.68122   117.0 
1 1 1  -26   11   16 o 4.000000 2.800000 11.18251    73.7 
1 1 1  -26   11   17 o 7.600000 2.100000 28.45961    72.8 
1 1 1  -26   11   18 o 9.500000 2.500000 47.20541  -141.1 
1 1 1  -26   11   19 o 5.800000 2.800000 73.34224    50.1 
1 1 1  -26   11   20 o 3.500000 2.600000 36.32948   -80.4 
1 1 1  -26   11   21 o 1.300000 2.200000 17.65910   130.6 
1 1 1  -26   11   22 o 11.50000 2.700000 76.39529  -114.5 
1 1 1  -26   11   23 o 4.100000 2.600000 37.37180  -135.7 
1 1 1  -26   11   24 o 2.200000 2.000000 50.38948  -121.6 
1 1 1  -26   11   25 o -1.700000 2.200000 7.018354    77.2 
1 1 1  -26   11   26 o 2.000000 2.100000 30.70445  -118.8 
1 1 1  -26   11   27 o 4.400000 2.100000 29.74593  -174.6 
1 1 1  -26   12    1 o 6.300000 3.600000 38.01573    75.9 
1 1 1  -26   12    2 o 6.800000 3.200000 52.04932  -103.7 
1 1 1  -26   12    3 o 0.3000000 2.600000 55.69729   -94.0 
1 1 1  -26   12    4 o 11.90000 3.000000 98.38891   132.0 
1 1 1  -26   12    5 o 2.100000 2.800000 60.03732    65.0 
1 1 1  -26   12    6 o 15.10000 2.400000 94.25470    35.2 
1 1 1  -26   12    7 o 12.70000 2.500000 81.20492   -89.2 
1 1 1  -26   12    8 o 4.900000 2.900000 56.78128   103.7 
1 1 1  -26   12    9 o 7.800000 3.200000 82.16605    52.3 
1 1 1  -26   12   10 o 12.60000 3.000000 80.71896    72.9 
1 1 1  -26   12   11 o 14.10000 3.400000 93.70060  -121.5 
1 1 1  -26   12   12 o 13.70000 2.900000 96.40772   178.2 
1 1 1  -26   12   13 o 20.50000 3.000000 107.3367   -20.3 
1 1 1  -26   12   14 o 15.60000 4.200000 83.01030    77.6 
1 1 1  -26   12   15 o 4.500000 2.900000 87.27171   160.0 
1 1 1  -26   12   16 o 1.500000 2.000000 25.77846  -104.0 
1 1 1  -26   12   17 o 1.500000 2.300000 28.59200    -5.7 
1 1 1  -26   12   18 o 6.700000 2.300000 71.36600   -24.7 
1 1 1  -26   12   19 o 17.70000 2.200000 94.89927   141.1 
1 1 1  -26   12   20 o 5.200000 2.300000 16.52944  -105.8 
1 1 1  -26   12   21 o 24.30000 2.900000 103.7945   155.6 
1 1 1  -26   12   22 o 24.50000 2.700000 105.5952     5.0 
1 1 1  -26   12   23 o 9.500000 2.700000 52.06428  -149.7 
1 1 1  -26   12   24 o 4.600000 2.000000 59.64103    59.8 
1 1 1  -26   12   25 o 4.300000 1.900000 44.49876   -58.4 
1 1 1  -26   12   26 o -1.800000 1.900000 11.36032   149.0 
1 1 1  -26   12   27 o 0.000000 2.100000 6.100514    55.6 
1 1 1  -26   13    1 o 4.300000 3.400000 64.92106    34.7 
1 1 1  -26   13    2 o 31.90000 4.300000 143.6542  -107.3 
1 1 1  -26   13    3 o 2.400000 2.700000 58.57797   -32.6 
1 1 1  -26   13    4 o 3.700000 3.200000 38.14021    39.1 
1 1 1  -26   13    5 o 11.20000 2.800000 72.80425   -88.4 
1 1 1  -26   13    6 o 14.10000 3.000000 133.8557    -5.6 
1 1 1  -26   13    7 f 3.100000 2.800000 20.51591  -170.1 
1 1 1  -26   13    8 o 3.700000 3.700000 26.86645    79.3 
1 1 1  -26   13    9 o 1.900000 2.800000 10.92700    30.2 
1 1 1  -26   13   10 o 18.90000 3.100000 128.6948    69.7 
1 1 1  -26   13   11 o 26.80000 3.700000 86.35113   -92.1 
1 1 1  -26   13   12 o 8.600000 2.900000 97.72216  -161.9 
1 1 1  -26   13   13 o 11.10000 3.000000 86.60661    22.1 
1 1 1  -26   13   14 o 13.60000 3.100000 107.1318  -129.0 
1 1 1  -26   13   15 o 3.900000 2.100000 58.75008   -47.0 
1 1 1  -26   13   16 o 17.10000 2.500000 98.32214    55.6 
1 1 1  -26   13   17 o 10.00000 2.500000 54.95447   149.2 
1 1 1  -26   13   18 o 2.500000 1.900000 32.95296   -60.4 
1 1 1  -26   13   19 f 22.10000 3.200000 91.76465    18.7 
1 1 1  -26   13   20 o 17.70000 2.800000 101.1421   177.1 
1 1 1  -26   13   21 o 1.500000 2.100000 42.39015    26.7 
1 1 1  -26   13   22 o 20.50000 2.800000 88.27553  -132.2 
1 1 1  -26   13   23 o 10.90000 2.600000 73.51662   176.8 
1 1 1  -26   13   24 o 2.900000 2.200000 49.47987   -21.7 
1 1 1  -26   13   25 o 4.800000 2.100000 44.17301   110.4 
1 1 1  -26   13   26 o 2.200000 2.000000 40.07226   155.9 
1 1 1  -26   14    1 o 9.200000 3.700000 66.72235  -166.4 
1 1 1  -26   14    2 o 12.00000 2.700000 58.03876  -160.0 
1 1 1  -26   14    3 o 25.10000 3.200000 99.46935    28.3 
1 1 1  -26   14    4 o 24.00000 2.700000 114.9568  -175.9 
1 1 1  -26   14    5 o 2.000000 2.400000 28.37576    70.5 
1 1 1  -26   14    6 o -1.100000 2.200000 39.35744    51.9 
1 1 1  -26   14    7 o 11.60000 2.500000 65.79443    14.1 
1 1 1  -26   14    8 o 12.60000 3.600000 86.54736   155.6 
1 1 1  -26   14    9 o 1.700000 2.800000 27.30051  -179.7 
1 1 1  -26   14   10 o 11.70000 2.300000 86.02064    77.2 
1 1 1  -26   14   11 o 4.500000 3.100000 56.51232   119.0 
1 1 1  -26   14   12 f 16.20000 2.500000 100.5634  -156.5 
1 1 1  -26   14   13 o 9.600000 2.200000 62.23034   -17.5 
1 1 1  -26   14   14 f 2.100000 1.800000 36.70932   120.7 
1 1 1  -26   14   15 o 10.60000 2.400000 80.88891   -57.7 
1 1 1  -26   14   16 o 8.600000 2.300000 83.98041    60.4 
1 1 1  -26   14   17 o 3.100000 2.100000 61.60707    68.7 
1 1 1  -26   14   18 o 13.80000 2.400000 60.46595  -123.2 
1 1 1  -26   14   19 o 6.100000 2.200000 41.33821    31.3 
1 1 1  -26   14   20 o 2.000000 2.000000 22.63287   173.6 
1 1 1  -26   14   21 o 5.700000 2.200000 31.64271  -153.5 
1 1 1  -26   14   22 o 2.700000 2.300000 11.16827   -73.7 
1 1 1  -26   14   23 o 0.8000000 2.000000 38.93660    19.8 
1 1 1  -26   14   24 o 4.200000 2.100000 39.25623    -0.0 
1 1 1  -26   14   25 o -0.6000000 1.700000 11.70879   -84.7 
1 1 1  -26   14   26 o 2.000000 1.900000 34.04048   159.7 
1 1 1  -26   15    1 o -0.4000000 4.000000 18.84120  -135.8 
1 1 1  -26   15    2 o 13.20000 3.400000 57.12628    46.6 
1 1 1  -26   15    3 o -0.7000000 2.900000 10.60238   102.7 
1 1 1  -26   15    4 o 18.80000 3.500000 83.69135  -130.0 
1 1 1  -26   15    5 o -1.400000 2.500000 47.83226     8.3 
1 1 1  -26   15    6 o 20.90000 3.500000 99.98986    73.6 
1 1 1  -26   15    7 o 8.500000 3.100000 45.47350   -57.9 
1 1 1  -26   15    8 o 2.300000 2.900000 41.27303   143.3 
1 1 1  -26   15    9 o -0.3000000 2.700000 30.36937  -128.9 
1 1 1  -26   15   10 o 13.10000 2.700000 83.82207   -27.0 
1 1 1  -26   15   11 o -1.500000 1.900000 10.39733  -179.3 
1 1 1  -26   15   12 o 16.60000 2.600000 87.87206  -115.2 
1 1 1  -26   15   13 o 4.400000 2.100000 51.44212  -123.6 
1 1 1  -26   15   14 o 5.100000 2.500000 41.30638   -50.6 
1 1 1  -26   15   15 o 4.100000 2.400000 13.03745   156.7 
1 1 1  -26   15   16 o 7.200000 2.600000 63.37094    26.7 
1 1 1  -26   15   17 o 0.3000000 1.600000 22.61884   157.9 
1 1 1  -26   15   18 o 2.800000 2.300000 60.99503  -114.3 
1 1 1  -26   15   19 o 11.80000 2.500000 70.73174   -34.5 
1 1 1  -26   15   20 o 6.600000 2.500000 46.13527   122.8 
1 1 1  -26   15   21 o 4.600000 2.200000 56.29475   -96.1 
1 1 1  -26   15   22 o 1.200000 1.900000 58.27441   176.0 
1 1 1  -26   15   23 o 1.900000 1.900000 37.67690    10.1 
1 1 1  -26   15   24 o 2.100000 1.900000 26.42509    27.8 
1 1 1  -26   15   25 o 1.400000 1.900000 38.18154    -2.8 
1 1 1  -26   16    1 o 1.700000 3.000000 29.36070    30.9 
1 1 1  -26   16    2 o 4.600000 2.500000 32.93196  -115.3 
1 1 1  -26   16    3 o 26.90000 3.600000 114.1361    60.9 
1 1 1  -26   16    4 o 5.000000 2.400000 30.47122  -122.9 
1 1 1  -26   16    5 o 2.300000 2.500000 49.01825   -12.5 
1 1 1  -26   16    6 o 24.40000 3.700000 115.6770   171.4 
1 1 1  -26   16    7 o 7.500000 2.700000 54.46714    -8.9 
1 1 1  -26   16    8 o 0.6000000 2.800000 42.30098    80.6 
1 1 1  -26   16    9 o 16.60000 3.500000 86.63020   174.0 
1 1 1  -26   16   10 o -1.200000 2.800000 28.51396   145.3 
1 1 1  -26   16   11 o -0.4000000 2.400000 25.54270    99.6 
1 1 1  -26   16   12 o 2.200000 2.200000 26.04225  -137.8 
1 1 1  -26   16   13 o 3.300000 2.400000 70.30310    54.2 
1 1 1  -26   16   14 o -0.9000000 2.100000 42.04920    74.2 
1 1 1  -26   16   15 o 6.800000 2.200000 66.59753   130.8 
1 1 1  -26   16   16 o 5.900000 2.200000 46.33370   -37.0 
1 1 1  -26   16   17 o 6.500000 2.400000 49.06763   -61.1 
1 1 1  -26   16   18 o 15.90000 2.600000 81.61578   -91.0 
1 1 1  -26   16   19 o 5.500000 2.100000 46.62829   111.8 
1 1 1  -26   16   20 o 3.500000 2.200000 54.08466   130.6 
1 1 1  -26   16   21 o 5.700000 2.400000 49.44127   -38.5 
1 1 1  -26   16   22 o -1.400000 2.100000 23.76059  -166.0 
1 1 1  -26   16   23 o 2.800000 2.100000 38.91602   139.0 
1 1 1  -26   16   24 o 11.10000 2.600000 102.9671   -79.1 
1 1 1  -26   17    1 o 3.700000 4.400000 34.96955   -99.2 
1 1 1  -26   17    2 o 18.20000 3.300000 99.63171    25.1 
1 1 1  -26   17    3 o 20.40000 3.500000 93.70019   -69.0 
1 1 1  -26   17    4 o 0.9000000 2.800000 31.64831   160.5 
1 1 1  -26   17    5 o 23.40000 3.900000 131.0961    79.5 
1 1 1  -26   17    6 o 19.00000 3.400000 97.41753   179.7 
1 1 1  -26   17    7 o 42.10000 3.800000 133.5163   -16.0 
1 1 1  -26   17    8 o -0.1000000 2.200000 49.29506    16.8 
1 1 1  -26   17    9 o 7.200000 2.700000 69.74230   139.5 
1 1 1  -26   17   10 o 11.20000 3.100000 88.28714   -91.5 
1 1 1  -26   17   11 o 13.70000 3.000000 88.28857   -21.1 
1 1 1  -26   17   12 o 16.00000 2.900000 90.57079   104.6 
1 1 1  -26   17   13 o 15.10000 2.700000 69.92307  -104.8 
1 1 1  -26   17   14 o 3.500000 2.500000 44.76712   -97.7 
1 1 1  -26   17   15 o 2.200000 2.200000 63.79181  -112.0 
1 1 1  -26   17   16 o 2.600000 2.700000 24.67511   116.9 
1 1 1  -26   17   17 o 8.800000 2.100000 53.73232   135.8 
1 1 1  -26   17   18 o 5.500000 2.100000 50.47842    -9.0 
1 1 1  -26   17   19 o 1.200000 2.100000 31.39314    -1.7 
1 1 1  -26   17   20 o 3.500000 2.200000 42.72358   -16.3 
1 1 1  -26   17   21 o 16.20000 2.700000 95.79333  -123.7 
1 1 1  -26   17   22 o 10.90000 2.600000 51.55558   165.2 
1 1 1  -26   17   23 o 4.300000 2.900000 54.45422   -28.6 
1 1 1  -26   17   24 o 1.700000 2.100000       ?       ? 
1 1 1  -26   18    2 o 7.000000 2.900000 51.73745  -113.3 
1 1 1  -26   18    3 o 15.20000 7.700000 102.5646  -133.1 
1 1 1  -26   18    4 o 9.700000 3.400000 56.69720    79.9 
1 1 1  -26   18    5 o 6.900000 2.900000 75.08221   -46.0 
1 1 1  -26   18    6 o 6.200000 2.600000 42.63219  -104.7 
1 1 1  -26   18    7 o 0.5000000 2.700000 18.46895    38.3 
1 1 1  -26   18    8 o 14.20000 3.700000 82.97311   -42.4 
1 1 1  -26   18    9 o 23.10000 3.000000 112.7747   177.1 
1 1 1  -26   18   10 o 11.20000 2.900000 83.63062    44.0 
1 1 1  -26   18   11 o 12.10000 2.900000 57.81472    47.3 
1 1 1  -26   18   12 o 12.90000 2.300000 70.09431  -130.8 
1 1 1  -26   18   13 o 11.90000 2.600000 105.1350   105.5 
1 1 1  -26   18   14 o 1.700000 2.500000 35.70179   -16.0 
1 1 1  -26   18   15 o 2.900000 2.400000 27.93100   -22.6 
1 1 1  -26   18   16 o 1.500000 2.300000 48.44294  -113.3 
1 1 1  -26   18   17 o 5.000000 2.200000 62.93410   -56.2 
1 1 1  -26   18   18 o 3.700000 2.000000 42.57915   -32.0 
1 1 1  -26   18   19 o 11.60000 3.100000 68.60772  -170.7 
1 1 1  -26   18   20 o -1.300000 2.500000 16.95515    67.0 
1 1 1  -26   18   21 o 0.7000000 2.500000 15.76954   -89.1 
1 1 1  -26   18   22 o 6.500000 2.600000 58.80561   145.4 
1 1 1  -26   18   23 o 2.800000 3.300000       ?       ? 
1 1 1  -26   19    3 o 11.00000 3.600000 77.42704   -59.6 
1 1 1  -26   19    4 o -2.100000 2.600000 31.20665   118.6 
1 1 1  -26   19    5 o 2.700000 2.900000 63.25303    60.3 
1 1 1  -26   19    6 o 6.500000 2.500000 53.69598   -30.7 
1 1 1  -26   19    7 o 3.500000 2.900000 30.37325   -35.0 
1 1 1  -26   19    8 o 4.900000 3.000000 17.21070   153.4 
1 1 1  -26   19    9 o 10.40000 2.800000 68.78385    90.9 
1 1 1  -26   19   10 o 5.900000 2.100000 54.37692   -92.5 
1 1 1  -26   19   11 o -1.100000 2.100000 8.832774  -171.2 
1 1 1  -26   19   12 o 6.400000 2.700000 54.86609    55.5 
1 1 1  -26   19   13 o 0.8000000 2.100000 38.67589   -46.5 
1 1 1  -26   19   14 o 6.700000 2.600000 72.72541  -134.0 
1 1 1  -26   19   15 o 3.800000 2.000000 45.87503   151.4 
1 1 1  -26   19   16 o 5.700000 2.300000 50.34226   -12.7 
1 1 1  -26   19   17 o 7.700000 2.000000 53.30933    34.6 
1 1 1  -26   19   18 o -1.100000 2.900000 14.92114    76.5 
1 1 1  -26   19   19 o -0.9000000 2.400000 19.33499   123.7 
1 1 1  -26   19   20 o 3.700000 2.200000 60.06981   -28.6 
1 1 1  -26   19   21 o 2.400000 1.900000 35.28090   -57.3 
1 1 1  -26   19   22 o 0.9000000 2.600000       ?       ? 
1 1 1  -26   20    4 o 2.100000 2.200000 27.79398   -16.3 
1 1 1  -26   20    5 f 5.600000 3.100000 6.182981   143.4 
1 1 1  -26   20    6 o 2.400000 2.700000 39.05133   -82.2 
1 1 1  -26   20    7 o 2.500000 3.800000 27.74989     8.4 
1 1 1  -26   20    8 o 14.20000 4.000000 49.32565    23.7 
1 1 1  -26   20    9 o 12.10000 2.600000 72.78130   120.6 
1 1 1  -26   20   10 o -1.800000 1.800000 17.37598    35.5 
1 1 1  -26   20   11 o 1.700000 2.600000 35.66022    -3.6 
1 1 1  -26   20   12 o 17.30000 3.100000 98.68819   162.0 
1 1 1  -26   20   13 o 7.100000 2.400000 80.48300    -1.8 
1 1 1  -26   20   14 o 0.4000000 2.300000 45.43514  -134.8 
1 1 1  -26   20   15 o 4.500000 2.300000 44.59399   -68.4 
1 1 1  -26   20   16 o 0.000000 2.200000 29.58873   153.2 
1 1 1  -26   20   17 o 3.200000 2.600000 42.96611   -14.2 
1 1 1  -26   20   18 o 0.7000000 2.800000 28.88789   104.5 
1 1 1  -26   20   19 o -4.000000 1.800000 25.27804   -53.4 
1 1 1  -26   20   20 o -1.700000 2.600000 57.81036  -179.6 
1 1 1  -26   21    5 o 1.100000 2.400000       ?       ? 
1 1 1  -26   21    6 o 1.600000 1.700000 50.53411    47.2 
1 1 1  -26   21    7 o 4.600000 3.300000 36.57415   -24.9 
1 1 1  -26   21    8 o 11.60000 4.100000 72.49431    39.7 
1 1 1  -26   21    9 o 4.600000 2.600000 50.06781  -178.1 
1 1 1  -26   21   10 o 2.900000 2.800000 29.80382   143.1 
1 1 1  -26   21   11 o 3.100000 2.200000 43.88442  -115.5 
1 1 1  -26   21   12 o 4.600000 2.500000 46.98788    79.1 
1 1 1  -26   21   13 o 2.400000 2.200000 20.40414    95.9 
1 1 1  -26   21   14 o 6.800000 2.100000 77.17726   -51.2 
1 1 1  -26   21   15 o -2.000000 2.100000 18.08322   116.7 
1 1 1  -26   21   16 o 0.9000000 2.800000 23.90393   -93.1 
1 1 1  -26   21   17 o 11.40000 2.800000 63.28915    16.8 
1 1 1  -26   21   18 o 1.900000 2.500000 36.48204    77.8 
1 1 1  -26   21   19 o 3.500000 3.000000 41.67559   -73.2 
1 1 1  -26   22    7 o 3.400000 2.900000       ?       ? 
1 1 1  -26   22    8 o 14.70000 3.100000 78.97727   147.2 
1 1 1  -26   22    9 f 6.700000 2.400000 53.03656    22.4 
1 1 1  -26   22   10 o 4.000000 2.600000 37.98426   107.6 
1 1 1  -26   22   11 f 6.000000 2.400000 40.03726   -87.3 
1 1 1  -26   22   12 o 0.1000000 2.300000 11.83761   -22.8 
1 1 1  -26   22   13 o 1.600000 2.400000 35.66267   -26.8 
1 1 1  -26   22   14 o 6.800000 2.500000 50.77000  -142.6 
1 1 1  -26   22   15 f 1.700000 1.900000 18.01495   103.2 
1 1 1  -26   22   16 o 3.100000 2.100000 26.60409   138.6 
1 1 1  -26   22   17 f 4.700000 3.400000       ?       ? 
1 1 1  -26   23   12 o 1.500000 2.500000       ?       ? 
1 1 1  -26   23   13 o 4.500000 2.500000       ?       ? 
1 1 1  -25    0    1 f 42.60000 5.800000 139.6005   179.9 
1 1 1  -25    0    2 o 29.50000 5.100000 115.3537    -0.1 
1 1 1  -25    0    3 o 114.2000 9.700000 250.9761   179.9 
1 1 1  -25    0    4 o 25.40000 4.900000 177.3558     0.1 
1 1 1  -25    0    5 o 1.400000 2.900000 11.61062   179.3 
1 1 1  -25    0    6 o 4.500000 3.700000 105.1556   179.8 
1 1 1  -25    0    7 o 10.40000 3.500000 73.11947     0.1 
1 1 1  -25    0    8 o 5.300000 2.700000 36.67335   179.3 
1 1 1  -25    0    9 o 2.500000 3.200000 47.69415  -179.4 
1 1 1  -25    0   10 o 12.60000 3.200000 62.15694     0.1 
1 1 1  -25    0   11 o 8.800000 3.500000 99.96803     0.3 
1 1 1  -25    0   12 o 9.700000 3.900000 46.22855     0.3 
1 1 1  -25    0   13 o 12.10000 3.600000 97.14231   179.7 
1 1 1  -25    0   14 o 27.70000 5.700000 162.3098  -179.8 
1 1 1  -25    0   15 o -0.4000000 5.300000 65.02363  -179.9 
1 1 1  -25    0   16 o 4.800000 5.600000 63.03605   178.9 
1 1 1  -25    0   17 o -0.4000000 3.400000 12.06558     1.0 
1 1 1  -25    0   18 o 0.4000000 3.300000 30.22430    -0.5 
1 1 1  -25    0   19 o -0.5000000 3.500000 17.62948  -177.7 
1 1 1  -25    0   20 o 3.500000 3.000000 25.52675   178.4 
1 1 1  -25    0   21 o 2.100000 2.900000 57.15148   179.4 
1 1 1  -25    0   22 o 21.90000 4.300000 39.03587    -0.7 
1 1 1  -25    0   23 o -2.300000 2.600000 44.88215  -179.8 
1 1 1  -25    0   24 f 30.80000 4.100000 122.7892  -180.0 
1 1 1  -25    0   25 o -0.6000000 2.600000 20.30511     1.1 
1 1 1  -25    0   26 o 31.00000 4.400000 142.3554    -0.1 
1 1 1  -25    0   27 o 5.500000 2.400000 22.91751    -1.5 
1 1 1  -25    0   28 o 2.600000 2.900000 39.84910   179.7 
1 1 1  -25    0   29 o 1.100000 3.200000 36.87822   178.9 
1 1 1  -25    0   30 o -1.600000 2.700000 13.12338     1.7 
1 1 1  -25    1    1 o 8.800000 2.900000 64.17132   -77.2 
1 1 1  -25    1    2 o 53.10000 4.100000 130.0014   102.8 
1 1 1  -25    1    3 o 35.80000 4.300000 155.2250    -4.2 
1 1 1  -25    1    4 o 8.800000 2.300000 85.11926   112.0 
1 1 1  -25    1    5 o 104.8000 5.600000 206.7526  -130.1 
1 1 1  -25    1    6 o 16.80000 3.500000 60.71650    11.2 
1 1 1  -25    1    7 o 49.40000 4.200000 172.8506   118.6 
1 1 1  -25    1    8 o 54.50000 4.600000 125.5408   -99.6 
1 1 1  -25    1    9 o 3.400000 2.200000 38.78128   133.2 
1 1 1  -25    1   10 o 3.000000 1.800000 67.75847    87.6 
1 1 1  -25    1   11 o 5.600000 2.600000 54.02249  -165.7 
1 1 1  -25    1   12 o 17.10000 3.900000 157.8367    69.9 
1 1 1  -25    1   13 o -1.300000 3.200000 51.83150   152.8 
1 1 1  -25    1   14 o 3.100000 1.600000 33.07959    55.4 
1 1 1  -25    1   15 o 0.3000000 2.700000 31.77759    28.3 
1 1 1  -25    1   16 o 19.70000 3.500000 116.5907  -125.4 
1 1 1  -25    1   17 o 23.70000 2.500000 117.7875   105.6 
1 1 1  -25    1   18 o 1.200000 2.000000 19.50900     2.1 
1 1 1  -25    1   19 o 3.600000 2.000000 17.71102   115.6 
1 1 1  -25    1   20 o 0.7000000 2.500000 14.73559    92.2 
1 1 1  -25    1   21 o 40.60000 3.800000 151.4573   -51.6 
1 1 1  -25    1   22 o 1.400000 2.100000 17.82942   138.6 
1 1 1  -25    1   23 o 7.900000 2.100000 76.67159   147.6 
1 1 1  -25    1   24 o 26.10000 2.900000 144.4550   -31.8 
1 1 1  -25    1   25 o 22.50000 2.700000 88.03192   -94.7 
1 1 1  -25    1   26 o 6.500000 2.200000 62.81438  -132.2 
1 1 1  -25    1   27 o 6.800000 1.800000 60.60904    81.0 
1 1 1  -25    1   28 o 2.900000 2.000000 49.00782    79.5 
1 1 1  -25    1   29 o 8.300000 2.100000 45.42236   -89.5 
1 1 1  -25    1   30 o 1.800000 2.400000 38.22930    75.0 
1 1 1  -25    2    1 o 4.300000 6.600000 18.54941   148.8 
1 1 1  -25    2    2 o 12.60000 2.700000 93.92513   -15.3 
1 1 1  -25    2    3 o 13.40000 2.800000 114.6931   105.7 
1 1 1  -25    2    4 o 1.300000 2.500000 1.280530   141.7 
1 1 1  -25    2    5 o 21.30000 2.900000 153.9813   -79.9 
1 1 1  -25    2    6 o 14.60000 3.000000 89.34340    12.2 
1 1 1  -25    2    7 o 83.70000 6.800000 192.5541   177.2 
1 1 1  -25    2    8 o 13.90000 2.900000 86.00177   -65.3 
1 1 1  -25    2    9 o 5.700000 2.400000 84.43741   -83.2 
1 1 1  -25    2   10 o 26.40000 2.900000 103.5600    13.7 
1 1 1  -25    2   11 o 30.10000 3.700000 133.4932  -118.0 
1 1 1  -25    2   12 o 7.100000 2.000000 67.23051  -142.4 
1 1 1  -25    2   13 o 41.80000 4.100000 121.4967    78.1 
1 1 1  -25    2   14 o -1.400000 2.200000 20.86585  -174.2 
1 1 1  -25    2   15 o 25.80000 3.200000 125.5023  -134.9 
1 1 1  -25    2   16 o 8.200000 2.800000 49.75498   108.8 
1 1 1  -25    2   17 o 1.800000 2.700000 28.59039    34.5 
1 1 1  -25    2   18 o 7.500000 2.200000 71.77571  -155.7 
1 1 1  -25    2   19 o 4.800000 2.200000 67.42891   -91.7 
1 1 1  -25    2   20 o 21.90000 3.000000 133.4964   -72.4 
1 1 1  -25    2   21 o 17.50000 3.300000 91.68594   147.7 
1 1 1  -25    2   22 o 12.70000 3.000000 77.39654    83.2 
1 1 1  -25    2   23 o 25.60000 3.100000 107.7727  -159.9 
1 1 1  -25    2   24 o 4.100000 2.400000 72.29803   -15.8 
1 1 1  -25    2   25 o 17.00000 2.600000 97.73825   126.2 
1 1 1  -25    2   26 o 18.50000 2.800000 86.32767   -47.9 
1 1 1  -25    2   27 o 3.200000 1.900000 18.88671   -95.2 
1 1 1  -25    2   28 o -0.4000000 1.900000 8.132366   157.9 
1 1 1  -25    2   29 o 4.000000 2.400000 32.20684  -165.0 
1 1 1  -25    2   30 o 3.400000 1.900000 35.64331    17.7 
1 1 1  -25    3    1 o 35.00000 4.900000 128.2842   -94.2 
1 1 1  -25    3    2 o 47.70000 3.500000 180.9616    12.7 
1 1 1  -25    3    3 o 22.00000 2.700000 120.6326   -93.1 
1 1 1  -25    3    4 o 28.10000 3.400000 102.5952   175.5 
1 1 1  -25    3    5 o 24.00000 2.900000 164.0098   177.5 
1 1 1  -25    3    6 o 22.70000 3.300000 126.2280    19.9 
1 1 1  -25    3    7 f 1.000000 2.300000 18.23871    48.9 
1 1 1  -25    3    8 o 15.40000 2.700000 91.35647  -150.1 
1 1 1  -25    3    9 o 4.900000 5.900000 19.05543   129.5 
1 1 1  -25    3   10 o -0.3000000 2.200000 38.79242  -150.1 
1 1 1  -25    3   11 o 2.700000 1.900000 48.89665    62.9 
1 1 1  -25    3   12 o 9.900000 3.300000 134.5846  -162.4 
1 1 1  -25    3   13 o 39.30000 3.900000 162.2983   -52.2 
1 1 1  -25    3   14 o 38.50000 3.500000 161.1594   107.5 
1 1 1  -25    3   15 o 59.80000 4.200000 181.6591    83.7 
1 1 1  -25    3   16 o 90.30000 5.100000 227.5293  -103.8 
1 1 1  -25    3   17 o 19.00000 2.100000 80.62265    86.3 
1 1 1  -25    3   18 f 1.800000 2.000000 29.44412    67.3 
1 1 1  -25    3   19 o 31.70000 3.500000 151.2301  -119.0 
1 1 1  -25    3   20 o 39.70000 4.600000 124.9800    -0.6 
1 1 1  -25    3   21 o 3.400000 2.000000 21.57632  -170.2 
1 1 1  -25    3   22 o 11.20000 2.600000 72.51015    -0.5 
1 1 1  -25    3   23 o 7.900000 2.700000 66.86072  -111.7 
1 1 1  -25    3   24 o 6.500000 2.100000 71.82302    70.1 
1 1 1  -25    3   25 o 10.90000 2.100000 76.26643   -87.1 
1 1 1  -25    3   26 o 1.200000 2.200000 25.90644  -158.7 
1 1 1  -25    3   27 f 0.7000000 1.700000 22.80826    67.0 
1 1 1  -25    3   28 o 7.000000 3.400000 62.79411    99.2 
1 1 1  -25    3   29 o 9.900000 2.400000 78.03929   -92.7 
1 1 1  -25    3   30 o 0.7000000 2.100000 5.467018    89.1 
1 1 1  -25    4    1 o 3.300000 3.200000 72.34530  -117.1 
1 1 1  -25    4    2 o 3.800000 2.600000 57.98048   164.2 
1 1 1  -25    4    3 o 31.30000 3.200000 133.2294    61.9 
1 1 1  -25    4    4 o 22.80000 3.100000 98.38316    56.3 
1 1 1  -25    4    5 o 99.00000 6.100000 200.9178   -88.5 
1 1 1  -25    4    6 o 35.10000 3.000000 138.3213  -171.6 
1 1 1  -25    4    7 o 18.00000 2.800000 132.2077   -30.9 
1 1 1  -25    4    8 o 18.20000 2.600000 104.4310   115.6 
1 1 1  -25    4    9 o 0.7000000 3.200000 21.57658   -12.4 
1 1 1  -25    4   10 o 5.400000 2.400000 30.83250   124.9 
1 1 1  -25    4   11 o 35.50000 4.500000 187.2278   -45.8 
1 1 1  -25    4   12 o 1.100000 2.500000 14.43818  -159.8 
1 1 1  -25    4   13 o 42.80000 3.700000 153.8483   112.8 
1 1 1  -25    4   14 o 0.000000 2.200000 8.316499    -6.6 
1 1 1  -25    4   15 o 2.700000 2.000000 33.21415   -72.1 
1 1 1  -25    4   16 o 3.200000 2.100000 83.74207     3.3 
1 1 1  -25    4   17 o 13.90000 2.800000 80.40052    19.3 
1 1 1  -25    4   18 o 24.90000 2.700000 126.0729   137.0 
1 1 1  -25    4   19 o 21.00000 2.600000 96.70603   -95.8 
1 1 1  -25    4   20 o 0.8000000 1.600000 46.65415   -79.3 
1 1 1  -25    4   21 o 3.600000 1.800000 26.18813   168.7 
1 1 1  -25    4   22 o -1.900000 2.200000 60.48367    51.0 
1 1 1  -25    4   23 o 6.800000 2.700000 46.27856   114.3 
1 1 1  -25    4   24 o 1.400000 2.200000 38.49184  -132.5 
1 1 1  -25    4   25 o 0.5000000 2.000000 7.137136  -107.1 
1 1 1  -25    4   26 o 0.3000000 1.700000 36.05063   -17.2 
1 1 1  -25    4   27 o 4.000000 2.000000 67.88000    96.7 
1 1 1  -25    4   28 o 1.400000 2.300000 45.94428   -79.8 
1 1 1  -25    4   29 o -1.900000 2.300000 28.41423    15.1 
1 1 1  -25    4   30 o 0.000000 1.900000 32.24325   157.1 
1 1 1  -25    5    1 o 16.30000 2.800000 86.94473   -26.5 
1 1 1  -25    5    2 o 3.200000 2.600000 24.55054   179.1 
1 1 1  -25    5    3 o 8.700000 2.500000 77.46159  -101.3 
1 1 1  -25    5    4 o 38.20000 3.600000 175.2199  -118.6 
1 1 1  -25    5    5 o 0.2000000 2.400000 28.60800    96.9 
1 1 1  -25    5    6 o 9.100000 2.500000 71.51035    73.4 
1 1 1  -25    5    7 o 29.80000 2.800000 76.54833   -67.3 
1 1 1  -25    5    8 o 24.40000 3.400000 83.50193   155.5 
1 1 1  -25    5    9 o 11.40000 2.800000 50.09071    39.5 
1 1 1  -25    5   10 o 23.10000 3.500000 87.93822   -69.0 
1 1 1  -25    5   11 o 1.900000 2.600000 58.95156  -111.9 
1 1 1  -25    5   12 o 11.10000 2.500000 86.26161    20.4 
1 1 1  -25    5   13 o 0.4000000 2.200000 18.74554  -116.4 
1 1 1  -25    5   14 o 17.10000 2.800000 55.26238   126.3 
1 1 1  -25    5   15 o 11.40000 2.000000 57.93698  -151.2 
1 1 1  -25    5   16 o 2.400000 2.100000 43.49084   -60.2 
1 1 1  -25    5   17 o 29.80000 3.000000 124.9572    27.5 
1 1 1  -25    5   18 o 7.900000 2.400000 59.35632   -80.9 
1 1 1  -25    5   19 o 4.400000 2.100000 62.38840  -145.0 
1 1 1  -25    5   20 o 4.100000 2.200000 64.85188   -53.7 
1 1 1  -25    5   21 o 3.500000 2.200000 30.67980    68.6 
1 1 1  -25    5   22 o 3.000000 1.900000 19.17660    13.5 
1 1 1  -25    5   23 o 3.600000 2.200000 46.13836   -36.2 
1 1 1  -25    5   24 o 8.100000 2.700000 41.00680   141.8 
1 1 1  -25    5   25 o 1.500000 3.400000 46.79718   128.0 
1 1 1  -25    5   26 o 0.6000000 2.300000 22.53672   -35.6 
1 1 1  -25    5   27 o 2.700000 1.900000 24.65537   -64.1 
1 1 1  -25    5   28 o 3.400000 2.200000 55.48480   146.5 
1 1 1  -25    5   29 o -2.200000 2.300000 25.43963   -54.4 
1 1 1  -25    5   30 f 2.600000 2.000000 18.12304     0.4 
1 1 1  -25    6    1 o -1.400000 2.300000 49.75052  -176.0 
1 1 1  -25    6    2 o 3.900000 2.800000 54.19714   176.3 
1 1 1  -25    6    3 o 13.00000 3.300000 69.99754   173.3 
1 1 1  -25    6    4 o 38.90000 4.300000 159.0165    64.2 
1 1 1  -25    6    5 o 16.80000 3.000000 101.5349   -80.3 
1 1 1  -25    6    6 o 17.60000 2.300000 132.6045  -161.3 
1 1 1  -25    6    7 o 13.70000 2.600000 82.74529    72.8 
1 1 1  -25    6    8 o 5.600000 2.700000 32.85920  -121.5 
1 1 1  -25    6    9 o -0.6000000 2.400000 33.20681   110.9 
1 1 1  -25    6   10 o 28.30000 3.800000 114.7872    65.5 
1 1 1  -25    6   11 o 21.60000 3.000000 104.2506   -77.7 
1 1 1  -25    6   12 o 21.20000 3.000000 99.49651    -3.2 
1 1 1  -25    6   13 o 23.70000 2.600000 98.84443   145.4 
1 1 1  -25    6   14 o 17.40000 3.600000 117.1536    49.5 
1 1 1  -25    6   15 o 6.700000 2.300000 59.02339    10.0 
1 1 1  -25    6   16 o 5.000000 1.800000 37.90805   129.4 
1 1 1  -25    6   17 o 9.000000 2.400000 105.0812    81.9 
1 1 1  -25    6   18 o 20.90000 2.700000 144.8800   -46.7 
1 1 1  -25    6   19 o -2.400000 1.700000 32.88969   -16.5 
1 1 1  -25    6   20 o 4.100000 2.300000 41.57753   120.5 
1 1 1  -25    6   21 o 8.700000 2.100000 71.73075  -155.9 
1 1 1  -25    6   22 o 1.500000 1.900000 19.42883   119.7 
1 1 1  -25    6   23 o 5.900000 2.300000 78.33196   145.9 
1 1 1  -25    6   24 o 6.100000 3.800000 42.30886   -56.9 
1 1 1  -25    6   25 o 0.000000 1.800000 34.57365    38.6 
1 1 1  -25    6   26 o -1.500000 2.300000 19.45168     0.5 
1 1 1  -25    6   27 o 0.6000000 3.000000 53.31237    98.0 
1 1 1  -25    6   28 o 4.900000 2.100000 31.54126   -35.4 
1 1 1  -25    6   29 o 2.900000 2.000000 36.96579  -178.0 
1 1 1  -25    6   30 o 3.200000 2.000000       ?       ? 
1 1 1  -25    7    1 o 10.60000 3.700000 45.07519   -31.9 
1 1 1  -25    7    2 o 14.80000 3.100000 95.92294   -55.5 
1 1 1  -25    7    3 o 16.80000 3.800000 112.1531  -154.5 
1 1 1  -25    7    4 o 59.80000 4.800000 202.5976   -15.0 
1 1 1  -25    7    5 o 49.70000 4.200000 182.3748   176.2 
1 1 1  -25    7    6 o 6.000000 2.700000 52.40272   107.3 
1 1 1  -25    7    7 o 10.50000 2.600000 64.94654   161.0 
1 1 1  -25    7    8 o 0.1000000 2.500000 18.80627   103.9 
1 1 1  -25    7    9 o 3.400000 2.200000 12.40541    12.9 
1 1 1  -25    7   10 o -0.1000000 2.200000 21.26175    33.3 
1 1 1  -25    7   11 o 71.00000 4.500000 176.9513   -37.1 
1 1 1  -25    7   12 o 14.70000 2.700000 93.93750  -151.5 
1 1 1  -25    7   13 o 2.700000 2.200000 64.90019    44.5 
1 1 1  -25    7   14 o 5.000000 2.000000 53.18069   134.0 
1 1 1  -25    7   15 o 21.00000 3.300000 118.0203   145.7 
1 1 1  -25    7   16 o 4.700000 2.200000 70.90517   -87.6 
1 1 1  -25    7   17 o 0.7000000 1.800000 2.394154     8.4 
1 1 1  -25    7   18 o 9.600000 2.200000 105.3565   -35.1 
1 1 1  -25    7   19 o 19.40000 2.600000 112.2664   109.0 
1 1 1  -25    7   20 o 3.700000 2.200000 44.63544    82.1 
1 1 1  -25    7   21 o 2.000000 2.200000 35.46951  -112.9 
1 1 1  -25    7   22 o 0.4000000 2.000000 30.15313  -163.8 
1 1 1  -25    7   23 o 1.900000 2.600000 22.18485   134.2 
1 1 1  -25    7   24 o 3.400000 2.100000 52.97863     1.7 
1 1 1  -25    7   25 o 1.800000 1.800000 22.01944  -142.9 
1 1 1  -25    7   26 o 1.300000 2.100000 20.08728  -132.5 
1 1 1  -25    7   27 o 0.9000000 2.400000 16.91800    -9.4 
1 1 1  -25    7   28 o 7.500000 3.200000 70.05610   167.6 
1 1 1  -25    7   29 o 1.700000 1.900000 18.72712   -26.4 
1 1 1  -25    8    1 o 4.100000 2.500000 2.513565   -31.8 
1 1 1  -25    8    2 o 17.80000 3.000000 81.01604   179.4 
1 1 1  -25    8    3 o 8.400000 3.100000 87.75336   -22.2 
1 1 1  -25    8    4 o 18.90000 2.900000 89.18433    47.7 
1 1 1  -25    8    5 o 1.500000 2.100000 89.99390   -90.2 
1 1 1  -25    8    6 o 24.50000 3.000000 133.5087    29.9 
1 1 1  -25    8    7 o 9.100000 2.800000 83.72090  -150.0 
1 1 1  -25    8    8 f 6.500000 2.100000 28.95024    49.8 
1 1 1  -25    8    9 o 4.500000 2.900000 24.17765   171.9 
1 1 1  -25    8   10 o 39.40000 3.000000 137.2562  -132.3 
1 1 1  -25    8   11 o 38.70000 3.400000 151.6912   -28.0 
1 1 1  -25    8   12 o 26.10000 2.700000 91.98538    96.5 
1 1 1  -25    8   13 o 5.700000 1.900000 71.56511   167.5 
1 1 1  -25    8   14 o 6.600000 2.200000 86.57701   -39.2 
1 1 1  -25    8   15 o 17.90000 2.400000 110.1582    71.8 
1 1 1  -25    8   16 o 3.800000 2.400000 66.35473   -88.8 
1 1 1  -25    8   17 f 19.50000 3.100000 75.56110   -32.2 
1 1 1  -25    8   18 o 9.200000 2.300000 45.75344   -38.3 
1 1 1  -25    8   19 o 16.40000 2.500000 122.8233    84.4 
1 1 1  -25    8   20 o 8.500000 1.800000 83.96294   177.9 
1 1 1  -25    8   21 o 2.000000 3.000000 33.65414     0.6 
1 1 1  -25    8   22 o 10.70000 2.600000 54.75484   148.2 
1 1 1  -25    8   23 o 5.700000 2.200000 56.46036  -108.5 
1 1 1  -25    8   24 o 0.5000000 2.300000 37.94091   107.7 
1 1 1  -25    8   25 o 3.900000 2.900000 42.70076   -71.6 
1 1 1  -25    8   26 o -0.2000000 1.700000 42.66236    89.4 
1 1 1  -25    8   27 o 2.000000 2.200000 33.98266   133.4 
1 1 1  -25    8   28 o 3.800000 2.600000 31.26823   -41.3 
1 1 1  -25    8   29 o 0.5000000 2.800000 12.37234    39.2 
1 1 1  -25    9    1 o 13.60000 2.800000 100.3848  -146.0 
1 1 1  -25    9    2 o 8.900000 3.500000 114.4708   -52.5 
1 1 1  -25    9    3 o 0.9000000 2.600000 40.63684  -166.1 
1 1 1  -25    9    4 o 4.800000 2.600000 66.31479   -39.8 
1 1 1  -25    9    5 o 4.900000 2.300000 68.62185   119.6 
1 1 1  -25    9    6 o 6.400000 2.500000 49.03149  -176.3 
1 1 1  -25    9    7 o 19.20000 3.700000 142.6232   141.9 
1 1 1  -25    9    8 o 12.30000 3.600000 100.1357    28.3 
1 1 1  -25    9    9 o 5.500000 2.700000 74.06639    32.8 
1 1 1  -25    9   10 o 59.70000 3.900000 158.4088    17.5 
1 1 1  -25    9   11 o 32.80000 3.000000 110.2963   -99.0 
1 1 1  -25    9   12 o 18.80000 3.000000 87.64356    33.5 
1 1 1  -25    9   13 o 34.30000 3.200000 111.0687   -75.0 
1 1 1  -25    9   14 o 0.6000000 2.000000 28.27136    82.9 
1 1 1  -25    9   15 o 2.500000 1.900000 20.31563  -116.1 
1 1 1  -25    9   16 o 17.20000 2.300000 81.53223  -170.3 
1 1 1  -25    9   17 o 2.500000 2.100000 19.28980  -159.7 
1 1 1  -25    9   18 o 4.900000 2.100000 38.48249    61.7 
1 1 1  -25    9   19 o 3.300000 2.600000 44.55022   -69.0 
1 1 1  -25    9   20 o 3.700000 2.700000 30.35674    81.6 
1 1 1  -25    9   21 o 0.000000 1.900000 25.03252   135.5 
1 1 1  -25    9   22 o 2.400000 2.300000 27.98048  -128.3 
1 1 1  -25    9   23 o 2.500000 2.500000 26.23855  -106.8 
1 1 1  -25    9   24 o 2.400000 2.300000 22.48792    62.3 
1 1 1  -25    9   25 o -1.200000 2.000000 9.499519    73.5 
1 1 1  -25    9   26 o 0.9000000 1.900000 22.18151  -113.6 
1 1 1  -25    9   27 o 0.1000000 1.900000 21.01238   -34.3 
1 1 1  -25    9   28 o 4.200000 2.100000 43.44098  -131.3 
1 1 1  -25    9   29 o 2.500000 2.400000 35.27107   132.0 
1 1 1  -25   10    1 o 5.000000 2.900000 59.40445     1.9 
1 1 1  -25   10    2 o -2.000000 2.800000 25.76353   -82.3 
1 1 1  -25   10    3 o 0.6000000 3.600000 20.91011   131.2 
1 1 1  -25   10    4 f 6.700000 2.600000 52.65103  -139.7 
1 1 1  -25   10    5 o 8.400000 2.500000 44.78297    41.3 
1 1 1  -25   10    6 o 9.700000 2.600000 106.0299   -64.1 
1 1 1  -25   10    7 o 11.60000 3.200000 54.63867    23.7 
1 1 1  -25   10    8 o 23.90000 4.200000 98.36110  -144.4 
1 1 1  -25   10    9 o 2.100000 2.300000 38.15103   -81.1 
1 1 1  -25   10   10 o 2.000000 2.600000 33.49174  -169.2 
1 1 1  -25   10   11 o 4.200000 2.200000 56.87334  -160.9 
1 1 1  -25   10   12 o 9.500000 2.100000 87.04297  -168.1 
1 1 1  -25   10   13 o 13.40000 2.500000 98.09075    10.7 
1 1 1  -25   10   14 o 7.000000 2.300000 60.82640    60.3 
1 1 1  -25   10   15 o 7.100000 2.200000 93.17853  -103.7 
1 1 1  -25   10   16 o 2.500000 2.400000 35.42975  -154.0 
1 1 1  -25   10   17 o 23.00000 2.400000 97.90778   -35.5 
1 1 1  -25   10   18 o 3.900000 3.300000 37.76825    12.9 
1 1 1  -25   10   19 o 17.80000 2.500000 58.66248   -33.6 
1 1 1  -25   10   20 o 10.80000 3.200000 102.3681  -175.6 
1 1 1  -25   10   21 f 16.20000 2.500000 70.09707     9.0 
1 1 1  -25   10   22 o 2.900000 2.300000 45.86806  -174.8 
1 1 1  -25   10   23 o 6.700000 2.300000 60.43790   129.2 
1 1 1  -25   10   24 o 4.400000 2.200000 60.32775   -59.1 
1 1 1  -25   10   25 o 0.9000000 1.800000 35.20281   104.0 
1 1 1  -25   10   26 o 0.4000000 2.000000 25.93223    25.1 
1 1 1  -25   10   27 o 2.400000 2.000000 26.31516  -147.5 
1 1 1  -25   10   28 o 1.500000 1.900000 11.64311   -50.3 
1 1 1  -25   10   29 o 1.400000 2.000000       ?       ? 
1 1 1  -25   11    1 o 4.200000 2.300000 39.59875   159.3 
1 1 1  -25   11    2 o 24.70000 3.200000 96.61886   121.1 
1 1 1  -25   11    3 o 4.100000 3.300000 68.18427     4.1 
1 1 1  -25   11    4 o 16.00000 3.700000 102.3866   -89.0 
1 1 1  -25   11    5 o 46.50000 4.600000 213.2860   102.2 
1 1 1  -25   11    6 f 6.500000 2.700000 15.74461   -97.9 
1 1 1  -25   11    7 o 6.600000 3.000000 67.41818   -43.4 
1 1 1  -25   11    8 o 5.300000 2.900000 50.71694   -92.5 
1 1 1  -25   11    9 o 8.500000 2.300000 76.35561    74.2 
1 1 1  -25   11   10 o 17.50000 2.400000 124.5141   163.8 
1 1 1  -25   11   11 o 2.400000 2.200000 50.01726   162.9 
1 1 1  -25   11   12 o 59.70000 4.600000 196.7521   -36.4 
1 1 1  -25   11   13 o 34.80000 3.300000 141.9149    -7.1 
1 1 1  -25   11   14 o 44.80000 3.200000 139.3943   162.2 
1 1 1  -25   11   15 o 5.900000 2.600000 76.67852  -112.9 
1 1 1  -25   11   16 o -0.8000000 1.700000 13.39967    79.0 
1 1 1  -25   11   17 o 3.800000 2.400000 52.36533  -159.7 
1 1 1  -25   11   18 o 11.00000 2.100000 51.00805  -129.9 
1 1 1  -25   11   19 f 22.90000 3.400000 130.9118  -120.0 
1 1 1  -25   11   20 o 2.900000 2.200000 57.12038   -40.0 
1 1 1  -25   11   21 o 5.200000 2.600000 10.16356   -21.4 
1 1 1  -25   11   22 o 0.8000000 2.600000 25.56108   -19.6 
1 1 1  -25   11   23 o 10.20000 2.300000 47.96466   -91.4 
1 1 1  -25   11   24 o 3.500000 2.000000 46.43565    80.0 
1 1 1  -25   11   25 o 2.500000 2.000000 34.54343   176.9 
1 1 1  -25   11   26 o -1.000000 1.600000 27.95017  -149.0 
1 1 1  -25   11   27 o -0.3000000 2.000000 34.10777    -7.1 
1 1 1  -25   11   28 o 0.3000000 1.700000 20.57500   168.6 
1 1 1  -25   12    1 o 10.10000 2.700000 62.98679    59.4 
1 1 1  -25   12    2 o 5.200000 2.800000 44.62589   -33.8 
1 1 1  -25   12    3 o 13.10000 2.400000 64.15959    77.0 
1 1 1  -25   12    4 o 22.50000 3.600000 116.0641  -178.9 
1 1 1  -25   12    5 o 1.000000 3.000000 34.93607  -141.1 
1 1 1  -25   12    6 o 35.80000 5.500000 124.9651   -78.8 
1 1 1  -25   12    7 o 6.700000 3.100000 82.74052     8.8 
1 1 1  -25   12    8 o 10.60000 2.700000 105.0735   129.5 
1 1 1  -25   12    9 o 5.100000 2.400000 70.69736   149.8 
1 1 1  -25   12   10 o 13.20000 2.600000 110.7382   174.4 
1 1 1  -25   12   11 o -0.8000000 1.800000 18.75311    64.5 
1 1 1  -25   12   12 o 37.10000 3.600000 155.0750   -57.4 
1 1 1  -25   12   13 o 12.20000 2.600000 104.6591   129.4 
1 1 1  -25   12   14 o 30.30000 3.500000 117.4520    30.3 
1 1 1  -25   12   15 o 23.50000 5.200000 147.8391  -135.1 
1 1 1  -25   12   16 o 2.600000 1.800000 35.04552   122.3 
1 1 1  -25   12   17 o 5.100000 2.400000 20.37532   144.6 
1 1 1  -25   12   18 o 9.700000 2.700000 41.31683    43.9 
1 1 1  -25   12   19 o 10.00000 2.300000 73.75259  -119.0 
1 1 1  -25   12   20 o 37.90000 3.100000 121.4418   -64.8 
1 1 1  -25   12   21 o 14.00000 2.600000 84.53751   132.1 
1 1 1  -25   12   22 o 0.7000000 1.700000 33.50684    89.0 
1 1 1  -25   12   23 o 1.400000 2.500000 41.83078  -125.2 
1 1 1  -25   12   24 o 9.800000 2.200000 76.90343    49.6 
1 1 1  -25   12   25 o -0.1000000 1.800000 11.24770  -143.7 
1 1 1  -25   12   26 o 1.100000 1.700000 21.54704  -100.4 
1 1 1  -25   12   27 o 3.700000 1.900000 24.00603   -26.9 
1 1 1  -25   12   28 o -0.5000000 1.900000 13.80190    75.5 
1 1 1  -25   13    1 o 1.500000 2.800000 12.88268   -86.9 
1 1 1  -25   13    2 o 5.800000 2.900000 37.53524    79.1 
1 1 1  -25   13    3 o 23.30000 3.500000 121.7459    20.3 
1 1 1  -25   13    4 o 3.300000 2.500000 45.97390  -123.2 
1 1 1  -25   13    5 o 3.500000 2.500000 44.40503   178.6 
1 1 1  -25   13    6 o 12.60000 4.000000 65.52503    65.4 
1 1 1  -25   13    7 o 20.30000 4.200000 81.05533   -20.2 
1 1 1  -25   13    8 o 12.90000 3.000000 73.21782  -139.8 
1 1 1  -25   13    9 o 5.300000 2.300000 68.00285   123.5 
1 1 1  -25   13   10 f 16.20000 3.300000 91.74454    68.7 
1 1 1  -25   13   11 o 0.5000000 1.900000 19.70860   134.0 
1 1 1  -25   13   12 o 20.30000 2.500000 88.89686   -81.6 
1 1 1  -25   13   13 o 16.00000 3.900000 80.22681    25.9 
1 1 1  -25   13   14 o 20.40000 2.900000 68.06133   170.2 
1 1 1  -25   13   15 f 4.100000 2.000000 64.48214   -68.8 
1 1 1  -25   13   16 o 3.600000 2.400000 41.05143  -113.4 
1 1 1  -25   13   17 o 1.100000 2.000000 12.48935  -135.6 
1 1 1  -25   13   18 o -0.5000000 2.300000 8.196010    76.5 
1 1 1  -25   13   19 o 27.80000 2.600000 111.0765  -139.8 
1 1 1  -25   13   20 o 1.900000 1.900000 22.55334    55.9 
1 1 1  -25   13   21 o 10.70000 2.400000 75.80874  -124.7 
1 1 1  -25   13   22 o 2.500000 2.300000 27.94269  -165.8 
1 1 1  -25   13   23 o 0.9000000 2.000000 24.25459     8.4 
1 1 1  -25   13   24 o -0.7000000 1.700000 30.53196   125.4 
1 1 1  -25   13   25 o -1.200000 1.800000 7.223733   110.3 
1 1 1  -25   13   26 o 3.400000 2.000000 39.39543   -73.2 
1 1 1  -25   13   27 o -1.300000 1.600000 20.30761    78.0 
1 1 1  -25   14    1 o 47.00000 4.300000 149.4856   144.8 
1 1 1  -25   14    2 o 17.80000 3.000000 86.34156   -57.5 
1 1 1  -25   14    3 o 3.600000 2.800000 54.64131  -173.3 
1 1 1  -25   14    4 o 0.2000000 2.200000 36.47659  -152.0 
1 1 1  -25   14    5 o 11.80000 2.700000 63.43140   -25.5 
1 1 1  -25   14    6 o 2.000000 3.500000 43.87903  -148.9 
1 1 1  -25   14    7 o 23.90000 4.800000 110.5145  -126.2 
1 1 1  -25   14    8 o 22.50000 3.400000 94.41880   139.9 
1 1 1  -25   14    9 o 11.60000 2.600000 53.61858    70.6 
1 1 1  -25   14   10 o 7.700000 1.900000 62.73465  -137.5 
1 1 1  -25   14   11 o 4.400000 2.600000 50.16035    33.7 
1 1 1  -25   14   12 f 4.400000 3.200000 63.81042    43.9 
1 1 1  -25   14   13 f 15.20000 3.100000 67.75191    66.7 
1 1 1  -25   14   14 o 8.100000 2.000000 42.96329  -136.6 
1 1 1  -25   14   15 o 8.900000 2.300000 93.81985   -38.9 
1 1 1  -25   14   16 o 5.400000 2.600000 57.16899   148.6 
1 1 1  -25   14   17 o 13.70000 2.500000 92.12849  -179.4 
1 1 1  -25   14   18 o 1.200000 1.900000 43.27598    54.2 
1 1 1  -25   14   19 o 5.300000 2.100000 46.30299    32.4 
1 1 1  -25   14   20 o 11.90000 2.500000 79.80051  -167.2 
1 1 1  -25   14   21 o 26.40000 2.600000 110.8744    88.0 
1 1 1  -25   14   22 o 4.700000 2.000000 45.27204   -80.0 
1 1 1  -25   14   23 o 9.000000 2.200000 44.52829  -105.4 
1 1 1  -25   14   24 o 2.500000 2.000000 22.11687    80.7 
1 1 1  -25   14   25 o 8.500000 2.000000 61.49284   101.3 
1 1 1  -25   14   26 o 3.800000 2.400000 43.67735  -127.8 
1 1 1  -25   14   27 o 0.6000000 1.900000 26.98230    52.0 
1 1 1  -25   15    1 o 8.900000 3.200000 73.33375   108.9 
1 1 1  -25   15    2 o 8.300000 2.700000 68.27417   -96.9 
1 1 1  -25   15    3 o 2.200000 2.500000 16.42110    88.7 
1 1 1  -25   15    4 o 2.000000 3.000000 14.76380   -49.3 
1 1 1  -25   15    5 o 9.200000 3.100000 81.61099  -171.4 
1 1 1  -25   15    6 o 6.000000 2.500000 46.72477   -98.8 
1 1 1  -25   15    7 o 81.70000 5.600000 213.2080    89.2 
1 1 1  -25   15    8 o 27.80000 4.000000 115.3222   -80.4 
1 1 1  -25   15    9 o 2.600000 2.900000 65.61644   -57.6 
1 1 1  -25   15   10 o 1.900000 3.300000 27.56050  -144.5 
1 1 1  -25   15   11 o 7.600000 2.300000 69.85469    95.6 
1 1 1  -25   15   12 o 7.100000 2.500000 87.86602   -63.2 
1 1 1  -25   15   13 o 13.90000 2.200000 105.4722    80.4 
1 1 1  -25   15   14 o 33.40000 3.800000 153.5059   -87.4 
1 1 1  -25   15   15 o -0.5000000 2.700000 43.71335   -77.8 
1 1 1  -25   15   16 o 2.800000 2.200000 22.22182    77.5 
1 1 1  -25   15   17 o 1.600000 2.200000 14.43956  -140.3 
1 1 1  -25   15   18 o 7.300000 2.300000 63.89682   -70.6 
1 1 1  -25   15   19 o 1.300000 2.600000 26.32733    52.0 
1 1 1  -25   15   20 o 1.400000 1.600000 20.12089   -86.7 
1 1 1  -25   15   21 o -0.1000000 2.700000 14.72857     8.6 
1 1 1  -25   15   22 o 35.10000 3.800000 113.2433  -157.3 
1 1 1  -25   15   23 o 2.100000 2.700000 53.63251  -176.4 
1 1 1  -25   15   24 o 32.30000 3.000000 104.6790    18.0 
1 1 1  -25   15   25 o 3.100000 2.000000 20.91624    63.8 
1 1 1  -25   15   26 o 3.400000 1.900000 41.22487  -135.9 
1 1 1  -25   16    1 o 2.800000 2.800000 30.50424   -14.3 
1 1 1  -25   16    2 o 0.4000000 2.300000 32.94827    24.2 
1 1 1  -25   16    3 o 2.100000 2.600000 38.14219  -165.5 
1 1 1  -25   16    4 f 9.600000 2.300000 53.77808    55.8 
1 1 1  -25   16    5 o 3.800000 2.200000 22.71017   159.8 
1 1 1  -25   16    6 o 4.500000 3.000000 52.84606  -161.1 
1 1 1  -25   16    7 o 5.400000 2.700000 54.86853   -64.3 
1 1 1  -25   16    8 o 25.50000 5.100000 125.5527   104.8 
1 1 1  -25   16    9 o -2.000000 2.200000 42.52336   179.4 
1 1 1  -25   16   10 o 2.000000 2.600000 49.56664   -86.3 
1 1 1  -25   16   11 o 3.300000 2.500000 31.16886   -52.7 
1 1 1  -25   16   12 o 7.500000 2.700000 31.88764   -31.1 
1 1 1  -25   16   13 o -0.9000000 1.900000 16.15506   -94.3 
1 1 1  -25   16   14 o 44.20000 3.500000 129.4966   100.9 
1 1 1  -25   16   15 o 28.60000 2.700000 118.2644   -64.0 
1 1 1  -25   16   16 o -0.3000000 2.000000 32.76870   -54.2 
1 1 1  -25   16   17 o 9.400000 2.900000 55.68079   133.4 
1 1 1  -25   16   18 o 1.400000 2.800000 11.11992     9.4 
1 1 1  -25   16   19 o 4.800000 2.300000 46.78370   149.5 
1 1 1  -25   16   20 o 10.00000 2.500000 95.66012   165.3 
1 1 1  -25   16   21 f 7.600000 2.700000 86.99401   -32.1 
1 1 1  -25   16   22 o 0.4000000 1.700000 31.51180   -50.4 
1 1 1  -25   16   23 o 2.500000 2.500000 22.56739  -167.1 
1 1 1  -25   16   24 o 5.500000 2.700000 47.66346    64.0 
1 1 1  -25   16   25 o 1.800000 2.400000 30.47387   135.0 
1 1 1  -25   16   26 o 0.8000000 2.000000       ?       ? 
1 1 1  -25   17    1 o 3.800000 3.400000 48.19162   -36.8 
1 1 1  -25   17    2 o 8.600000 3.200000 35.87431   107.9 
1 1 1  -25   17    3 o 1.500000 2.600000 29.30096    79.0 
1 1 1  -25   17    4 o 2.600000 3.100000 36.48498    58.9 
1 1 1  -25   17    5 o 10.80000 2.500000 68.23937   177.8 
1 1 1  -25   17    6 o 8.100000 3.300000 65.95058    -1.9 
1 1 1  -25   17    7 o 11.00000 3.600000 71.55217    44.5 
1 1 1  -25   17    8 o 5.500000 2.300000 37.04085    23.5 
1 1 1  -25   17    9 o 5.200000 2.600000 41.73832  -110.0 
1 1 1  -25   17   10 o 1.900000 2.000000 43.23369    74.2 
1 1 1  -25   17   11 o 2.600000 2.000000 21.86578   -46.6 
1 1 1  -25   17   12 f 9.400000 2.500000 71.69525    22.8 
1 1 1  -25   17   13 f 1.200000 1.700000 53.42738  -101.8 
1 1 1  -25   17   14 o 15.50000 2.700000 114.1449   176.3 
1 1 1  -25   17   15 o 16.60000 2.800000 78.61348   -85.0 
1 1 1  -25   17   16 o 5.100000 2.700000 38.39768   171.5 
1 1 1  -25   17   17 o 5.800000 2.600000 35.69770   152.5 
1 1 1  -25   17   18 o 27.60000 2.800000 119.2932    -6.7 
1 1 1  -25   17   19 o 6.400000 2.800000 66.87162  -130.0 
1 1 1  -25   17   20 o 3.900000 2.400000 44.24516  -102.9 
1 1 1  -25   17   21 o 16.40000 3.200000 62.75186    -8.2 
1 1 1  -25   17   22 o 2.400000 2.300000 46.31740   141.0 
1 1 1  -25   17   23 o -1.500000 2.200000 14.52990   172.3 
1 1 1  -25   17   24 o -2.700000 1.800000 10.20894  -110.1 
1 1 1  -25   17   25 o 1.100000 1.700000 22.45612    44.6 
1 1 1  -25   18    1 f 2.900000 2.500000 28.82373  -164.6 
1 1 1  -25   18    2 o 23.30000 3.100000 98.25185  -151.3 
1 1 1  -25   18    3 o 10.80000 3.100000 77.04851     9.7 
1 1 1  -25   18    4 o 8.300000 3.000000 70.65355   -19.5 
1 1 1  -25   18    5 o -0.8000000 2.300000 11.14312  -162.2 
1 1 1  -25   18    6 o 6.900000 2.900000 62.48690  -108.6 
1 1 1  -25   18    7 o 11.80000 2.600000 70.74926    19.2 
1 1 1  -25   18    8 o 0.3000000 2.500000 32.17486    69.0 
1 1 1  -25   18    9 o -0.7000000 2.000000 26.59199    96.2 
1 1 1  -25   18   10 o 16.10000 2.500000 83.14452   -62.7 
1 1 1  -25   18   11 o 21.50000 2.500000 107.7287  -114.3 
1 1 1  -25   18   12 o 10.40000 2.200000 67.43461   156.9 
1 1 1  -25   18   13 o 12.00000 2.500000 71.32962    79.6 
1 1 1  -25   18   14 o 2.900000 2.300000 34.91476    99.1 
1 1 1  -25   18   15 o 42.70000 4.900000 182.6698   -52.0 
1 1 1  -25   18   16 o 6.900000 3.200000 61.68798   152.6 
1 1 1  -25   18   17 o 15.30000 2.500000 82.70912  -108.9 
1 1 1  -25   18   18 o 4.000000 2.400000 23.89264  -170.5 
1 1 1  -25   18   19 o 8.000000 2.500000 79.14570   178.3 
1 1 1  -25   18   20 o 3.000000 1.900000 46.58290  -136.5 
1 1 1  -25   18   21 o 11.60000 2.200000 77.14949   -31.6 
1 1 1  -25   18   22 o 1.500000 1.600000 26.57715   -35.9 
1 1 1  -25   18   23 o 3.700000 1.800000 42.26448   117.7 
1 1 1  -25   18   24 f 4.300000 1.800000 38.41365   141.9 
1 1 1  -25   19    1 o 5.900000 3.400000 46.42171   162.8 
1 1 1  -25   19    2 o 0.5000000 3.000000 34.12040  -110.1 
1 1 1  -25   19    3 o -0.2000000 2.700000 21.44908    69.8 
1 1 1  -25   19    4 o 5.900000 3.300000 39.09346   135.6 
1 1 1  -25   19    5 o 9.700000 2.600000 74.94647   -53.1 
1 1 1  -25   19    6 o -2.500000 2.800000 13.92309    27.0 
1 1 1  -25   19    7 o 3.900000 2.600000 32.31897   138.9 
1 1 1  -25   19    8 o 24.50000 3.400000 125.9852    33.8 
1 1 1  -25   19    9 o 0.7000000 2.500000 62.15564   -18.1 
1 1 1  -25   19   10 o 2.700000 2.000000 21.52832   -79.0 
1 1 1  -25   19   11 o 3.500000 2.300000 40.70976   176.4 
1 1 1  -25   19   12 o 8.100000 2.500000 85.03818   -94.0 
1 1 1  -25   19   13 o 9.300000 2.100000 73.35239   136.9 
1 1 1  -25   19   14 o 5.700000 2.000000 49.67233  -168.9 
1 1 1  -25   19   15 o 2.900000 2.700000 46.81617    -1.5 
1 1 1  -25   19   16 o 7.500000 2.400000 78.77411  -134.9 
1 1 1  -25   19   17 o 6.000000 2.500000 61.15661    43.7 
1 1 1  -25   19   18 o 1.300000 1.900000 9.073247   143.3 
1 1 1  -25   19   19 o 2.700000 2.000000 29.61875  -162.9 
1 1 1  -25   19   20 o 8.000000 2.100000 66.61710   -88.9 
1 1 1  -25   19   21 o 13.40000 2.400000 70.80367     0.4 
1 1 1  -25   19   22 o 5.100000 2.100000 51.51583  -168.4 
1 1 1  -25   19   23 o 2.400000 1.600000 39.94431    66.1 
1 1 1  -25   20    1 o 4.300000 2.600000 28.24029  -135.5 
1 1 1  -25   20    2 o 1.900000 2.600000 40.44267  -149.3 
1 1 1  -25   20    3 o 5.300000 2.400000 70.50106    79.3 
1 1 1  -25   20    4 o 27.80000 3.200000 113.8629   -94.9 
1 1 1  -25   20    5 o 22.70000 2.900000 105.3893   -23.9 
1 1 1  -25   20    6 o 7.500000 3.000000 56.53598   136.0 
1 1 1  -25   20    7 o -1.400000 3.100000 30.23645    48.0 
1 1 1  -25   20    8 o 5.100000 2.500000 60.99921    67.5 
1 1 1  -25   20    9 o 0.7000000 2.200000 13.63998    -1.6 
1 1 1  -25   20   10 o 7.000000 2.400000 40.73352  -106.9 
1 1 1  -25   20   11 o 9.400000 2.500000 84.11935  -174.8 
1 1 1  -25   20   12 o 6.400000 2.600000 52.62210   -25.1 
1 1 1  -25   20   13 o 5.300000 2.200000 45.04030  -152.5 
1 1 1  -25   20   14 o 3.700000 2.900000 47.94102    33.1 
1 1 1  -25   20   15 o 18.00000 3.200000 111.4121  -137.3 
1 1 1  -25   20   16 o 1.000000 2.500000 23.86211  -124.1 
1 1 1  -25   20   17 o 2.200000 2.200000 62.95345     7.5 
1 1 1  -25   20   18 o 0.5000000 2.100000 35.65796   144.8 
1 1 1  -25   20   19 o 1.500000 2.000000 27.93640  -170.9 
1 1 1  -25   20   20 o 0.000000 2.000000 12.64524   -36.9 
1 1 1  -25   20   21 o 9.700000 2.100000 56.62735     4.2 
1 1 1  -25   20   22 o 4.200000 1.900000 28.35099   -65.9 
1 1 1  -25   21    2 f 3.200000 2.600000 56.30173     9.0 
1 1 1  -25   21    3 o 6.300000 2.700000 55.23420   177.8 
1 1 1  -25   21    4 o 4.700000 2.900000 48.62058    25.3 
1 1 1  -25   21    5 o 9.300000 2.900000 40.75769    55.2 
1 1 1  -25   21    6 o 8.200000 3.100000 29.31961   -64.6 
1 1 1  -25   21    7 o -0.1000000 2.600000 12.92986    80.5 
1 1 1  -25   21    8 o 1.400000 2.400000 28.58953   -26.8 
1 1 1  -25   21    9 o 1.700000 2.700000 26.41179   133.3 
1 1 1  -25   21   10 o 6.400000 2.300000 73.17515   -48.8 
1 1 1  -25   21   11 o 2.600000 2.400000 54.33671   111.0 
1 1 1  -25   21   12 o 23.60000 2.800000 108.8092  -156.6 
1 1 1  -25   21   13 o 16.60000 2.700000 90.71935    58.8 
1 1 1  -25   21   14 o -0.8000000 2.600000 47.26469   151.4 
1 1 1  -25   21   15 o 1.200000 2.800000 16.51928   -23.9 
1 1 1  -25   21   16 o 0.1000000 2.200000 25.99721   -98.1 
1 1 1  -25   21   17 o 0.8000000 1.800000 19.07875   111.7 
1 1 1  -25   21   18 o 2.800000 1.900000 36.09340   -26.1 
1 1 1  -25   21   19 o 12.80000 2.200000 79.11020    79.3 
1 1 1  -25   21   20 o 8.500000 2.100000 57.36739  -146.0 
1 1 1  -25   21   21 o -0.4000000 1.900000 15.73210   -54.0 
1 1 1  -25   22    4 o -0.5000000 2.700000 24.47081   -23.2 
1 1 1  -25   22    5 o 23.70000 3.600000 99.11314   -20.2 
1 1 1  -25   22    6 o 12.50000 3.600000 56.19341  -172.0 
1 1 1  -25   22    7 o 2.000000 2.600000 27.48898   104.6 
1 1 1  -25   22    8 o 12.80000 2.600000 75.22329    57.1 
1 1 1  -25   22    9 o 27.10000 3.500000 117.9156    -9.6 
1 1 1  -25   22   10 o 9.700000 2.900000 73.06161  -167.7 
1 1 1  -25   22   11 o 5.000000 2.400000 10.79881   117.5 
1 1 1  -25   22   12 o 4.000000 2.000000 64.89716   -71.6 
1 1 1  -25   22   13 o 8.900000 2.500000 75.94144   137.5 
1 1 1  -25   22   14 o 3.200000 2.900000 39.52695    15.7 
1 1 1  -25   22   15 o 16.20000 3.200000 107.0321   -86.8 
1 1 1  -25   22   16 o 1.500000 1.700000 27.39849   -77.6 
1 1 1  -25   22   17 o 3.800000 2.000000 47.35679   136.7 
1 1 1  -25   22   18 o 9.000000 2.500000 66.04574    17.3 
1 1 1  -25   22   19 o 2.400000 1.700000 36.18645   -27.2 
1 1 1  -25   22   20 o 2.900000 2.100000       ?       ? 
1 1 1  -25   23    5 o 2.700000 2.800000       ?       ? 
1 1 1  -25   23    6 o 35.20000 4.500000 128.8398   -64.4 
1 1 1  -25   23    7 o 11.70000 2.600000 74.13793    90.1 
1 1 1  -25   23    8 o 10.70000 2.400000 43.58484  -143.5 
1 1 1  -25   23    9 o 2.700000 2.600000 37.91026    87.8 
1 1 1  -25   23   10 o 0.5000000 1.600000 57.67210    90.8 
1 1 1  -25   23   11 o 0.5000000 2.900000 47.51289  -149.1 
1 1 1  -25   23   12 o -0.3000000 2.400000 26.00271    16.1 
1 1 1  -25   23   13 o 5.500000 2.800000 44.48378    47.5 
1 1 1  -25   23   14 o 1.000000 2.300000 18.99966   126.8 
1 1 1  -25   23   15 o 10.70000 2.200000 89.58347  -178.6 
1 1 1  -25   23   16 o 16.60000 2.400000 118.9612     2.5 
1 1 1  -25   23   17 o -0.3000000 2.000000 31.13943   -64.8 
1 1 1  -25   23   18 o 0.8000000 1.900000 42.62949    85.6 
1 1 1  -25   24    8 o 0.2000000 2.600000 19.52975    -2.3 
1 1 1  -25   24    9 o 1.300000 2.100000 13.53415  -138.2 
1 1 1  -25   24   10 o 3.700000 2.200000 47.75687   -34.6 
1 1 1  -25   24   11 o 6.400000 2.800000 93.81406   151.6 
1 1 1  -25   24   12 o 7.800000 2.400000 69.17056  -120.5 
1 1 1  -25   24   13 o 2.600000 3.300000 14.01290  -105.4 
1 1 1  -25   24   14 o 7.800000 2.500000 76.33367    67.0 
1 1 1  -25   24   15 o 3.100000 2.000000 60.28685   -52.2 
1 1 1  -25   24   16 o 7.300000 2.400000       ?       ? 
1 1 1  -24    0    1 o 99.00000 8.200000 222.9864    -0.1 
1 1 1  -24    0    2 o 75.90000 7.300000 266.7525   179.9 
1 1 1  -24    0    3 o 0.000000 2.300000 29.62394   179.9 
1 1 1  -24    0    4 o 0.2000000 2.800000 14.77273    -0.7 
1 1 1  -24    0    5 o 0.4000000 3.600000 32.15968  -179.9 
1 1 1  -24    0    6 o 51.40000 5.500000 143.8136  -179.8 
1 1 1  -24    0    7 o 27.10000 4.600000 136.4177     0.2 
1 1 1  -24    0    8 o 5.400000 4.000000 27.77892     0.8 
1 1 1  -24    0    9 o 26.70000 4.600000 54.09609    -0.2 
1 1 1  -24    0   10 o 28.30000 7.100000 112.7342  -179.5 
1 1 1  -24    0   11 o 150.9000 12.60000 285.1409     0.0 
1 1 1  -24    0   12 o 33.70000 5.800000 144.0916   179.6 
1 1 1  -24    0   13 o 11.70000 3.200000 132.6512  -179.9 
1 1 1  -24    0   14 o -0.9000000 2.800000 9.205775  -174.9 
1 1 1  -24    0   15 o 1.500000 3.200000 44.00370     0.2 
1 1 1  -24    0   16 o 8.600000 2.700000 3.248558   169.4 
1 1 1  -24    0   17 o 35.70000 3.900000 127.2419  -180.0 
1 1 1  -24    0   18 o 6.600000 5.200000 63.76023    -0.4 
1 1 1  -24    0   19 o 4.800000 4.300000 42.76706  -179.6 
1 1 1  -24    0   20 o 16.90000 4.000000 61.26297     0.3 
1 1 1  -24    0   21 o -0.8000000 5.000000 38.18331     0.9 
1 1 1  -24    0   22 o 4.300000 5.000000 12.61248     0.1 
1 1 1  -24    0   23 o -1.000000 2.200000 57.96381   180.0 
1 1 1  -24    0   24 o 1.200000 2.800000 36.70009    -0.3 
1 1 1  -24    0   25 o 11.50000 3.100000 81.28327    -0.0 
1 1 1  -24    0   26 o 5.300000 3.500000 7.241235     1.4 
1 1 1  -24    0   27 o 7.300000 3.200000 77.10898    -0.2 
1 1 1  -24    0   28 f 10.60000 3.400000 50.34693    -0.3 
1 1 1  -24    0   29 o 1.400000 2.300000 25.58590    -0.3 
1 1 1  -24    0   30 o -2.900000 3.000000 12.40819   177.0 
1 1 1  -24    0   31 o 0.9000000 2.900000 27.99577     0.8 
1 1 1  -24    1    1 o 3.400000 2.200000 78.90662  -131.5 
1 1 1  -24    1    2 o 54.20000 4.100000 157.4549    12.1 
1 1 1  -24    1    3 o 52.20000 6.100000 146.4597  -149.7 
1 1 1  -24    1    4 f 9.100000 2.100000 54.47606  -127.6 
1 1 1  -24    1    5 o 93.40000 5.000000 224.2401   137.5 
1 1 1  -24    1    6 o 4.400000 2.400000 22.08341    26.8 
1 1 1  -24    1    7 o 93.20000 7.200000 222.1755   -64.5 
1 1 1  -24    1    8 o 42.40000 4.000000 159.4539    79.6 
1 1 1  -24    1    9 o 30.10000 3.400000 103.9913  -107.6 
1 1 1  -24    1   10 o 22.80000 4.800000 107.7238   104.1 
1 1 1  -24    1   11 o 30.30000 3.700000 163.1926    71.6 
1 1 1  -24    1   12 o 41.40000 3.700000 151.9598    42.5 
1 1 1  -24    1   13 o 75.10000 5.900000 174.6051  -134.3 
1 1 1  -24    1   14 o 16.80000 2.800000 105.9092   117.8 
1 1 1  -24    1   15 o 29.50000 3.600000 146.8746     6.6 
1 1 1  -24    1   16 o 9.200000 2.800000 29.05071    85.9 
1 1 1  -24    1   17 o 4.100000 2.100000 29.39352  -140.9 
1 1 1  -24    1   18 o 7.600000 2.200000 47.35667  -136.2 
1 1 1  -24    1   19 o 0.9000000 1.600000 25.07117   -80.5 
1 1 1  -24    1   20 f 10.00000 3.500000 68.18233    68.7 
1 1 1  -24    1   21 o 36.50000 5.000000 157.2461    48.6 
1 1 1  -24    1   22 o 3.800000 2.200000 57.80552   147.6 
1 1 1  -24    1   23 o 2.300000 2.100000 13.05940  -167.9 
1 1 1  -24    1   24 o 8.500000 2.200000 50.20960  -120.2 
1 1 1  -24    1   25 o 4.800000 1.800000 65.28815   -99.8 
1 1 1  -24    1   26 f 8.800000 2.500000 51.23965    13.9 
1 1 1  -24    1   27 o -0.4000000 2.100000 23.27717    53.0 
1 1 1  -24    1   28 o 1.200000 1.700000 18.24658  -137.1 
1 1 1  -24    1   29 o -1.800000 2.200000 20.30686    29.6 
1 1 1  -24    1   30 o 1.700000 1.800000 19.28569  -101.9 
1 1 1  -24    1   31 o 4.500000 3.400000 46.91969    99.3 
1 1 1  -24    2    1 o 4.900000 2.800000 74.08853   104.5 
1 1 1  -24    2    2 o 3.400000 2.300000 64.84773   132.1 
1 1 1  -24    2    3 o 16.20000 2.600000 81.88214    61.7 
1 1 1  -24    2    4 o 57.50000 3.900000 215.6070   121.7 
1 1 1  -24    2    5 o 35.50000 3.200000 103.4173   -57.3 
1 1 1  -24    2    6 o 15.20000 2.700000 70.11326   179.3 
1 1 1  -24    2    7 o 22.90000 3.700000 134.2221  -176.5 
1 1 1  -24    2    8 o 9.800000 3.100000 106.2535  -126.9 
1 1 1  -24    2    9 o 13.20000 2.500000 63.64629    -4.7 
1 1 1  -24    2   10 o 30.60000 3.800000 128.0202   -21.5 
1 1 1  -24    2   11 o 5.300000 2.500000 38.00098  -142.3 
1 1 1  -24    2   12 o 36.90000 3.000000 126.2946  -122.1 
1 1 1  -24    2   13 o 14.50000 2.700000 85.28387    55.0 
1 1 1  -24    2   14 o 16.60000 2.600000 67.36742    33.0 
1 1 1  -24    2   15 o 23.60000 2.500000 66.24490  -122.7 
1 1 1  -24    2   16 o 2.900000 1.900000 60.33950   136.6 
1 1 1  -24    2   17 o 12.10000 2.600000 69.24028  -139.9 
1 1 1  -24    2   18 o -1.100000 2.400000 19.02461   -19.4 
1 1 1  -24    2   19 o 3.500000 2.500000 51.59724  -146.0 
1 1 1  -24    2   20 o 13.50000 2.300000 76.19337    69.1 
1 1 1  -24    2   21 o 6.500000 1.800000 73.23955    40.9 
1 1 1  -24    2   22 o 32.70000 3.100000 142.3126   154.8 
1 1 1  -24    2   23 o 42.00000 3.900000 193.4518   -74.8 
1 1 1  -24    2   24 o 7.200000 2.600000 92.72144    73.6 
1 1 1  -24    2   25 o 6.000000 1.900000 42.25581    13.3 
1 1 1  -24    2   26 o 8.100000 2.200000 59.93706   -40.3 
1 1 1  -24    2   27 o 4.800000 1.900000 38.33766    14.1 
1 1 1  -24    2   28 o 5.400000 2.100000 42.83107   -89.4 
1 1 1  -24    2   29 o 5.800000 2.000000 43.09235    34.8 
1 1 1  -24    2   30 o 5.800000 4.100000 55.21887   -55.6 
1 1 1  -24    2   31 o 5.600000 2.400000 53.92386   165.9 
1 1 1  -24    3    1 o 27.60000 3.200000 119.5873  -118.3 
1 1 1  -24    3    2 o 60.50000 4.100000 176.4489    -8.5 
1 1 1  -24    3    3 o 89.40000 4.500000 200.8831   177.9 
1 1 1  -24    3    4 o 127.7000 6.800000 275.0306   169.0 
1 1 1  -24    3    5 o 31.00000 3.000000 125.9632    33.4 
1 1 1  -24    3    6 o 12.10000 3.100000 95.95140   -81.1 
1 1 1  -24    3    7 o 9.200000 2.600000 83.68336  -131.0 
1 1 1  -24    3    8 o 13.10000 2.600000 58.24972    -1.2 
1 1 1  -24    3    9 o 43.90000 3.600000 77.46970  -157.7 
1 1 1  -24    3   10 o 21.20000 3.100000 131.4519    74.4 
1 1 1  -24    3   11 o 36.00000 4.600000 131.8097    36.1 
1 1 1  -24    3   12 o 47.10000 3.800000 147.1700    76.0 
1 1 1  -24    3   13 o 17.80000 3.000000 58.34216  -111.4 
1 1 1  -24    3   14 o 7.800000 3.100000 90.11094  -105.0 
1 1 1  -24    3   15 o -0.2000000 2.300000 47.37127   112.1 
1 1 1  -24    3   16 o 12.20000 2.900000 109.6320    27.0 
1 1 1  -24    3   17 o 37.10000 3.600000 142.7391   116.4 
1 1 1  -24    3   18 o 27.90000 2.900000 92.17464   -64.0 
1 1 1  -24    3   19 o 0.9000000 1.900000 30.68421    63.2 
1 1 1  -24    3   20 o 8.600000 2.100000 61.70390    76.9 
1 1 1  -24    3   21 o -0.3000000 1.800000 37.98915    14.0 
1 1 1  -24    3   22 o 29.90000 3.100000 159.4715  -116.0 
1 1 1  -24    3   23 o 36.20000 3.700000 119.0139   145.5 
1 1 1  -24    3   24 o 1.800000 2.100000 34.41548    62.3 
1 1 1  -24    3   25 o 16.40000 2.900000 100.1947  -115.5 
1 1 1  -24    3   26 o 11.70000 3.100000 61.21164   -18.9 
1 1 1  -24    3   27 o 4.400000 1.800000 45.45811  -169.4 
1 1 1  -24    3   28 o 6.800000 1.900000 52.25468   -37.7 
1 1 1  -24    3   29 o 0.000000 2.300000 17.45950   -70.7 
1 1 1  -24    3   30 o 7.900000 2.700000 43.32653    71.1 
1 1 1  -24    3   31 o 0.6000000 2.200000 19.17755    98.2 
1 1 1  -24    4    1 o 25.90000 2.900000 105.3362   -25.4 
1 1 1  -24    4    2 o 51.50000 3.700000 135.7604   163.8 
1 1 1  -24    4    3 o 7.300000 2.600000 70.71291   116.6 
1 1 1  -24    4    4 o 34.80000 3.800000 147.5343   -76.1 
1 1 1  -24    4    5 f 43.80000 3.800000 169.3349   -52.6 
1 1 1  -24    4    6 o 13.80000 3.300000 136.3450   135.0 
1 1 1  -24    4    7 o 23.40000 3.300000 142.3568   138.5 
1 1 1  -24    4    8 o 15.20000 2.800000 127.3376  -101.6 
1 1 1  -24    4    9 o 11.00000 2.700000 59.62942    83.5 
1 1 1  -24    4   10 o 7.000000 2.200000 53.56165   -69.9 
1 1 1  -24    4   11 o 41.80000 3.900000 151.0744    60.5 
1 1 1  -24    4   12 o 42.20000 3.800000 148.4946   179.7 
1 1 1  -24    4   13 o 41.20000 3.300000 85.78537  -101.9 
1 1 1  -24    4   14 o 6.200000 1.800000 49.33769   132.7 
1 1 1  -24    4   15 o 0.6000000 1.500000 19.82136    94.0 
1 1 1  -24    4   16 o 13.70000 2.100000 91.88240    12.3 
1 1 1  -24    4   17 o 20.80000 2.300000 103.6343   138.1 
1 1 1  -24    4   18 o 7.600000 2.500000 103.6161   108.7 
1 1 1  -24    4   19 f 5.400000 2.100000 85.52810   -47.8 
1 1 1  -24    4   20 o 11.40000 2.300000 96.06837    73.7 
1 1 1  -24    4   21 o 3.700000 2.100000 48.15996   -62.8 
1 1 1  -24    4   22 o 16.60000 2.600000 74.91499   129.2 
1 1 1  -24    4   23 o 4.700000 2.200000 38.12764    91.5 
1 1 1  -24    4   24 o -0.6000000 1.700000 11.42270   178.4 
1 1 1  -24    4   25 o 5.300000 2.500000 35.95322   -20.9 
1 1 1  -24    4   26 o 3.300000 2.400000 30.24846   148.5 
1 1 1  -24    4   27 o 20.50000 3.100000 84.66293   -10.7 
1 1 1  -24    4   28 o 14.30000 2.300000 105.0803  -136.2 
1 1 1  -24    4   29 o 12.20000 2.800000 67.56006    32.0 
1 1 1  -24    4   30 o 14.70000 2.800000 88.88219   168.8 
1 1 1  -24    4   31 o 5.400000 2.000000       ?       ? 
1 1 1  -24    5    1 o 29.10000 3.700000 105.8981  -135.4 
1 1 1  -24    5    2 o 6.500000 2.500000 48.46967  -118.8 
1 1 1  -24    5    3 o 1.100000 2.800000 38.92236    46.2 
1 1 1  -24    5    4 o 31.40000 3.500000 139.6848   138.8 
1 1 1  -24    5    5 o 4.200000 2.600000 45.63744  -112.6 
1 1 1  -24    5    6 o 8.200000 2.800000 131.0133  -110.5 
1 1 1  -24    5    7 f 31.30000 3.800000 134.6425    43.0 
1 1 1  -24    5    8 o 26.20000 3.200000 148.3147   -27.3 
1 1 1  -24    5    9 o 1.100000 1.700000 82.67436   -50.5 
1 1 1  -24    5   10 o 41.20000 3.500000 131.4957    60.0 
1 1 1  -24    5   11 o 26.70000 3.000000 124.7163  -122.8 
1 1 1  -24    5   12 o 8.200000 2.300000 63.50475    36.1 
1 1 1  -24    5   13 o 6.600000 3.000000 60.94057  -141.1 
1 1 1  -24    5   14 o 0.9000000 1.900000 26.15405    76.9 
1 1 1  -24    5   15 o 2.500000 2.300000 68.10992   -49.7 
1 1 1  -24    5   16 o 31.90000 2.900000 150.2393    72.2 
1 1 1  -24    5   17 f 8.600000 2.300000 63.41385   119.4 
1 1 1  -24    5   18 o 2.400000 1.900000 22.48737  -175.3 
1 1 1  -24    5   19 o 11.40000 2.400000 84.16031  -115.4 
1 1 1  -24    5   20 o 6.500000 2.100000 55.37546   161.2 
1 1 1  -24    5   21 o 15.20000 2.400000 56.51110    41.3 
1 1 1  -24    5   22 o 4.800000 2.400000 15.66555  -101.5 
1 1 1  -24    5   23 o 16.50000 2.600000 97.40475   174.1 
1 1 1  -24    5   24 o 0.7000000 2.100000 54.96521   -62.9 
1 1 1  -24    5   25 o 2.100000 1.800000 78.60653   -72.9 
1 1 1  -24    5   26 o 10.30000 4.000000 76.64552    12.8 
1 1 1  -24    5   27 o 34.60000 3.700000 111.3051  -149.5 
1 1 1  -24    5   28 o 2.300000 2.100000 16.14198    12.1 
1 1 1  -24    5   29 o 6.600000 2.600000 55.66268    56.7 
1 1 1  -24    5   30 o -1.100000 1.900000 25.71655   144.6 
1 1 1  -24    6    1 o 9.800000 2.900000 77.38985   126.3 
1 1 1  -24    6    2 o 19.80000 2.700000 111.0061   -68.5 
1 1 1  -24    6    3 o 15.00000 2.800000 106.3869  -171.3 
1 1 1  -24    6    4 o 18.40000 2.700000 123.0279    42.0 
1 1 1  -24    6    5 o 1.700000 2.700000 84.83176   -55.2 
1 1 1  -24    6    6 o 8.900000 2.800000 79.84727    80.6 
1 1 1  -24    6    7 o 15.30000 3.000000 100.4434     7.9 
1 1 1  -24    6    8 o 51.20000 4.500000 163.2954  -174.4 
1 1 1  -24    6    9 o 35.30000 3.300000 157.1814   -19.4 
1 1 1  -24    6   10 o 7.100000 2.200000 25.62273  -110.5 
1 1 1  -24    6   11 o 31.00000 3.000000 179.8330   124.5 
1 1 1  -24    6   12 o 16.20000 2.600000 106.5844    31.3 
1 1 1  -24    6   13 o 13.50000 2.400000 75.83926  -122.6 
1 1 1  -24    6   14 o -0.7000000 1.600000 23.21367   124.5 
1 1 1  -24    6   15 o 18.80000 2.300000 108.2092   -71.4 
1 1 1  -24    6   16 o 4.000000 1.900000 36.52995    74.2 
1 1 1  -24    6   17 o 39.80000 3.500000 131.8103  -175.3 
1 1 1  -24    6   18 o 11.50000 2.000000 95.22741   -79.8 
1 1 1  -24    6   19 o 9.200000 2.300000 95.94179    81.3 
1 1 1  -24    6   20 o 2.500000 1.800000 37.25480     9.9 
1 1 1  -24    6   21 o 2.300000 2.000000 49.59197    29.6 
1 1 1  -24    6   22 o 5.800000 2.000000 38.73561    34.6 
1 1 1  -24    6   23 o 15.90000 2.100000 108.0777  -151.3 
1 1 1  -24    6   24 o 8.200000 2.100000 61.14769    81.7 
1 1 1  -24    6   25 o 1.000000 1.700000 33.18378   -47.4 
1 1 1  -24    6   26 o 0.9000000 1.700000 31.90666  -141.2 
1 1 1  -24    6   27 o 4.900000 2.700000 23.84680   105.1 
1 1 1  -24    6   28 f -1.600000 3.500000 25.25028   -73.6 
1 1 1  -24    6   29 o 8.000000 2.200000 70.74139   123.6 
1 1 1  -24    6   30 o 5.200000 2.400000 50.13224    48.8 
1 1 1  -24    7    1 o 1.200000 2.300000 28.92135    60.4 
1 1 1  -24    7    2 o 17.70000 2.800000 126.0041   -69.5 
1 1 1  -24    7    3 o 24.40000 2.900000 75.64339    95.8 
1 1 1  -24    7    4 o 5.200000 2.100000 76.97736   135.6 
1 1 1  -24    7    5 o 53.10000 4.400000 129.4238   -37.3 
1 1 1  -24    7    6 o 24.80000 3.300000 138.6160   106.0 
1 1 1  -24    7    7 o 7.200000 2.200000 53.66166    33.8 
1 1 1  -24    7    8 o 7.700000 2.300000 77.28776  -177.4 
1 1 1  -24    7    9 o 32.80000 3.700000 135.8202   -37.4 
1 1 1  -24    7   10 o 55.30000 3.600000 178.2982   156.6 
1 1 1  -24    7   11 o 1.400000 1.900000 45.36256    25.1 
1 1 1  -24    7   12 o 38.30000 3.300000 143.6920   -27.1 
1 1 1  -24    7   13 o 12.50000 2.000000 79.79234  -160.8 
1 1 1  -24    7   14 o 23.00000 3.000000 106.0450    82.5 
1 1 1  -24    7   15 o 2.700000 2.000000 24.80003   133.9 
1 1 1  -24    7   16 o 12.90000 2.900000 78.97273  -123.1 
1 1 1  -24    7   17 o 48.20000 3.900000 137.6019  -177.4 
1 1 1  -24    7   18 o 88.20000 5.400000 198.8578   -10.2 
1 1 1  -24    7   19 o 20.50000 2.100000 106.3534   127.5 
1 1 1  -24    7   20 o -0.8000000 1.800000 23.49503   114.1 
1 1 1  -24    7   21 o 5.100000 1.800000 45.80577   -29.1 
1 1 1  -24    7   22 o 16.90000 2.400000 113.3217   148.4 
1 1 1  -24    7   23 o 1.200000 2.800000 45.94632   -74.8 
1 1 1  -24    7   24 o 1.400000 1.800000 5.538127   129.0 
1 1 1  -24    7   25 o 7.800000 2.000000 63.39465     6.3 
1 1 1  -24    7   26 o 2.100000 2.000000 50.40762  -148.5 
1 1 1  -24    7   27 o 0.5000000 1.900000 15.35131   151.7 
1 1 1  -24    7   28 o 3.100000 2.300000 49.15059   -12.5 
1 1 1  -24    7   29 o -1.400000 2.800000 34.80153  -159.1 
1 1 1  -24    7   30 o 1.800000 2.100000 42.25937    58.8 
1 1 1  -24    8    1 o 21.10000 2.800000 101.1438  -121.2 
1 1 1  -24    8    2 o 23.20000 3.000000 131.0819    91.8 
1 1 1  -24    8    3 o 11.50000 2.700000 91.67113    18.5 
1 1 1  -24    8    4 o 12.50000 2.500000 87.48917    -5.2 
1 1 1  -24    8    5 o 15.10000 3.700000 119.0323    44.9 
1 1 1  -24    8    6 o 16.70000 3.100000 101.2312    40.9 
1 1 1  -24    8    7 o 58.80000 3.900000 171.3124  -102.8 
1 1 1  -24    8    8 o 6.200000 2.000000 74.03535   -77.9 
1 1 1  -24    8    9 o -1.400000 2.000000 70.94415  -103.2 
1 1 1  -24    8   10 o 13.80000 2.700000 114.9295  -160.3 
1 1 1  -24    8   11 o 3.700000 2.100000 51.39190    29.7 
1 1 1  -24    8   12 o 2.800000 2.000000 40.40026  -169.0 
1 1 1  -24    8   13 o 45.30000 3.800000 132.6947    56.9 
1 1 1  -24    8   14 o 8.200000 2.000000 47.00350  -114.7 
1 1 1  -24    8   15 o 13.60000 2.400000 87.39619  -124.4 
1 1 1  -24    8   16 o 4.800000 1.900000 15.69219   -45.8 
1 1 1  -24    8   17 o 40.10000 3.600000 139.8376  -104.7 
1 1 1  -24    8   18 o 2.000000 2.000000 24.67901   169.8 
1 1 1  -24    8   19 o 5.400000 2.400000 34.86061  -138.6 
1 1 1  -24    8   20 o 12.40000 2.100000 83.57027    69.8 
1 1 1  -24    8   21 o 5.200000 2.000000 23.63323  -164.9 
1 1 1  -24    8   22 o 8.200000 2.600000 65.99181    34.0 
1 1 1  -24    8   23 o 4.200000 2.000000 46.07943   -87.9 
1 1 1  -24    8   24 o 1.300000 1.900000 29.46449  -101.6 
1 1 1  -24    8   25 o 5.300000 2.200000 44.39499   -52.9 
1 1 1  -24    8   26 o 3.400000 2.200000 48.25938   130.8 
1 1 1  -24    8   27 o 3.000000 2.000000 24.45350   172.1 
1 1 1  -24    8   28 o 8.900000 2.000000 78.65747    94.6 
1 1 1  -24    8   29 o 3.200000 2.400000 54.71359  -101.7 
1 1 1  -24    8   30 o 8.300000 2.900000 59.78070    84.0 
1 1 1  -24    9    1 o 10.60000 3.000000 80.28822   -40.1 
1 1 1  -24    9    2 f 9.100000 2.600000 86.40674   -53.2 
1 1 1  -24    9    3 o 8.100000 2.800000 59.21848    59.2 
1 1 1  -24    9    4 o 3.300000 1.900000 6.518620   130.6 
1 1 1  -24    9    5 o 13.00000 2.900000 100.7643    43.5 
1 1 1  -24    9    6 o 11.80000 3.100000 112.5067   131.0 
1 1 1  -24    9    7 o 11.10000 2.400000 99.90033   -20.9 
1 1 1  -24    9    8 o 19.10000 2.900000 102.4084    32.1 
1 1 1  -24    9    9 o 3.400000 2.000000 56.79216  -165.3 
1 1 1  -24    9   10 f 65.20000 4.800000 136.5395  -133.2 
1 1 1  -24    9   11 o 63.70000 4.500000 164.7026    66.1 
1 1 1  -24    9   12 o 5.500000 2.000000 38.45485    83.6 
1 1 1  -24    9   13 o -0.8000000 1.700000 27.89725   -45.3 
1 1 1  -24    9   14 f 3.400000 1.700000 58.19723  -144.8 
1 1 1  -24    9   15 o 20.10000 2.300000 108.3164   178.7 
1 1 1  -24    9   16 o 4.500000 2.100000 40.20351  -120.8 
1 1 1  -24    9   17 o 17.60000 2.600000 128.8283    13.2 
1 1 1  -24    9   18 o 14.80000 2.100000 52.11365   -69.0 
1 1 1  -24    9   19 o 69.30000 6.400000 239.8306    75.5 
1 1 1  -24    9   20 o 17.40000 2.600000 111.6598  -141.6 
1 1 1  -24    9   21 o 34.00000 2.900000 153.1384    87.7 
1 1 1  -24    9   22 f 16.50000 2.400000 103.8256  -114.0 
1 1 1  -24    9   23 o 2.700000 1.900000 35.98651  -110.6 
1 1 1  -24    9   24 o 11.10000 2.500000 84.44251    60.8 
1 1 1  -24    9   25 o 7.200000 2.300000 88.51733   -65.6 
1 1 1  -24    9   26 o 11.10000 2.300000 88.38544   128.6 
1 1 1  -24    9   27 o 6.600000 2.100000 42.93237    44.5 
1 1 1  -24    9   28 o 4.400000 2.300000 61.72176   -98.5 
1 1 1  -24    9   29 o 1.000000 1.600000 21.98899   118.9 
1 1 1  -24    9   30 o 2.400000 2.200000       ?       ? 
1 1 1  -24   10    1 o 5.700000 3.300000 34.05209   -50.8 
1 1 1  -24   10    2 o 5.000000 2.200000 32.72080  -120.5 
1 1 1  -24   10    3 o 0.8000000 2.600000 54.79896   148.2 
1 1 1  -24   10    4 o 52.90000 4.000000 188.8984    -4.0 
1 1 1  -24   10    5 o 17.10000 3.100000 77.23092   127.6 
1 1 1  -24   10    6 o 20.30000 2.900000 107.8252   129.1 
1 1 1  -24   10    7 o 57.10000 3.500000 184.9631  -119.3 
1 1 1  -24   10    8 o 14.80000 2.300000 71.93819   -41.3 
1 1 1  -24   10    9 o 14.60000 2.300000 93.19050   170.1 
1 1 1  -24   10   10 o 6.700000 2.500000 56.74461    72.3 
1 1 1  -24   10   11 o 5.500000 2.300000 79.92377   -66.8 
1 1 1  -24   10   12 o 2.900000 1.900000 58.47055  -104.6 
1 1 1  -24   10   13 o 23.90000 2.800000 144.9437    82.0 
1 1 1  -24   10   14 o 18.30000 2.200000 109.1317  -132.8 
1 1 1  -24   10   15 o 62.20000 4.600000 177.4921   -32.5 
1 1 1  -24   10   16 o 8.900000 2.100000 70.07890  -174.3 
1 1 1  -24   10   17 o 2.200000 2.000000 49.16747    27.9 
1 1 1  -24   10   18 o 4.300000 2.100000 31.28742   -76.5 
1 1 1  -24   10   19 o 3.300000 2.400000 63.82936   102.1 
1 1 1  -24   10   20 o 8.500000 2.100000 92.97998     1.1 
1 1 1  -24   10   21 o 3.500000 1.600000 60.85246  -149.8 
1 1 1  -24   10   22 o 5.500000 2.000000 53.90591     3.6 
1 1 1  -24   10   23 o 2.600000 1.900000 69.94933   -19.6 
1 1 1  -24   10   24 o 3.600000 2.200000 26.71495  -127.6 
1 1 1  -24   10   25 o 0.8000000 1.600000 23.53979    92.5 
1 1 1  -24   10   26 o 3.200000 1.800000 18.13533    -8.0 
1 1 1  -24   10   27 o 2.400000 1.900000 35.42519   103.3 
1 1 1  -24   10   28 o 5.600000 2.000000 44.52656  -167.4 
1 1 1  -24   10   29 o 0.7000000 1.600000 41.90553   148.1 
1 1 1  -24   11    1 o 14.10000 2.700000 73.97826   135.6 
1 1 1  -24   11    2 o 15.50000 3.200000 104.1036    21.6 
1 1 1  -24   11    3 o 7.400000 2.600000 91.13245    59.0 
1 1 1  -24   11    4 o 8.500000 2.000000 95.39484    62.1 
1 1 1  -24   11    5 o 8.500000 2.300000 81.53629   176.4 
1 1 1  -24   11    6 o 6.900000 2.100000 77.78503   -81.1 
1 1 1  -24   11    7 o 36.30000 3.000000 178.0886    57.1 
1 1 1  -24   11    8 o 30.50000 3.100000 143.0672   -31.7 
1 1 1  -24   11    9 o 6.100000 2.500000 92.45000  -147.4 
1 1 1  -24   11   10 f 8.100000 2.200000 105.8266  -176.7 
1 1 1  -24   11   11 o 8.000000 2.500000 66.01500  -102.4 
1 1 1  -24   11   12 o 13.90000 2.700000 133.4047    28.9 
1 1 1  -24   11   13 o 14.80000 2.600000 82.93174  -166.5 
1 1 1  -24   11   14 f 34.00000 2.700000 145.0284  -155.1 
1 1 1  -24   11   15 o 12.50000 2.200000 73.91512    58.3 
1 1 1  -24   11   16 o 1.000000 2.100000 23.28441   -27.5 
1 1 1  -24   11   17 o 4.500000 2.100000 65.65997  -179.2 
1 1 1  -24   11   18 o 24.60000 2.600000 113.9675  -166.3 
1 1 1  -24   11   19 o 22.00000 2.500000 93.46675    34.6 
1 1 1  -24   11   20 o 3.800000 1.900000 45.03067    20.8 
1 1 1  -24   11   21 o 1.200000 2.600000 15.65471  -100.2 
1 1 1  -24   11   22 o 4.300000 2.800000 68.48946   110.6 
1 1 1  -24   11   23 o 6.900000 2.400000 67.50725   -44.9 
1 1 1  -24   11   24 o 4.500000 1.800000 20.73941    91.1 
1 1 1  -24   11   25 o 4.100000 2.000000 18.52914    87.0 
1 1 1  -24   11   26 o 2.900000 2.000000 7.869254   111.2 
1 1 1  -24   11   27 o 12.90000 2.300000 81.80712   157.5 
1 1 1  -24   11   28 o 4.500000 1.700000 46.08982   -30.0 
1 1 1  -24   11   29 o 8.400000 2.100000 55.16737  -169.4 
1 1 1  -24   12    1 o 23.80000 3.500000 90.34740   -43.6 
1 1 1  -24   12    2 o 1.500000 3.500000 15.27844  -107.0 
1 1 1  -24   12    3 o 16.60000 3.100000 128.4218    26.7 
1 1 1  -24   12    4 o 11.40000 2.700000 61.37793   171.2 
1 1 1  -24   12    5 o 74.30000 5.300000 202.6300  -171.3 
1 1 1  -24   12    6 o 3.000000 2.400000 45.37619   139.8 
1 1 1  -24   12    7 o 10.50000 2.600000 107.1251   123.0 
1 1 1  -24   12    8 o 7.800000 2.300000 65.19894   -68.1 
1 1 1  -24   12    9 o 17.20000 2.400000 126.8023  -140.6 
1 1 1  -24   12   10 f 17.10000 2.400000 93.42257   173.1 
1 1 1  -24   12   11 o 6.300000 2.100000 50.25907   -22.6 
1 1 1  -24   12   12 o 2.200000 1.800000 19.28732    68.0 
1 1 1  -24   12   13 o 0.7000000 2.400000 28.35105    27.7 
1 1 1  -24   12   14 f 5.100000 2.200000 40.56839   -73.4 
1 1 1  -24   12   15 o 9.500000 2.700000 88.40331    20.9 
1 1 1  -24   12   16 o 2.000000 2.500000 17.08565   153.5 
1 1 1  -24   12   17 o 13.50000 2.500000 51.64787  -125.4 
1 1 1  -24   12   18 o 4.000000 2.100000 78.45654  -169.4 
1 1 1  -24   12   19 o 14.20000 1.900000 64.89516   -78.2 
1 1 1  -24   12   20 o 5.400000 2.400000 46.65619    14.1 
1 1 1  -24   12   21 o 2.900000 2.000000 43.83803    39.2 
1 1 1  -24   12   22 o 8.000000 2.500000 63.29659   -58.5 
1 1 1  -24   12   23 o 6.100000 2.000000 58.83569    -2.0 
1 1 1  -24   12   24 o 3.900000 2.100000 29.46416   127.4 
1 1 1  -24   12   25 o 17.10000 2.200000 64.25216  -145.7 
1 1 1  -24   12   26 f 9.200000 2.000000 78.75735    75.1 
1 1 1  -24   12   27 o 0.000000 1.800000 10.45289    93.2 
1 1 1  -24   12   28 o -2.000000 1.700000 5.141578    35.4 
1 1 1  -24   12   29 o 3.700000 2.100000       ?       ? 
1 1 1  -24   13    1 o 0.5000000 2.600000 19.46228    87.6 
1 1 1  -24   13    2 o 8.400000 3.100000 55.54958    26.9 
1 1 1  -24   13    3 o 56.80000 5.300000 172.5900   113.2 
1 1 1  -24   13    4 o 12.80000 4.000000 85.38358   -75.5 
1 1 1  -24   13    5 o 14.80000 3.400000 103.4959   118.8 
1 1 1  -24   13    6 o 7.100000 2.200000 72.87753   -24.1 
1 1 1  -24   13    7 o 31.70000 3.100000 186.4308    16.9 
1 1 1  -24   13    8 o 17.80000 2.700000 62.18354    85.9 
1 1 1  -24   13    9 o 22.70000 2.700000 113.6794   -65.0 
1 1 1  -24   13   10 o 7.200000 2.600000 62.52522     3.9 
1 1 1  -24   13   11 o 31.10000 3.300000 112.2872  -141.9 
1 1 1  -24   13   12 o 14.10000 2.000000 83.48603     0.4 
1 1 1  -24   13   13 o 1.500000 2.100000 49.38192   139.6 
1 1 1  -24   13   14 o 0.4000000 3.800000 56.43694   149.0 
1 1 1  -24   13   15 o 16.30000 2.700000 102.6204   120.6 
1 1 1  -24   13   16 o 12.40000 2.100000 75.83408  -156.2 
1 1 1  -24   13   17 o 1.500000 2.600000 20.92513   -29.5 
1 1 1  -24   13   18 o 13.50000 2.700000 100.8462  -166.4 
1 1 1  -24   13   19 o 9.800000 2.700000 91.48196   151.6 
1 1 1  -24   13   20 o 6.100000 2.900000 77.13689    -5.5 
1 1 1  -24   13   21 o 7.500000 3.100000 32.81041   -38.0 
1 1 1  -24   13   22 o 23.00000 3.700000 105.2044  -104.4 
1 1 1  -24   13   23 o 6.800000 2.100000 59.88302    39.7 
1 1 1  -24   13   24 o 15.40000 2.400000 71.91187   146.4 
1 1 1  -24   13   25 o 3.400000 2.400000 16.58039  -109.3 
1 1 1  -24   13   26 o 1.300000 1.700000 22.65575   -89.0 
1 1 1  -24   13   27 o 0.2000000 1.800000 5.060249    34.1 
1 1 1  -24   13   28 o 1.400000 1.800000 25.17104   153.0 
1 1 1  -24   14    1 o 0.9000000 2.300000 32.57008  -154.3 
1 1 1  -24   14    2 o 10.30000 2.900000 78.10695   -77.7 
1 1 1  -24   14    3 f 27.10000 3.500000 89.97833     7.9 
1 1 1  -24   14    4 o 7.300000 3.300000 86.00342  -176.5 
1 1 1  -24   14    5 o 6.500000 4.300000 39.06886  -120.8 
1 1 1  -24   14    6 o 12.30000 2.700000 45.32568  -130.5 
1 1 1  -24   14    7 o 32.60000 3.500000 120.3356   124.7 
1 1 1  -24   14    8 o -3.300000 2.100000 27.65919   -25.2 
1 1 1  -24   14    9 o 34.20000 3.700000 150.5253   -61.4 
1 1 1  -24   14   10 o 4.600000 1.900000 51.35814   132.3 
1 1 1  -24   14   11 o 3.600000 1.700000 29.32024   136.1 
1 1 1  -24   14   12 o 17.10000 3.100000 80.12626    -4.2 
1 1 1  -24   14   13 o 41.00000 3.500000 139.6029  -173.0 
1 1 1  -24   14   14 o 17.50000 2.400000 63.11021    29.8 
1 1 1  -24   14   15 o 5.700000 2.300000 41.51340    38.3 
1 1 1  -24   14   16 o 0.8000000 1.700000 3.833751  -173.5 
1 1 1  -24   14   17 o 10.90000 4.200000 80.03243    97.7 
1 1 1  -24   14   18 o 13.20000 2.800000 45.34515  -144.5 
1 1 1  -24   14   19 o 10.50000 3.000000 85.17417    95.1 
1 1 1  -24   14   20 o 2.000000 2.700000 27.02790   -18.9 
1 1 1  -24   14   21 f 0.5000000 2.300000 18.29499   152.1 
1 1 1  -24   14   22 o 2.000000 2.000000 34.10583  -121.2 
1 1 1  -24   14   23 o 7.300000 2.900000 39.18703    16.0 
1 1 1  -24   14   24 o 6.300000 2.600000 48.48159  -178.6 
1 1 1  -24   14   25 o 8.500000 1.900000 78.15739   106.8 
1 1 1  -24   14   26 o 2.100000 1.900000 13.80557   141.1 
1 1 1  -24   14   27 f 0.9000000 1.900000 39.69486  -138.2 
1 1 1  -24   14   28 o 1.000000 1.700000 40.89510   -18.1 
1 1 1  -24   15    1 o 1.000000 2.700000 26.62900  -173.3 
1 1 1  -24   15    2 o 5.600000 3.000000 88.75182    89.3 
1 1 1  -24   15    3 o -1.800000 2.500000 12.08310   -68.6 
1 1 1  -24   15    4 o 6.700000 4.000000 58.68591  -120.6 
1 1 1  -24   15    5 o 23.90000 4.200000 107.6383    70.5 
1 1 1  -24   15    6 o 2.200000 2.000000 23.99301   101.5 
1 1 1  -24   15    7 o 26.80000 2.800000 154.8507    -4.0 
1 1 1  -24   15    8 o 14.70000 2.900000 109.4770  -153.9 
1 1 1  -24   15    9 o 3.800000 2.500000 32.67279   -68.8 
1 1 1  -24   15   10 o -0.6000000 2.000000 23.64084    97.5 
1 1 1  -24   15   11 o 15.80000 3.400000 95.95126     0.4 
1 1 1  -24   15   12 o 21.30000 2.900000 122.8962    49.2 
1 1 1  -24   15   13 o 10.50000 2.600000 96.22039   -71.2 
1 1 1  -24   15   14 o 5.400000 2.600000 56.26690   165.8 
1 1 1  -24   15   15 o 3.800000 3.300000 55.07111    39.9 
1 1 1  -24   15   16 o 20.80000 2.700000 105.8873   115.0 
1 1 1  -24   15   17 o 23.90000 3.400000 80.71195  -163.5 
1 1 1  -24   15   18 o 9.100000 3.000000 75.39016    27.2 
1 1 1  -24   15   19 o 3.800000 2.800000 37.99273     4.5 
1 1 1  -24   15   20 o 7.200000 2.700000 71.95265  -167.9 
1 1 1  -24   15   21 o 20.50000 3.100000 105.5279  -169.6 
1 1 1  -24   15   22 o 1.000000 1.900000 31.89135   -44.6 
1 1 1  -24   15   23 o 9.400000 2.600000 62.89442   -38.0 
1 1 1  -24   15   24 o 11.60000 2.500000 82.39415   109.8 
1 1 1  -24   15   25 o 11.00000 2.700000 77.15779   174.0 
1 1 1  -24   15   26 o 8.100000 2.700000 47.87955   -77.2 
1 1 1  -24   15   27 o 1.700000 1.800000 38.73691   -23.4 
1 1 1  -24   16    1 o 22.90000 3.300000 90.65041  -122.3 
1 1 1  -24   16    2 o 1.900000 2.500000 39.61723   169.0 
1 1 1  -24   16    3 o 5.100000 2.700000 34.83150    14.8 
1 1 1  -24   16    4 o 2.800000 3.200000 52.29063    10.8 
1 1 1  -24   16    5 f 9.500000 4.100000 75.26330   -16.7 
1 1 1  -24   16    6 o 6.100000 3.100000 56.27143   179.4 
1 1 1  -24   16    7 o 46.90000 4.000000 139.4168   143.1 
1 1 1  -24   16    8 o 19.20000 2.900000 115.0249   -15.8 
1 1 1  -24   16    9 o 4.700000 2.000000 60.89789     6.0 
1 1 1  -24   16   10 o 26.20000 3.100000 104.3541   -37.7 
1 1 1  -24   16   11 o 6.600000 2.100000 72.68123  -107.0 
1 1 1  -24   16   12 o 13.60000 2.900000 95.34174   -69.4 
1 1 1  -24   16   13 o 22.60000 2.800000 118.0575   163.2 
1 1 1  -24   16   14 o 14.70000 3.200000 52.28278    79.7 
1 1 1  -24   16   15 o 4.200000 2.700000 49.21403    46.6 
1 1 1  -24   16   16 o 7.900000 3.200000 70.33606    76.8 
1 1 1  -24   16   17 o 4.200000 3.200000 71.38570   -89.0 
1 1 1  -24   16   18 o 4.400000 2.200000 60.42507    98.8 
1 1 1  -24   16   19 f 0.7000000 1.600000 59.06662   -23.0 
1 1 1  -24   16   20 o 9.600000 2.700000 65.13141     8.8 
1 1 1  -24   16   21 o 4.500000 2.200000 53.97012    67.4 
1 1 1  -24   16   22 o 5.000000 2.300000 65.86427  -134.1 
1 1 1  -24   16   23 o 2.000000 2.700000 12.16412    62.0 
1 1 1  -24   16   24 o 21.60000 2.800000 75.93477   177.3 
1 1 1  -24   16   25 o 13.20000 2.400000 75.46624  -162.0 
1 1 1  -24   16   26 o 0.000000 1.800000 26.45041   132.1 
1 1 1  -24   16   27 o 1.400000 2.100000       ?       ? 
1 1 1  -24   17    1 o 0.9000000 3.000000 18.16158    87.3 
1 1 1  -24   17    2 o 16.00000 4.000000 92.91333    26.4 
1 1 1  -24   17    3 o 9.900000 2.300000 79.84306   -44.8 
1 1 1  -24   17    4 o 8.900000 3.500000 68.48654  -144.4 
1 1 1  -24   17    5 o 40.40000 4.500000 149.7329    87.4 
1 1 1  -24   17    6 o 13.30000 3.200000 76.19147   -24.6 
1 1 1  -24   17    7 o 8.700000 4.400000 32.92407    -1.5 
1 1 1  -24   17    8 o 41.00000 3.800000 159.0878   118.9 
1 1 1  -24   17    9 o 7.500000 2.500000 66.61801  -154.4 
1 1 1  -24   17   10 o 8.600000 2.300000 64.02289  -142.9 
1 1 1  -24   17   11 o 8.300000 2.100000 98.63337    -0.9 
1 1 1  -24   17   12 o 5.400000 2.200000 49.59305    14.4 
1 1 1  -24   17   13 o 11.00000 3.700000 41.62336    62.8 
1 1 1  -24   17   14 o 42.00000 5.300000 128.5373  -118.1 
1 1 1  -24   17   15 o 30.30000 4.200000 151.3380    85.0 
1 1 1  -24   17   16 o 7.600000 2.200000 56.34569    53.6 
1 1 1  -24   17   17 o 3.500000 1.800000 19.33179   -47.4 
1 1 1  -24   17   18 o 3.000000 2.000000 64.96942  -158.5 
1 1 1  -24   17   19 o 5.200000 2.300000 30.59418   -82.5 
1 1 1  -24   17   20 o 9.400000 2.300000 58.68637  -111.1 
1 1 1  -24   17   21 o 13.20000 2.500000 92.05589    74.1 
1 1 1  -24   17   22 o 4.000000 1.800000 50.61399    19.1 
1 1 1  -24   17   23 o 0.3000000 1.900000 6.290298   -14.4 
1 1 1  -24   17   24 o 20.60000 2.200000 99.12279  -176.7 
1 1 1  -24   17   25 o 3.100000 2.100000 39.70350    25.2 
1 1 1  -24   17   26 o 1.500000 1.600000 24.34426   -29.5 
1 1 1  -24   18    1 o 10.10000 2.900000 73.73358    -2.9 
1 1 1  -24   18    2 o 3.100000 2.700000 10.19613  -150.9 
1 1 1  -24   18    3 o 29.70000 3.800000 110.0392   -10.1 
1 1 1  -24   18    4 o 6.400000 4.300000 63.85371   -56.9 
1 1 1  -24   18    5 o 6.800000 4.600000 15.77732   -16.0 
1 1 1  -24   18    6 o 17.90000 2.800000 104.6967   145.7 
1 1 1  -24   18    7 o 2.400000 2.700000 34.02491   -41.9 
1 1 1  -24   18    8 o 19.10000 2.800000 131.7450     0.7 
1 1 1  -24   18    9 o 9.800000 2.800000 58.72875  -137.1 
1 1 1  -24   18   10 o 6.700000 2.500000 70.91360  -158.7 
1 1 1  -24   18   11 o 16.20000 3.100000 78.24035   -49.7 
1 1 1  -24   18   12 o 4.800000 2.700000 53.67152    49.2 
1 1 1  -24   18   13 o -0.3000000 3.100000 26.20395   142.8 
1 1 1  -24   18   14 o 43.20000 4.500000 114.1759  -120.3 
1 1 1  -24   18   15 o 5.800000 2.500000 56.49400    18.1 
1 1 1  -24   18   16 o -0.2000000 2.100000 22.96746   -49.9 
1 1 1  -24   18   17 o 36.40000 3.700000 124.4716  -162.6 
1 1 1  -24   18   18 o 9.900000 2.600000 54.82455    17.7 
1 1 1  -24   18   19 o 4.400000 2.600000 30.88434   -19.4 
1 1 1  -24   18   20 o 4.400000 1.900000 45.75710   -60.7 
1 1 1  -24   18   21 o 3.100000 1.900000 48.67094   -17.3 
1 1 1  -24   18   22 o 7.700000 2.300000 58.53125   -78.2 
1 1 1  -24   18   23 o 21.90000 2.200000 96.65879   140.4 
1 1 1  -24   18   24 o 5.600000 1.900000 50.33488  -131.1 
1 1 1  -24   18   25 o -0.1000000 1.700000 29.26274    96.3 
1 1 1  -24   19    1 o 25.60000 3.800000 97.21799    88.8 
1 1 1  -24   19    2 o 18.00000 3.000000 94.39829   -62.9 
1 1 1  -24   19    3 o 2.700000 3.800000 49.63046  -173.5 
1 1 1  -24   19    4 o 8.700000 3.100000 63.11327   -56.4 
1 1 1  -24   19    5 o 38.60000 5.100000 122.9652   114.1 
1 1 1  -24   19    6 f 25.70000 3.500000 113.5377   -38.8 
1 1 1  -24   19    7 o 2.700000 2.200000 37.56033  -171.7 
1 1 1  -24   19    8 o 3.700000 2.500000 49.02497   117.2 
1 1 1  -24   19    9 o 1.100000 1.800000 46.98521  -160.2 
1 1 1  -24   19   10 o 1.900000 2.300000 64.31133   108.5 
1 1 1  -24   19   11 o 30.10000 2.500000 133.6840   -56.3 
1 1 1  -24   19   12 o 1.100000 2.400000 40.87614   -37.6 
1 1 1  -24   19   13 o 15.10000 3.200000 68.77409   157.4 
1 1 1  -24   19   14 o 8.100000 2.700000 62.30473  -124.7 
1 1 1  -24   19   15 o 4.200000 2.000000 48.89150    58.2 
1 1 1  -24   19   16 o 9.000000 2.800000 81.19563  -165.3 
1 1 1  -24   19   17 o 1.400000 2.200000 25.74546    12.9 
1 1 1  -24   19   18 f 2.200000 2.200000 23.00098   163.4 
1 1 1  -24   19   19 o 5.500000 2.100000 83.17143  -112.2 
1 1 1  -24   19   20 o 2.700000 1.800000 46.45666   -97.2 
1 1 1  -24   19   21 o 3.000000 1.800000 3.870239   -30.9 
1 1 1  -24   19   22 o 9.000000 2.200000 92.59673    54.3 
1 1 1  -24   19   23 o 3.100000 1.800000 45.94284    98.3 
1 1 1  -24   19   24 o 6.000000 1.600000 61.24944   -97.8 
1 1 1  -24   19   25 f -0.7000000 1.400000       ?       ? 
1 1 1  -24   20    1 o 6.500000 3.400000 47.63151  -107.7 
1 1 1  -24   20    2 o 12.10000 3.100000 67.70350    24.1 
1 1 1  -24   20    3 o 0.5000000 1.900000 23.49266   -73.9 
1 1 1  -24   20    4 o 3.400000 3.000000 40.23317   -62.8 
1 1 1  -24   20    5 o 3.100000 3.200000 22.86828   115.6 
1 1 1  -24   20    6 o 19.90000 3.100000 119.7621  -162.0 
1 1 1  -24   20    7 o 2.700000 2.300000 59.10193  -122.9 
1 1 1  -24   20    8 o 14.40000 2.900000 65.91251   -10.3 
1 1 1  -24   20    9 o 29.90000 3.600000 134.2365  -174.6 
1 1 1  -24   20   10 o 5.100000 2.400000 62.09190    84.3 
1 1 1  -24   20   11 o 1.600000 2.000000 43.92196    38.4 
1 1 1  -24   20   12 f 4.700000 3.000000 61.86364   -27.8 
1 1 1  -24   20   13 o 5.300000 2.500000 69.56120    30.9 
1 1 1  -24   20   14 o 7.900000 2.600000 48.47521  -171.3 
1 1 1  -24   20   15 o 0.4000000 2.200000 16.21553   141.4 
1 1 1  -24   20   16 o 20.10000 3.000000 85.58445   -67.1 
1 1 1  -24   20   17 o 3.400000 2.000000 28.11672  -157.0 
1 1 1  -24   20   18 o 3.400000 1.800000 52.55582    76.1 
1 1 1  -24   20   19 o 7.400000 2.000000 75.11983  -127.5 
1 1 1  -24   20   20 o 9.100000 2.400000 80.86246   -28.9 
1 1 1  -24   20   21 o 2.100000 1.600000 29.61172    12.0 
1 1 1  -24   20   22 o 1.000000 1.900000 11.49394  -121.2 
1 1 1  -24   20   23 o 2.100000 1.600000 44.09716   -92.6 
1 1 1  -24   20   24 o 1.700000 1.400000       ?       ? 
1 1 1  -24   21    1 o 21.00000 3.400000 87.63496    48.1 
1 1 1  -24   21    2 f 5.500000 3.200000 58.96591   -22.5 
1 1 1  -24   21    3 o 17.90000 3.300000 85.67519  -172.9 
1 1 1  -24   21    4 o 4.200000 3.800000 62.15763  -156.2 
1 1 1  -24   21    5 o 3.600000 3.700000 55.53704   119.1 
1 1 1  -24   21    6 f 2.300000 2.500000 34.75366   -68.5 
1 1 1  -24   21    7 o 0.9000000 2.100000 43.40371   134.0 
1 1 1  -24   21    8 o 5.800000 3.300000 62.11376   -81.9 
1 1 1  -24   21    9 o 29.50000 3.600000 116.6589    97.7 
1 1 1  -24   21   10 o 0.9000000 1.700000 36.75305   149.5 
1 1 1  -24   21   11 o 25.20000 2.800000 108.3747  -104.5 
1 1 1  -24   21   12 o 5.100000 2.300000 92.40452    62.7 
1 1 1  -24   21   13 o 18.20000 2.900000 95.07469  -158.3 
1 1 1  -24   21   14 o 4.900000 2.400000 46.32740    97.4 
1 1 1  -24   21   15 o -1.600000 2.300000 43.61576  -102.0 
1 1 1  -24   21   16 o 1.300000 1.900000 41.70749    43.0 
1 1 1  -24   21   17 o 0.8000000 2.000000 35.67300    13.6 
1 1 1  -24   21   18 f 4.600000 2.000000 49.26651   170.2 
1 1 1  -24   21   19 o 0.6000000 1.700000 36.83191   177.2 
1 1 1  -24   21   20 o 1.900000 1.700000 29.07948   -86.3 
1 1 1  -24   21   21 o 3.000000 1.700000 48.98031   116.2 
1 1 1  -24   21   22 f 3.500000 1.700000 47.89603    67.8 
1 1 1  -24   21   23 o 0.000000 1.700000       ?       ? 
1 1 1  -24   22    1 o 4.600000 3.000000 41.04518   -75.2 
1 1 1  -24   22    2 o 3.500000 3.200000 41.60350    81.3 
1 1 1  -24   22    3 o 10.50000 2.400000 83.58432  -126.0 
1 1 1  -24   22    4 o 7.800000 3.100000 43.02815   -15.4 
1 1 1  -24   22    5 o 15.00000 3.600000 101.5530  -139.9 
1 1 1  -24   22    6 o 14.70000 2.800000 78.46571    60.4 
1 1 1  -24   22    7 o 2.700000 2.500000 17.56825   -12.3 
1 1 1  -24   22    8 o 9.700000 2.900000 90.59364   -31.1 
1 1 1  -24   22    9 o 14.00000 2.800000 70.98375   177.9 
1 1 1  -24   22   10 o 6.400000 2.700000 68.31006    45.6 
1 1 1  -24   22   11 o 9.600000 2.300000 67.18372    52.4 
1 1 1  -24   22   12 o 0.8000000 2.600000 22.51023  -162.1 
1 1 1  -24   22   13 o -0.8000000 2.700000 7.740047   -92.8 
1 1 1  -24   22   14 o 2.600000 2.200000 26.87502    10.9 
1 1 1  -24   22   15 o 2.300000 2.000000 69.56013   -80.5 
1 1 1  -24   22   16 o 20.00000 2.200000 95.90993    91.4 
1 1 1  -24   22   17 o -0.1000000 1.800000 46.41960   -25.7 
1 1 1  -24   22   18 o 0.7000000 1.700000 39.67124  -110.1 
1 1 1  -24   22   19 o 20.50000 2.500000 99.83942    65.0 
1 1 1  -24   22   20 o 11.80000 2.200000 89.68831   -54.5 
1 1 1  -24   22   21 o 2.200000 1.500000 18.10348   -42.7 
1 1 1  -24   22   22 o 1.100000 1.700000       ?       ? 
1 1 1  -24   23    2 o 0.7000000 2.900000 20.88272  -124.2 
1 1 1  -24   23    3 o 7.300000 3.100000 79.08621  -122.6 
1 1 1  -24   23    4 o 17.00000 4.200000 79.02464  -145.0 
1 1 1  -24   23    5 o 2.800000 2.700000 18.19399    85.3 
1 1 1  -24   23    6 o 5.400000 2.300000 65.09363    82.9 
1 1 1  -24   23    7 o 1.500000 2.800000 40.88073   150.9 
1 1 1  -24   23    8 o 7.200000 2.600000 37.57082  -143.1 
1 1 1  -24   23    9 o 17.80000 2.800000 115.9534    75.4 
1 1 1  -24   23   10 o 0.000000 2.100000 1.083278     7.3 
1 1 1  -24   23   11 f 1.600000 2.700000 30.60654    -4.6 
1 1 1  -24   23   12 o 2.400000 3.400000 54.10158    60.0 
1 1 1  -24   23   13 f 2.400000 2.200000 31.15323  -158.3 
1 1 1  -24   23   14 o 0.7000000 1.900000 39.80201   155.0 
1 1 1  -24   23   15 o 16.70000 2.500000 105.4717    -1.6 
1 1 1  -24   23   16 o 2.200000 1.800000 38.95665   152.7 
1 1 1  -24   23   17 o 3.300000 1.900000 22.73341   -72.6 
1 1 1  -24   23   18 o -1.400000 1.600000 36.14661   179.6 
1 1 1  -24   23   19 o 1.500000 1.800000 38.95394    65.7 
1 1 1  -24   23   20 o 7.900000 1.800000 71.00026  -177.0 
1 1 1  -24   24    4 o 6.900000 4.200000 47.64247    33.6 
1 1 1  -24   24    5 o 36.80000 4.500000 162.9114  -107.0 
1 1 1  -24   24    6 o 17.70000 2.500000 124.7332    42.7 
1 1 1  -24   24    7 o -1.100000 2.000000 12.13402   -53.9 
1 1 1  -24   24    8 o 1.400000 2.600000 23.22116   -57.1 
1 1 1  -24   24    9 o 5.400000 2.400000 54.92833  -102.7 
1 1 1  -24   24   10 o 0.8000000 2.100000 43.46606    98.8 
1 1 1  -24   24   11 o 4.400000 3.100000 21.70570    96.4 
1 1 1  -24   24   12 o 3.300000 3.800000 30.35631    86.8 
1 1 1  -24   24   13 o 3.100000 2.200000 58.45622   -70.1 
1 1 1  -24   24   14 o 1.800000 2.000000 32.23124   -53.8 
1 1 1  -24   24   15 o -1.100000 2.000000 14.65468   -79.3 
1 1 1  -24   24   16 o 4.700000 1.900000 7.748594    97.6 
1 1 1  -24   24   17 o 4.900000 1.900000 53.64759    18.9 
1 1 1  -24   24   18 o 11.60000 2.200000 65.72701  -163.5 
1 1 1  -24   24   19 o 4.500000 1.700000       ?       ? 
1 1 1  -24   25    6 o 9.700000 2.800000 84.90083   147.5 
1 1 1  -24   25    7 o 2.700000 2.400000 40.38214   166.1 
1 1 1  -24   25    8 o 12.40000 2.500000 76.51196    39.2 
1 1 1  -24   25    9 o 0.2000000 2.300000 36.73017  -124.7 
1 1 1  -24   25   10 o 17.90000 3.000000 94.79143    98.6 
1 1 1  -24   25   11 o 0.2000000 3.100000 46.49245   174.2 
1 1 1  -24   25   12 o 1.500000 2.600000 49.86904   -57.1 
1 1 1  -24   25   13 o 1.600000 2.000000 25.04910   -17.9 
1 1 1  -24   25   14 o 1.200000 2.000000 35.16357    33.7 
1 1 1  -24   25   15 o 0.3000000 2.000000 11.16881   159.0 
1 1 1  -24   25   16 o 2.500000 1.800000 29.51219    68.3 
1 1 1  -24   25   17 o 1.700000 1.800000       ?       ? 
1 1 1  -24   26   10 o 0.3000000 2.400000       ?       ? 
1 1 1  -24   26   11 o 8.100000 2.600000       ?       ? 
1 1 1  -24   26   12 o 3.000000 2.400000       ?       ? 
1 1 1  -24   26   13 o 1.400000 2.100000       ?       ? 
1 1 1  -23    0    1 o 7.600000 3.200000 106.7629  -179.7 
1 1 1  -23    0    2 o 2.300000 3.300000 41.55578     0.1 
1 1 1  -23    0    3 o 0.8000000 3.200000 63.21613   179.4 
1 1 1  -23    0    4 o 30.00000 3.900000 123.6785   180.0 
1 1 1  -23    0    5 f 5.700000 4.100000 113.0754    -0.3 
1 1 1  -23    0    6 o 3.200000 4.000000 0.8375841  -150.2 
1 1 1  -23    0    7 o 18.60000 6.600000 99.99914     0.2 
1 1 1  -23    0    8 o 1.700000 2.500000 62.58731   179.9 
1 1 1  -23    0    9 o 15.70000 3.800000 63.26023    -0.4 
1 1 1  -23    0   10 o 50.80000 4.400000 218.7747     0.1 
1 1 1  -23    0   11 o 2.700000 3.300000 0.5644881   -49.8 
1 1 1  -23    0   12 o 121.7000 7.300000 279.5943   180.0 
1 1 1  -23    0   13 o 177.3000 11.00000 273.0406     0.0 
1 1 1  -23    0   14 o 16.20000 3.600000 15.60936  -177.6 
1 1 1  -23    0   15 o 28.70000 4.500000 68.35665  -179.7 
1 1 1  -23    0   16 o 1.300000 3.300000 67.24852    -0.2 
1 1 1  -23    0   17 o 23.10000 3.400000 137.4701     0.3 
1 1 1  -23    0   18 f 4.000000 2.500000 29.42700   179.7 
1 1 1  -23    0   19 o 13.50000 3.200000 183.1461    -0.2 
1 1 1  -23    0   20 o 3.700000 2.300000 16.56896  -178.9 
1 1 1  -23    0   21 o -0.3000000 2.200000 36.25944  -179.6 
1 1 1  -23    0   22 o 4.400000 4.400000 82.37258     0.2 
1 1 1  -23    0   23 o 2.400000 3.100000 25.82242  -179.4 
1 1 1  -23    0   24 o 0.9000000 3.200000 53.79104    -1.0 
1 1 1  -23    0   25 o 0.4000000 2.200000 40.03743  -179.9 
1 1 1  -23    0   26 o 23.30000 4.200000 113.4910     0.0 
1 1 1  -23    0   27 o 1.300000 2.500000 22.15033     1.4 
1 1 1  -23    0   28 o 3.300000 3.000000 22.69541     0.1 
1 1 1  -23    0   29 o 2.100000 2.900000 5.460790    -5.7 
1 1 1  -23    0   30 o 4.300000 2.700000 37.49507    -0.2 
1 1 1  -23    0   31 o 4.400000 2.900000 37.07217     0.4 
1 1 1  -23    1    1 o 1.900000 2.300000 11.30135  -152.7 
1 1 1  -23    1    2 o 2.900000 2.200000 37.89557   -74.6 
1 1 1  -23    1    3 o 24.40000 3.400000 129.1898  -119.8 
1 1 1  -23    1    4 o 4.700000 2.600000 56.10009  -155.0 
1 1 1  -23    1    5 o 67.00000 5.600000 162.8672   121.3 
1 1 1  -23    1    6 o 13.00000 3.900000 55.31068  -120.0 
1 1 1  -23    1    7 o 17.80000 4.600000 110.5260   113.5 
1 1 1  -23    1    8 o -0.2000000 2.300000 42.02259  -142.0 
1 1 1  -23    1    9 o 32.10000 3.600000 143.6859   -49.4 
1 1 1  -23    1   10 o 30.40000 2.800000 126.0753  -156.3 
1 1 1  -23    1   11 o 113.7000 5.600000 250.2507    83.8 
1 1 1  -23    1   12 o 4.100000 1.800000 24.00571   -28.1 
1 1 1  -23    1   13 o 5.000000 2.400000 62.34594    23.2 
1 1 1  -23    1   14 o 55.50000 3.700000 170.7288   140.1 
1 1 1  -23    1   15 o 47.70000 3.300000 192.4875    54.7 
1 1 1  -23    1   16 o 28.20000 2.900000 108.1695  -103.0 
1 1 1  -23    1   17 o 10.70000 2.100000 21.16146   -19.3 
1 1 1  -23    1   18 o 6.700000 2.300000 64.08550   103.5 
1 1 1  -23    1   19 o 30.50000 3.000000 120.7683   -95.2 
1 1 1  -23    1   20 o 42.80000 3.600000 155.3373    89.2 
1 1 1  -23    1   21 o 36.30000 3.800000 118.1308    -4.1 
1 1 1  -23    1   22 o 16.90000 2.600000 123.5214  -176.9 
1 1 1  -23    1   23 o -0.8000000 2.300000 13.83517   -98.7 
1 1 1  -23    1   24 o 14.10000 2.700000 81.06217  -152.3 
1 1 1  -23    1   25 o 2.700000 1.900000 58.85551    68.3 
1 1 1  -23    1   26 o 0.5000000 2.100000 26.30928   -99.4 
1 1 1  -23    1   27 o 6.300000 1.700000 29.66920    75.1 
1 1 1  -23    1   28 o 26.40000 3.000000 105.6502    89.1 
1 1 1  -23    1   29 o 16.90000 2.400000 70.63941  -149.0 
1 1 1  -23    1   30 f 2.300000 2.100000 73.18080    10.2 
1 1 1  -23    1   31 o 4.000000 1.800000 36.86730    71.2 
1 1 1  -23    2    1 o 13.80000 2.800000 72.71455  -118.6 
1 1 1  -23    2    2 o 37.20000 4.800000 170.4839    98.2 
1 1 1  -23    2    3 o 35.00000 3.200000 125.4463    39.8 
1 1 1  -23    2    4 o 29.30000 3.700000 135.2421    58.1 
1 1 1  -23    2    5 o 100.7000 5.600000 279.8442  -136.7 
1 1 1  -23    2    6 o 2.100000 3.500000 24.62235   -42.3 
1 1 1  -23    2    7 o 45.80000 4.500000 190.9261   -28.6 
1 1 1  -23    2    8 o 32.80000 3.600000 99.24718    55.6 
1 1 1  -23    2    9 o 21.70000 3.200000 54.26063   -13.0 
1 1 1  -23    2   10 f 5.400000 2.000000 18.76001  -152.9 
1 1 1  -23    2   11 o 16.20000 2.200000 133.1296  -163.1 
1 1 1  -23    2   12 o 8.600000 2.300000 96.03693   144.8 
1 1 1  -23    2   13 f 32.60000 2.900000 139.6445    54.3 
1 1 1  -23    2   14 o 38.00000 3.200000 180.7686   -27.2 
1 1 1  -23    2   15 o 4.000000 2.200000 15.14718    89.4 
1 1 1  -23    2   16 o 6.000000 2.300000 83.71594   111.8 
1 1 1  -23    2   17 o 12.70000 2.100000 102.3545   128.3 
1 1 1  -23    2   18 o 34.10000 2.800000 94.16759   -15.0 
1 1 1  -23    2   19 o 16.80000 2.500000 77.19619    78.7 
1 1 1  -23    2   20 o -1.500000 1.900000 17.81215   -68.6 
1 1 1  -23    2   21 o -2.100000 2.000000 40.90162   162.9 
1 1 1  -23    2   22 o 36.50000 3.900000 153.1550    68.5 
1 1 1  -23    2   23 o 12.60000 2.000000 76.16018   -52.7 
1 1 1  -23    2   24 o 5.600000 2.300000 69.66177  -108.3 
1 1 1  -23    2   25 f 1.200000 1.600000 23.69967  -106.0 
1 1 1  -23    2   26 o 33.90000 4.000000 120.6850    13.3 
1 1 1  -23    2   27 o 2.400000 2.100000 29.12676   -32.0 
1 1 1  -23    2   28 o 1.100000 1.600000 20.66928   150.9 
1 1 1  -23    2   29 o 2.300000 2.100000 44.42548   -54.1 
1 1 1  -23    2   30 o 1.300000 2.300000 44.59836    21.8 
1 1 1  -23    2   31 o 1.600000 2.400000 24.20459   143.4 
1 1 1  -23    3    1 o 27.60000 3.200000 131.4890     9.2 
1 1 1  -23    3    2 o 33.50000 3.300000 102.0196   -82.3 
1 1 1  -23    3    3 o 28.50000 3.100000 143.6302   118.6 
1 1 1  -23    3    4 o 30.20000 3.700000 132.9328  -177.5 
1 1 1  -23    3    5 o 35.60000 3.800000 94.76678   103.3 
1 1 1  -23    3    6 o 4.400000 2.000000 92.02786   105.9 
1 1 1  -23    3    7 o 52.30000 4.000000 172.0343  -121.9 
1 1 1  -23    3    8 o 4.200000 2.100000 76.68949    76.2 
1 1 1  -23    3    9 o 8.600000 2.300000 58.06398   111.4 
1 1 1  -23    3   10 o 58.40000 6.900000 180.2728    19.6 
1 1 1  -23    3   11 f 6.600000 2.200000 49.54607   172.3 
1 1 1  -23    3   12 f 35.70000 3.000000 140.0678   -66.8 
1 1 1  -23    3   13 o 33.70000 2.900000 121.7699   171.6 
1 1 1  -23    3   14 o 8.800000 2.300000 88.27814    25.8 
1 1 1  -23    3   15 o 5.700000 2.100000 73.99833   129.3 
1 1 1  -23    3   16 o 2.700000 2.300000 43.31710   140.5 
1 1 1  -23    3   17 o 60.50000 3.600000 147.1452   -11.4 
1 1 1  -23    3   18 o 10.10000 2.700000 102.0032  -147.1 
1 1 1  -23    3   19 o 7.200000 1.700000 67.06748  -171.6 
1 1 1  -23    3   20 o 6.600000 2.100000 51.51807   -93.3 
1 1 1  -23    3   21 o 2.500000 2.000000 87.48400    61.5 
1 1 1  -23    3   22 o 13.20000 2.100000 110.4006  -154.9 
1 1 1  -23    3   23 o 5.700000 1.800000 55.29436   -99.2 
1 1 1  -23    3   24 o 0.6000000 1.900000 22.88547    12.8 
1 1 1  -23    3   25 o 3.800000 2.000000 31.28831  -155.0 
1 1 1  -23    3   26 o 0.3000000 2.200000 43.07724  -138.9 
1 1 1  -23    3   27 o 22.70000 3.300000 132.7964   134.7 
1 1 1  -23    3   28 o 15.40000 2.400000 83.73840   -18.4 
1 1 1  -23    3   29 o 1.800000 2.000000 44.56697   105.0 
1 1 1  -23    3   30 o 2.000000 2.500000 40.80637   -64.0 
1 1 1  -23    3   31 o 3.300000 2.000000 30.57000  -161.2 
1 1 1  -23    4    1 o 87.70000 5.200000 238.8169   -59.2 
1 1 1  -23    4    2 o 14.60000 3.100000 127.5622    87.6 
1 1 1  -23    4    3 o 16.30000 2.500000 50.71498  -163.3 
1 1 1  -23    4    4 f 0.9000000 2.200000 57.35710   150.2 
1 1 1  -23    4    5 o 20.20000 3.200000 50.08026  -123.8 
1 1 1  -23    4    6 o 152.5000 9.200000 312.8665   -12.2 
1 1 1  -23    4    7 o 26.30000 2.800000 142.2721  -177.9 
1 1 1  -23    4    8 o 6.200000 2.600000 59.59618   167.9 
1 1 1  -23    4    9 o 33.40000 3.400000 121.5729   -95.7 
1 1 1  -23    4   10 o 8.400000 2.500000 94.67011    76.4 
1 1 1  -23    4   11 f 28.70000 3.400000 84.13292   108.7 
1 1 1  -23    4   12 f 118.2000 6.100000 283.6601  -167.8 
1 1 1  -23    4   13 o 54.60000 3.600000 214.5377    28.0 
1 1 1  -23    4   14 o 26.60000 3.400000 83.41428     6.1 
1 1 1  -23    4   15 o 5.400000 2.200000 96.68560   140.7 
1 1 1  -23    4   16 o -1.200000 2.400000 53.42549   -78.8 
1 1 1  -23    4   17 o 1.100000 1.900000 82.07875  -164.5 
1 1 1  -23    4   18 o -0.5000000 2.200000 67.53522    61.6 
1 1 1  -23    4   19 f 9.100000 2.500000 121.5960   132.3 
1 1 1  -23    4   20 o 7.800000 2.100000 44.06768    90.9 
1 1 1  -23    4   21 o 22.20000 2.700000 103.9808   147.7 
1 1 1  -23    4   22 o 62.20000 3.800000 187.1286    25.1 
1 1 1  -23    4   23 o 1.700000 2.100000 10.20893   -98.8 
1 1 1  -23    4   24 o 6.300000 2.500000 93.51688  -137.6 
1 1 1  -23    4   25 o -0.1000000 1.700000 31.42073  -106.4 
1 1 1  -23    4   26 o 25.50000 3.500000 80.58137    72.6 
1 1 1  -23    4   27 o 19.60000 2.500000 77.25080   -31.3 
1 1 1  -23    4   28 o -3.500000 2.500000 20.23221  -101.8 
1 1 1  -23    4   29 f 1.000000 1.700000 25.46547   -60.4 
1 1 1  -23    4   30 o 3.800000 2.100000 46.41339    72.5 
1 1 1  -23    4   31 o 0.9000000 1.800000 6.610434  -104.3 
1 1 1  -23    5    1 o 3.200000 2.200000 56.87212   126.3 
1 1 1  -23    5    2 f 66.00000 5.400000 236.2067    60.0 
1 1 1  -23    5    3 o 8.700000 2.700000 11.59549    49.9 
1 1 1  -23    5    4 o 56.00000 4.500000 138.6729  -111.3 
1 1 1  -23    5    5 o 62.60000 5.100000 227.7426    28.7 
1 1 1  -23    5    6 o 21.60000 3.100000 139.4194  -135.5 
1 1 1  -23    5    7 o 25.20000 2.800000 116.5116   107.7 
1 1 1  -23    5    8 o 1.700000 1.800000 23.33759    18.1 
1 1 1  -23    5    9 o 27.80000 3.400000 109.0135    33.5 
1 1 1  -23    5   10 o 0.7000000 1.700000 82.46479    22.7 
1 1 1  -23    5   11 o 9.500000 2.800000 68.65111   148.4 
1 1 1  -23    5   12 o -2.200000 1.900000 34.88101    89.9 
1 1 1  -23    5   13 o 25.70000 3.300000 111.7238   -84.2 
1 1 1  -23    5   14 o 41.90000 3.600000 146.9586  -156.0 
1 1 1  -23    5   15 o 41.50000 4.300000 113.9673    25.2 
1 1 1  -23    5   16 o 22.20000 3.300000 82.50641    37.6 
1 1 1  -23    5   17 o 32.40000 3.200000 132.1163  -110.8 
1 1 1  -23    5   18 o 11.20000 2.200000 67.22241  -163.8 
1 1 1  -23    5   19 o 4.500000 1.700000 47.19073   -32.0 
1 1 1  -23    5   20 o 2.700000 2.100000 87.40513    30.1 
1 1 1  -23    5   21 f 2.000000 1.500000 46.64296   111.6 
1 1 1  -23    5   22 o 6.200000 1.700000 7.589708    -6.7 
1 1 1  -23    5   23 o 14.80000 2.200000 98.59079   -80.1 
1 1 1  -23    5   24 o 8.600000 2.100000 35.59099   155.3 
1 1 1  -23    5   25 o 1.300000 1.800000 58.62618   138.8 
1 1 1  -23    5   26 o 1.000000 1.600000 51.10690   -82.4 
1 1 1  -23    5   27 o 18.10000 3.100000 80.80735   154.9 
1 1 1  -23    5   28 o 2.000000 1.700000 47.74549    -3.0 
1 1 1  -23    5   29 o 1.900000 1.700000 46.30411    72.5 
1 1 1  -23    5   30 o 4.800000 2.400000 84.45007  -103.0 
1 1 1  -23    5   31 o 7.900000 1.700000 59.13533    99.4 
1 1 1  -23    6    1 o 4.200000 2.300000 15.33406   158.2 
1 1 1  -23    6    2 o 31.30000 3.700000 107.4554    35.9 
1 1 1  -23    6    3 o 5.400000 3.300000 66.72195   162.0 
1 1 1  -23    6    4 o 14.60000 3.500000 91.47296  -156.2 
1 1 1  -23    6    5 o 61.80000 3.900000 234.6008    -6.3 
1 1 1  -23    6    6 o 46.60000 3.700000 138.6498   -69.5 
1 1 1  -23    6    7 o 3.700000 2.200000 42.81330  -158.0 
1 1 1  -23    6    8 o 17.00000 2.600000 55.31163   151.0 
1 1 1  -23    6    9 o 66.60000 4.200000 210.9346    29.6 
1 1 1  -23    6   10 o 42.60000 4.100000 176.2860  -150.5 
1 1 1  -23    6   11 o 53.50000 3.500000 160.7337  -150.7 
1 1 1  -23    6   12 o 58.00000 4.600000 231.5549    48.7 
1 1 1  -23    6   13 o -0.9000000 1.700000 38.42227    22.2 
1 1 1  -23    6   14 o 9.300000 2.400000 48.33152   111.5 
1 1 1  -23    6   15 o 41.80000 5.900000 122.0984   -50.4 
1 1 1  -23    6   16 o 15.40000 2.700000 73.23888  -138.7 
1 1 1  -23    6   17 o 13.50000 2.700000 130.5776  -112.2 
1 1 1  -23    6   18 o 27.80000 2.900000 120.6943    89.6 
1 1 1  -23    6   19 o 31.60000 2.700000 118.7163   -34.5 
1 1 1  -23    6   20 o 2.900000 2.200000 20.27195   -10.5 
1 1 1  -23    6   21 o 6.600000 2.000000 74.02832    52.4 
1 1 1  -23    6   22 o 9.800000 2.000000 52.52169   149.5 
1 1 1  -23    6   23 o 7.500000 2.000000 34.81737   -27.7 
1 1 1  -23    6   24 o 0.000000 1.900000 26.18596   148.7 
1 1 1  -23    6   25 o 6.200000 3.500000 65.31357   140.9 
1 1 1  -23    6   26 o 3.300000 1.900000 22.62875    45.2 
1 1 1  -23    6   27 o 6.800000 1.900000 62.54321   -86.9 
1 1 1  -23    6   28 o 2.600000 2.300000 30.18559    34.6 
1 1 1  -23    6   29 o -1.100000 3.300000 35.37156    16.3 
1 1 1  -23    6   30 o 1.300000 1.800000 8.670642   -15.9 
1 1 1  -23    6   31 o 3.000000 1.800000 34.27491  -130.0 
1 1 1  -23    7    1 o 3.100000 2.200000 67.22574    37.3 
1 1 1  -23    7    2 o 31.50000 3.500000 103.6497   -87.0 
1 1 1  -23    7    3 o 14.30000 3.400000 59.99841   -39.7 
1 1 1  -23    7    4 o -0.4000000 3.000000 66.79121   109.1 
1 1 1  -23    7    5 o 15.40000 2.700000 64.61205   119.8 
1 1 1  -23    7    6 o 1.900000 1.900000 69.60164   100.1 
1 1 1  -23    7    7 o 39.50000 3.700000 120.8149   128.1 
1 1 1  -23    7    8 o 0.7000000 1.800000 81.02033  -145.4 
1 1 1  -23    7    9 o 33.00000 3.100000 122.2789    47.3 
1 1 1  -23    7   10 o 16.60000 2.600000 87.64236   118.2 
1 1 1  -23    7   11 o 6.500000 2.200000 60.04469    29.0 
1 1 1  -23    7   12 o 0.6000000 1.700000 26.96824   176.7 
1 1 1  -23    7   13 o 16.90000 2.300000 104.3035   -88.9 
1 1 1  -23    7   14 o 3.600000 2.200000 78.36935   163.8 
1 1 1  -23    7   15 o 22.60000 2.500000 76.43365   173.6 
1 1 1  -23    7   16 o 6.600000 2.200000 27.43551   106.4 
1 1 1  -23    7   17 o 5.800000 2.100000 59.63625     0.3 
1 1 1  -23    7   18 o 59.80000 4.100000 145.1474    -4.4 
1 1 1  -23    7   19 o 9.800000 2.300000 87.73420   -49.4 
1 1 1  -23    7   20 o 24.00000 2.400000 112.6502   143.2 
1 1 1  -23    7   21 o 18.00000 2.700000 92.07642    21.9 
1 1 1  -23    7   22 o 2.700000 1.800000 12.66893  -158.1 
1 1 1  -23    7   23 o -0.5000000 1.600000 33.90118   132.3 
1 1 1  -23    7   24 o 3.500000 2.400000 10.14179   123.5 
1 1 1  -23    7   25 o 2.600000 2.000000 59.39243    23.2 
1 1 1  -23    7   26 o 1.800000 2.000000 47.56841   117.4 
1 1 1  -23    7   27 o 1.500000 2.100000 62.70315   -39.7 
1 1 1  -23    7   28 o 8.100000 2.700000 40.16589    81.8 
1 1 1  -23    7   29 o -1.200000 2.100000 20.37829    13.5 
1 1 1  -23    7   30 o 1.400000 2.000000 20.98326   148.8 
1 1 1  -23    7   31 o 6.300000 2.200000 67.83447  -174.3 
1 1 1  -23    8    1 o 32.20000 3.100000 130.6868  -121.6 
1 1 1  -23    8    2 o 82.60000 4.300000 179.1010    54.1 
1 1 1  -23    8    3 o 8.400000 3.000000 72.85994   -58.9 
1 1 1  -23    8    4 o 18.50000 3.800000 107.6195   -35.9 
1 1 1  -23    8    5 o 4.000000 2.100000 96.35463   129.5 
1 1 1  -23    8    6 o 35.20000 3.200000 184.4302   -63.9 
1 1 1  -23    8    7 o 56.20000 3.900000 170.6658    61.1 
1 1 1  -23    8    8 o 71.00000 4.500000 203.0840  -141.0 
1 1 1  -23    8    9 o 33.30000 2.800000 162.0158   102.2 
1 1 1  -23    8   10 o 92.10000 5.800000 241.2787   -62.5 
1 1 1  -23    8   11 o 10.70000 2.100000 56.00676  -144.6 
1 1 1  -23    8   12 o 11.00000 2.300000 88.83245   102.9 
1 1 1  -23    8   13 o 0.5000000 1.600000 37.35368   153.7 
1 1 1  -23    8   14 o 29.70000 2.500000 141.4633  -154.6 
1 1 1  -23    8   15 o 13.70000 2.300000 110.9995   154.9 
1 1 1  -23    8   16 o 55.40000 3.600000 191.7243   -37.6 
1 1 1  -23    8   17 o 6.400000 2.300000 54.37224  -111.0 
1 1 1  -23    8   18 o 28.10000 4.000000 129.4136    22.8 
1 1 1  -23    8   19 o 10.50000 1.900000 59.89310   126.9 
1 1 1  -23    8   20 o 5.000000 2.100000 75.30400   -56.4 
1 1 1  -23    8   21 o 0.5000000 1.900000 90.92204   124.9 
1 1 1  -23    8   22 o 1.100000 2.500000 23.48824    12.8 
1 1 1  -23    8   23 o 3.200000 2.000000 34.53676    51.7 
1 1 1  -23    8   24 o 2.100000 2.000000 12.92481   150.8 
1 1 1  -23    8   25 o 9.900000 2.000000 60.95890   103.6 
1 1 1  -23    8   26 o 19.30000 2.500000 103.3877  -124.8 
1 1 1  -23    8   27 o 30.30000 3.000000 97.70811   104.5 
1 1 1  -23    8   28 o 5.400000 1.900000 61.92923   -47.0 
1 1 1  -23    8   29 o 1.400000 1.900000 27.74424   -90.0 
1 1 1  -23    8   30 o 4.500000 2.000000 23.38010   102.4 
1 1 1  -23    9    1 o 23.40000 2.700000 100.0746    36.3 
1 1 1  -23    9    2 o 9.700000 2.500000 95.03680   -64.4 
1 1 1  -23    9    3 o 13.80000 3.300000 54.13276   -97.0 
1 1 1  -23    9    4 o 8.700000 2.400000 48.54110   -77.0 
1 1 1  -23    9    5 o 49.80000 4.100000 128.9841    85.9 
1 1 1  -23    9    6 o 14.90000 2.700000 67.57001   128.7 
1 1 1  -23    9    7 o 5.800000 2.000000 97.33877   146.7 
1 1 1  -23    9    8 o 18.60000 2.200000 70.82201   162.8 
1 1 1  -23    9    9 o 8.200000 2.000000 66.64487  -120.8 
1 1 1  -23    9   10 o 4.400000 1.900000 33.10762   115.3 
1 1 1  -23    9   11 o 15.40000 2.600000 81.22336    88.4 
1 1 1  -23    9   12 o 60.30000 3.700000 155.1821    14.9 
1 1 1  -23    9   13 o 54.50000 3.800000 176.6602   163.7 
1 1 1  -23    9   14 o 73.10000 4.600000 186.3694  -122.1 
1 1 1  -23    9   15 o 43.60000 3.100000 156.0077    41.9 
1 1 1  -23    9   16 o 4.700000 1.800000 85.73155   -99.4 
1 1 1  -23    9   17 o 15.40000 2.400000 92.14469    97.5 
1 1 1  -23    9   18 o 16.50000 2.500000 87.02628    61.6 
1 1 1  -23    9   19 o 6.600000 2.200000 67.35555  -124.9 
1 1 1  -23    9   20 o 6.300000 1.900000 74.45312   134.9 
1 1 1  -23    9   21 o 0.9000000 2.300000 29.69712    36.4 
1 1 1  -23    9   22 o 18.70000 2.700000 84.26278   134.5 
1 1 1  -23    9   23 o 2.700000 1.900000 28.07876    67.6 
1 1 1  -23    9   24 o 28.10000 2.700000 129.8886     5.3 
1 1 1  -23    9   25 o 23.40000 2.900000 109.5363   108.8 
1 1 1  -23    9   26 o 8.300000 2.100000 46.18578    10.3 
1 1 1  -23    9   27 o 9.000000 2.100000 48.94155   -57.4 
1 1 1  -23    9   28 o 2.200000 1.900000 36.49677   146.2 
1 1 1  -23    9   29 o 6.600000 2.000000 56.96252    -6.1 
1 1 1  -23    9   30 o 1.900000 1.600000 40.58253   171.0 
1 1 1  -23   10    1 o 174.3000 8.700000 248.5437    -8.2 
1 1 1  -23   10    2 o 17.50000 3.000000 79.12287   -72.9 
1 1 1  -23   10    3 o 24.70000 3.500000 70.56343   105.3 
1 1 1  -23   10    4 o 12.70000 3.000000 75.33516   -73.6 
1 1 1  -23   10    5 o 24.50000 2.800000 78.64429  -111.4 
1 1 1  -23   10    6 o 31.00000 3.100000 88.87474   178.9 
1 1 1  -23   10    7 o 21.60000 2.800000 99.72504  -122.7 
1 1 1  -23   10    8 o 102.9000 5.600000 271.5052    53.2 
1 1 1  -23   10    9 o 34.80000 2.800000 62.81725  -107.2 
1 1 1  -23   10   10 o 37.80000 3.100000 170.5168     8.2 
1 1 1  -23   10   11 o 3.900000 2.200000 43.73352  -115.2 
1 1 1  -23   10   12 o 44.70000 3.200000 149.2677  -176.1 
1 1 1  -23   10   13 o -1.800000 1.700000 21.73025   113.6 
1 1 1  -23   10   14 o 3.800000 2.300000 33.25763   -36.8 
1 1 1  -23   10   15 o 2.200000 1.800000 4.718599   -29.1 
1 1 1  -23   10   16 o 10.60000 2.400000 56.33756   107.1 
1 1 1  -23   10   17 o 25.60000 3.300000 101.2802    58.7 
1 1 1  -23   10   18 o 15.30000 3.200000 91.52870    16.7 
1 1 1  -23   10   19 o 12.30000 2.300000 68.89619   130.4 
1 1 1  -23   10   20 o 33.10000 3.900000 116.7761  -102.1 
1 1 1  -23   10   21 o 0.9000000 2.200000 34.84316   103.1 
1 1 1  -23   10   22 o 0.4000000 1.500000 7.183927   -79.3 
1 1 1  -23   10   23 o 19.90000 2.700000 92.31171    -9.9 
1 1 1  -23   10   24 o 7.900000 1.900000 87.09205   145.5 
1 1 1  -23   10   25 o 1.900000 1.900000 7.322599    -3.6 
1 1 1  -23   10   26 o 1.900000 2.000000 31.00618   134.8 
1 1 1  -23   10   27 o 14.80000 2.300000 85.02486   164.1 
1 1 1  -23   10   28 o -0.6000000 1.600000 8.608339    37.8 
1 1 1  -23   10   29 o 0.4000000 1.600000 46.77659   -69.9 
1 1 1  -23   10   30 o 2.100000 1.600000 15.81996     1.7 
1 1 1  -23   11    1 o 20.90000 3.000000 154.4265    19.5 
1 1 1  -23   11    2 o 31.80000 3.200000 147.9698  -163.2 
1 1 1  -23   11    3 f -1.800000 2.900000 54.00610    67.6 
1 1 1  -23   11    4 o 13.30000 2.900000 118.1634     2.3 
1 1 1  -23   11    5 o 73.20000 4.800000 177.7423   104.1 
1 1 1  -23   11    6 o 18.90000 2.700000 75.80578   127.9 
1 1 1  -23   11    7 o 39.60000 3.300000 109.7826  -108.3 
1 1 1  -23   11    8 f 3.200000 2.100000 41.61947  -159.6 
1 1 1  -23   11    9 o 32.30000 3.300000 162.5916   -10.4 
1 1 1  -23   11   10 o 20.90000 2.600000 117.8883  -151.6 
1 1 1  -23   11   11 o 42.80000 3.200000 155.8617   134.3 
1 1 1  -23   11   12 o 4.900000 2.200000 61.40043   -80.3 
1 1 1  -23   11   13 o 11.20000 2.400000 72.96091   -98.6 
1 1 1  -23   11   14 o 8.300000 2.500000 71.15166    62.3 
1 1 1  -23   11   15 f 24.30000 3.600000 99.55834    78.2 
1 1 1  -23   11   16 o 0.9000000 2.100000 10.85488  -166.2 
1 1 1  -23   11   17 o 38.50000 3.000000 116.0339    34.8 
1 1 1  -23   11   18 o 3.000000 2.900000 17.97368   101.8 
1 1 1  -23   11   19 o 33.70000 4.000000 153.7048  -131.0 
1 1 1  -23   11   20 f 13.00000 2.800000 60.23160   147.7 
1 1 1  -23   11   21 o 35.10000 3.000000 123.9076   110.5 
1 1 1  -23   11   22 o 22.20000 2.800000 112.3239    59.4 
1 1 1  -23   11   23 o 4.000000 2.000000 28.12009   171.4 
1 1 1  -23   11   24 o 7.700000 2.000000 76.24342    71.0 
1 1 1  -23   11   25 o 4.800000 1.900000 65.31504   -55.6 
1 1 1  -23   11   26 f 6.100000 2.100000 48.35931   113.1 
1 1 1  -23   11   27 o 1.100000 1.900000 31.61025     3.4 
1 1 1  -23   11   28 o 17.00000 2.400000 77.44215   -47.9 
1 1 1  -23   11   29 o 10.00000 1.800000 64.33437  -176.0 
1 1 1  -23   11   30 o -0.6000000 1.800000       ?       ? 
1 1 1  -23   12    1 o 17.90000 2.500000 87.62166   -96.2 
1 1 1  -23   12    2 o 12.50000 2.400000 133.8336    59.4 
1 1 1  -23   12    3 o 2.600000 2.300000 61.47294  -157.3 
1 1 1  -23   12    4 o 26.20000 3.000000 165.2038   -15.3 
1 1 1  -23   12    5 o 55.90000 4.100000 155.6559   170.8 
1 1 1  -23   12    6 o 73.60000 4.300000 188.7845  -121.7 
1 1 1  -23   12    7 o 37.10000 3.200000 124.9838   162.1 
1 1 1  -23   12    8 o 31.20000 3.200000 159.4709    47.0 
1 1 1  -23   12    9 o 11.80000 2.500000 83.85941   -47.0 
1 1 1  -23   12   10 f 31.30000 3.100000 88.21188   172.9 
1 1 1  -23   12   11 o 16.60000 2.200000 77.71272    26.0 
1 1 1  -23   12   12 o 5.200000 2.200000 50.85861    22.5 
1 1 1  -23   12   13 f 5.500000 2.600000 42.18140    16.4 
1 1 1  -23   12   14 o 16.20000 2.900000 47.15680   -25.1 
1 1 1  -23   12   15 o 15.60000 2.200000 78.48291  -144.4 
1 1 1  -23   12   16 o 18.70000 4.500000 89.76842   -13.9 
1 1 1  -23   12   17 o 23.30000 3.600000 80.85690    93.8 
1 1 1  -23   12   18 o 1.700000 2.400000 55.13176     7.1 
1 1 1  -23   12   19 o 23.40000 3.200000 132.0872   -94.3 
1 1 1  -23   12   20 o 6.500000 2.000000 45.10978    82.5 
1 1 1  -23   12   21 o -2.500000 2.000000 33.66585   104.7 
1 1 1  -23   12   22 o 13.00000 2.200000 60.33076   -82.7 
1 1 1  -23   12   23 o 11.50000 3.200000 53.03011   153.6 
1 1 1  -23   12   24 o -0.4000000 3.200000 32.49247    61.8 
1 1 1  -23   12   25 o 9.100000 2.000000 70.04559  -165.6 
1 1 1  -23   12   26 o 1.300000 2.000000 35.40051    58.9 
1 1 1  -23   12   27 o 16.60000 2.400000 50.14633   -46.1 
1 1 1  -23   12   28 o 14.60000 2.400000 91.16907   104.1 
1 1 1  -23   12   29 o 7.700000 2.000000 56.29662  -108.2 
1 1 1  -23   13    1 f 12.20000 2.700000 13.46280   157.1 
1 1 1  -23   13    2 o 0.8000000 2.100000 31.29862    25.7 
1 1 1  -23   13    3 o 52.80000 4.100000 148.8039    46.9 
1 1 1  -23   13    4 o 16.00000 2.800000 114.1873    61.8 
1 1 1  -23   13    5 o 24.90000 3.100000 118.1223  -163.4 
1 1 1  -23   13    6 o 41.40000 3.700000 126.1909    43.6 
1 1 1  -23   13    7 o 3.500000 2.300000 62.76596   -26.4 
1 1 1  -23   13    8 o -0.7000000 2.100000 36.58913   116.5 
1 1 1  -23   13    9 o 0.4000000 1.700000 11.60954   115.7 
1 1 1  -23   13   10 o 63.30000 3.900000 203.4842  -100.5 
1 1 1  -23   13   11 o 18.60000 2.100000 98.01791   113.4 
1 1 1  -23   13   12 o 19.60000 2.400000 116.0822   -90.8 
1 1 1  -23   13   13 o 13.80000 2.600000 64.56198    77.4 
1 1 1  -23   13   14 o 2.300000 1.600000 19.43827    26.9 
1 1 1  -23   13   15 o 27.10000 3.200000 101.2842   145.6 
1 1 1  -23   13   16 o 59.00000 4.800000 155.9455    45.3 
1 1 1  -23   13   17 o 31.20000 3.100000 90.81341    32.8 
1 1 1  -23   13   18 o 17.40000 2.100000 130.3066  -163.5 
1 1 1  -23   13   19 o 11.70000 2.500000 73.61575  -131.7 
1 1 1  -23   13   20 o 5.300000 2.100000 42.95821   -35.0 
1 1 1  -23   13   21 o 17.10000 3.200000 71.20113  -177.9 
1 1 1  -23   13   22 f 18.00000 3.300000 102.3557     2.7 
1 1 1  -23   13   23 o 38.80000 4.200000 106.5253   122.1 
1 1 1  -23   13   24 f 1.200000 1.900000 46.59043     1.9 
1 1 1  -23   13   25 o 6.700000 2.300000 37.58269  -128.0 
1 1 1  -23   13   26 o -0.4000000 1.800000 8.802342    39.2 
1 1 1  -23   13   27 o 6.200000 1.900000 76.78643   -43.1 
1 1 1  -23   13   28 o 3.900000 2.100000 32.72401   111.6 
1 1 1  -23   13   29 o 4.700000 2.200000 54.84241  -113.1 
1 1 1  -23   14    1 o 21.30000 3.300000 100.8178    16.2 
1 1 1  -23   14    2 o 8.100000 2.400000 62.19920   103.5 
1 1 1  -23   14    3 o 24.20000 4.100000 100.9708  -127.6 
1 1 1  -23   14    4 o 7.400000 2.100000 38.99015    65.7 
1 1 1  -23   14    5 o 5.400000 1.900000 13.72060    25.7 
1 1 1  -23   14    6 o 21.30000 2.900000 125.7915     1.6 
1 1 1  -23   14    7 o 5.500000 2.000000 44.95053   110.9 
1 1 1  -23   14    8 o 17.40000 2.500000 106.2365  -138.3 
1 1 1  -23   14    9 o 32.20000 3.000000 95.61575    49.0 
1 1 1  -23   14   10 o 17.20000 2.600000 109.7980   164.4 
1 1 1  -23   14   11 o 32.80000 3.100000 98.54218   -74.5 
1 1 1  -23   14   12 o 18.40000 2.600000 103.9933    17.2 
1 1 1  -23   14   13 o 7.200000 2.800000 56.98571    46.8 
1 1 1  -23   14   14 o 10.10000 2.500000 41.96869   136.3 
1 1 1  -23   14   15 o 5.400000 2.200000 66.95892    70.0 
1 1 1  -23   14   16 o 17.50000 2.400000 73.29696   -99.8 
1 1 1  -23   14   17 o 5.400000 2.100000 67.80791  -119.4 
1 1 1  -23   14   18 o 30.20000 2.700000 130.6048   116.0 
1 1 1  -23   14   19 o 2.900000 1.700000 63.88956    -0.2 
1 1 1  -23   14   20 o 15.80000 2.300000 102.5329  -169.5 
1 1 1  -23   14   21 o 2.700000 1.900000 34.23478    36.9 
1 1 1  -23   14   22 o 17.90000 2.400000 74.78063   -10.3 
1 1 1  -23   14   23 o 9.600000 2.000000 73.31761   146.2 
1 1 1  -23   14   24 o 0.4000000 1.700000 9.669212   113.8 
1 1 1  -23   14   25 o 6.000000 2.400000 45.56193   -91.8 
1 1 1  -23   14   26 o 21.20000 3.000000 87.23169   -73.7 
1 1 1  -23   14   27 o 20.90000 2.800000 104.4699    43.7 
1 1 1  -23   14   28 o 4.000000 1.800000 56.28280   129.9 
1 1 1  -23   15    1 o 12.00000 3.100000 55.92960  -170.1 
1 1 1  -23   15    2 o 10.70000 3.100000 55.92191   132.1 
1 1 1  -23   15    3 f 16.80000 2.900000 101.4754   -26.8 
1 1 1  -23   15    4 o 54.30000 4.200000 130.1766    40.6 
1 1 1  -23   15    5 o 4.400000 2.400000 63.11887    68.0 
1 1 1  -23   15    6 o 18.80000 2.700000 100.5138   -97.8 
1 1 1  -23   15    7 f -0.6000000 1.500000 52.45025  -150.6 
1 1 1  -23   15    8 o 8.200000 1.900000 77.44154   -79.5 
1 1 1  -23   15    9 o 6.800000 1.800000 113.4447   163.2 
1 1 1  -23   15   10 o 1.300000 2.000000 40.15611    49.8 
1 1 1  -23   15   11 o 1.200000 2.500000 6.833661    74.0 
1 1 1  -23   15   12 o 43.10000 4.100000 152.7974    74.6 
1 1 1  -23   15   13 o 22.50000 3.500000 138.2115    -5.1 
1 1 1  -23   15   14 o 3.100000 2.300000 34.05928   -16.3 
1 1 1  -23   15   15 o 6.700000 2.100000 19.67857   157.2 
1 1 1  -23   15   16 f 12.70000 2.300000 88.00462   101.2 
1 1 1  -23   15   17 o 3.600000 2.100000 16.21818    -6.4 
1 1 1  -23   15   18 o 17.30000 2.400000 59.40894   -90.7 
1 1 1  -23   15   19 o 59.20000 4.000000 158.4565   151.8 
1 1 1  -23   15   20 f 3.200000 1.900000 45.46721   121.9 
1 1 1  -23   15   21 o 0.6000000 2.100000 18.77054    99.9 
1 1 1  -23   15   22 o -2.100000 2.100000 45.66616   124.9 
1 1 1  -23   15   23 o 11.90000 2.500000 93.61681    92.6 
1 1 1  -23   15   24 o 11.80000 2.500000 74.26099   -86.3 
1 1 1  -23   15   25 o 12.80000 2.900000 64.61700   170.6 
1 1 1  -23   15   26 o 3.500000 2.100000 42.40210   -50.7 
1 1 1  -23   15   27 o 3.200000 2.200000 44.75774   -19.6 
1 1 1  -23   15   28 o -2.100000 2.900000 28.68414     9.4 
1 1 1  -23   16    1 o 22.50000 3.800000 98.03172   107.1 
1 1 1  -23   16    2 f 17.70000 3.800000 146.3929  -178.5 
1 1 1  -23   16    3 o 19.80000 4.100000 111.7427    30.4 
1 1 1  -23   16    4 o 14.50000 3.200000 114.8168   -49.8 
1 1 1  -23   16    5 o 40.30000 3.700000 138.4263  -158.1 
1 1 1  -23   16    6 o 13.80000 2.500000 127.5468    21.7 
1 1 1  -23   16    7 o 11.80000 2.400000 99.87764    55.7 
1 1 1  -23   16    8 o 5.700000 1.700000 63.22810  -162.8 
1 1 1  -23   16    9 o 5.700000 2.000000 70.83758    -3.4 
1 1 1  -23   16   10 o 23.30000 3.400000 150.2823   -82.1 
1 1 1  -23   16   11 o 1.500000 2.400000 15.24049   -54.7 
1 1 1  -23   16   12 o 3.300000 1.900000 51.57273   -73.2 
1 1 1  -23   16   13 o 31.40000 3.300000 99.02056    49.5 
1 1 1  -23   16   14 o 4.900000 2.200000 69.99245    33.5 
1 1 1  -23   16   15 o 7.600000 2.200000 64.49895    98.0 
1 1 1  -23   16   16 o 3.000000 2.000000 83.53433  -158.2 
1 1 1  -23   16   17 o 7.500000 2.100000 26.36005   169.7 
1 1 1  -23   16   18 o 5.300000 2.200000 24.22686   -21.6 
1 1 1  -23   16   19 o 28.50000 2.800000 120.4801    78.7 
1 1 1  -23   16   20 o 1.500000 1.900000 26.30823    -4.6 
1 1 1  -23   16   21 f 11.30000 2.500000 96.89079  -121.4 
1 1 1  -23   16   22 o 1.300000 2.100000 30.52855   149.8 
1 1 1  -23   16   23 o 6.400000 1.900000 10.86596  -175.3 
1 1 1  -23   16   24 o -1.900000 1.600000 6.312578   143.9 
1 1 1  -23   16   25 o 4.500000 1.800000 35.85141  -103.7 
1 1 1  -23   16   26 o 9.900000 2.100000 50.54903   -60.4 
1 1 1  -23   16   27 f 2.600000 1.900000 35.68582   138.0 
1 1 1  -23   17    1 o 9.000000 3.600000 58.05828    98.4 
1 1 1  -23   17    2 f 9.700000 2.900000 44.93260   -47.0 
1 1 1  -23   17    3 o 8.300000 3.400000 79.94679  -128.1 
1 1 1  -23   17    4 o 14.40000 2.500000 83.44348     5.7 
1 1 1  -23   17    5 f 9.300000 2.300000 104.7702    83.7 
1 1 1  -23   17    6 o 22.40000 3.200000 109.2928  -117.8 
1 1 1  -23   17    7 f 6.500000 2.600000 34.97333   -96.1 
1 1 1  -23   17    8 o 11.70000 2.400000 108.4241  -156.9 
1 1 1  -23   17    9 o 19.70000 2.300000 95.36040   113.0 
1 1 1  -23   17   10 o 37.50000 3.100000 153.9206   127.1 
1 1 1  -23   17   11 o 3.400000 2.300000 53.94696   -18.1 
1 1 1  -23   17   12 o 47.90000 4.100000 159.2750    32.8 
1 1 1  -23   17   13 o 19.90000 2.600000 94.50327   -18.9 
1 1 1  -23   17   14 o 1.900000 1.600000 11.06323    51.3 
1 1 1  -23   17   15 o 5.000000 1.800000 28.60089   -99.5 
1 1 1  -23   17   16 f 5.500000 2.000000 21.69022   146.2 
1 1 1  -23   17   17 o 8.100000 2.100000 76.46854   -40.4 
1 1 1  -23   17   18 f 0.3000000 2.000000 78.94724  -152.9 
1 1 1  -23   17   19 o 6.500000 2.500000 54.10593   121.8 
1 1 1  -23   17   20 o 24.70000 3.300000 108.3505   115.1 
1 1 1  -23   17   21 f 7.900000 2.300000 55.35234    98.1 
1 1 1  -23   17   22 o 7.500000 2.300000 74.14009    45.1 
1 1 1  -23   17   23 o 6.600000 2.000000 17.08841   150.4 
1 1 1  -23   17   24 o 1.600000 1.500000 17.10173    60.0 
1 1 1  -23   17   25 o 3.300000 1.600000 27.38401  -134.3 
1 1 1  -23   17   26 o 2.100000 1.600000 12.38365    29.7 
1 1 1  -23   17   27 o 6.200000 1.800000 44.65349   -32.3 
1 1 1  -23   18    1 o 4.200000 2.500000 38.14893     7.9 
1 1 1  -23   18    2 o 62.30000 6.100000 171.0449    52.5 
1 1 1  -23   18    3 o 66.30000 7.500000 203.8174  -139.4 
1 1 1  -23   18    4 o 17.80000 3.600000 143.5726    23.9 
1 1 1  -23   18    5 f 15.30000 2.500000 65.81929  -132.5 
1 1 1  -23   18    6 o 16.00000 5.500000 95.29708    66.9 
1 1 1  -23   18    7 o 37.00000 3.300000 152.0009   -37.9 
1 1 1  -23   18    8 o 35.30000 2.900000 143.9510   176.0 
1 1 1  -23   18    9 f 5.800000 2.100000 20.99511     4.4 
1 1 1  -23   18   10 o 11.20000 2.400000 64.60530   -75.1 
1 1 1  -23   18   11 o 3.000000 2.500000 38.28488   -36.9 
1 1 1  -23   18   12 o 0.1000000 2.400000 21.00070   -18.9 
1 1 1  -23   18   13 o 15.20000 2.500000 64.23853  -150.2 
1 1 1  -23   18   14 f 31.90000 2.900000 129.1684    35.0 
1 1 1  -23   18   15 o 11.70000 2.300000 61.94595   107.7 
1 1 1  -23   18   16 o 7.000000 2.200000 41.48790  -145.5 
1 1 1  -23   18   17 o 1.900000 2.100000 41.67872  -178.6 
1 1 1  -23   18   18 f -0.4000000 1.800000 35.30938   112.1 
1 1 1  -23   18   19 o 19.60000 2.600000 77.73984    47.9 
1 1 1  -23   18   20 o 15.70000 2.300000 88.51893   -57.8 
1 1 1  -23   18   21 o 0.9000000 1.600000 40.80769  -103.5 
1 1 1  -23   18   22 o 5.700000 2.100000 36.71626   112.4 
1 1 1  -23   18   23 o 8.200000 1.800000 107.6900   163.0 
1 1 1  -23   18   24 o 5.300000 1.600000 49.98817   -28.2 
1 1 1  -23   18   25 o 0.1000000 1.800000 21.20650   137.6 
1 1 1  -23   18   26 o 1.400000 1.500000 53.14715   -59.7 
1 1 1  -23   19    1 o 1.700000 2.500000 25.21487  -137.9 
1 1 1  -23   19    2 o 22.50000 3.100000 99.62626   -54.6 
1 1 1  -23   19    3 o 29.20000 4.800000 104.4006   162.7 
1 1 1  -23   19    4 o 16.10000 5.600000 68.29080    -3.4 
1 1 1  -23   19    5 o 1.900000 2.300000 36.16792   134.4 
1 1 1  -23   19    6 o 11.50000 2.800000 93.92960  -138.3 
1 1 1  -23   19    7 o 15.50000 3.100000 112.0624   -86.8 
1 1 1  -23   19    8 o 25.20000 2.800000 119.1852   144.0 
1 1 1  -23   19    9 o 0.4000000 2.300000 29.57898   -99.7 
1 1 1  -23   19   10 o 9.700000 2.900000 62.72392   -18.3 
1 1 1  -23   19   11 o 5.900000 2.600000 54.42168   -66.7 
1 1 1  -23   19   12 o 2.700000 3.100000 32.26091   130.9 
1 1 1  -23   19   13 o 1.900000 2.100000 26.37068   -79.9 
1 1 1  -23   19   14 o 2.000000 2.300000 42.28978  -154.7 
1 1 1  -23   19   15 o -0.7000000 2.100000 20.70206    66.2 
1 1 1  -23   19   16 o 23.60000 3.400000 107.5057  -150.1 
1 1 1  -23   19   17 o 12.90000 2.700000 71.97278   -86.6 
1 1 1  -23   19   18 o 0.000000 2.100000 22.01424   -12.3 
1 1 1  -23   19   19 o 3.700000 2.500000 33.17964  -169.5 
1 1 1  -23   19   20 o 8.300000 2.000000 99.58084  -174.3 
1 1 1  -23   19   21 o 1.700000 1.800000 27.55539   -34.8 
1 1 1  -23   19   22 o 15.60000 2.000000 94.17842    78.9 
1 1 1  -23   19   23 o -1.200000 1.500000 12.66929    60.1 
1 1 1  -23   19   24 o 7.600000 1.900000 62.61122   -29.1 
1 1 1  -23   19   25 o 5.500000 1.900000 36.55095    49.7 
1 1 1  -23   20    1 o 22.30000 3.200000 103.8891   147.2 
1 1 1  -23   20    2 o 0.6000000 3.700000 46.62482    61.2 
1 1 1  -23   20    3 o 10.60000 3.500000 69.49356  -170.3 
1 1 1  -23   20    4 o 4.000000 2.700000 65.48662   -87.7 
1 1 1  -23   20    5 o 21.30000 3.400000 121.1396   173.3 
1 1 1  -23   20    6 o 14.00000 2.900000 84.23594    -0.3 
1 1 1  -23   20    7 o 7.400000 2.800000 66.50005  -104.6 
1 1 1  -23   20    8 o 12.80000 2.900000 83.76779   140.2 
1 1 1  -23   20    9 o 0.5000000 2.100000 23.82072   142.8 
1 1 1  -23   20   10 o -0.1000000 2.500000 23.03173    58.4 
1 1 1  -23   20   11 f -0.4000000 2.600000 57.20404   -89.9 
1 1 1  -23   20   12 f 19.10000 2.800000 77.78892   -22.5 
1 1 1  -23   20   13 o 15.30000 2.700000 82.19049   118.7 
1 1 1  -23   20   14 o 4.200000 2.300000 61.39833   132.0 
1 1 1  -23   20   15 o 2.600000 2.300000 36.70337    28.4 
1 1 1  -23   20   16 o 13.50000 2.700000 51.83023  -131.8 
1 1 1  -23   20   17 o 4.900000 2.000000 59.32195    10.3 
1 1 1  -23   20   18 o 3.800000 1.600000 45.05577   151.0 
1 1 1  -23   20   19 o 2.000000 1.700000 17.90458  -136.5 
1 1 1  -23   20   20 o 1.000000 1.700000 51.32076   -28.1 
1 1 1  -23   20   21 o 16.60000 2.300000 75.04364   -21.1 
1 1 1  -23   20   22 o 13.20000 2.200000 93.03517   143.8 
1 1 1  -23   20   23 o 11.40000 2.000000 88.81004  -104.8 
1 1 1  -23   20   24 o 9.400000 1.800000 60.83093   -11.9 
1 1 1  -23   20   25 o 4.500000 1.700000 24.66749    -6.7 
1 1 1  -23   21    1 f 12.50000 2.900000 57.16573  -106.2 
1 1 1  -23   21    2 o 12.10000 3.500000 77.23869    87.9 
1 1 1  -23   21    3 o 13.00000 2.500000 69.05619  -147.6 
1 1 1  -23   21    4 o 2.700000 2.400000 43.64473  -153.6 
1 1 1  -23   21    5 o 4.900000 2.400000 51.97233    59.7 
1 1 1  -23   21    6 o 8.100000 2.300000 53.46484  -161.5 
1 1 1  -23   21    7 o 4.600000 2.300000 36.80831   -94.6 
1 1 1  -23   21    8 o 4.700000 2.800000 62.73389   126.2 
1 1 1  -23   21    9 o 2.000000 2.600000 55.02795   -80.5 
1 1 1  -23   21   10 o 3.200000 3.300000 32.67538     8.2 
1 1 1  -23   21   11 o 34.10000 3.800000 107.2974  -135.5 
1 1 1  -23   21   12 o 4.700000 2.000000 38.78156   168.3 
1 1 1  -23   21   13 o 3.100000 2.400000 63.39297    50.8 
1 1 1  -23   21   14 o 9.600000 2.500000 89.91272  -128.4 
1 1 1  -23   21   15 o 8.400000 2.200000 72.67162   138.5 
1 1 1  -23   21   16 o 7.300000 1.900000 38.78246  -127.0 
1 1 1  -23   21   17 o 3.000000 1.800000 20.26104   -61.8 
1 1 1  -23   21   18 o 10.40000 2.200000 67.99162  -164.6 
1 1 1  -23   21   19 o 7.600000 1.900000 68.83763   -78.2 
1 1 1  -23   21   20 o 0.000000 1.500000 12.98490    95.2 
1 1 1  -23   21   21 o 9.700000 1.900000 58.30682   127.9 
1 1 1  -23   21   22 f 1.600000 1.700000 14.96611   -80.5 
1 1 1  -23   21   23 o 1.200000 1.500000 19.98403    35.0 
1 1 1  -23   21   24 o 4.400000 1.700000 42.95923   -55.5 
1 1 1  -23   22    1 o 18.80000 2.800000 107.4771  -161.3 
1 1 1  -23   22    2 o 19.40000 3.500000 100.9086    86.4 
1 1 1  -23   22    3 o 4.200000 2.700000 28.55661   -93.3 
1 1 1  -23   22    4 o 9.600000 2.800000 66.89468  -151.4 
1 1 1  -23   22    5 o 23.90000 3.100000 134.2947    29.6 
1 1 1  -23   22    6 o 3.400000 1.900000 34.85746    99.2 
1 1 1  -23   22    7 o 9.400000 2.700000 93.04403  -124.9 
1 1 1  -23   22    8 o -1.500000 2.000000 13.26640   111.1 
1 1 1  -23   22    9 o 2.100000 2.200000 21.10995  -153.4 
1 1 1  -23   22   10 o 0.8000000 3.500000 31.81193    21.0 
1 1 1  -23   22   11 o -1.000000 2.700000 25.63933     2.2 
1 1 1  -23   22   12 o -0.3000000 2.400000 28.45293   147.8 
1 1 1  -23   22   13 o 5.500000 2.700000 70.75331    10.3 
1 1 1  -23   22   14 o 5.300000 2.600000 39.78031    84.5 
1 1 1  -23   22   15 o 8.400000 2.100000 86.94105    88.1 
1 1 1  -23   22   16 o 5.900000 2.100000 61.97845   165.5 
1 1 1  -23   22   17 o 3.200000 1.800000 32.03910  -164.8 
1 1 1  -23   22   18 o -0.7000000 1.700000 32.39553    55.0 
1 1 1  -23   22   19 o 3.000000 1.600000 61.05474   -49.8 
1 1 1  -23   22   20 o -0.8000000 1.500000 19.46181    70.3 
1 1 1  -23   22   21 o 0.2000000 1.600000 4.808925   106.9 
1 1 1  -23   22   22 o 2.200000 1.700000 47.74194    46.8 
1 1 1  -23   22   23 o 0.6000000 1.400000 18.55033   -23.2 
1 1 1  -23   23    1 o 3.400000 2.500000 53.66058   175.8 
1 1 1  -23   23    2 o 7.000000 3.500000 61.50776    91.5 
1 1 1  -23   23    3 o 5.800000 3.000000 71.51018  -134.5 
1 1 1  -23   23    4 o 17.70000 3.100000 83.53906    92.1 
1 1 1  -23   23    5 o 24.20000 3.200000 124.9043     0.7 
1 1 1  -23   23    6 o 10.50000 2.800000 61.67751   172.0 
1 1 1  -23   23    7 o -0.7000000 2.500000 22.01138   148.0 
1 1 1  -23   23    8 o -0.9000000 1.800000 29.51748    26.6 
1 1 1  -23   23    9 o 39.60000 3.700000 131.3097   -46.9 
1 1 1  -23   23   10 o 3.000000 2.100000 65.56860   113.0 
1 1 1  -23   23   11 o 13.50000 2.700000 70.98600   124.8 
1 1 1  -23   23   12 o 11.90000 3.300000 101.0137  -165.6 
1 1 1  -23   23   13 o 17.30000 2.600000 61.86975    -8.4 
1 1 1  -23   23   14 o 6.200000 1.900000 46.33615  -107.0 
1 1 1  -23   23   15 o 0.8000000 1.900000 6.378364  -133.9 
1 1 1  -23   23   16 o 5.200000 2.000000 54.47803   145.0 
1 1 1  -23   23   17 o 7.400000 1.900000 84.47662  -122.2 
1 1 1  -23   23   18 o 16.80000 2.300000 92.64659   -52.7 
1 1 1  -23   23   19 o 12.60000 2.000000 74.43055   157.3 
1 1 1  -23   23   20 o 0.1000000 1.800000 33.51847    94.0 
1 1 1  -23   23   21 o 0.000000 1.900000 19.75713    20.3 
1 1 1  -23   23   22 o 1.000000 2.000000 3.445110   115.0 
1 1 1  -23   24    1 o 3.100000 2.700000 59.75232   149.6 
1 1 1  -23   24    2 o 1.000000 2.200000 14.76464   -40.8 
1 1 1  -23   24    3 o 5.300000 3.800000 27.28568   165.4 
1 1 1  -23   24    4 o 12.50000 2.600000 72.59167   -29.7 
1 1 1  -23   24    5 o -0.2000000 2.000000 6.453398   -64.4 
1 1 1  -23   24    6 o 1.400000 2.300000 45.24261    14.9 
1 1 1  -23   24    7 o -1.200000 2.100000 2.736203   -81.3 
1 1 1  -23   24    8 o 9.800000 2.300000 68.75563  -101.4 
1 1 1  -23   24    9 o -0.2000000 2.100000 17.50138     8.3 
1 1 1  -23   24   10 o 16.40000 2.200000 67.71347     7.1 
1 1 1  -23   24   11 o 0.5000000 2.200000 51.27718   -46.2 
1 1 1  -23   24   12 o 17.10000 2.500000 94.63786  -125.9 
1 1 1  -23   24   13 o 38.20000 3.700000 154.5241    60.6 
1 1 1  -23   24   14 o 6.200000 2.100000 40.75717  -169.9 
1 1 1  -23   24   15 o 2.900000 2.000000 45.82122   145.3 
1 1 1  -23   24   16 o 3.200000 1.900000 55.36702    30.1 
1 1 1  -23   24   17 o 2.600000 2.000000 56.04557  -169.6 
1 1 1  -23   24   18 o 6.700000 1.800000 53.95229     0.8 
1 1 1  -23   24   19 o 0.8000000 2.100000 40.58359  -125.9 
1 1 1  -23   24   20 o 3.100000 1.600000 35.61947   -67.0 
1 1 1  -23   24   21 o 6.000000 2.200000       ?       ? 
1 1 1  -23   25    2 o 3.100000 2.400000       ?       ? 
1 1 1  -23   25    3 o -4.500000 2.700000 22.59051  -163.2 
1 1 1  -23   25    4 o 15.70000 2.800000 99.04444   129.0 
1 1 1  -23   25    5 f 10.30000 2.500000 87.07015    -5.2 
1 1 1  -23   25    6 o 4.200000 2.800000 46.07444   -89.9 
1 1 1  -23   25    7 o 0.6000000 2.400000 33.85246   100.5 
1 1 1  -23   25    8 o 5.200000 2.200000 69.22536   167.7 
1 1 1  -23   25    9 o 22.00000 3.000000 121.0209   -58.6 
1 1 1  -23   25   10 o -0.6000000 2.900000 33.87965    57.9 
1 1 1  -23   25   11 o 2.700000 2.400000 60.14060   166.9 
1 1 1  -23   25   12 o 20.10000 2.700000 98.86987    91.4 
1 1 1  -23   25   13 o 0.7000000 2.000000 49.18707   -95.8 
1 1 1  -23   25   14 o -0.5000000 1.600000 56.59692   -63.8 
1 1 1  -23   25   15 o 10.10000 2.300000 95.75918  -165.5 
1 1 1  -23   25   16 o 0.1000000 2.000000 20.09951   -35.4 
1 1 1  -23   25   17 o 4.700000 1.700000 55.16069   124.7 
1 1 1  -23   25   18 f 8.600000 2.500000 78.78564   -43.1 
1 1 1  -23   25   19 o 1.800000 1.700000 18.32522   101.1 
1 1 1  -23   26    4 o 9.600000 2.700000       ?       ? 
1 1 1  -23   26    5 o 4.300000 3.000000 56.27797     8.0 
1 1 1  -23   26    6 f 3.800000 2.600000 24.07150   172.5 
1 1 1  -23   26    7 o 21.40000 3.200000 86.69518   -59.9 
1 1 1  -23   26    8 o -1.000000 2.300000 28.38746   119.4 
1 1 1  -23   26    9 o 1.300000 3.200000 25.33709   -70.6 
1 1 1  -23   26   10 o -0.9000000 2.500000 35.08119    23.6 
1 1 1  -23   26   11 o 5.100000 2.300000 49.29628   -88.5 
1 1 1  -23   26   12 o 5.400000 2.000000 41.39574  -158.0 
1 1 1  -23   26   13 o -0.1000000 1.800000 7.215029   104.2 
1 1 1  -23   26   14 o 2.500000 1.900000 34.49607   158.9 
1 1 1  -23   26   15 o 2.800000 2.600000 27.74752    53.8 
1 1 1  -23   26   16 o 0.6000000 1.600000 50.03814    27.6 
1 1 1  -23   26   17 f 8.900000 3.200000 54.38955  -162.0 
1 1 1  -23   27    7 o -0.4000000 2.100000       ?       ? 
1 1 1  -23   27    8 o 4.600000 2.300000 27.55530   -76.0 
1 1 1  -23   27    9 o 5.900000 3.600000 29.68634   108.6 
1 1 1  -23   27   10 o 7.900000 2.900000 56.95428   -64.1 
1 1 1  -23   27   11 o 2.200000 2.000000 61.83151   113.6 
1 1 1  -23   27   12 o -0.6000000 2.300000 22.43305   -15.6 
1 1 1  -23   27   13 o 1.900000 1.900000 32.35829   -82.6 
1 1 1  -23   27   14 o 4.600000 1.900000       ?       ? 
1 1 1  -22    0    1 o 0.000000 2.700000 41.41220   179.5 
1 1 1  -22    0    2 o 157.5000 16.20000 269.2991  -180.0 
1 1 1  -22    0    3 f 14.90000 6.000000 144.1084  -179.7 
1 1 1  -22    0    4 o 281.6000 20.20000 420.9659     0.1 
1 1 1  -22    0    5 o 36.00000 4.000000 164.5522     0.2 
1 1 1  -22    0    7 o 4.300000 3.000000 16.08478  -179.4 
1 1 1  -22    0    8 o 44.70000 4.100000 220.4053   180.0 
1 1 1  -22    0    9 o 58.90000 4.500000 61.14313     1.2 
1 1 1  -22    0   10 o 94.80000 9.800000 226.5127    -0.2 
1 1 1  -22    0   11 o 5.100000 2.800000 37.82391    -0.8 
1 1 1  -22    0   12 o 4.000000 3.200000 9.587573     1.0 
1 1 1  -22    0   13 o 2.900000 2.600000 10.21303   178.3 
1 1 1  -22    0   14 o 5.200000 2.600000 17.83074   179.1 
1 1 1  -22    0   15 o 41.20000 4.400000 190.0325  -179.7 
1 1 1  -22    0   16 o 79.60000 6.000000 215.1681    -0.1 
1 1 1  -22    0   17 o 3.000000 2.400000 3.042452    17.7 
1 1 1  -22    0   18 o 6.700000 2.400000 24.05923     1.7 
1 1 1  -22    0   19 f 29.30000 4.300000 143.0582    -0.0 
1 1 1  -22    0   20 o 14.70000 4.000000 128.6393    -0.3 
1 1 1  -22    0   21 o 3.000000 2.800000 42.74533     0.0 
1 1 1  -22    0   22 o -0.3000000 2.200000 12.90670     1.6 
1 1 1  -22    0   23 o 5.300000 2.200000 70.07518    -0.1 
1 1 1  -22    0   24 o 8.100000 3.600000 70.36508    -0.5 
1 1 1  -22    0   25 o 6.200000 4.200000 43.95848  -179.9 
1 1 1  -22    0   26 o -0.9000000 2.900000 51.29587     0.5 
1 1 1  -22    0   27 o 0.8000000 2.100000 22.09677    -0.1 
1 1 1  -22    0   28 o 2.700000 2.900000 25.26594  -178.9 
1 1 1  -22    0   29 o 3.600000 2.300000 2.466001     3.3 
1 1 1  -22    0   30 o 4.000000 3.800000 88.62167     0.2 
1 1 1  -22    0   31 o -0.4000000 2.900000 25.79733    -1.0 
1 1 1  -22    0   32 o -1.800000 2.000000 17.21800  -178.9 
1 1 1  -22    1    1 o 19.60000 3.100000 91.34144   -74.3 
1 1 1  -22    1    2 o 14.50000 3.200000 81.34492  -124.6 
1 1 1  -22    1    3 o 19.20000 4.600000 61.97676    31.6 
1 1 1  -22    1    4 o 51.70000 7.500000 133.0120  -152.3 
1 1 1  -22    1    5 o 1.000000 1.900000 67.29420  -111.4 
1 1 1  -22    1    6 o 37.20000 3.400000 122.8083  -114.9 
1 1 1  -22    1    7 o 27.70000 3.000000 101.9583    40.5 
1 1 1  -22    1    8 o 78.90000 5.100000 219.4319  -175.6 
1 1 1  -22    1    9 o 14.20000 2.200000 118.1534   122.2 
1 1 1  -22    1   10 o 8.700000 2.500000 93.48945    25.7 
1 1 1  -22    1   11 o 71.90000 4.300000 210.4782    46.1 
1 1 1  -22    1   12 o 10.30000 2.300000 82.34397    58.1 
1 1 1  -22    1   13 o 38.60000 3.200000 192.8839  -111.0 
1 1 1  -22    1   14 o 90.10000 4.700000 205.3530  -176.9 
1 1 1  -22    1   15 o 63.60000 5.000000 211.3134    20.9 
1 1 1  -22    1   16 o 4.500000 1.900000 39.83855   117.5 
1 1 1  -22    1   17 o 45.80000 3.900000 144.9964   127.5 
1 1 1  -22    1   18 o -1.100000 1.800000 27.29759  -119.5 
1 1 1  -22    1   19 o 4.000000 1.600000 37.81388  -178.4 
1 1 1  -22    1   20 o 2.800000 1.900000 53.40786  -133.2 
1 1 1  -22    1   21 o 29.30000 2.700000 97.29681    -6.8 
1 1 1  -22    1   22 o 30.00000 2.700000 144.4801   158.5 
1 1 1  -22    1   23 o 0.1000000 1.500000 29.51346  -131.8 
1 1 1  -22    1   24 o 1.000000 2.300000 9.459516   141.6 
1 1 1  -22    1   25 o 1.600000 2.000000 60.50354    -9.6 
1 1 1  -22    1   26 o 5.800000 2.400000 77.05728  -168.1 
1 1 1  -22    1   27 o 1.700000 1.700000 30.07140   -10.8 
1 1 1  -22    1   28 o 2.800000 1.900000 59.39999  -100.3 
1 1 1  -22    1   29 o 4.300000 2.100000 55.96054  -117.1 
1 1 1  -22    1   30 o 3.600000 1.900000 48.80913    -1.8 
1 1 1  -22    1   31 o 7.000000 2.000000 50.47571   145.0 
1 1 1  -22    1   32 o 9.800000 3.400000 51.73298    91.2 
1 1 1  -22    2    1 o 2.500000 1.700000 18.03575  -165.8 
1 1 1  -22    2    2 o 67.90000 5.600000 211.0139    90.1 
1 1 1  -22    2    3 o 11.50000 4.100000 83.94382    42.4 
1 1 1  -22    2    4 o 29.90000 3.100000 97.18226   -11.4 
1 1 1  -22    2    5 o 40.10000 3.700000 167.2775  -148.3 
1 1 1  -22    2    6 o 35.80000 3.100000 182.1470   129.5 
1 1 1  -22    2    7 o 15.80000 2.600000 74.98060     8.3 
1 1 1  -22    2    8 o 25.30000 2.300000 72.31892     3.0 
1 1 1  -22    2    9 o 8.300000 3.300000 82.92659  -114.3 
1 1 1  -22    2   10 o 7.800000 1.800000 21.65620   133.5 
1 1 1  -22    2   11 o 47.80000 3.300000 167.7157    70.3 
1 1 1  -22    2   12 o 9.200000 2.500000 93.36024    44.6 
1 1 1  -22    2   13 o 12.80000 2.500000 101.7041  -132.7 
1 1 1  -22    2   14 o 27.20000 2.700000 106.8241   155.4 
1 1 1  -22    2   15 o 34.10000 2.900000 105.0027   -20.5 
1 1 1  -22    2   16 o 2.700000 1.500000 46.69298   130.2 
1 1 1  -22    2   17 o 27.70000 2.600000 59.75040    44.1 
1 1 1  -22    2   18 o 8.700000 1.900000 43.15078   -27.8 
1 1 1  -22    2   19 o 61.10000 4.000000 181.1022   -67.5 
1 1 1  -22    2   20 o 25.30000 2.400000 135.6862   -28.3 
1 1 1  -22    2   21 o 124.4000 5.800000 262.1681    78.3 
1 1 1  -22    2   22 o 4.700000 2.400000 24.29323    90.3 
1 1 1  -22    2   23 o 4.900000 2.200000 41.73821   -15.5 
1 1 1  -22    2   24 o 12.50000 2.100000 79.07832   -18.5 
1 1 1  -22    2   25 o 1.100000 1.800000 46.79986   -40.9 
1 1 1  -22    2   26 o 0.1000000 2.200000 25.52959    80.4 
1 1 1  -22    2   27 o 1.600000 1.900000 45.56862   -34.7 
1 1 1  -22    2   28 o 15.30000 2.000000 71.37849   165.5 
1 1 1  -22    2   29 o 21.30000 3.000000 95.21210   -47.0 
1 1 1  -22    2   30 o 21.20000 2.500000 69.78088    61.7 
1 1 1  -22    2   31 o -0.6000000 2.300000 18.14698    59.3 
1 1 1  -22    2   32 o 2.700000 2.300000 43.01498  -167.6 
1 1 1  -22    3    1 o 52.00000 5.600000 113.4674   127.3 
1 1 1  -22    3    2 o 15.70000 3.700000 85.70436  -101.1 
1 1 1  -22    3    3 o 66.00000 5.400000 187.1134    56.2 
1 1 1  -22    3    4 o 90.40000 5.900000 211.0620   145.4 
1 1 1  -22    3    5 o 24.70000 3.400000 136.5311   -68.9 
1 1 1  -22    3    6 o 62.80000 4.700000 180.0158    77.8 
1 1 1  -22    3    7 o 29.40000 2.900000 67.05745   149.2 
1 1 1  -22    3    8 o 41.90000 3.300000 239.6108   123.2 
1 1 1  -22    3    9 o 2.200000 1.900000 45.27456   -43.8 
1 1 1  -22    3   10 o 15.20000 2.100000 118.6951    73.0 
1 1 1  -22    3   11 o 11.60000 2.800000 76.00324   175.5 
1 1 1  -22    3   12 o 37.20000 3.200000 187.0539   -23.7 
1 1 1  -22    3   13 o 29.70000 2.500000 72.28630  -159.8 
1 1 1  -22    3   14 o 36.60000 2.800000 157.6598     8.1 
1 1 1  -22    3   15 o 19.90000 2.600000 89.68166  -139.9 
1 1 1  -22    3   16 o 18.00000 2.600000 68.96291     8.1 
1 1 1  -22    3   17 o 40.60000 3.600000 158.8262  -130.9 
1 1 1  -22    3   18 o 15.00000 1.900000 90.47124    56.8 
1 1 1  -22    3   19 o 6.700000 2.200000 51.97229  -159.0 
1 1 1  -22    3   20 o 7.400000 1.900000 40.96459   -35.8 
1 1 1  -22    3   21 o 3.500000 1.900000 18.25664  -124.8 
1 1 1  -22    3   22 o 5.900000 2.100000 75.44291  -172.8 
1 1 1  -22    3   23 o 0.2000000 1.900000 43.78788   120.7 
1 1 1  -22    3   24 o 2.900000 1.500000 77.30022  -156.5 
1 1 1  -22    3   25 f 6.100000 1.700000 62.03971   -40.3 
1 1 1  -22    3   26 o 2.700000 1.900000 14.85141    32.9 
1 1 1  -22    3   27 f 3.700000 2.400000 7.473535   178.3 
1 1 1  -22    3   28 o 4.000000 2.300000 32.76405   -95.1 
1 1 1  -22    3   29 o 1.000000 1.900000 33.00265  -104.6 
1 1 1  -22    3   30 o -2.900000 2.200000 11.14988    52.5 
1 1 1  -22    3   31 o 9.600000 2.700000 81.59035   169.0 
1 1 1  -22    3   32 o 2.700000 1.600000 55.63782    -2.5 
1 1 1  -22    4    1 o 18.70000 3.100000 128.1672    27.6 
1 1 1  -22    4    2 o 19.20000 3.400000 105.6959   128.2 
1 1 1  -22    4    3 o 35.60000 4.200000 122.9023   158.8 
1 1 1  -22    4    4 o 8.000000 2.300000 53.60709    16.0 
1 1 1  -22    4    5 o 27.80000 3.200000 99.61245    56.9 
1 1 1  -22    4    6 o 23.60000 3.300000 105.7130   -83.9 
1 1 1  -22    4    7 o 11.70000 2.300000 82.32633  -155.6 
1 1 1  -22    4    8 o 35.80000 3.100000 207.7908   141.5 
1 1 1  -22    4    9 o 2.200000 1.800000 78.79910    85.9 
1 1 1  -22    4   10 o 46.20000 3.700000 183.7830   148.2 
1 1 1  -22    4   11 f 27.40000 2.500000 105.9716    27.3 
1 1 1  -22    4   12 o 75.70000 4.800000 197.0247   122.8 
1 1 1  -22    4   13 o 235.6000 9.800000 329.6294  -116.9 
1 1 1  -22    4   14 o 22.80000 3.000000 39.17728   109.0 
1 1 1  -22    4   15 o 44.70000 3.300000 130.5121     8.1 
1 1 1  -22    4   16 o 3.500000 1.700000 30.47119  -132.6 
1 1 1  -22    4   17 o 45.30000 3.200000 104.6015   133.1 
1 1 1  -22    4   18 o 24.00000 2.500000 97.20104   -55.8 
1 1 1  -22    4   19 o 8.000000 2.700000 108.8670   -46.5 
1 1 1  -22    4   20 o 8.900000 2.000000 54.07293    78.2 
1 1 1  -22    4   21 o 3.200000 2.000000 54.49754     7.8 
1 1 1  -22    4   22 o 6.000000 1.800000 17.71011   -40.8 
1 1 1  -22    4   23 o 2.300000 1.500000 12.54849    19.4 
1 1 1  -22    4   24 o 15.00000 2.000000 120.1427    31.5 
1 1 1  -22    4   25 o -0.2000000 1.800000 15.16316   112.8 
1 1 1  -22    4   26 o 10.60000 2.000000 56.10256    84.9 
1 1 1  -22    4   27 f 4.600000 2.100000 54.53755   -86.8 
1 1 1  -22    4   28 o 11.80000 2.500000 79.42499    -3.8 
1 1 1  -22    4   29 o 7.900000 2.100000 90.07912   141.1 
1 1 1  -22    4   30 o 2.500000 1.600000 40.49142    22.2 
1 1 1  -22    4   31 o -0.3000000 2.400000 25.84656  -101.7 
1 1 1  -22    4   32 o 1.000000 1.800000 16.82172  -120.8 
1 1 1  -22    5    1 f 0.9000000 2.200000 9.201095   -65.9 
1 1 1  -22    5    2 o 99.80000 6.200000 230.4596    56.1 
1 1 1  -22    5    3 o 41.20000 3.800000 156.6357   -56.7 
1 1 1  -22    5    4 o 60.50000 3.900000 156.7209  -174.0 
1 1 1  -22    5    5 o 12.00000 2.600000 124.2322   -25.7 
1 1 1  -22    5    6 o 112.5000 6.800000 240.1925    84.9 
1 1 1  -22    5    7 o 76.80000 5.900000 143.8516    93.3 
1 1 1  -22    5    8 o 27.40000 3.200000 140.0493   -62.8 
1 1 1  -22    5    9 o 88.80000 5.400000 238.0814   110.1 
1 1 1  -22    5   10 o 18.50000 2.600000 72.08996   -17.8 
1 1 1  -22    5   11 o 7.900000 2.000000 37.37257   -46.3 
1 1 1  -22    5   12 o 29.50000 3.000000 138.5950  -155.8 
1 1 1  -22    5   13 o 13.60000 2.400000 78.92483    62.8 
1 1 1  -22    5   14 o 5.700000 1.900000 110.8181  -121.5 
1 1 1  -22    5   15 o 21.40000 2.500000 74.73066   -54.2 
1 1 1  -22    5   16 o 48.00000 3.600000 162.4811   121.2 
1 1 1  -22    5   17 o 8.500000 2.100000 104.9806   -36.0 
1 1 1  -22    5   18 o 14.90000 2.300000 126.4984    31.4 
1 1 1  -22    5   19 o 19.60000 3.100000 61.26944  -100.3 
1 1 1  -22    5   20 o 4.300000 2.200000 46.59657    26.5 
1 1 1  -22    5   21 f 11.60000 2.400000 97.69923   -78.2 
1 1 1  -22    5   22 o 6.300000 2.000000 73.64500   170.9 
1 1 1  -22    5   23 o 4.200000 1.900000 52.15081    63.4 
1 1 1  -22    5   24 o 2.800000 1.700000 25.92586   161.9 
1 1 1  -22    5   25 o 1.900000 1.800000 40.48679   126.7 
1 1 1  -22    5   26 o 6.600000 2.100000 72.86485  -153.1 
1 1 1  -22    5   27 o 8.600000 3.000000 64.28356     5.4 
1 1 1  -22    5   28 o -0.5000000 1.900000 37.59548  -170.7 
1 1 1  -22    5   29 o 3.900000 2.500000 48.95037   114.4 
1 1 1  -22    5   30 o 1.100000 2.500000 27.97429  -137.4 
1 1 1  -22    5   31 o 5.200000 1.900000 66.56140     0.4 
1 1 1  -22    5   32 o 7.100000 1.900000       ?       ? 
1 1 1  -22    6    1 o 29.70000 3.300000 94.55753    -9.4 
1 1 1  -22    6    2 o 2.100000 2.300000 36.24773   103.9 
1 1 1  -22    6    3 o 31.90000 3.000000 118.4536   141.9 
1 1 1  -22    6    4 o 23.10000 2.200000 170.5633   -71.8 
1 1 1  -22    6    5 o 17.70000 3.200000 126.5355  -170.3 
1 1 1  -22    6    6 o 8.600000 2.800000 58.34343   110.4 
1 1 1  -22    6    7 o 5.900000 2.000000 70.28625    65.1 
1 1 1  -22    6    8 o 14.50000 2.900000 100.7479  -137.1 
1 1 1  -22    6    9 o 8.900000 2.300000 64.49243    94.9 
1 1 1  -22    6   10 o 2.500000 2.400000 64.40945   -42.5 
1 1 1  -22    6   11 o 8.800000 2.000000 96.68744  -161.0 
1 1 1  -22    6   12 o 20.80000 2.300000 136.9791   171.8 
1 1 1  -22    6   13 o 34.80000 3.000000 196.8810   -10.5 
1 1 1  -22    6   14 o 38.50000 3.400000 159.7549  -101.2 
1 1 1  -22    6   15 o 20.90000 3.700000 113.8322   -12.4 
1 1 1  -22    6   16 o 37.40000 2.900000 133.0826   105.2 
1 1 1  -22    6   17 o 4.000000 1.700000 65.08385    -7.8 
1 1 1  -22    6   18 o 0.000000 2.200000 26.27810   -82.8 
1 1 1  -22    6   19 o 11.40000 1.900000 79.75381   -49.1 
1 1 1  -22    6   20 o 9.600000 2.200000 45.81413  -142.4 
1 1 1  -22    6   21 o 0.6000000 1.700000 60.56237  -108.1 
1 1 1  -22    6   22 o 3.000000 1.900000 46.58395   -56.2 
1 1 1  -22    6   23 o 6.100000 1.500000 57.01465    80.9 
1 1 1  -22    6   24 o 3.400000 1.600000 47.94521    -5.1 
1 1 1  -22    6   25 o 4.000000 2.000000 83.22791    17.7 
1 1 1  -22    6   26 o 1.100000 2.100000 38.66912   160.9 
1 1 1  -22    6   27 o 7.500000 2.000000 64.97546   -90.2 
1 1 1  -22    6   28 o 18.30000 2.300000 80.68028    62.7 
1 1 1  -22    6   29 o 6.300000 2.200000 33.32134  -169.4 
1 1 1  -22    6   30 o 1.000000 2.200000 28.20118  -124.9 
1 1 1  -22    6   31 o 0.5000000 1.900000 15.20860    81.3 
1 1 1  -22    7    1 o 21.80000 3.500000 114.8748   -25.3 
1 1 1  -22    7    2 o 3.400000 2.100000 23.07876   177.1 
1 1 1  -22    7    3 o 15.20000 2.500000 81.93534   100.9 
1 1 1  -22    7    4 o 13.70000 2.400000 115.5561    65.5 
1 1 1  -22    7    5 o 76.20000 4.100000 161.7610  -169.9 
1 1 1  -22    7    6 o 67.80000 5.400000 221.7881    17.2 
1 1 1  -22    7    7 o 0.3000000 2.400000 26.62927   155.6 
1 1 1  -22    7    8 o 0.7000000 1.900000 50.49319   -33.5 
1 1 1  -22    7    9 o 61.60000 4.500000 193.8192   135.6 
1 1 1  -22    7   10 o 94.20000 5.700000 207.8016    59.6 
1 1 1  -22    7   11 o 19.60000 2.500000 123.5272   -86.8 
1 1 1  -22    7   12 o 22.70000 3.200000 108.7934  -158.3 
1 1 1  -22    7   13 o 15.70000 2.700000 109.9459  -150.4 
1 1 1  -22    7   14 o 24.90000 2.700000 49.34896    27.2 
1 1 1  -22    7   15 o 4.700000 2.100000 96.21276   -98.9 
1 1 1  -22    7   16 o 10.60000 3.400000 38.71690    70.7 
1 1 1  -22    7   17 o -2.300000 3.900000 68.28704   144.6 
1 1 1  -22    7   18 o 8.100000 1.900000 77.94037   -54.4 
1 1 1  -22    7   19 o 3.700000 1.800000 67.33521  -160.6 
1 1 1  -22    7   20 o 17.20000 2.500000 96.90021    -0.7 
1 1 1  -22    7   21 o 13.40000 2.200000 47.72355    14.4 
1 1 1  -22    7   22 o 12.10000 2.400000 89.71742   126.8 
1 1 1  -22    7   23 o 3.900000 1.500000 31.94672    -2.0 
1 1 1  -22    7   24 o 20.90000 3.000000 124.7366   102.2 
1 1 1  -22    7   25 o 6.800000 2.100000 90.11369   179.1 
1 1 1  -22    7   26 o 4.100000 1.900000 27.72304   -26.7 
1 1 1  -22    7   27 o 0.5000000 1.800000 7.768448   -66.0 
1 1 1  -22    7   28 o 1.000000 2.000000 38.46592    73.9 
1 1 1  -22    7   29 o 15.00000 2.700000 54.54552   120.6 
1 1 1  -22    7   30 o 0.3000000 1.900000 9.433819   -28.9 
1 1 1  -22    7   31 o 9.500000 3.000000 66.49709   -47.7 
1 1 1  -22    8    1 o 45.50000 4.100000 150.3270   135.9 
1 1 1  -22    8    2 o 9.600000 2.600000 120.3256    67.4 
1 1 1  -22    8    3 o 12.10000 2.300000 37.29308   144.2 
1 1 1  -22    8    4 o 21.40000 3.200000 88.70234   -77.5 
1 1 1  -22    8    5 o 1.800000 2.100000 16.72640   144.5 
1 1 1  -22    8    6 o 37.40000 3.100000 142.2549   130.9 
1 1 1  -22    8    7 o 63.70000 4.600000 187.7282  -150.5 
1 1 1  -22    8    8 o -0.5000000 1.700000 39.43966  -103.8 
1 1 1  -22    8    9 o 11.20000 2.300000 32.07951   -91.5 
1 1 1  -22    8   10 o 10.80000 2.200000 88.31273   -79.7 
1 1 1  -22    8   11 o 45.00000 3.700000 143.8407    45.1 
1 1 1  -22    8   12 o 97.70000 5.300000 206.9402  -126.5 
1 1 1  -22    8   13 o 7.800000 2.900000 22.71185     6.9 
1 1 1  -22    8   14 o 53.80000 5.800000 185.8839    -7.1 
1 1 1  -22    8   15 o 45.40000 5.700000 118.5968  -170.4 
1 1 1  -22    8   16 o 1.400000 2.200000 62.11487   -67.0 
1 1 1  -22    8   17 o 0.1000000 1.800000 40.13138    23.8 
1 1 1  -22    8   18 o 7.200000 2.900000 25.58692     8.4 
1 1 1  -22    8   19 o 6.300000 2.200000 31.47795   -83.9 
1 1 1  -22    8   20 o 32.20000 3.600000 134.2223   -82.1 
1 1 1  -22    8   21 o 7.100000 1.900000 62.48232   100.0 
1 1 1  -22    8   22 o 7.200000 1.500000 88.86332   116.4 
1 1 1  -22    8   23 o 2.100000 2.200000 49.12215   -97.6 
1 1 1  -22    8   24 o -0.9000000 1.500000 31.87723   -72.6 
1 1 1  -22    8   25 f 0.4000000 1.900000 50.35250    63.0 
1 1 1  -22    8   26 o 5.600000 2.000000 22.18052   113.8 
1 1 1  -22    8   27 o 6.400000 2.300000 50.65762   -11.7 
1 1 1  -22    8   28 o -1.000000 2.100000 22.21302   -27.9 
1 1 1  -22    8   29 o -0.6000000 1.300000 17.93972    74.4 
1 1 1  -22    8   30 o 3.300000 1.900000 55.73217  -165.8 
1 1 1  -22    8   31 f 3.600000 1.900000 33.64722   -36.0 
1 1 1  -22    9    1 o 13.70000 2.600000 56.66495  -114.3 
1 1 1  -22    9    2 o 5.900000 3.200000 70.68638    14.7 
1 1 1  -22    9    3 o 26.20000 2.900000 180.6582  -134.2 
1 1 1  -22    9    4 o 53.50000 3.600000 176.3205    82.9 
1 1 1  -22    9    5 o 0.5000000 1.800000 67.57748   -41.0 
1 1 1  -22    9    6 o 13.70000 2.300000 89.89488    54.2 
1 1 1  -22    9    7 o 3.400000 2.100000 32.55966    72.0 
1 1 1  -22    9    8 o 4.700000 2.000000 61.35517   -29.4 
1 1 1  -22    9    9 o 36.70000 3.600000 74.57184   144.4 
1 1 1  -22    9   10 o 18.60000 2.200000 74.52262   138.0 
1 1 1  -22    9   11 o 1.700000 2.400000 47.40830    81.5 
1 1 1  -22    9   12 o 5.400000 3.200000 46.22381  -164.5 
1 1 1  -22    9   13 o 2.100000 1.900000 64.81380  -151.3 
1 1 1  -22    9   14 o 8.500000 1.900000 79.21552   131.9 
1 1 1  -22    9   15 o 6.300000 2.000000 34.09039  -141.6 
1 1 1  -22    9   16 o 4.300000 2.000000 38.92469   -70.2 
1 1 1  -22    9   17 o 13.90000 2.900000 125.3640  -114.2 
1 1 1  -22    9   18 o 12.60000 2.500000 72.71731  -166.7 
1 1 1  -22    9   19 o 4.800000 1.900000 77.01543  -121.7 
1 1 1  -22    9   20 o 18.90000 4.000000 108.8839    69.2 
1 1 1  -22    9   21 o 14.70000 2.600000 75.19669  -178.7 
1 1 1  -22    9   22 o 10.50000 2.700000 98.10821    31.2 
1 1 1  -22    9   23 o 2.900000 2.100000 55.38847   146.5 
1 1 1  -22    9   24 o -0.4000000 1.200000 18.33344    54.1 
1 1 1  -22    9   25 o 13.90000 2.100000 94.49885    50.8 
1 1 1  -22    9   26 o 9.900000 2.200000 87.78866  -104.4 
1 1 1  -22    9   27 o 15.30000 2.600000 73.30497   157.3 
1 1 1  -22    9   28 o 1.000000 1.700000 26.61790   114.4 
1 1 1  -22    9   29 o 1.700000 1.700000 26.43512    20.0 
1 1 1  -22    9   30 o 3.000000 2.200000 39.21975    46.3 
1 1 1  -22    9   31 o 5.100000 2.500000 27.63399   174.3 
1 1 1  -22   10    1 o 23.80000 3.800000 107.0952   110.6 
1 1 1  -22   10    2 o 44.40000 4.900000 172.4708  -142.1 
1 1 1  -22   10    3 o 6.100000 2.100000 99.48032   138.6 
1 1 1  -22   10    4 o 92.00000 6.000000 258.1151    -4.1 
1 1 1  -22   10    5 o 8.700000 2.500000 70.67294  -140.1 
1 1 1  -22   10    6 o 4.900000 2.000000 23.34611   -60.8 
1 1 1  -22   10    7 f 28.30000 2.800000 151.3788   179.2 
1 1 1  -22   10    8 f 15.30000 2.700000 96.32322    51.6 
1 1 1  -22   10    9 o 4.700000 1.900000 33.70813   -10.9 
1 1 1  -22   10   10 o 53.40000 3.600000 149.6822   -57.8 
1 1 1  -22   10   11 o 35.30000 3.500000 117.0967  -140.1 
1 1 1  -22   10   12 o 32.80000 3.300000 136.3424   118.2 
1 1 1  -22   10   13 o 33.10000 2.700000 117.6326   120.9 
1 1 1  -22   10   14 f 66.80000 5.000000 251.8809    33.5 
1 1 1  -22   10   15 f 13.30000 2.500000 121.2741  -168.9 
1 1 1  -22   10   16 o 1.400000 2.000000 32.18955  -156.1 
1 1 1  -22   10   17 o 20.50000 2.300000 108.7187    90.8 
1 1 1  -22   10   18 o 0.2000000 2.100000 26.45036   -30.8 
1 1 1  -22   10   19 o 4.400000 2.100000 30.14350   -14.7 
1 1 1  -22   10   20 o 21.60000 2.600000 111.2623    -1.7 
1 1 1  -22   10   21 o 3.900000 2.000000 22.39653  -146.7 
1 1 1  -22   10   22 o 17.80000 3.600000 95.69933  -100.2 
1 1 1  -22   10   23 o 1.200000 2.100000 31.20874  -103.6 
1 1 1  -22   10   24 o 11.50000 2.000000 76.12560  -180.0 
1 1 1  -22   10   25 o 8.700000 1.800000 28.35866    47.8 
1 1 1  -22   10   26 o 11.20000 2.200000 72.68845    52.4 
1 1 1  -22   10   27 o 0.3000000 1.600000 10.71701   -76.8 
1 1 1  -22   10   28 o 3.400000 1.800000 68.11625   -18.3 
1 1 1  -22   10   29 o 3.100000 1.700000 5.286288   -91.1 
1 1 1  -22   10   30 o 1.300000 1.900000 6.182193   169.2 
1 1 1  -22   11    1 o 0.000000 2.000000 63.53604   132.2 
1 1 1  -22   11    2 o 9.300000 3.000000 108.3023   163.3 
1 1 1  -22   11    3 o 1.800000 2.100000 18.18419   -40.6 
1 1 1  -22   11    4 o 0.6000000 2.000000 77.61913    32.0 
1 1 1  -22   11    5 o 29.80000 2.800000 88.85066    89.1 
1 1 1  -22   11    6 o 8.600000 2.400000 93.54472   -76.3 
1 1 1  -22   11    7 o 60.00000 3.300000 198.9361   -59.6 
1 1 1  -22   11    8 o 138.0000 7.200000 271.2107   119.0 
1 1 1  -22   11    9 o 21.90000 2.700000 170.1771    16.2 
1 1 1  -22   11   10 o 35.50000 3.300000 132.2202    93.5 
1 1 1  -22   11   11 o 8.700000 2.300000 49.43007   -62.6 
1 1 1  -22   11   12 o 9.300000 2.100000 102.1627   -79.6 
1 1 1  -22   11   13 o 46.30000 4.100000 119.1516   106.7 
1 1 1  -22   11   14 o 0.3000000 2.100000 68.78644  -136.9 
1 1 1  -22   11   15 o 11.80000 2.100000 103.7323  -168.7 
1 1 1  -22   11   16 o 27.40000 2.400000 129.7920   -80.2 
1 1 1  -22   11   17 o 27.30000 2.700000 123.5102    98.1 
1 1 1  -22   11   18 o 14.40000 2.500000 57.65656   152.9 
1 1 1  -22   11   19 o 18.90000 2.300000 91.38118   150.8 
1 1 1  -22   11   20 o 12.90000 2.100000 106.4473    44.0 
1 1 1  -22   11   21 o 3.200000 2.100000 56.44054   107.7 
1 1 1  -22   11   22 o 1.400000 2.000000 57.59228  -121.5 
1 1 1  -22   11   23 f 18.10000 2.800000 109.4256    71.7 
1 1 1  -22   11   24 o -1.000000 2.300000 33.76867  -114.9 
1 1 1  -22   11   25 o 50.10000 3.500000 162.4740    -9.6 
1 1 1  -22   11   26 o 6.500000 2.300000 70.74133   112.4 
1 1 1  -22   11   27 o 1.900000 1.800000 32.53412   -95.2 
1 1 1  -22   11   28 o 12.40000 1.800000 106.9660  -151.4 
1 1 1  -22   11   29 o 1.300000 1.700000 13.50038   170.0 
1 1 1  -22   11   30 o 0.4000000 2.000000 19.51700    11.6 
1 1 1  -22   12    1 o 32.00000 5.500000 156.1948   123.3 
1 1 1  -22   12    2 o 6.900000 2.300000 76.26934   -43.3 
1 1 1  -22   12    3 o 33.40000 3.200000 116.3408   -43.8 
1 1 1  -22   12    4 o 64.60000 4.100000 178.7957    74.6 
1 1 1  -22   12    5 o 18.40000 2.500000 101.0354  -137.9 
1 1 1  -22   12    6 o 19.10000 2.500000 122.8089   168.0 
1 1 1  -22   12    7 o 111.4000 6.600000 223.1745    54.3 
1 1 1  -22   12    8 o 20.60000 2.700000 105.0806  -103.4 
1 1 1  -22   12    9 o 31.00000 2.800000 125.4330   117.0 
1 1 1  -22   12   10 o 23.20000 3.400000 141.8315   -40.5 
1 1 1  -22   12   11 o 16.50000 2.900000 90.43930   156.1 
1 1 1  -22   12   12 o 25.90000 3.100000 104.1760   -37.8 
1 1 1  -22   12   13 o 9.800000 2.200000 45.44323   -60.6 
1 1 1  -22   12   14 o 6.100000 2.000000 82.48693    17.2 
1 1 1  -22   12   15 o 1.700000 2.100000 13.98476     6.3 
1 1 1  -22   12   16 o 13.30000 2.400000 67.50730    68.7 
1 1 1  -22   12   17 o 37.80000 3.400000 131.6213   105.0 
1 1 1  -22   12   18 o 4.800000 2.000000 46.35555    55.8 
1 1 1  -22   12   19 o 9.900000 2.100000 67.11501   -98.7 
1 1 1  -22   12   20 o 1.400000 1.700000 26.48385   -55.8 
1 1 1  -22   12   21 o 31.90000 2.400000 109.8864  -134.9 
1 1 1  -22   12   22 o 9.900000 2.100000 82.47291    44.0 
1 1 1  -22   12   23 o 11.80000 2.200000 108.9025   -51.5 
1 1 1  -22   12   24 o 25.30000 3.900000 154.8134  -163.8 
1 1 1  -22   12   25 o 17.80000 4.000000 96.33006    32.6 
1 1 1  -22   12   26 o 3.700000 1.800000 54.32684   127.5 
1 1 1  -22   12   27 o 1.400000 1.800000 11.21577   166.3 
1 1 1  -22   12   28 o 2.500000 1.900000 25.87605    87.5 
1 1 1  -22   12   29 o -1.200000 1.500000 17.88411  -104.4 
1 1 1  -22   12   30 o 10.10000 2.500000 82.95412     5.9 
1 1 1  -22   13    1 o 6.600000 3.400000 69.71975   -86.7 
1 1 1  -22   13    2 o 9.500000 2.800000 55.33123   142.6 
1 1 1  -22   13    3 o 12.10000 2.200000 51.60011    -5.0 
1 1 1  -22   13    4 o 21.00000 2.500000 89.68122    70.4 
1 1 1  -22   13    5 o 5.900000 2.600000 68.82863  -167.4 
1 1 1  -22   13    6 o 15.90000 2.500000 94.95879    30.5 
1 1 1  -22   13    7 o 33.30000 2.900000 126.7932   170.8 
1 1 1  -22   13    8 o 13.80000 2.000000 95.31938  -171.9 
1 1 1  -22   13    9 o 0.000000 1.800000 14.63069    33.5 
1 1 1  -22   13   10 o 27.10000 3.400000 113.2152     5.2 
1 1 1  -22   13   11 o 4.300000 1.900000 73.93377  -103.4 
1 1 1  -22   13   12 o 33.00000 3.900000 132.4823   123.3 
1 1 1  -22   13   13 o 15.90000 2.600000 88.03017   -62.0 
1 1 1  -22   13   14 o 26.80000 2.600000 113.6153    64.7 
1 1 1  -22   13   15 o 34.30000 3.100000 135.0733   -63.9 
1 1 1  -22   13   16 o 8.800000 2.000000 83.13752  -100.9 
1 1 1  -22   13   17 o 1.200000 1.800000 42.19245    74.1 
1 1 1  -22   13   18 o 4.000000 1.700000 90.39813  -139.2 
1 1 1  -22   13   19 o 2.800000 1.600000 46.02373    92.6 
1 1 1  -22   13   20 o 36.00000 3.100000 146.8558    89.0 
1 1 1  -22   13   21 o 3.500000 2.100000 30.15852   -49.5 
1 1 1  -22   13   22 o 5.500000 1.800000 57.95884    45.1 
1 1 1  -22   13   23 f 1.100000 1.700000 51.99363   -78.0 
1 1 1  -22   13   24 o 1.600000 1.900000 15.48670    88.4 
1 1 1  -22   13   25 o 2.400000 2.100000 37.17905   -54.5 
1 1 1  -22   13   26 o 2.500000 3.900000 42.06097   -10.8 
1 1 1  -22   13   27 o 4.600000 2.400000 43.54041    67.1 
1 1 1  -22   13   28 o 8.900000 2.200000 49.60876  -172.0 
1 1 1  -22   13   29 o 5.400000 2.000000 32.23717    32.0 
1 1 1  -22   14    1 o 26.90000 3.300000 129.0823   -89.8 
1 1 1  -22   14    2 o 6.300000 3.100000 52.88096  -103.4 
1 1 1  -22   14    3 o 15.80000 2.400000 116.3690   -15.6 
1 1 1  -22   14    4 o 45.90000 3.600000 143.2869   113.6 
1 1 1  -22   14    5 o 5.500000 2.200000 51.89589   119.4 
1 1 1  -22   14    6 o 12.60000 2.200000 58.14965   121.0 
1 1 1  -22   14    7 o 18.40000 2.700000 126.3390    82.4 
1 1 1  -22   14    8 o 45.30000 3.300000 173.9184    47.8 
1 1 1  -22   14    9 o 38.00000 3.100000 128.2815   -92.1 
1 1 1  -22   14   10 o 15.80000 3.200000 93.85531    -3.9 
1 1 1  -22   14   11 o 20.60000 3.100000 108.6836   -96.4 
1 1 1  -22   14   12 o 9.600000 2.200000 70.77870   -66.1 
1 1 1  -22   14   13 o 6.100000 1.800000 74.60948  -122.0 
1 1 1  -22   14   14 o 7.000000 2.500000 53.10464   104.7 
1 1 1  -22   14   15 o 80.20000 4.400000 191.4988  -115.9 
1 1 1  -22   14   16 o 6.800000 1.800000 11.42633   102.1 
1 1 1  -22   14   17 o 49.00000 3.200000 107.8548    41.3 
1 1 1  -22   14   18 o 9.100000 2.000000 19.54636   -34.7 
1 1 1  -22   14   19 o 3.600000 1.800000 55.09845  -149.7 
1 1 1  -22   14   20 o 8.600000 1.900000 75.89632    33.5 
1 1 1  -22   14   21 o 23.30000 2.600000 97.13708   -52.5 
1 1 1  -22   14   22 o 3.400000 1.700000 45.66700  -157.8 
1 1 1  -22   14   23 o 1.300000 1.700000 41.77544   -96.5 
1 1 1  -22   14   24 o 9.500000 1.900000 61.84684    21.5 
1 1 1  -22   14   25 o 3.800000 2.100000 53.44101  -126.5 
1 1 1  -22   14   26 o 3.000000 2.000000 41.84819   -51.7 
1 1 1  -22   14   27 o 4.500000 2.400000 38.01775    87.2 
1 1 1  -22   14   28 o 2.800000 2.500000 42.23889  -137.7 
1 1 1  -22   14   29 o 0.000000 1.800000 37.63631    23.9 
1 1 1  -22   15    1 o 15.60000 3.700000 77.07300    42.4 
1 1 1  -22   15    2 o 122.5000 8.300000 239.7576   -88.6 
1 1 1  -22   15    3 o 134.0000 6.500000 244.8765    88.3 
1 1 1  -22   15    4 f 27.40000 3.100000 128.5499  -149.7 
1 1 1  -22   15    5 o 11.70000 2.200000 81.26697   -71.6 
1 1 1  -22   15    6 o 36.50000 2.700000 110.0443    39.2 
1 1 1  -22   15    7 o 3.300000 1.900000 61.33211   102.2 
1 1 1  -22   15    8 o 11.20000 2.500000 102.1560  -123.1 
1 1 1  -22   15    9 o 92.40000 6.600000 199.0748   147.7 
1 1 1  -22   15   10 o 20.80000 2.600000 76.62323  -154.5 
1 1 1  -22   15   11 o 38.30000 3.500000 105.6801   -22.3 
1 1 1  -22   15   12 o 31.30000 5.100000 90.58898    94.9 
1 1 1  -22   15   13 o 4.400000 1.900000 85.03262     3.5 
1 1 1  -22   15   14 o 8.500000 2.000000 79.29333    -4.3 
1 1 1  -22   15   15 o 2.300000 1.800000 53.60864   161.5 
1 1 1  -22   15   16 o 30.60000 2.800000 99.27010   -89.7 
1 1 1  -22   15   17 o 8.300000 1.800000 75.99557   122.7 
1 1 1  -22   15   18 f 12.30000 1.800000 72.56879   -26.1 
1 1 1  -22   15   19 o 28.00000 2.300000 123.3997   129.8 
1 1 1  -22   15   20 o 16.10000 2.200000 82.18010  -159.6 
1 1 1  -22   15   21 o 9.900000 2.200000 88.68368    82.7 
1 1 1  -22   15   22 o 3.600000 1.700000 30.41205  -128.9 
1 1 1  -22   15   23 o 1.900000 1.900000 26.13313    11.5 
1 1 1  -22   15   24 o -0.7000000 1.600000 30.94214    -2.4 
1 1 1  -22   15   25 o -0.8000000 2.000000 28.36081  -121.5 
1 1 1  -22   15   26 f -0.3000000 1.400000 16.75511    46.9 
1 1 1  -22   15   27 o 5.800000 2.000000 38.50941    88.3 
1 1 1  -22   15   28 o 0.8000000 1.900000 26.13428     9.3 
1 1 1  -22   15   29 o 0.3000000 2.800000       ?       ? 
1 1 1  -22   16    1 o 7.600000 5.900000 51.08520   151.8 
1 1 1  -22   16    2 o 75.00000 6.200000 195.9748  -145.6 
1 1 1  -22   16    3 o 9.400000 2.200000 84.41043   -17.3 
1 1 1  -22   16    4 o 0.5000000 2.000000 17.99794    -6.2 
1 1 1  -22   16    5 o 39.10000 3.300000 117.3873   133.4 
1 1 1  -22   16    6 o 29.70000 3.000000 105.9589   -77.0 
1 1 1  -22   16    7 o 5.900000 1.800000 42.79065   118.0 
1 1 1  -22   16    8 o 38.20000 3.000000 199.9945    10.2 
1 1 1  -22   16    9 o 9.100000 2.200000 115.6002   -20.4 
1 1 1  -22   16   10 o 1.500000 2.800000 47.70528  -135.0 
1 1 1  -22   16   11 o 14.20000 2.200000 99.58405    20.0 
1 1 1  -22   16   12 o 65.30000 4.600000 193.4053  -109.4 
1 1 1  -22   16   13 o 3.700000 1.900000 51.66528  -145.8 
1 1 1  -22   16   14 o 6.900000 1.800000 55.21479   108.1 
1 1 1  -22   16   15 o 6.700000 1.800000 100.7320   -76.0 
1 1 1  -22   16   16 o 32.90000 2.600000 127.1594   177.4 
1 1 1  -22   16   17 o 2.800000 1.700000 52.93420    14.9 
1 1 1  -22   16   18 o 42.10000 2.900000 145.3318    26.6 
1 1 1  -22   16   19 o 29.70000 3.000000 118.3530  -160.7 
1 1 1  -22   16   20 o 2.800000 1.700000 39.16726   -32.3 
1 1 1  -22   16   21 o 6.800000 2.800000 53.72527   -78.6 
1 1 1  -22   16   22 o 26.00000 2.900000 114.0336  -123.0 
1 1 1  -22   16   23 o 12.00000 2.200000 82.27093    51.5 
1 1 1  -22   16   24 o 3.400000 2.200000 33.12044   -94.8 
1 1 1  -22   16   25 o 12.20000 2.200000 100.3477  -139.9 
1 1 1  -22   16   26 o 0.7000000 1.700000 25.46198   176.3 
1 1 1  -22   16   27 o 5.700000 1.700000 50.08120    32.8 
1 1 1  -22   16   28 o -1.100000 2.100000 3.981844   150.8 
1 1 1  -22   17    1 o 10.30000 3.400000 109.7670   169.1 
1 1 1  -22   17    2 o 50.50000 4.300000 180.6296  -136.0 
1 1 1  -22   17    3 f 5.100000 2.300000 46.81409   -54.1 
1 1 1  -22   17    4 o 46.90000 3.600000 192.9983   138.4 
1 1 1  -22   17    5 o 20.70000 2.900000 117.1754   -59.0 
1 1 1  -22   17    6 o 21.10000 2.700000 89.97557   -38.8 
1 1 1  -22   17    7 o 13.10000 2.400000 56.73968  -139.3 
1 1 1  -22   17    8 o 1.900000 1.700000 28.32021    48.8 
1 1 1  -22   17    9 o 6.200000 5.500000 107.7414   135.5 
1 1 1  -22   17   10 o 4.500000 2.100000 52.10915   124.7 
1 1 1  -22   17   11 o 7.300000 2.100000 62.56492   -48.2 
1 1 1  -22   17   12 o 13.60000 2.100000 91.55118    21.3 
1 1 1  -22   17   13 o 6.600000 2.100000 49.56962    -2.8 
1 1 1  -22   17   14 o 3.300000 1.900000 64.87302   121.1 
1 1 1  -22   17   15 o 6.700000 2.000000 46.86937   -72.2 
1 1 1  -22   17   16 o 3.100000 1.700000 67.95338    -4.6 
1 1 1  -22   17   17 o 2.600000 1.600000 21.76705    93.2 
1 1 1  -22   17   18 o 4.200000 1.800000 25.69338    75.4 
1 1 1  -22   17   19 f 33.40000 3.100000 132.6785  -165.9 
1 1 1  -22   17   20 o 5.100000 2.000000 32.22336   116.8 
1 1 1  -22   17   21 o 3.300000 1.500000 36.43944   149.4 
1 1 1  -22   17   22 f 13.40000 2.100000 78.98048    42.1 
1 1 1  -22   17   23 o 4.100000 1.600000 17.16313  -123.3 
1 1 1  -22   17   24 o 6.300000 1.900000 60.41656  -161.7 
1 1 1  -22   17   25 o -1.100000 1.400000 17.43674   125.7 
1 1 1  -22   17   26 o 12.50000 1.900000 57.17376    59.0 
1 1 1  -22   17   27 f 1.000000 1.600000 37.61073   -47.0 
1 1 1  -22   17   28 o 0.3000000 1.500000       ?       ? 
1 1 1  -22   18    1 o 0.7000000 3.600000 77.08796  -179.0 
1 1 1  -22   18    2 o 10.40000 2.900000 73.92727    68.3 
1 1 1  -22   18    3 o 13.20000 2.900000 74.24642  -125.9 
1 1 1  -22   18    4 o 7.600000 2.300000 44.87265    83.0 
1 1 1  -22   18    5 o 3.900000 2.200000 59.55518  -109.7 
1 1 1  -22   18    6 o 25.50000 3.400000 118.4733   -44.0 
1 1 1  -22   18    7 o 21.20000 3.500000 96.31942    88.9 
1 1 1  -22   18    8 o 64.30000 4.000000 209.3365   -60.5 
1 1 1  -22   18    9 o 11.60000 2.900000 65.47640    92.1 
1 1 1  -22   18   10 o 15.50000 2.800000 87.81792  -160.1 
1 1 1  -22   18   11 o 31.60000 2.700000 112.9083   -28.8 
1 1 1  -22   18   12 o 21.50000 2.700000 120.1808   179.1 
1 1 1  -22   18   13 o 27.10000 2.500000 133.0317     4.5 
1 1 1  -22   18   14 o 28.20000 2.400000 123.6197   175.6 
1 1 1  -22   18   15 o -0.8000000 1.800000 45.09295   111.0 
1 1 1  -22   18   16 o 10.10000 2.000000 86.39714    40.9 
1 1 1  -22   18   17 o 4.500000 1.900000 13.45208   -40.6 
1 1 1  -22   18   18 o 2.000000 1.800000 25.82834   110.4 
1 1 1  -22   18   19 o 3.600000 1.800000 43.70347    30.1 
1 1 1  -22   18   20 o 5.900000 2.000000 27.70646   118.4 
1 1 1  -22   18   21 o 3.900000 1.700000 60.06690   -28.7 
1 1 1  -22   18   22 f 2.000000 1.500000 37.62777  -124.3 
1 1 1  -22   18   23 o -1.000000 1.600000 10.48082  -122.9 
1 1 1  -22   18   24 o 1.700000 1.500000 7.883078  -138.4 
1 1 1  -22   18   25 o 3.000000 1.600000 26.72944   146.9 
1 1 1  -22   18   26 o 2.800000 1.600000 55.46665    70.1 
1 1 1  -22   18   27 o 4.100000 1.700000 55.52272   159.1 
1 1 1  -22   19    1 o 32.70000 5.200000 121.0934   -44.4 
1 1 1  -22   19    2 o 31.60000 5.000000 123.2726   162.5 
1 1 1  -22   19    3 o 48.40000 3.500000 176.5980   -90.1 
1 1 1  -22   19    4 o 30.10000 3.600000 130.0209   101.8 
1 1 1  -22   19    5 o 80.30000 7.400000 195.0116  -103.3 
1 1 1  -22   19    6 o 1.000000 2.100000 37.70629    -8.3 
1 1 1  -22   19    7 o 8.800000 2.400000 54.20814    24.2 
1 1 1  -22   19    8 o 4.900000 1.900000 51.92319   -67.6 
1 1 1  -22   19    9 o 0.6000000 1.700000 57.63826    83.2 
1 1 1  -22   19   10 o 1.700000 1.700000 20.56301    86.0 
1 1 1  -22   19   11 o 4.700000 2.100000 60.69180  -160.7 
1 1 1  -22   19   12 o 6.700000 2.100000 64.97309   -28.1 
1 1 1  -22   19   13 o 3.500000 1.900000 62.79210    65.0 
1 1 1  -22   19   14 o 20.60000 2.400000 130.3241   -92.0 
1 1 1  -22   19   15 o 4.700000 1.900000 49.58193   156.9 
1 1 1  -22   19   16 o 9.700000 2.000000 87.80832   175.1 
1 1 1  -22   19   17 o 1.600000 1.800000 21.94657    76.0 
1 1 1  -22   19   18 o 3.200000 1.800000 21.04872   106.4 
1 1 1  -22   19   19 o 2.700000 1.800000 65.01878  -160.2 
1 1 1  -22   19   20 o 4.500000 1.700000 41.18370  -156.4 
1 1 1  -22   19   21 o 0.1000000 1.300000 48.05816   117.0 
1 1 1  -22   19   22 o 9.700000 1.700000 64.94727  -148.0 
1 1 1  -22   19   23 o 5.800000 1.600000 50.08129    -8.7 
1 1 1  -22   19   24 o 5.900000 1.700000 45.74925    73.0 
1 1 1  -22   19   25 o 2.100000 1.700000 46.39119   118.5 
1 1 1  -22   19   26 o 0.2000000 1.400000 23.36310   -83.0 
1 1 1  -22   20    1 o 8.400000 4.400000 78.06957   -87.8 
1 1 1  -22   20    2 o 25.20000 4.100000 121.8305    89.7 
1 1 1  -22   20    3 o 23.00000 5.400000 89.73521  -125.7 
1 1 1  -22   20    4 o 9.200000 2.300000 60.01097    75.7 
1 1 1  -22   20    5 o -0.3000000 2.000000 28.87647  -168.7 
1 1 1  -22   20    6 o 3.000000 2.300000 53.80739   -22.7 
1 1 1  -22   20    7 o -0.1000000 1.900000 24.04008   163.7 
1 1 1  -22   20    8 o 27.70000 3.900000 142.3026  -110.8 
1 1 1  -22   20    9 o 8.100000 2.600000 78.97137   -77.3 
1 1 1  -22   20   10 o 26.70000 2.700000 106.6928   150.0 
1 1 1  -22   20   11 o 16.10000 2.300000 88.38392    39.5 
1 1 1  -22   20   12 o 6.300000 2.100000 61.47042   -95.6 
1 1 1  -22   20   13 o 9.900000 2.300000 65.28687   169.9 
1 1 1  -22   20   14 o 16.10000 2.500000 106.3164    59.4 
1 1 1  -22   20   15 o 3.100000 1.800000 34.06823  -179.1 
1 1 1  -22   20   16 o 40.60000 3.300000 119.0895   -48.4 
1 1 1  -22   20   17 o 5.000000 1.800000 58.92757   140.6 
1 1 1  -22   20   18 o 14.50000 1.800000 93.15510   -70.6 
1 1 1  -22   20   19 o 15.50000 1.900000 102.4355    75.9 
1 1 1  -22   20   20 o 1.300000 1.600000 21.53918  -164.2 
1 1 1  -22   20   21 o 0.2000000 1.400000 35.01141   -24.6 
1 1 1  -22   20   22 o 6.800000 1.800000 37.25045   -53.5 
1 1 1  -22   20   23 o 8.500000 1.600000 33.82180    16.6 
1 1 1  -22   20   24 o -0.2000000 1.500000 58.64660  -118.9 
1 1 1  -22   20   25 o 0.3000000 1.700000 19.01125   139.5 
1 1 1  -22   20   26 o 4.900000 1.700000       ?       ? 
1 1 1  -22   21    1 o 10.90000 6.300000 98.16212   -69.0 
1 1 1  -22   21    2 o 29.20000 4.500000 108.6837  -138.0 
1 1 1  -22   21    3 o 25.70000 4.000000 95.54114    20.3 
1 1 1  -22   21    4 o 1.000000 2.900000 31.17569   -24.3 
1 1 1  -22   21    5 o 2.600000 2.500000 30.51986   -67.4 
1 1 1  -22   21    6 o 3.600000 2.500000 73.77866   -83.0 
1 1 1  -22   21    7 o 0.7000000 2.000000 32.70098   101.7 
1 1 1  -22   21    8 o 4.800000 3.300000 48.33718  -112.0 
1 1 1  -22   21    9 o -1.200000 3.200000 26.71497  -132.2 
1 1 1  -22   21   10 o 19.50000 3.000000 76.58823  -172.7 
1 1 1  -22   21   11 o 1.900000 2.100000 10.07315    12.2 
1 1 1  -22   21   12 o 24.80000 2.900000 137.1260    34.0 
1 1 1  -22   21   13 o 11.60000 2.500000 70.97364   165.2 
1 1 1  -22   21   14 o 1.800000 1.900000 28.41517    87.0 
1 1 1  -22   21   15 o 8.300000 2.000000 36.78250   -79.9 
1 1 1  -22   21   16 o 5.800000 1.800000 109.3695  -118.5 
1 1 1  -22   21   17 o 1.800000 1.500000 5.016016  -104.5 
1 1 1  -22   21   18 o 20.10000 2.400000 73.52483  -121.5 
1 1 1  -22   21   19 o 5.200000 2.200000 59.32905    -3.3 
1 1 1  -22   21   20 o 6.600000 2.200000 38.52499   163.2 
1 1 1  -22   21   21 o 6.100000 2.200000 40.51596   103.9 
1 1 1  -22   21   22 f 6.500000 2.600000 97.41828  -150.3 
1 1 1  -22   21   23 o 13.60000 2.700000 71.09646   -72.4 
1 1 1  -22   21   24 o 2.000000 2.100000 36.98278    83.4 
1 1 1  -22   21   25 o 5.100000 1.700000 60.22141    87.6 
1 1 1  -22   22    1 o 4.200000 2.700000 41.79281    -9.8 
1 1 1  -22   22    2 o 10.30000 4.500000 63.20162   -21.1 
1 1 1  -22   22    3 o 10.80000 3.800000 73.25416   162.1 
1 1 1  -22   22    4 o -0.7000000 3.000000 41.59155   136.2 
1 1 1  -22   22    5 o 4.900000 2.300000 44.69266   -24.4 
1 1 1  -22   22    6 o 22.60000 3.700000 120.3485   172.2 
1 1 1  -22   22    7 o 4.100000 2.200000 12.27366   -42.4 
1 1 1  -22   22    8 o 4.400000 3.500000 55.74220   -50.2 
1 1 1  -22   22    9 o 21.30000 3.900000 115.6997   101.2 
1 1 1  -22   22   10 o 8.700000 2.000000 50.64410  -157.0 
1 1 1  -22   22   11 o 5.500000 2.300000 41.89974    71.6 
1 1 1  -22   22   12 o 10.20000 3.400000 42.73944   130.2 
1 1 1  -22   22   13 o 8.500000 2.800000 53.47036     6.6 
1 1 1  -22   22   14 o 0.5000000 1.900000 58.49418  -164.2 
1 1 1  -22   22   15 o 2.700000 1.600000 12.79630   -32.6 
1 1 1  -22   22   16 o 1.800000 1.700000 23.45908   165.2 
1 1 1  -22   22   17 o 1.100000 1.700000 16.02683     2.3 
1 1 1  -22   22   18 o 9.300000 2.100000 81.73524    24.0 
1 1 1  -22   22   19 o -0.3000000 2.100000 18.15952   -70.0 
1 1 1  -22   22   20 o 4.700000 1.600000 58.25334    18.2 
1 1 1  -22   22   21 o 1.500000 2.000000 39.94270  -139.9 
1 1 1  -22   22   22 f 1.600000 1.800000 31.29043  -144.4 
1 1 1  -22   22   23 o 0.3000000 1.600000 30.74270  -134.1 
1 1 1  -22   22   24 o 5.000000 1.600000 54.12577    26.8 
1 1 1  -22   23    1 o 1.100000 2.900000 37.20396    -0.3 
1 1 1  -22   23    2 o 1.300000 3.400000 28.23276  -135.4 
1 1 1  -22   23    3 o 2.600000 2.000000 42.94231     3.6 
1 1 1  -22   23    4 o 1.500000 2.300000 13.93075    71.0 
1 1 1  -22   23    5 o 13.40000 2.900000 88.92541   -65.5 
1 1 1  -22   23    6 o 6.700000 2.700000 61.83645    22.1 
1 1 1  -22   23    7 o 21.20000 3.500000 85.39675  -107.3 
1 1 1  -22   23    8 o 2.000000 3.700000 42.68785  -139.1 
1 1 1  -22   23    9 o 14.30000 3.200000 88.97690    12.8 
1 1 1  -22   23   10 o 12.70000 3.600000 65.87598  -165.3 
1 1 1  -22   23   11 o 20.90000 3.900000 87.80709   116.8 
1 1 1  -22   23   12 o 24.70000 3.400000 157.4053   -48.6 
1 1 1  -22   23   13 o 12.50000 2.800000 93.35677  -174.8 
1 1 1  -22   23   14 o 15.80000 2.200000 84.92700    60.2 
1 1 1  -22   23   15 o 0.6000000 1.600000 21.17975   -13.8 
1 1 1  -22   23   16 o 29.40000 2.900000 100.7295  -157.0 
1 1 1  -22   23   17 o -0.1000000 2.300000 17.26636   -24.0 
1 1 1  -22   23   18 o 11.00000 1.900000 91.95560   -79.5 
1 1 1  -22   23   19 o 1.000000 1.600000 10.05981    91.1 
1 1 1  -22   23   20 o 3.500000 1.600000 48.60299    71.3 
1 1 1  -22   23   21 o 1.000000 1.400000 14.15771   -44.2 
1 1 1  -22   23   22 o 4.100000 1.500000 48.00121  -138.1 
1 1 1  -22   23   23 o 4.900000 1.400000 65.11610  -109.6 
1 1 1  -22   24    1 o 28.00000 3.700000 112.6885   -16.9 
1 1 1  -22   24    2 o 4.100000 2.900000 37.02248   117.9 
1 1 1  -22   24    3 o 12.60000 2.500000 67.32413    28.0 
1 1 1  -22   24    4 o 34.10000 2.800000 122.9788  -122.0 
1 1 1  -22   24    5 o 13.00000 2.900000 81.69404   151.5 
1 1 1  -22   24    6 o 1.700000 2.400000 18.31232    -7.9 
1 1 1  -22   24    7 o 16.70000 2.900000 94.78139   107.2 
1 1 1  -22   24    8 o 3.300000 2.600000 31.87789   -13.3 
1 1 1  -22   24    9 o 27.70000 3.600000 131.9803    19.7 
1 1 1  -22   24   10 o -0.4000000 2.100000 25.35204   -31.8 
1 1 1  -22   24   11 o 1.000000 2.300000 32.63786    71.6 
1 1 1  -22   24   12 o 1.600000 2.000000 16.26542    94.6 
1 1 1  -22   24   13 o -0.2000000 1.800000 11.27015   -97.6 
1 1 1  -22   24   14 o 1.300000 1.800000 60.80356  -157.6 
1 1 1  -22   24   15 o 28.70000 2.700000 114.1726    11.9 
1 1 1  -22   24   16 o 10.10000 2.500000 77.51921  -155.6 
1 1 1  -22   24   17 o 2.800000 1.500000 22.15816  -104.9 
1 1 1  -22   24   18 o 11.50000 2.100000 65.99999    25.6 
1 1 1  -22   24   19 o 3.600000 1.400000 27.30908  -140.9 
1 1 1  -22   24   20 o 0.7000000 1.500000 35.81543   166.7 
1 1 1  -22   24   21 o 0.5000000 1.200000 32.41430   114.8 
1 1 1  -22   24   22 o 7.600000 1.500000 57.16152   -57.3 
1 1 1  -22   25    1 o 5.100000 3.100000 41.91795    70.6 
1 1 1  -22   25    2 o 1.500000 3.400000 42.21484   150.1 
1 1 1  -22   25    3 o 13.50000 2.700000 64.05666    37.7 
1 1 1  -22   25    4 f 8.400000 2.600000 95.60233   -62.7 
1 1 1  -22   25    5 o 3.500000 2.400000 50.04488   -76.0 
1 1 1  -22   25    6 o 10.30000 2.700000 88.12041    45.4 
1 1 1  -22   25    7 o 8.500000 2.100000 41.71080  -141.8 
1 1 1  -22   25    8 o 16.90000 3.100000 116.6089  -124.7 
1 1 1  -22   25    9 o 7.100000 2.700000 30.78163   -14.2 
1 1 1  -22   25   10 o 9.500000 2.400000 59.01991    71.5 
1 1 1  -22   25   11 o 0.8000000 1.900000 36.72685   128.8 
1 1 1  -22   25   12 o 1.500000 2.000000 44.61647   -33.8 
1 1 1  -22   25   13 o 12.30000 2.400000 57.63186  -145.7 
1 1 1  -22   25   14 o 12.60000 2.000000 79.96377   -35.3 
1 1 1  -22   25   15 o 4.000000 1.900000 24.50479  -125.5 
1 1 1  -22   25   16 o 4.000000 2.600000 58.89458    99.9 
1 1 1  -22   25   17 o 8.700000 2.100000 49.20590   -76.5 
1 1 1  -22   25   18 f 6.800000 1.800000 81.53290   117.6 
1 1 1  -22   25   19 o 9.500000 1.700000 82.09342   -76.7 
1 1 1  -22   25   20 o 0.4000000 1.300000 29.13151    53.5 
1 1 1  -22   25   21 o 4.700000 1.500000       ?       ? 
1 1 1  -22   26    1 o 20.50000 3.400000       ?       ? 
1 1 1  -22   26    2 o 5.800000 2.900000 61.46674  -132.2 
1 1 1  -22   26    3 o 11.80000 2.600000 74.33305   -10.0 
1 1 1  -22   26    4 o 11.00000 3.000000 77.19331  -141.9 
1 1 1  -22   26    5 o 25.50000 3.400000 106.4843   101.8 
1 1 1  -22   26    6 o 1.100000 2.500000 22.87158   -86.3 
1 1 1  -22   26    7 o 1.600000 1.900000 33.87530   176.4 
1 1 1  -22   26    8 o 10.60000 2.900000 56.33939    64.8 
1 1 1  -22   26    9 o 7.500000 2.800000 57.75625   -41.1 
1 1 1  -22   26   10 o 1.900000 2.300000 72.57401    32.8 
1 1 1  -22   26   11 o 8.400000 2.300000 65.93101  -149.4 
1 1 1  -22   26   12 o 3.900000 1.800000 27.10129    59.7 
1 1 1  -22   26   13 o 1.600000 1.700000 21.63683   107.2 
1 1 1  -22   26   14 o 13.10000 2.200000 81.89612    63.7 
1 1 1  -22   26   15 o 4.900000 2.800000 28.62801    -3.0 
1 1 1  -22   26   16 o 0.1000000 1.900000 15.89565   101.3 
1 1 1  -22   26   17 o 3.000000 1.600000 56.76114   -89.9 
1 1 1  -22   26   18 o 1.100000 1.600000 16.13879   175.2 
1 1 1  -22   26   19 o -1.000000 1.300000 9.118952  -123.0 
1 1 1  -22   27    3 o 35.00000 3.700000       ?       ? 
1 1 1  -22   27    4 o 5.200000 2.300000 58.03767   -11.3 
1 1 1  -22   27    5 o 3.500000 1.900000 33.71218   -81.2 
1 1 1  -22   27    6 o 2.400000 2.400000 6.515698   -57.0 
1 1 1  -22   27    7 o 4.700000 2.400000 49.58754   -10.8 
1 1 1  -22   27    8 o -2.100000 2.600000 17.76912  -170.3 
1 1 1  -22   27    9 o 1.500000 2.500000 28.86635  -134.6 
1 1 1  -22   27   10 o 11.00000 2.400000 67.13784    52.1 
1 1 1  -22   27   11 o 6.300000 2.100000 69.86853   -47.9 
1 1 1  -22   27   12 o 3.500000 1.800000 34.85107   -68.6 
1 1 1  -22   27   13 o 3.200000 2.000000 24.09343    62.8 
1 1 1  -22   27   14 o 1.500000 1.900000 53.80528  -109.8 
1 1 1  -22   27   15 o 6.000000 2.700000 60.20482  -162.3 
1 1 1  -22   27   16 o 7.100000 1.700000 33.53313    68.1 
1 1 1  -22   27   17 o 3.700000 1.600000 35.05488    29.3 
1 1 1  -22   28    6 o 13.80000 3.200000 81.02793   149.6 
1 1 1  -22   28    7 o 1.900000 2.200000 33.62295   -10.3 
1 1 1  -22   28    8 o 4.500000 3.100000 26.14526    89.9 
1 1 1  -22   28    9 o 0.9000000 2.400000 27.41903  -148.4 
1 1 1  -22   28   10 o 22.90000 2.900000 123.6026   -30.7 
1 1 1  -22   28   11 o 16.30000 2.300000 106.6449   135.0 
1 1 1  -22   28   12 o 5.000000 2.100000 62.12365   -48.0 
1 1 1  -22   28   13 o 0.4000000 1.600000 27.51122    49.9 
1 1 1  -22   28   14 o 1.300000 2.600000 35.73652    81.6 
1 1 1  -22   28   15 o 1.000000 1.600000       ?       ? 
1 1 1  -21    0    1 o 130.4000 13.30000 263.8736  -180.0 
1 1 1  -21    0    2 o 96.50000 6.600000 240.4081  -179.8 
1 1 1  -21    0    3 o 36.60000 4.700000 162.5407    -0.0 
1 1 1  -21    0    4 o 336.9000 16.60000 535.4283     0.0 
1 1 1  -21    0    5 o 74.20000 4.700000 313.2304   179.9 
1 1 1  -21    0    6 o 8.500000 5.200000 41.82281  -179.2 
1 1 1  -21    0    7 o 18.10000 3.200000 134.3842    -0.3 
1 1 1  -21    0    8 o 118.6000 7.900000 224.1295     0.2 
1 1 1  -21    0    9 o 86.00000 9.500000 201.8770   179.6 
1 1 1  -21    0   10 o 26.50000 4.500000 8.710966    -0.6 
1 1 1  -21    0   11 o 8.000000 3.500000 11.16199  -173.4 
1 1 1  -21    0   12 o 122.3000 8.800000 212.3470   179.9 
1 1 1  -21    0   13 o 63.60000 6.400000 182.7944     0.1 
1 1 1  -21    0   14 o 7.700000 2.500000 82.42941    -0.2 
1 1 1  -21    0   15 o 28.30000 4.300000 143.4583  -179.7 
1 1 1  -21    0   16 o 19.10000 3.900000 89.89989     0.2 
1 1 1  -21    0   17 o 59.20000 5.300000 185.9257   179.7 
1 1 1  -21    0   18 o 56.80000 5.300000 166.4626    -0.0 
1 1 1  -21    0   19 o -0.2000000 2.400000 26.44516  -179.4 
1 1 1  -21    0   20 o 11.30000 3.000000 18.90937    -1.0 
1 1 1  -21    0   21 o 5.300000 2.800000 53.54082     0.6 
1 1 1  -21    0   22 o 12.50000 3.200000 81.13033   179.8 
1 1 1  -21    0   23 o 1.400000 2.800000 27.70646  -179.1 
1 1 1  -21    0   24 o 21.30000 3.700000 152.0396    -0.0 
1 1 1  -21    0   25 o 7.000000 4.500000 58.98685   179.7 
1 1 1  -21    0   26 o -0.1000000 3.100000 17.10542     1.8 
1 1 1  -21    0   27 o 0.3000000 2.600000 48.09130   179.8 
1 1 1  -21    0   28 o 9.600000 2.900000 72.35871    -0.1 
1 1 1  -21    0   29 o 4.200000 3.100000 37.95446    -0.1 
1 1 1  -21    0   30 o 4.500000 2.200000 59.30173  -179.7 
1 1 1  -21    0   31 o -2.300000 2.700000 35.66437    -0.2 
1 1 1  -21    0   32 o 6.900000 3.100000 61.34682   179.9 
1 1 1  -21    1    1 o 20.30000 4.300000 61.84381   -66.9 
1 1 1  -21    1    2 o 80.10000 5.400000 184.3880   111.3 
1 1 1  -21    1    3 o 420.3000 15.70000 408.0488   -84.1 
1 1 1  -21    1    4 o 5.800000 2.500000 59.73870   146.1 
1 1 1  -21    1    5 o 5.900000 2.400000 49.32880    58.5 
1 1 1  -21    1    6 o 132.0000 7.800000 241.8625   -90.2 
1 1 1  -21    1    7 o 190.8000 7.800000 289.8599   168.1 
1 1 1  -21    1    8 o 5.400000 3.700000 68.72394   124.2 
1 1 1  -21    1    9 o 108.7000 5.700000 186.9371   -47.0 
1 1 1  -21    1   10 o 95.40000 5.300000 291.5355    75.8 
1 1 1  -21    1   11 o 104.9000 5.300000 203.2312    76.3 
1 1 1  -21    1   12 o 57.10000 3.500000 159.3268  -149.4 
1 1 1  -21    1   13 o 42.50000 3.500000 117.6052   157.1 
1 1 1  -21    1   14 o 10.70000 2.000000 90.16348     8.5 
1 1 1  -21    1   15 o 13.90000 2.100000 18.65473  -162.9 
1 1 1  -21    1   16 o 43.30000 3.200000 133.6399   -32.3 
1 1 1  -21    1   17 o 51.30000 3.400000 188.0491  -126.2 
1 1 1  -21    1   18 o 4.300000 2.100000 54.23021  -158.9 
1 1 1  -21    1   19 o 66.60000 4.000000 172.8592   -95.8 
1 1 1  -21    1   20 o 94.30000 4.800000 181.0761    49.4 
1 1 1  -21    1   21 o 24.20000 2.500000 76.08014   145.6 
1 1 1  -21    1   22 o 7.600000 2.000000 82.61201  -119.6 
1 1 1  -21    1   23 o 8.000000 2.000000 32.03911    71.4 
1 1 1  -21    1   24 o 13.70000 2.200000 69.62334   155.0 
1 1 1  -21    1   25 o -0.7000000 1.800000 60.79034   -18.0 
1 1 1  -21    1   26 o 6.500000 2.100000 40.58419   168.6 
1 1 1  -21    1   27 o 9.500000 2.300000 89.42653   -88.9 
1 1 1  -21    1   28 o 7.200000 1.900000 36.31306  -109.4 
1 1 1  -21    1   29 o 5.900000 2.000000 43.12867    -3.1 
1 1 1  -21    1   30 o 3.000000 2.100000 34.94028  -129.4 
1 1 1  -21    1   31 o 10.50000 2.300000 62.68153    87.7 
1 1 1  -21    1   32 o 3.400000 2.100000 39.36464   -23.9 
1 1 1  -21    2    1 o 12.30000 3.400000 73.53537   -47.3 
1 1 1  -21    2    2 o 36.50000 4.400000 68.74635     0.1 
1 1 1  -21    2    3 o 75.30000 8.700000 101.4938  -119.5 
1 1 1  -21    2    4 o 42.80000 3.100000 137.2712   104.4 
1 1 1  -21    2    5 o 97.60000 6.300000 229.6563   -50.4 
1 1 1  -21    2    6 o 31.80000 3.000000 121.1310   164.9 
1 1 1  -21    2    7 o 82.50000 5.000000 257.5402    90.7 
1 1 1  -21    2    8 o 75.30000 4.000000 211.0409  -102.9 
1 1 1  -21    2    9 o 56.70000 3.700000 166.6558   -17.4 
1 1 1  -21    2   10 o 84.50000 5.100000 231.2775   161.4 
1 1 1  -21    2   11 o 93.10000 5.300000 202.5550   164.3 
1 1 1  -21    2   12 o 3.700000 1.900000 45.19735   -32.7 
1 1 1  -21    2   13 o 72.00000 4.000000 151.7504    10.0 
1 1 1  -21    2   14 o 11.60000 2.000000 78.49646  -108.8 
1 1 1  -21    2   15 o 32.50000 2.900000 170.3029   109.4 
1 1 1  -21    2   16 o 9.200000 2.200000 22.78251   -92.2 
1 1 1  -21    2   17 o 6.200000 1.700000 24.93964    49.3 
1 1 1  -21    2   18 o 22.00000 2.500000 197.3436  -149.6 
1 1 1  -21    2   19 o 58.90000 3.600000 206.8334   -39.4 
1 1 1  -21    2   20 o 6.000000 2.100000 91.25414   -35.4 
1 1 1  -21    2   21 o 49.70000 3.000000 152.3816    39.7 
1 1 1  -21    2   22 o 31.80000 2.800000 160.5562  -169.4 
1 1 1  -21    2   23 o 5.300000 2.200000 54.29233  -145.3 
1 1 1  -21    2   24 o 3.400000 1.700000 43.96997    30.0 
1 1 1  -21    2   25 o 12.20000 2.300000 98.76603   144.1 
1 1 1  -21    2   26 o 4.800000 1.600000 46.84196    11.0 
1 1 1  -21    2   27 o 1.600000 1.900000 24.64675   168.8 
1 1 1  -21    2   28 o 17.20000 2.900000 106.4072   119.6 
1 1 1  -21    2   29 o 23.30000 2.400000 94.73798   -44.3 
1 1 1  -21    2   30 o 7.200000 2.100000 36.21049    85.7 
1 1 1  -21    2   31 o 9.700000 2.700000 50.21907   -88.3 
1 1 1  -21    2   32 o -0.6000000 1.900000 21.96555   159.9 
1 1 1  -21    3    1 o 34.90000 5.400000 200.8790   107.3 
1 1 1  -21    3    2 o 23.10000 3.600000 102.6773   -79.9 
1 1 1  -21    3    3 o 85.10000 5.700000 263.0658    52.7 
1 1 1  -21    3    4 o 19.80000 2.400000 38.59434  -116.0 
1 1 1  -21    3    5 o 4.800000 2.100000 16.26023    85.8 
1 1 1  -21    3    6 o 140.6000 6.500000 256.1900   149.4 
1 1 1  -21    3    7 o 99.40000 5.100000 206.5976   -13.9 
1 1 1  -21    3    8 o 126.7000 5.500000 283.4039    71.3 
1 1 1  -21    3    9 o 78.70000 4.100000 185.8239   120.6 
1 1 1  -21    3   10 o 21.40000 3.000000 122.8417  -136.8 
1 1 1  -21    3   11 o 14.80000 2.200000 96.03534    95.3 
1 1 1  -21    3   12 o 15.50000 2.200000 83.93172   -36.8 
1 1 1  -21    3   13 o 9.600000 2.200000 38.10490   -49.6 
1 1 1  -21    3   14 o 39.80000 3.500000 163.5792  -164.0 
1 1 1  -21    3   15 o 71.20000 4.600000 171.0950    25.2 
1 1 1  -21    3   16 o 14.90000 2.000000 116.4429  -113.4 
1 1 1  -21    3   17 o 9.100000 1.900000 58.71414  -124.1 
1 1 1  -21    3   18 o -1.000000 1.700000 12.27822   104.3 
1 1 1  -21    3   19 o 35.80000 3.000000 122.4811   -21.7 
1 1 1  -21    3   20 o 2.900000 1.600000 48.83312  -150.2 
1 1 1  -21    3   21 o 2.700000 1.700000 16.00113   126.2 
1 1 1  -21    3   22 o 14.00000 2.400000 76.74837   108.4 
1 1 1  -21    3   23 o 3.000000 1.700000 59.67107   -34.0 
1 1 1  -21    3   24 o 9.700000 2.000000 91.81124   -10.8 
1 1 1  -21    3   25 o 7.600000 2.300000 65.74836   141.7 
1 1 1  -21    3   26 o 3.900000 2.000000 70.22935   -24.5 
1 1 1  -21    3   27 o 11.60000 2.400000 87.26183  -163.1 
1 1 1  -21    3   28 o 9.200000 2.100000 58.14960   166.1 
1 1 1  -21    3   29 o 5.600000 1.900000 54.15537   -17.5 
1 1 1  -21    3   30 o 7.400000 2.800000 39.76844   165.0 
1 1 1  -21    3   31 o 0.7000000 2.400000 35.06738   121.2 
1 1 1  -21    3   32 o -1.700000 1.900000 21.78999   -95.9 
1 1 1  -21    4    1 o 9.900000 3.100000 30.47797   -21.3 
1 1 1  -21    4    2 o 22.40000 3.100000 137.5953   -96.1 
1 1 1  -21    4    3 o 80.10000 7.700000 160.9616    43.5 
1 1 1  -21    4    4 o 109.9000 5.700000 211.9932  -109.7 
1 1 1  -21    4    5 o 161.8000 6.900000 318.8862   101.8 
1 1 1  -21    4    6 o 2.500000 2.000000 76.07646  -139.1 
1 1 1  -21    4    7 o -1.300000 1.800000 74.75653    19.2 
1 1 1  -21    4    8 o 85.50000 4.400000 232.4439    96.7 
1 1 1  -21    4    9 o 59.00000 3.800000 120.3672  -145.5 
1 1 1  -21    4   10 o 3.000000 1.800000 76.24137   -53.1 
1 1 1  -21    4   11 o 66.20000 3.800000 172.9196  -138.1 
1 1 1  -21    4   12 o 32.40000 3.400000 141.7262   -80.1 
1 1 1  -21    4   13 o 29.10000 3.400000 85.35988   158.0 
1 1 1  -21    4   14 o 58.80000 3.600000 178.4550   114.5 
1 1 1  -21    4   15 o 2.600000 2.000000 17.16842  -111.7 
1 1 1  -21    4   16 o 40.40000 3.000000 129.4889   173.8 
1 1 1  -21    4   17 o 13.10000 2.000000 94.39014   -20.9 
1 1 1  -21    4   18 o 6.100000 2.300000 104.8772   -26.0 
1 1 1  -21    4   19 o 33.10000 2.700000 224.6717  -154.0 
1 1 1  -21    4   20 o 6.500000 2.100000 63.02479    23.4 
1 1 1  -21    4   21 o 1.400000 2.200000 44.02288   104.4 
1 1 1  -21    4   22 o 0.4000000 1.700000 50.24378    18.2 
1 1 1  -21    4   23 o 2.500000 1.400000 24.16846   156.0 
1 1 1  -21    4   24 o 5.300000 1.600000 61.52336   -14.9 
1 1 1  -21    4   25 o 17.40000 2.100000 74.91856    90.8 
1 1 1  -21    4   26 o 13.90000 2.200000 80.99076   114.8 
1 1 1  -21    4   27 o 12.00000 2.200000 70.44924   125.7 
1 1 1  -21    4   28 o 2.300000 2.100000 38.20459    10.5 
1 1 1  -21    4   29 o 3.600000 2.900000 22.13349   -85.2 
1 1 1  -21    4   30 o 1.000000 2.000000 37.47929   149.2 
1 1 1  -21    4   31 o 4.100000 1.900000 45.34183   100.7 
1 1 1  -21    4   32 o 1.200000 1.700000 38.87766   -97.0 
1 1 1  -21    5    1 o 40.30000 3.800000 153.7569    21.7 
1 1 1  -21    5    2 f 57.20000 4.300000 190.7217   146.9 
1 1 1  -21    5    3 o 17.90000 3.300000 106.0061   109.6 
1 1 1  -21    5    4 o 3.000000 2.300000 39.36283   -47.4 
1 1 1  -21    5    5 o 14.30000 2.400000 144.1698   -65.1 
1 1 1  -21    5    6 o 160.3000 7.700000 346.1823    18.5 
1 1 1  -21    5    7 o 56.40000 3.800000 177.3260    47.9 
1 1 1  -21    5    8 o 70.80000 3.600000 211.5185  -163.6 
1 1 1  -21    5    9 o 182.7000 6.400000 267.0683   153.5 
1 1 1  -21    5   10 o 24.70000 2.600000 38.56100    18.1 
1 1 1  -21    5   11 o 65.20000 4.600000 217.5214    17.3 
1 1 1  -21    5   12 o 108.8000 6.200000 237.9633  -127.1 
1 1 1  -21    5   13 o 28.70000 2.600000 27.62164  -112.6 
1 1 1  -21    5   14 o 11.10000 3.100000 49.66438  -162.6 
1 1 1  -21    5   15 o 20.90000 2.700000 116.5220    85.0 
1 1 1  -21    5   16 o 19.70000 3.200000 103.4278  -107.4 
1 1 1  -21    5   17 o 0.5000000 2.000000 31.04001  -174.8 
1 1 1  -21    5   18 o 11.70000 2.500000 69.85703  -176.7 
1 1 1  -21    5   19 f 2.400000 1.600000 48.83216    85.6 
1 1 1  -21    5   20 o 26.80000 2.900000 100.2922   170.8 
1 1 1  -21    5   21 o 10.20000 2.300000 43.75422   -28.7 
1 1 1  -21    5   22 o 5.500000 2.000000 65.62334    48.2 
1 1 1  -21    5   23 o 8.800000 2.000000 93.31073   -40.7 
1 1 1  -21    5   24 o 22.70000 2.400000 101.6260    37.8 
1 1 1  -21    5   25 o -2.300000 1.900000 26.09029   123.4 
1 1 1  -21    5   26 o 8.400000 2.000000 40.45420    39.9 
1 1 1  -21    5   27 o 2.200000 2.600000 35.43430    99.9 
1 1 1  -21    5   28 o 8.400000 1.900000 56.12999   176.4 
1 1 1  -21    5   29 o 5.200000 1.900000 49.99621  -133.5 
1 1 1  -21    5   30 o 0.3000000 2.400000 11.69444   142.0 
1 1 1  -21    5   31 o 0.8000000 2.300000 28.30890    41.6 
1 1 1  -21    5   32 o 4.400000 2.700000 37.24517   150.5 
1 1 1  -21    6    1 o 83.10000 4.600000 190.7744   -40.4 
1 1 1  -21    6    2 o 13.30000 2.800000 74.28760   139.2 
1 1 1  -21    6    3 f 69.70000 5.200000 185.3074   -56.8 
1 1 1  -21    6    4 o 5.000000 2.500000 79.24163   145.6 
1 1 1  -21    6    5 o 32.00000 2.600000 135.7923  -155.6 
1 1 1  -21    6    6 o 47.20000 4.100000 105.4112    34.2 
1 1 1  -21    6    7 o 11.70000 2.300000 116.1181    35.1 
1 1 1  -21    6    8 o 53.80000 3.700000 185.0796    24.2 
1 1 1  -21    6    9 o 0.1000000 1.900000 82.72148   -96.8 
1 1 1  -21    6   10 o 74.00000 4.100000 184.2991  -152.4 
1 1 1  -21    6   11 o 62.50000 4.400000 178.8242  -177.4 
1 1 1  -21    6   12 o 55.10000 3.700000 217.6999   -37.8 
1 1 1  -21    6   13 o 87.50000 4.800000 292.1234   103.9 
1 1 1  -21    6   14 o 5.200000 2.500000 91.00374   -17.2 
1 1 1  -21    6   15 o 19.60000 2.900000 56.79789    28.8 
1 1 1  -21    6   16 o 9.700000 4.400000 81.85506    74.6 
1 1 1  -21    6   17 o 27.70000 2.900000 113.7257  -115.2 
1 1 1  -21    6   18 f 127.0000 7.200000 317.8047   175.5 
1 1 1  -21    6   19 o 139.8000 8.000000 235.8651   -29.0 
1 1 1  -21    6   20 o 7.700000 2.800000 25.21892   -98.6 
1 1 1  -21    6   21 o 10.10000 2.500000 80.30777   141.3 
1 1 1  -21    6   22 o 8.300000 2.100000 52.94176   -75.3 
1 1 1  -21    6   23 o 37.10000 2.700000 175.0654    -8.2 
1 1 1  -21    6   24 o 7.400000 1.800000 92.22739   107.8 
1 1 1  -21    6   25 o 17.70000 2.300000 25.68969    88.4 
1 1 1  -21    6   26 o 0.7000000 2.500000 29.21689  -137.5 
1 1 1  -21    6   27 o 15.30000 2.300000 85.08508   121.0 
1 1 1  -21    6   28 o -0.6000000 1.500000 9.397055   -10.4 
1 1 1  -21    6   29 o 7.600000 1.600000 46.29131  -145.8 
1 1 1  -21    6   30 f 4.300000 2.900000 29.73236   -15.7 
1 1 1  -21    6   31 o 11.50000 2.500000 67.32047    99.6 
1 1 1  -21    6   32 o 4.800000 2.700000 35.18025  -118.2 
1 1 1  -21    7    1 o 85.80000 4.700000 214.0198    26.3 
1 1 1  -21    7    2 o 118.4000 6.300000 239.7132  -167.7 
1 1 1  -21    7    3 o 99.90000 7.000000 230.5355    77.7 
1 1 1  -21    7    4 o 8.200000 2.700000 79.91096    36.0 
1 1 1  -21    7    5 o 17.50000 2.700000 112.9749   -97.9 
1 1 1  -21    7    6 o 113.3000 5.300000 234.4962   -90.0 
1 1 1  -21    7    7 o 5.000000 2.100000 60.54416   -15.6 
1 1 1  -21    7    8 o 83.80000 4.900000 198.6408   -26.7 
1 1 1  -21    7    9 o 25.20000 2.800000 143.3783  -133.8 
1 1 1  -21    7   10 o 32.50000 3.800000 142.2261   150.3 
1 1 1  -21    7   11 o 43.40000 3.900000 172.2907  -155.1 
1 1 1  -21    7   12 o 208.0000 7.800000 340.0746   -15.4 
1 1 1  -21    7   13 o 205.6000 13.10000 371.7227   138.8 
1 1 1  -21    7   14 o 35.90000 2.900000 145.2969    22.4 
1 1 1  -21    7   15 o -0.2000000 2.200000 42.72254  -168.8 
1 1 1  -21    7   16 o 30.50000 3.700000 92.15862   -97.1 
1 1 1  -21    7   17 o 22.60000 3.700000 100.6215   105.1 
1 1 1  -21    7   18 o 6.800000 2.900000 50.40208   174.6 
1 1 1  -21    7   19 o 0.1000000 2.300000 65.48151  -138.7 
1 1 1  -21    7   20 o 6.800000 2.800000 41.31606  -175.2 
1 1 1  -21    7   21 o 19.60000 2.800000 102.3192    69.8 
1 1 1  -21    7   22 o 43.00000 3.400000 151.9575   -61.7 
1 1 1  -21    7   23 o 1.800000 1.400000 55.05355   137.1 
1 1 1  -21    7   24 o 39.10000 3.100000 154.6934    -6.5 
1 1 1  -21    7   25 f 4.500000 2.100000 56.09354    50.2 
1 1 1  -21    7   26 o 4.200000 2.100000 61.85775    85.3 
1 1 1  -21    7   27 o 3.300000 1.700000 36.79076   169.6 
1 1 1  -21    7   28 o 4.100000 1.800000 24.50402   155.0 
1 1 1  -21    7   29 o 6.600000 2.200000 59.54812   166.6 
1 1 1  -21    7   30 o 3.100000 2.200000 36.96719    25.4 
1 1 1  -21    7   31 o 1.800000 2.500000 27.91076  -177.0 
1 1 1  -21    7   32 o 6.500000 2.900000 52.36141   111.6 
1 1 1  -21    8    1 o 9.800000 2.500000 39.98387    63.5 
1 1 1  -21    8    2 o 10.60000 2.500000 76.96365   -66.2 
1 1 1  -21    8    3 o 12.40000 3.100000 165.1542    -2.2 
1 1 1  -21    8    4 o 86.80000 5.100000 202.8202   154.7 
1 1 1  -21    8    5 o 48.80000 3.700000 138.5137  -106.2 
1 1 1  -21    8    6 f 9.400000 2.800000 8.221265     0.4 
1 1 1  -21    8    7 o 52.90000 4.600000 201.3276    32.6 
1 1 1  -21    8    8 o 12.20000 2.700000 107.9144   132.0 
1 1 1  -21    8    9 f 78.10000 4.600000 144.4620    79.3 
1 1 1  -21    8   10 o 30.30000 3.000000 118.3664    98.2 
1 1 1  -21    8   11 o 331.0000 12.40000 506.5996  -101.4 
1 1 1  -21    8   12 f 31.90000 3.600000 107.7003   171.9 
1 1 1  -21    8   13 o 42.50000 3.600000 195.4185    10.4 
1 1 1  -21    8   14 o 46.90000 3.800000 165.4379   172.9 
1 1 1  -21    8   15 f 31.60000 3.300000 94.48680   -54.4 
1 1 1  -21    8   16 o 31.90000 3.000000 116.7723   104.2 
1 1 1  -21    8   17 o 8.900000 2.800000 53.50922   -90.7 
1 1 1  -21    8   18 o 7.000000 2.400000 49.37894    54.2 
1 1 1  -21    8   19 o 0.6000000 2.300000 61.51532   107.0 
1 1 1  -21    8   20 o 9.800000 2.500000 35.50294  -109.0 
1 1 1  -21    8   21 o 2.300000 1.900000 44.59816    59.9 
1 1 1  -21    8   22 o 0.1000000 1.700000 19.20027   -61.9 
1 1 1  -21    8   23 o 19.20000 2.800000 121.8997   -11.5 
1 1 1  -21    8   24 o -0.5000000 1.600000 37.00363   -19.2 
1 1 1  -21    8   25 o 4.000000 1.700000 74.31454   105.7 
1 1 1  -21    8   26 o 9.800000 1.900000 80.64379   132.6 
1 1 1  -21    8   27 o 6.300000 2.000000 78.60512   -26.9 
1 1 1  -21    8   28 o 3.400000 2.100000 43.12922   -27.0 
1 1 1  -21    8   29 o 12.40000 2.700000 89.22845  -157.0 
1 1 1  -21    8   30 o 2.600000 1.800000 21.86759   155.1 
1 1 1  -21    8   31 f 2.900000 2.300000 37.05028   -83.4 
1 1 1  -21    9    1 o 40.30000 4.000000 158.1116    95.7 
1 1 1  -21    9    2 f 8.000000 1.900000 62.71723   -16.0 
1 1 1  -21    9    3 o 8.100000 2.000000 22.51435   139.7 
1 1 1  -21    9    4 o 11.90000 2.800000 103.9699   121.8 
1 1 1  -21    9    5 o 6.200000 2.600000 35.35418  -137.5 
1 1 1  -21    9    6 o 41.80000 3.700000 175.0741    71.0 
1 1 1  -21    9    7 o 90.80000 5.900000 251.9177   -67.9 
1 1 1  -21    9    8 o 41.10000 3.900000 128.8536   177.5 
1 1 1  -21    9    9 o 45.40000 4.700000 113.6504   -18.2 
1 1 1  -21    9   10 o 9.700000 2.400000 16.90370    35.2 
1 1 1  -21    9   11 o 8.700000 2.400000 43.39502   170.8 
1 1 1  -21    9   12 o 27.90000 3.300000 152.3707   112.7 
1 1 1  -21    9   13 o 18.80000 2.900000 112.0055   -99.6 
1 1 1  -21    9   14 o 157.9000 8.000000 282.6464   120.4 
1 1 1  -21    9   15 o 29.90000 3.100000 144.5044   -78.5 
1 1 1  -21    9   16 o 66.10000 4.300000 199.5604   -63.1 
1 1 1  -21    9   17 o 75.80000 4.400000 209.6224  -171.1 
1 1 1  -21    9   18 o 5.800000 1.900000 64.19506    76.2 
1 1 1  -21    9   19 f 1.900000 1.500000 58.00542   175.5 
1 1 1  -21    9   20 o 4.600000 1.900000 14.30702   -82.3 
1 1 1  -21    9   21 o 17.10000 2.600000 127.0725   -33.8 
1 1 1  -21    9   22 o 8.700000 2.300000 71.21728  -104.7 
1 1 1  -21    9   23 o 2.000000 2.000000 30.29560   104.8 
1 1 1  -21    9   24 o 6.100000 1.800000 68.02566    24.9 
1 1 1  -21    9   25 o 2.100000 1.800000 20.39518   -64.4 
1 1 1  -21    9   26 o 2.700000 1.800000 27.61547    87.1 
1 1 1  -21    9   27 o 8.000000 1.800000 53.37240  -155.9 
1 1 1  -21    9   28 o 2.800000 1.900000 54.54161    81.8 
1 1 1  -21    9   29 o 15.40000 2.100000 76.33022    91.4 
1 1 1  -21    9   30 o 3.200000 1.900000 12.12704  -100.4 
1 1 1  -21    9   31 f 0.4000000 2.600000 8.303422   104.9 
1 1 1  -21   10    1 o 16.20000 2.500000 99.23270   -83.3 
1 1 1  -21   10    2 o 7.400000 2.400000 25.14113   -54.9 
1 1 1  -21   10    3 f 15.10000 2.400000 50.45945    23.6 
1 1 1  -21   10    4 o 82.80000 4.900000 253.5359   -37.5 
1 1 1  -21   10    5 o 74.20000 4.900000 159.3493  -169.5 
1 1 1  -21   10    6 o 45.50000 3.700000 76.70724   142.3 
1 1 1  -21   10    7 o 37.10000 4.400000 93.38382    67.9 
1 1 1  -21   10    8 o 25.60000 2.900000 130.3794    51.8 
1 1 1  -21   10    9 o 25.80000 4.300000 124.6514   146.9 
1 1 1  -21   10   10 o 12.00000 2.600000 129.7015  -116.9 
1 1 1  -21   10   11 o 99.00000 5.900000 185.0724    93.4 
1 1 1  -21   10   12 o 8.800000 1.900000 59.28630   131.6 
1 1 1  -21   10   13 o 11.60000 2.200000 87.69398    97.5 
1 1 1  -21   10   14 o 25.20000 2.800000 56.19398  -108.0 
1 1 1  -21   10   15 o 13.70000 2.200000 92.63818  -157.4 
1 1 1  -21   10   16 o 1.500000 1.500000 15.56985    57.5 
1 1 1  -21   10   17 o 11.80000 1.900000 68.42423  -136.1 
1 1 1  -21   10   18 f 16.00000 1.800000 84.77706    39.8 
1 1 1  -21   10   19 o 39.90000 2.900000 144.5730   -20.2 
1 1 1  -21   10   20 o 16.80000 2.500000 78.97326   153.9 
1 1 1  -21   10   21 o 22.70000 2.200000 93.75246  -118.4 
1 1 1  -21   10   22 o 21.90000 3.100000 140.6184    61.7 
1 1 1  -21   10   23 o 5.100000 1.800000 72.17525   -56.0 
1 1 1  -21   10   24 o 55.40000 4.200000 175.9747    12.9 
1 1 1  -21   10   25 o 23.80000 3.300000 112.4684   143.0 
1 1 1  -21   10   26 o 1.700000 1.800000 29.41099  -169.0 
1 1 1  -21   10   27 o 1.200000 1.600000 46.56061    84.0 
1 1 1  -21   10   28 o 2.000000 1.800000 29.50587   -10.7 
1 1 1  -21   10   29 o 1.300000 1.600000 46.04195  -123.0 
1 1 1  -21   10   30 o 0.2000000 1.900000 29.46236    69.0 
1 1 1  -21   10   31 o 10.20000 2.600000 70.54417  -113.1 
1 1 1  -21   11    1 o 1.500000 1.900000 33.51897    12.6 
1 1 1  -21   11    2 o 98.20000 5.800000 209.4968    -0.9 
1 1 1  -21   11    3 o 33.20000 2.900000 104.8582  -148.9 
1 1 1  -21   11    4 o 47.80000 3.300000 198.9722    96.9 
1 1 1  -21   11    5 o 15.30000 2.400000 111.3244    43.2 
1 1 1  -21   11    6 o 82.60000 5.700000 187.9248   -23.9 
1 1 1  -21   11    7 o 24.60000 3.100000 113.1004  -102.3 
1 1 1  -21   11    8 o 23.50000 3.500000 142.1818    62.7 
1 1 1  -21   11    9 o 41.50000 3.800000 174.1612   116.9 
1 1 1  -21   11   10 o 25.50000 3.100000 66.49246   -22.4 
1 1 1  -21   11   11 o 30.50000 3.100000 105.9115  -149.4 
1 1 1  -21   11   12 o 17.30000 2.500000 137.0737     7.7 
1 1 1  -21   11   13 o 109.4000 5.900000 222.5667   170.4 
1 1 1  -21   11   14 o 70.50000 4.000000 197.3710    65.4 
1 1 1  -21   11   15 o 23.00000 2.300000 148.4790  -133.1 
1 1 1  -21   11   16 o 18.10000 2.300000 62.73779   -76.3 
1 1 1  -21   11   17 o 28.20000 2.600000 97.47852  -124.5 
1 1 1  -21   11   18 o 57.90000 4.000000 203.3023   151.4 
1 1 1  -21   11   19 o 4.000000 3.100000 21.96480     2.7 
1 1 1  -21   11   20 o 5.700000 1.900000 59.00912  -124.7 
1 1 1  -21   11   21 o 34.40000 3.000000 110.4574   -86.4 
1 1 1  -21   11   22 o 23.50000 2.400000 109.5430    17.9 
1 1 1  -21   11   23 o 20.00000 2.000000 68.56608    44.9 
1 1 1  -21   11   24 o 24.60000 2.800000 142.1822   -48.7 
1 1 1  -21   11   25 o 16.60000 3.000000 65.39947   154.3 
1 1 1  -21   11   26 o 19.40000 3.000000 85.99641   158.6 
1 1 1  -21   11   27 o 3.700000 1.500000 37.16586   100.3 
1 1 1  -21   11   28 o 1.800000 1.800000 17.45911  -113.2 
1 1 1  -21   11   29 o 3.100000 2.000000 42.28955   -41.9 
1 1 1  -21   11   30 o 1.500000 1.500000 21.72489  -179.9 
1 1 1  -21   11   31 o 2.200000 2.100000 21.50206    98.4 
1 1 1  -21   12    1 o 3.100000 2.100000 14.59935  -170.2 
1 1 1  -21   12    2 o 69.10000 4.100000 174.8840   160.5 
1 1 1  -21   12    3 o 12.60000 2.500000 55.20952   131.5 
1 1 1  -21   12    4 o 23.00000 2.500000 112.9984   -67.9 
1 1 1  -21   12    5 o 4.700000 2.300000 18.71138   108.5 
1 1 1  -21   12    6 o 23.90000 3.000000 101.1320   127.5 
1 1 1  -21   12    7 o 56.90000 4.100000 187.0314    14.5 
1 1 1  -21   12    8 o 2.400000 2.300000 52.32730   -52.3 
1 1 1  -21   12    9 o 14.10000 3.000000 48.00042   -82.3 
1 1 1  -21   12   10 o 17.70000 2.900000 156.0369   115.7 
1 1 1  -21   12   11 o 10.60000 2.100000 109.2811   106.8 
1 1 1  -21   12   12 o 18.00000 2.400000 76.70076   141.7 
1 1 1  -21   12   13 o 29.80000 2.500000 167.2122   -30.2 
1 1 1  -21   12   14 o 48.90000 3.400000 212.0583   154.3 
1 1 1  -21   12   15 o 7.100000 1.800000 118.5252    30.0 
1 1 1  -21   12   16 o 3.800000 1.800000 31.08460   -83.8 
1 1 1  -21   12   17 o 9.600000 2.700000 43.42325    85.7 
1 1 1  -21   12   18 o 45.10000 3.200000 93.00321   -16.1 
1 1 1  -21   12   19 o 33.80000 2.600000 141.3141   -96.1 
1 1 1  -21   12   20 o 1.300000 1.700000 28.50824  -116.6 
1 1 1  -21   12   21 o 1.200000 1.600000 62.73949    33.6 
1 1 1  -21   12   22 o 2.100000 1.600000 39.89671   137.4 
1 1 1  -21   12   23 o 2.900000 1.700000 54.56092    92.8 
1 1 1  -21   12   24 o 23.90000 2.400000 82.94389    75.3 
1 1 1  -21   12   25 f 8.100000 2.800000 30.19790    75.2 
1 1 1  -21   12   26 o 20.40000 3.700000 75.12598   142.9 
1 1 1  -21   12   27 o 6.800000 1.900000 36.88084    53.6 
1 1 1  -21   12   28 o 3.300000 1.700000 36.19195   -57.9 
1 1 1  -21   12   29 o 6.200000 2.000000 71.11843    85.9 
1 1 1  -21   12   30 o -0.8000000 1.800000 21.45951   -96.0 
1 1 1  -21   13    1 o 17.60000 2.500000 92.79446    36.4 
1 1 1  -21   13    2 o 29.90000 2.600000 135.3939  -160.6 
1 1 1  -21   13    3 o 113.7000 5.700000 244.9351    19.1 
1 1 1  -21   13    4 o 4.400000 2.000000 8.589560    87.0 
1 1 1  -21   13    5 o 7.500000 2.300000 31.07168  -103.4 
1 1 1  -21   13    6 o 7.400000 2.000000 51.55852   -66.4 
1 1 1  -21   13    7 o 6.700000 1.800000 85.86278   152.6 
1 1 1  -21   13    8 o 7.000000 2.100000 76.44019  -174.6 
1 1 1  -21   13    9 o 21.20000 3.100000 64.70099   175.9 
1 1 1  -21   13   10 o 25.90000 2.900000 158.6718    84.1 
1 1 1  -21   13   11 o 15.00000 2.000000 116.5574  -143.7 
1 1 1  -21   13   12 o 3.600000 1.800000 49.88110  -173.4 
1 1 1  -21   13   13 o 31.40000 2.300000 123.7909   -11.0 
1 1 1  -21   13   14 o 16.90000 2.100000 94.40469   107.7 
1 1 1  -21   13   15 o 70.40000 4.100000 244.1210   -80.3 
1 1 1  -21   13   16 o 9.300000 2.000000 8.385356   163.2 
1 1 1  -21   13   17 o 7.900000 2.000000 94.99692   -77.6 
1 1 1  -21   13   18 o -0.4000000 1.600000 26.12098   148.5 
1 1 1  -21   13   19 o 13.50000 1.900000 75.17821    32.5 
1 1 1  -21   13   20 o 5.700000 1.700000 93.49139   147.6 
1 1 1  -21   13   21 o 12.60000 1.800000 93.38246   -50.4 
1 1 1  -21   13   22 o 1.000000 1.500000 59.18699    -2.3 
1 1 1  -21   13   23 o 18.70000 2.000000 72.18028    48.9 
1 1 1  -21   13   24 o 1.000000 1.600000 44.09163   -73.7 
1 1 1  -21   13   25 o 0.3000000 1.800000 41.10937    46.0 
1 1 1  -21   13   26 o 0.8000000 2.100000 38.88013   162.0 
1 1 1  -21   13   27 o 0.8000000 2.600000 34.67958   108.8 
1 1 1  -21   13   28 o 1.900000 1.800000 32.98400   137.2 
1 1 1  -21   13   29 o 18.20000 2.400000 121.2820  -118.4 
1 1 1  -21   13   30 o 4.000000 2.200000 16.26697   156.2 
1 1 1  -21   14    1 o -0.1000000 2.000000 25.64380   -43.2 
1 1 1  -21   14    2 o 47.20000 4.100000 166.3300    23.0 
1 1 1  -21   14    3 o 17.80000 2.300000 116.6156   100.9 
1 1 1  -21   14    4 o 11.10000 2.100000 69.20807   -42.5 
1 1 1  -21   14    5 o 18.30000 2.700000 65.99474  -117.7 
1 1 1  -21   14    6 o 36.00000 3.000000 154.5814    28.0 
1 1 1  -21   14    7 o 18.00000 2.700000 109.9321   164.0 
1 1 1  -21   14    8 o 22.70000 2.500000 98.79540    42.4 
1 1 1  -21   14    9 o 4.300000 2.200000 68.82407   -83.2 
1 1 1  -21   14   10 o 8.300000 2.200000 37.82648   144.6 
1 1 1  -21   14   11 o 23.10000 2.400000 107.0503  -163.0 
1 1 1  -21   14   12 o 56.10000 3.200000 158.0931   -83.9 
1 1 1  -21   14   13 o 17.40000 1.900000 84.69833  -171.0 
1 1 1  -21   14   14 o 7.800000 2.300000 80.28680   110.5 
1 1 1  -21   14   15 o 64.20000 4.000000 122.5618    10.8 
1 1 1  -21   14   16 o 9.200000 2.100000 92.95892   -41.7 
1 1 1  -21   14   17 o 13.00000 2.100000 70.36535  -151.3 
1 1 1  -21   14   18 o 55.50000 4.000000 157.5876    -4.6 
1 1 1  -21   14   19 o 3.300000 1.800000 30.60817   -70.8 
1 1 1  -21   14   20 o 15.30000 2.000000 95.13958  -134.9 
1 1 1  -21   14   21 o 4.700000 1.700000 49.37613   -59.1 
1 1 1  -21   14   22 o 11.40000 1.900000 88.92992     4.7 
1 1 1  -21   14   23 o 6.000000 1.800000 62.66075  -154.9 
1 1 1  -21   14   24 o 38.40000 3.400000 141.9666    73.9 
1 1 1  -21   14   25 o 2.400000 2.100000 19.02180   -59.6 
1 1 1  -21   14   26 o -0.8000000 1.900000 16.74029   -15.6 
1 1 1  -21   14   27 o 4.600000 2.000000 43.29877   119.9 
1 1 1  -21   14   28 o 2.300000 2.700000 21.14249    -3.9 
1 1 1  -21   14   29 o 4.300000 2.200000 36.81527     7.4 
1 1 1  -21   14   30 o -1.300000 1.900000       ?       ? 
1 1 1  -21   15    1 o 13.30000 2.400000 41.64452   -70.2 
1 1 1  -21   15    2 o 56.10000 4.000000 136.1179    32.5 
1 1 1  -21   15    3 o 40.00000 3.900000 132.8460  -174.0 
1 1 1  -21   15    4 o 22.30000 2.800000 71.04198   -55.9 
1 1 1  -21   15    5 o -0.4000000 1.600000 40.00211   -38.8 
1 1 1  -21   15    6 o 11.10000 2.100000 104.6553   -13.6 
1 1 1  -21   15    7 o 16.90000 2.900000 89.83675  -106.2 
1 1 1  -21   15    8 o 112.6000 6.100000 182.3198  -168.8 
1 1 1  -21   15    9 o 8.000000 2.000000 53.87613    91.9 
1 1 1  -21   15   10 o 36.30000 2.900000 113.5819   167.2 
1 1 1  -21   15   11 o 42.50000 3.200000 211.6391  -168.6 
1 1 1  -21   15   12 o 9.800000 2.200000 33.33369   -39.7 
1 1 1  -21   15   13 o 26.70000 3.500000 82.70141    80.1 
1 1 1  -21   15   14 o 12.80000 2.200000 102.7991  -162.0 
1 1 1  -21   15   15 o 0.9000000 1.400000 45.65676    50.5 
1 1 1  -21   15   16 o 20.60000 2.300000 162.5191   -71.9 
1 1 1  -21   15   17 o 1.100000 1.700000 81.08038    -5.7 
1 1 1  -21   15   18 o 19.70000 2.300000 78.86027    52.5 
1 1 1  -21   15   19 o 12.70000 2.100000 116.3471   -49.1 
1 1 1  -21   15   20 o 9.900000 1.900000 64.25941   144.5 
1 1 1  -21   15   21 o 34.30000 2.600000 135.6420    49.5 
1 1 1  -21   15   22 o 12.20000 1.900000 72.97884   -72.3 
1 1 1  -21   15   23 o 0.2000000 2.100000 19.75305    81.0 
1 1 1  -21   15   24 o -0.7000000 1.900000 29.17097    78.6 
1 1 1  -21   15   25 o 2.100000 2.000000 33.45732   125.3 
1 1 1  -21   15   26 o 10.80000 2.600000 88.58201   -14.3 
1 1 1  -21   15   27 o 0.3000000 1.500000 10.83119    99.9 
1 1 1  -21   15   28 o 0.1000000 2.000000 19.99851   -55.9 
1 1 1  -21   15   29 o 11.90000 3.200000 78.43988  -132.0 
1 1 1  -21   16    1 o 14.30000 2.700000 59.67186   165.2 
1 1 1  -21   16    2 o 79.00000 4.700000 210.5813    38.5 
1 1 1  -21   16    3 o 18.10000 2.600000 97.29539   166.0 
1 1 1  -21   16    4 o 5.200000 2.400000 67.85201  -115.6 
1 1 1  -21   16    5 f 45.80000 3.700000 164.9231   -96.2 
1 1 1  -21   16    6 f 46.00000 3.400000 105.1022   133.0 
1 1 1  -21   16    7 o 52.30000 4.500000 144.3674    41.7 
1 1 1  -21   16    8 o 21.60000 3.100000 102.1482   -16.4 
1 1 1  -21   16    9 o 4.800000 1.900000 33.66053    25.1 
1 1 1  -21   16   10 f 20.60000 2.400000 82.39611  -138.8 
1 1 1  -21   16   11 f 8.100000 3.700000 45.57320   173.7 
1 1 1  -21   16   12 o 25.60000 2.600000 109.1334  -150.0 
1 1 1  -21   16   13 o 16.60000 2.100000 100.5457    14.8 
1 1 1  -21   16   14 o 10.80000 2.100000 94.67648  -122.5 
1 1 1  -21   16   15 f 10.00000 1.900000 73.19656    79.1 
1 1 1  -21   16   16 f 21.10000 2.300000 61.01307   -31.9 
1 1 1  -21   16   17 o 29.60000 2.600000 128.3752  -130.2 
1 1 1  -21   16   18 o 7.600000 1.700000 74.19422    87.0 
1 1 1  -21   16   19 o 3.500000 1.600000 25.23841  -137.9 
1 1 1  -21   16   20 o 1.900000 1.600000 2.920638  -155.5 
1 1 1  -21   16   21 o 1.400000 1.700000 28.69893   -88.9 
1 1 1  -21   16   22 o 1.000000 1.600000 13.41760    59.4 
1 1 1  -21   16   23 o 13.90000 2.400000 47.56606  -157.7 
1 1 1  -21   16   24 o 2.300000 2.000000 24.15871   127.6 
1 1 1  -21   16   25 o 4.500000 1.500000 48.51229   128.5 
1 1 1  -21   16   26 o 6.600000 1.800000 48.49919   -69.7 
1 1 1  -21   16   27 o 6.000000 1.700000 21.84743   165.4 
1 1 1  -21   16   28 o 1.700000 1.400000 15.47400  -159.0 
1 1 1  -21   16   29 o -1.500000 3.000000 28.70172     5.6 
1 1 1  -21   17    1 o 21.40000 2.800000 104.1523  -157.2 
1 1 1  -21   17    2 o 19.20000 2.400000 118.6872   136.3 
1 1 1  -21   17    3 o 8.300000 2.500000 9.289054  -105.5 
1 1 1  -21   17    4 o 20.90000 2.900000 136.8619  -128.3 
1 1 1  -21   17    5 o 9.400000 2.300000 106.8507  -114.8 
1 1 1  -21   17    6 o 6.800000 1.900000 106.6744   -45.0 
1 1 1  -21   17    7 o 12.00000 1.900000 96.99492   -87.7 
1 1 1  -21   17    8 o 12.60000 2.900000 80.65335    51.3 
1 1 1  -21   17    9 o 1.800000 2.200000 26.62677    96.1 
1 1 1  -21   17   10 o 23.40000 2.500000 107.0838  -135.7 
1 1 1  -21   17   11 o 77.50000 3.600000 178.9591   136.0 
1 1 1  -21   17   12 o 32.40000 2.500000 138.9433   -89.3 
1 1 1  -21   17   13 o 7.600000 1.800000 89.21340    92.1 
1 1 1  -21   17   14 o 4.200000 1.500000 23.72979    36.7 
1 1 1  -21   17   15 o 2.300000 1.800000 11.75178    77.0 
1 1 1  -21   17   16 o -0.3000000 1.600000 28.83365    51.3 
1 1 1  -21   17   17 o 1.700000 1.500000 47.30627  -171.1 
1 1 1  -21   17   18 o 4.900000 1.600000 87.16621   -74.4 
1 1 1  -21   17   19 o 11.00000 1.700000 82.73624   -69.5 
1 1 1  -21   17   20 o 25.90000 2.800000 114.5790   159.6 
1 1 1  -21   17   21 o 7.800000 2.000000 79.40200   -28.7 
1 1 1  -21   17   22 o 4.900000 1.700000 64.23154    91.3 
1 1 1  -21   17   23 o 3.400000 1.600000 7.949398   139.5 
1 1 1  -21   17   24 o 1.000000 1.600000 30.65521   154.4 
1 1 1  -21   17   25 o 1.500000 1.500000 17.68190  -171.9 
1 1 1  -21   17   26 o 15.10000 1.800000 77.89642    -4.9 
1 1 1  -21   17   27 f 2.300000 1.500000 13.99636    -3.1 
1 1 1  -21   17   28 o 1.000000 2.100000 39.04572  -151.8 
1 1 1  -21   18    1 o 20.40000 3.100000 101.9613   116.4 
1 1 1  -21   18    2 o 20.40000 3.100000 94.71539   133.6 
1 1 1  -21   18    3 o 26.40000 2.700000 119.1606   -52.8 
1 1 1  -21   18    4 o 65.00000 4.500000 171.7021  -144.6 
1 1 1  -21   18    5 o 7.900000 2.500000 108.4247   -24.3 
1 1 1  -21   18    6 o 31.30000 3.100000 87.06342   138.1 
1 1 1  -21   18    7 o 27.60000 3.500000 157.5697   -56.1 
1 1 1  -21   18    8 o 10.20000 3.100000 103.3968    53.1 
1 1 1  -21   18    9 o 0.4000000 1.500000 43.13146    90.0 
1 1 1  -21   18   10 o 4.600000 1.800000 101.4092   117.2 
1 1 1  -21   18   11 o 6.800000 1.800000 100.7637   126.2 
1 1 1  -21   18   12 o 21.40000 2.700000 86.46608    25.8 
1 1 1  -21   18   13 o 34.20000 3.000000 127.3610   160.5 
1 1 1  -21   18   14 o 1.100000 1.600000 55.30281   -18.9 
1 1 1  -21   18   15 o 57.00000 3.700000 184.8724    33.9 
1 1 1  -21   18   16 o 34.90000 2.600000 102.8914   -55.5 
1 1 1  -21   18   17 o 20.40000 2.200000 110.1764   160.7 
1 1 1  -21   18   18 o 32.40000 2.800000 76.27713   151.4 
1 1 1  -21   18   19 o 9.100000 1.900000 78.42013    56.1 
1 1 1  -21   18   20 o 4.500000 1.800000 24.80130    38.0 
1 1 1  -21   18   21 o 0.3000000 1.400000 25.61936    44.3 
1 1 1  -21   18   22 o 1.800000 1.500000 46.92265  -107.7 
1 1 1  -21   18   23 o 2.100000 1.500000 12.98109    57.0 
1 1 1  -21   18   24 o 0.6000000 1.500000 52.08984    75.4 
1 1 1  -21   18   25 o 2.100000 1.700000 38.92548   112.1 
1 1 1  -21   18   26 o 0.2000000 1.400000 16.03804    17.4 
1 1 1  -21   18   27 o 4.200000 1.600000 33.96870  -156.8 
1 1 1  -21   18   28 o 2.800000 2.300000       ?       ? 
1 1 1  -21   19    1 o 3.000000 2.400000 33.45197    92.2 
1 1 1  -21   19    2 o 19.60000 3.300000 86.54362   152.0 
1 1 1  -21   19    3 o 18.60000 3.100000 118.4454   150.3 
1 1 1  -21   19    4 o -2.500000 2.200000 8.234532   -14.4 
1 1 1  -21   19    5 o 15.50000 2.700000 98.83888   -47.4 
1 1 1  -21   19    6 o 14.20000 3.600000 53.64411    79.3 
1 1 1  -21   19    7 o 2.300000 2.800000 31.11377   146.2 
1 1 1  -21   19    8 o 41.70000 3.900000 123.3625     9.1 
1 1 1  -21   19    9 o 16.00000 2.300000 89.85497  -115.8 
1 1 1  -21   19   10 o 6.100000 1.900000 33.16246   116.6 
1 1 1  -21   19   11 o 4.300000 2.000000 27.89617  -121.8 
1 1 1  -21   19   12 o 0.8000000 1.600000 24.74014   105.0 
1 1 1  -21   19   13 o 23.20000 2.400000 93.89468    -6.7 
1 1 1  -21   19   14 o 30.50000 2.900000 117.9651   149.7 
1 1 1  -21   19   15 o 3.100000 1.600000 37.71499   105.3 
1 1 1  -21   19   16 o 32.50000 2.800000 166.3271   160.1 
1 1 1  -21   19   17 o 1.500000 1.700000 53.03533    82.5 
1 1 1  -21   19   18 o 35.40000 4.400000 166.3599   -27.1 
1 1 1  -21   19   19 o 13.50000 2.600000 99.09157   169.0 
1 1 1  -21   19   20 o 7.800000 2.700000 58.74834  -136.3 
1 1 1  -21   19   21 o -0.5000000 2.100000 16.01610   122.1 
1 1 1  -21   19   22 o 8.100000 2.300000 64.74263    98.9 
1 1 1  -21   19   23 o 2.600000 1.600000 39.61765  -141.7 
1 1 1  -21   19   24 f 0.4000000 1.500000 30.48831    79.0 
1 1 1  -21   19   25 o -0.4000000 1.500000 38.44927   -83.9 
1 1 1  -21   19   26 o 5.100000 1.500000 51.74991   108.8 
1 1 1  -21   19   27 o 1.800000 2.200000 35.34751   -36.9 
1 1 1  -21   20    1 o 26.90000 2.600000 114.2106    26.7 
1 1 1  -21   20    2 o 4.000000 2.400000 74.33376   -87.1 
1 1 1  -21   20    3 o 1.000000 2.200000 35.91693   -35.1 
1 1 1  -21   20    4 o 24.30000 3.500000 122.1691  -125.4 
1 1 1  -21   20    5 o 8.500000 2.400000 75.73565   -44.8 
1 1 1  -21   20    6 o 4.600000 1.900000 80.68163    43.6 
1 1 1  -21   20    7 o 22.30000 3.300000 103.3236  -161.3 
1 1 1  -21   20    8 o 9.500000 2.500000 55.81086   103.3 
1 1 1  -21   20    9 o 2.600000 2.100000 57.54190   -29.3 
1 1 1  -21   20   10 o 19.00000 2.400000 115.3435   109.5 
1 1 1  -21   20   11 o 17.90000 2.400000 130.1149   -79.9 
1 1 1  -21   20   12 o 9.700000 1.700000 79.98661    76.7 
1 1 1  -21   20   13 o 36.40000 3.000000 173.1226   155.8 
1 1 1  -21   20   14 o 47.40000 3.000000 146.9472     5.2 
1 1 1  -21   20   15 o 27.20000 2.300000 119.5437    79.8 
1 1 1  -21   20   16 o 22.40000 2.400000 107.3030  -130.4 
1 1 1  -21   20   17 o 13.60000 2.300000 71.89626   -28.9 
1 1 1  -21   20   18 o 10.40000 3.000000 60.61561   157.2 
1 1 1  -21   20   19 o 30.80000 2.500000 126.8638    63.3 
1 1 1  -21   20   20 o 4.500000 1.600000 70.26935    13.1 
1 1 1  -21   20   21 o 2.600000 1.400000 40.87590  -169.5 
1 1 1  -21   20   22 o 6.200000 1.500000 58.59491   -75.3 
1 1 1  -21   20   23 o 6.800000 2.200000 50.37086    75.7 
1 1 1  -21   20   24 o -0.5000000 2.500000 42.47572    18.6 
1 1 1  -21   20   25 o 3.300000 1.500000 39.23099    18.4 
1 1 1  -21   20   26 o 6.700000 1.500000 74.79211     6.8 
1 1 1  -21   21    1 o 22.60000 2.900000 93.15858   -78.6 
1 1 1  -21   21    2 o 100.1000 6.600000 214.2876   105.5 
1 1 1  -21   21    3 o 19.40000 3.000000 82.32717   -35.4 
1 1 1  -21   21    4 o 6.700000 2.400000 7.499010  -121.9 
1 1 1  -21   21    5 o 19.60000 3.000000 106.8055   143.6 
1 1 1  -21   21    6 o 5.000000 2.000000 61.14653   -48.2 
1 1 1  -21   21    7 o 5.000000 2.600000 45.60198   127.0 
1 1 1  -21   21    8 o 26.90000 3.000000 122.7585    39.5 
1 1 1  -21   21    9 o 6.000000 2.000000 43.53260   -83.7 
1 1 1  -21   21   10 o 15.20000 2.600000 88.48182    -3.8 
1 1 1  -21   21   11 o 2.400000 2.000000 56.08902   -23.5 
1 1 1  -21   21   12 o 5.900000 1.800000 75.70557  -122.9 
1 1 1  -21   21   13 o 2.200000 1.700000 68.59166    93.7 
1 1 1  -21   21   14 o 9.000000 2.000000 83.93577  -129.4 
1 1 1  -21   21   15 o 2.100000 1.800000 66.68101  -130.0 
1 1 1  -21   21   16 o 17.90000 2.800000 119.9518    35.6 
1 1 1  -21   21   17 o 0.3000000 1.500000 11.04004  -120.7 
1 1 1  -21   21   18 o 7.900000 2.100000 50.25644   -14.7 
1 1 1  -21   21   19 o 1.600000 1.600000 36.01256   -28.0 
1 1 1  -21   21   20 o 5.900000 1.900000 48.76926   133.0 
1 1 1  -21   21   21 o 4.200000 1.600000 33.40988  -169.6 
1 1 1  -21   21   22 o 2.300000 1.600000 21.53782   -29.6 
1 1 1  -21   21   23 o 5.600000 1.600000 49.76947  -145.1 
1 1 1  -21   21   24 o 18.90000 2.400000 98.89555   -59.5 
1 1 1  -21   21   25 o 9.100000 2.200000 67.30832    62.5 
1 1 1  -21   21   26 o 2.200000 1.900000       ?       ? 
1 1 1  -21   22    1 o 6.700000 3.300000 64.99828   -15.2 
1 1 1  -21   22    2 o 45.40000 4.200000 123.9514   -92.1 
1 1 1  -21   22    3 o 42.40000 3.800000 120.3121    97.6 
1 1 1  -21   22    4 o 16.50000 2.500000 108.0848  -102.2 
1 1 1  -21   22    5 o 19.20000 2.900000 84.63703   136.5 
1 1 1  -21   22    6 o 17.60000 2.400000 105.7495    23.3 
1 1 1  -21   22    7 o -1.500000 1.700000 19.54051    84.7 
1 1 1  -21   22    8 o 21.90000 2.600000 139.1256   152.8 
1 1 1  -21   22    9 o 15.30000 2.300000 121.3420    76.9 
1 1 1  -21   22   10 o 37.40000 3.000000 124.5911   -51.6 
1 1 1  -21   22   11 o 6.400000 2.000000 42.48885  -162.3 
1 1 1  -21   22   12 o 30.10000 2.800000 143.6112    80.9 
1 1 1  -21   22   13 o 14.10000 2.400000 101.6812  -113.5 
1 1 1  -21   22   14 o 7.500000 2.100000 64.17303   -76.2 
1 1 1  -21   22   15 o 5.200000 2.300000 35.80928   -78.4 
1 1 1  -21   22   16 o 1.200000 1.800000 44.07125    61.0 
1 1 1  -21   22   17 o 5.700000 2.000000 68.34464   109.4 
1 1 1  -21   22   18 o 30.90000 2.300000 119.3046   -22.4 
1 1 1  -21   22   19 o 10.20000 1.800000 76.70852    59.3 
1 1 1  -21   22   20 o 5.900000 1.600000 52.71730  -159.7 
1 1 1  -21   22   21 o 1.100000 1.400000 35.61423    68.4 
1 1 1  -21   22   22 o 12.40000 1.700000 83.68423  -171.2 
1 1 1  -21   22   23 o 8.000000 1.600000 75.36425   -14.4 
1 1 1  -21   22   24 o 6.200000 1.300000 63.35038    -6.2 
1 1 1  -21   22   25 o 3.700000 1.800000 26.15478  -102.4 
1 1 1  -21   23    1 o 10.50000 3.700000 72.41120  -145.8 
1 1 1  -21   23    2 f 19.80000 3.300000 104.1223    84.3 
1 1 1  -21   23    3 o 9.300000 3.100000 91.83255   162.8 
1 1 1  -21   23    4 o 8.800000 2.500000 63.37632   -47.3 
1 1 1  -21   23    5 o 20.70000 3.000000 67.90144    53.7 
1 1 1  -21   23    6 o 54.20000 4.100000 162.5335  -100.0 
1 1 1  -21   23    7 o 2.700000 2.300000 30.26323   157.7 
1 1 1  -21   23    8 o 41.00000 3.000000 156.3083    27.6 
1 1 1  -21   23    9 o 11.70000 2.300000 91.56634  -110.5 
1 1 1  -21   23   10 o 3.800000 2.900000 64.93390   -26.3 
1 1 1  -21   23   11 o 11.70000 2.800000 80.30104   115.5 
1 1 1  -21   23   12 o 24.00000 2.400000 128.0242  -102.2 
1 1 1  -21   23   13 o 29.30000 3.400000 143.1330   119.4 
1 1 1  -21   23   14 o 34.00000 3.000000 137.9343   -56.4 
1 1 1  -21   23   15 o 6.500000 2.000000 54.58076    99.4 
1 1 1  -21   23   16 o 4.200000 1.600000 50.32450  -165.5 
1 1 1  -21   23   17 o 7.200000 1.400000 53.70949   -52.5 
1 1 1  -21   23   18 o 4.600000 1.700000 60.52639   173.3 
1 1 1  -21   23   19 f 7.800000 1.700000 65.10886   -47.5 
1 1 1  -21   23   20 o 1.200000 1.400000 15.86004    99.5 
1 1 1  -21   23   21 f 0.6000000 1.300000 12.21233  -130.7 
1 1 1  -21   23   22 o 2.700000 1.200000 43.89709   -20.8 
1 1 1  -21   23   23 o 1.900000 1.200000 19.06165   -50.2 
1 1 1  -21   23   24 o 10.50000 1.500000 71.64503  -117.5 
1 1 1  -21   24    1 o -0.6000000 3.100000 17.61048    88.0 
1 1 1  -21   24    2 o 5.600000 3.300000 60.22140   -90.3 
1 1 1  -21   24    3 o 12.00000 3.000000 86.11196   120.7 
1 1 1  -21   24    4 o 11.50000 3.000000 70.55231   164.4 
1 1 1  -21   24    5 o 20.00000 3.500000 105.6878   -43.4 
1 1 1  -21   24    6 o 20.70000 3.000000 139.6930    95.2 
1 1 1  -21   24    7 o 16.20000 2.900000 87.89333    32.4 
1 1 1  -21   24    8 o 17.50000 3.000000 79.44592   -66.3 
1 1 1  -21   24    9 f 28.20000 3.300000 127.7116    65.9 
1 1 1  -21   24   10 f 4.000000 2.400000 48.38649    63.5 
1 1 1  -21   24   11 f 10.90000 3.100000 103.7646   -98.9 
1 1 1  -21   24   12 f -0.9000000 2.100000 34.60199  -178.5 
1 1 1  -21   24   13 o 5.600000 2.200000 62.24022   -41.9 
1 1 1  -21   24   14 o 1.600000 2.900000 37.01092     3.5 
1 1 1  -21   24   15 o 0.5000000 1.700000 19.51250  -160.9 
1 1 1  -21   24   16 o 0.3000000 1.300000 33.63321    -5.0 
1 1 1  -21   24   17 o 4.300000 1.700000 43.86967   -40.5 
1 1 1  -21   24   18 o -0.9000000 1.400000 38.99860   111.3 
1 1 1  -21   24   19 o 3.800000 1.300000 37.08367   -68.2 
1 1 1  -21   24   20 o 6.800000 1.500000 42.18878  -121.2 
1 1 1  -21   24   21 o 3.300000 1.200000 40.70256   117.6 
1 1 1  -21   24   22 o 4.700000 1.200000 39.35938  -158.1 
1 1 1  -21   24   23 o 6.800000 1.300000 82.32501    33.6 
1 1 1  -21   25    1 o 4.200000 3.400000 27.18332    94.4 
1 1 1  -21   25    2 o 3.600000 3.200000 19.23017    39.6 
1 1 1  -21   25    3 o 24.20000 3.800000 109.5031   111.5 
1 1 1  -21   25    4 o 4.200000 2.700000 34.73326    20.3 
1 1 1  -21   25    5 o 6.100000 2.800000 63.32769  -142.6 
1 1 1  -21   25    6 o 18.50000 3.400000 123.8449   -31.2 
1 1 1  -21   25    7 o 25.20000 3.200000 110.9432  -149.0 
1 1 1  -21   25    8 o 11.50000 3.400000 102.8793   101.1 
1 1 1  -21   25    9 o 4.500000 2.800000 77.64252   -31.9 
1 1 1  -21   25   10 o 5.400000 2.500000 39.26257  -146.9 
1 1 1  -21   25   11 o 6.000000 2.100000 62.19645  -157.5 
1 1 1  -21   25   12 o 0.4000000 1.900000 56.12691    46.0 
1 1 1  -21   25   13 o 8.300000 1.900000 28.27777    -3.8 
1 1 1  -21   25   14 o 9.900000 2.800000 80.44474  -154.4 
1 1 1  -21   25   15 o 11.70000 2.400000 70.80456   136.2 
1 1 1  -21   25   16 o 1.500000 1.600000 28.48871   176.3 
1 1 1  -21   25   17 o 3.700000 1.300000 34.61553  -101.0 
1 1 1  -21   25   18 o 4.600000 1.500000 64.49713   139.5 
1 1 1  -21   25   19 o 8.800000 1.600000 79.07696   -59.3 
1 1 1  -21   25   20 o 2.900000 1.100000 27.93510    53.2 
1 1 1  -21   25   21 o 1.000000 1.000000 24.95352   128.3 
1 1 1  -21   25   22 o -0.1000000 1.100000 23.70701  -139.7 
1 1 1  -21   26    1 o 1.000000 3.300000 53.76117   -79.9 
1 1 1  -21   26    2 o 27.10000 3.200000 89.22918   -62.6 
1 1 1  -21   26    3 o 8.100000 2.400000 84.72665   160.4 
1 1 1  -21   26    4 o 21.30000 3.300000 106.3063   100.8 
1 1 1  -21   26    5 o 0.3000000 2.500000 19.42822   -98.8 
1 1 1  -21   26    6 o 3.900000 2.900000 49.06042    13.7 
1 1 1  -21   26    7 o 30.10000 3.800000 111.8390   113.8 
1 1 1  -21   26    8 f 9.100000 2.500000 70.93001   -46.6 
1 1 1  -21   26    9 f 3.900000 2.000000 55.42760   -20.4 
1 1 1  -21   26   10 o 20.50000 2.600000 109.2566   169.3 
1 1 1  -21   26   11 o 35.20000 2.800000 127.8887     8.1 
1 1 1  -21   26   12 f 8.400000 2.000000 81.63184   121.6 
1 1 1  -21   26   13 f 9.400000 2.600000 37.50424  -157.1 
1 1 1  -21   26   14 o 20.20000 2.700000 96.55540    40.6 
1 1 1  -21   26   15 o 29.30000 2.300000 116.3244   -96.8 
1 1 1  -21   26   16 o 6.400000 1.500000 56.79688    89.9 
1 1 1  -21   26   17 o 1.000000 1.300000 33.76693    55.9 
1 1 1  -21   26   18 o 3.600000 1.400000 69.59953   -97.2 
1 1 1  -21   26   19 o 9.700000 1.400000 59.37278    42.2 
1 1 1  -21   26   20 o 2.500000 1.200000 50.56967   -71.3 
1 1 1  -21   26   21 o 0.7000000 1.600000       ?       ? 
1 1 1  -21   27    1 o 4.500000 2.700000 72.29459   -18.0 
1 1 1  -21   27    2 o 12.90000 2.600000 90.53740   125.7 
1 1 1  -21   27    3 o 6.300000 2.800000 48.59399    62.8 
1 1 1  -21   27    4 o 13.50000 2.700000 75.26134   -17.3 
1 1 1  -21   27    5 o 3.600000 2.400000 53.72881    47.2 
1 1 1  -21   27    6 o 2.800000 2.500000 43.24529   -85.5 
1 1 1  -21   27    7 o -0.3000000 2.200000 44.47466   133.4 
1 1 1  -21   27    8 o 5.000000 2.000000 24.85641   170.4 
1 1 1  -21   27    9 o 5.300000 2.400000 66.00186   -53.8 
1 1 1  -21   27   10 o 0.8000000 1.900000 59.96172   105.9 
1 1 1  -21   27   11 o 4.100000 2.000000 66.86696  -119.1 
1 1 1  -21   27   12 o 25.90000 2.500000 96.02806   103.1 
1 1 1  -21   27   13 o 2.100000 2.400000 9.660276  -137.3 
1 1 1  -21   27   14 o 3.700000 1.900000 24.08672  -154.1 
1 1 1  -21   27   15 o 2.600000 1.600000 39.61161   102.6 
1 1 1  -21   27   16 o 8.100000 1.400000 64.12019  -175.5 
1 1 1  -21   27   17 o 0.6000000 1.300000 3.555142  -155.3 
1 1 1  -21   27   18 o 2.900000 1.300000 59.38366   -99.3 
1 1 1  -21   27   19 o 16.40000 1.700000 107.0222    79.0 
1 1 1  -21   28    2 o 15.70000 3.500000       ?       ? 
1 1 1  -21   28    3 o 16.30000 2.800000 102.1715   109.9 
1 1 1  -21   28    4 o 5.000000 2.400000 32.25121   -88.5 
1 1 1  -21   28    5 o 2.000000 2.300000 20.07891     2.7 
1 1 1  -21   28    6 o 13.90000 2.600000 87.34973   100.1 
1 1 1  -21   28    7 o -0.6000000 2.200000 24.60512  -109.3 
1 1 1  -21   28    8 o 2.800000 2.000000 37.61124   -99.0 
1 1 1  -21   28    9 o 2.300000 2.200000 20.62967    -7.3 
1 1 1  -21   28   10 o 6.800000 2.200000 37.00970   131.6 
1 1 1  -21   28   11 o 16.30000 2.200000 75.09604    40.4 
1 1 1  -21   28   12 o 8.600000 2.100000 54.93348    32.0 
1 1 1  -21   28   13 o 1.500000 2.400000 45.49694   -94.2 
1 1 1  -21   28   14 o 0.8000000 1.900000 22.19318    85.9 
1 1 1  -21   28   15 o 0.3000000 1.600000 7.269336     9.8 
1 1 1  -21   28   16 o 0.6000000 1.300000 20.88090  -119.1 
1 1 1  -21   28   17 o 1.300000 1.400000 52.13535   -93.6 
1 1 1  -21   29    5 o 6.700000 2.600000 55.88674   136.5 
1 1 1  -21   29    6 o -2.300000 2.200000 24.55399   -43.4 
1 1 1  -21   29    7 o 3.100000 1.800000 31.77936   150.0 
1 1 1  -21   29    8 o 7.500000 2.300000 66.43732   -51.8 
1 1 1  -21   29    9 f 6.600000 2.500000 56.57495  -140.3 
1 1 1  -21   29   10 o 12.20000 2.300000 67.67338    27.6 
1 1 1  -21   29   11 o 3.300000 1.700000 37.71184   172.8 
1 1 1  -21   29   12 f 0.3000000 2.100000 43.11855    67.6 
1 1 1  -21   29   13 o 2.700000 1.600000 58.32217    62.9 
1 1 1  -21   29   14 o 7.500000 1.900000 63.45481   163.2 
1 1 1  -21   29   15 o 0.3000000 1.400000       ?       ? 
1 1 1  -20    0    1 o 69.00000 5.700000 135.7817     0.3 
1 1 1  -20    0    2 o 0.5000000 2.900000 76.74681  -179.0 
1 1 1  -20    0    3 o 2.700000 2.600000 31.25858     0.6 
1 1 1  -20    0    4 o 177.6000 10.80000 250.4740   179.7 
1 1 1  -20    0    5 o 57.50000 4.800000 225.2744     0.0 
1 1 1  -20    0    6 o 66.80000 4.800000 262.7481    -0.1 
1 1 1  -20    0    8 o 142.1000 10.90000 333.2032     0.1 
1 1 1  -20    0    9 o 4.800000 3.200000 83.77473    -0.3 
1 1 1  -20    0   10 o 46.10000 5.100000 87.53386  -179.6 
1 1 1  -20    0   11 o 6.700000 3.200000 66.81665   179.3 
1 1 1  -20    0   12 o 55.70000 4.900000 191.9258  -180.0 
1 1 1  -20    0   13 o 2.400000 2.700000 73.47742     0.9 
1 1 1  -20    0   14 o 11.80000 3.000000 94.35778   179.8 
1 1 1  -20    0   15 o 15.90000 3.300000 53.92969  -179.1 
1 1 1  -20    0   16 o 0.8000000 2.300000 15.44827   177.6 
1 1 1  -20    0   17 o 5.800000 2.800000 132.8873     0.2 
1 1 1  -20    0   18 o 1.400000 2.500000 2.032136    17.6 
1 1 1  -20    0   19 o 39.80000 3.800000 109.8358    -0.4 
1 1 1  -20    0   20 o 15.20000 2.500000 0.7340882  -110.3 
1 1 1  -20    0   21 o 22.60000 3.200000 86.88763     0.1 
1 1 1  -20    0   22 o 41.20000 4.900000 126.7704     0.1 
1 1 1  -20    0   23 o 5.300000 3.000000 7.901471     3.6 
1 1 1  -20    0   24 o 0.8000000 2.500000 36.68391     0.4 
1 1 1  -20    0   25 o 19.20000 3.100000 116.5762  -179.9 
1 1 1  -20    0   26 o 11.30000 4.000000 97.65438  -179.9 
1 1 1  -20    0   27 o 30.80000 6.300000 96.98973    -0.0 
1 1 1  -20    0   28 o -1.500000 1.800000 5.699406   177.8 
1 1 1  -20    0   29 o 8.000000 3.100000 53.94355  -179.7 
1 1 1  -20    0   30 o 5.500000 2.900000 37.36757    -0.6 
1 1 1  -20    0   31 o 1.400000 2.600000 19.85673     1.4 
1 1 1  -20    0   32 o 2.900000 3.500000 16.08078     1.5 
1 1 1  -20    0   33 o 1.300000 2.800000       ?       ? 
1 1 1  -20    1    1 o 36.00000 3.000000 118.0813   162.5 
1 1 1  -20    1    2 o 36.70000 2.800000 127.0734  -120.3 
1 1 1  -20    1    3 o 4.600000 2.000000 74.52891   -28.7 
1 1 1  -20    1    4 o 29.90000 3.000000 123.3402   104.7 
1 1 1  -20    1    5 o 2.500000 2.200000 53.61277   -21.8 
1 1 1  -20    1    6 o 9.900000 2.200000 66.48579    50.2 
1 1 1  -20    1    7 o 105.2000 5.700000 208.3094    13.0 
1 1 1  -20    1    8 o 20.90000 2.900000 130.1509    71.1 
1 1 1  -20    1    9 o 341.1000 13.30000 411.4029   137.2 
1 1 1  -20    1   10 o 524.8000 17.20000 493.6380   -64.9 
1 1 1  -20    1   11 o 13.00000 2.400000 113.8687   174.5 
1 1 1  -20    1   12 o 154.6000 6.900000 309.2785   109.3 
1 1 1  -20    1   13 o 23.60000 2.900000 123.6197    72.3 
1 1 1  -20    1   14 o 97.00000 6.300000 212.8534   -25.0 
1 1 1  -20    1   15 o 64.30000 3.700000 187.1096   179.2 
1 1 1  -20    1   16 o 3.300000 1.600000 70.03843     3.7 
1 1 1  -20    1   17 o 80.40000 4.900000 160.2040   156.2 
1 1 1  -20    1   18 o 12.00000 2.200000 102.8278   -73.5 
1 1 1  -20    1   19 o 27.30000 2.600000 164.6030   -77.0 
1 1 1  -20    1   20 o 101.7000 5.400000 236.1057     8.8 
1 1 1  -20    1   21 o 46.00000 3.200000 206.8957   175.2 
1 1 1  -20    1   22 o 49.30000 3.000000 128.0185   -30.7 
1 1 1  -20    1   23 f 8.100000 1.700000 87.77789   -46.7 
1 1 1  -20    1   24 o 30.60000 2.200000 116.2027   133.6 
1 1 1  -20    1   25 o 14.90000 2.300000 51.57862    25.5 
1 1 1  -20    1   26 o 4.000000 2.400000 31.31848  -123.3 
1 1 1  -20    1   27 o 1.000000 1.800000 66.55424    48.7 
1 1 1  -20    1   28 o 15.80000 2.400000 95.01084   123.4 
1 1 1  -20    1   29 o 4.500000 1.900000 58.89175   117.0 
1 1 1  -20    1   30 o 5.900000 1.900000 53.92899   -72.1 
1 1 1  -20    1   31 o 2.800000 1.800000 59.29755   -30.0 
1 1 1  -20    1   32 o 1.700000 2.400000 39.13111  -160.0 
1 1 1  -20    1   33 f 4.000000 8.900000       ?       ? 
1 1 1  -20    2    1 o 4.900000 1.700000 89.51582    16.0 
1 1 1  -20    2    2 o 165.4000 6.000000 257.8100   -41.1 
1 1 1  -20    2    3 o 24.30000 3.100000 163.9752    14.6 
1 1 1  -20    2    4 o 80.30000 5.500000 161.3010   165.0 
1 1 1  -20    2    5 o 41.20000 3.100000 147.0993   166.5 
1 1 1  -20    2    6 o 60.50000 3.600000 208.7760    78.9 
1 1 1  -20    2    7 o 39.80000 3.700000 121.9413   -66.1 
1 1 1  -20    2    8 o 209.4000 7.900000 292.2182    36.1 
1 1 1  -20    2    9 o 24.70000 2.900000 103.6847  -156.3 
1 1 1  -20    2   10 o 67.50000 7.400000 158.0484  -125.6 
1 1 1  -20    2   11 o 114.2000 6.800000 219.8346   -33.2 
1 1 1  -20    2   12 o 51.20000 4.200000 127.4766    92.8 
1 1 1  -20    2   13 o 191.8000 9.200000 341.8705  -138.4 
1 1 1  -20    2   14 o 18.70000 3.000000 133.9217   -72.4 
1 1 1  -20    2   15 o 20.00000 2.500000 132.3450   179.9 
1 1 1  -20    2   16 o 138.5000 7.700000 243.4120   109.6 
1 1 1  -20    2   17 o -0.1000000 1.700000 29.49956   -19.9 
1 1 1  -20    2   18 o 4.600000 2.000000 27.67205  -118.0 
1 1 1  -20    2   19 o 10.20000 1.700000 79.17722   -29.7 
1 1 1  -20    2   20 o 4.600000 2.100000 46.30677    76.4 
1 1 1  -20    2   21 o 17.10000 2.300000 83.10268   -74.6 
1 1 1  -20    2   22 o 1.400000 1.600000 68.78608  -136.4 
1 1 1  -20    2   23 o 4.100000 1.700000 62.14407   107.4 
1 1 1  -20    2   24 o 8.100000 2.400000 49.87355     6.7 
1 1 1  -20    2   25 f 9.000000 2.200000 87.28923    70.4 
1 1 1  -20    2   26 o 43.50000 2.900000 142.3093   179.6 
1 1 1  -20    2   27 o 13.40000 2.300000 56.74865    -0.2 
1 1 1  -20    2   28 o 0.8000000 2.300000 21.92500  -173.8 
1 1 1  -20    2   29 o 8.300000 1.900000 79.57875  -136.2 
1 1 1  -20    2   30 o 16.20000 1.900000 92.74577     0.3 
1 1 1  -20    2   31 o 6.700000 2.300000 49.51152   154.8 
1 1 1  -20    2   32 o 3.300000 4.100000 40.14979  -161.9 
1 1 1  -20    2   33 o 2.500000 3.000000       ?       ? 
1 1 1  -20    3    1 f 25.70000 3.000000 92.61517    56.8 
1 1 1  -20    3    2 o 14.30000 3.400000 182.4455    38.3 
1 1 1  -20    3    3 o 12.30000 2.100000 103.8069    99.5 
1 1 1  -20    3    4 o 11.30000 2.200000 158.7791    82.8 
1 1 1  -20    3    5 o 249.0000 8.700000 455.1183   107.7 
1 1 1  -20    3    6 o 57.50000 3.800000 162.4264    -9.4 
1 1 1  -20    3    7 o 218.5000 9.700000 352.7883     4.1 
1 1 1  -20    3    8 o 24.90000 2.800000 145.5014   -55.5 
1 1 1  -20    3    9 o 200.1000 8.400000 291.4349  -106.5 
1 1 1  -20    3   10 o 85.50000 5.200000 176.5578    20.9 
1 1 1  -20    3   11 o 2.300000 1.800000 65.22760  -167.8 
1 1 1  -20    3   12 o 243.4000 11.30000 329.6956   121.0 
1 1 1  -20    3   13 o 39.70000 2.900000 144.6880     7.8 
1 1 1  -20    3   14 o 18.10000 2.200000 105.2383   -31.9 
1 1 1  -20    3   15 o 56.10000 3.400000 172.6993   144.0 
1 1 1  -20    3   16 o 5.300000 2.000000 72.43066    92.6 
1 1 1  -20    3   17 o 27.90000 2.600000 186.0870  -168.9 
1 1 1  -20    3   18 o 21.30000 2.900000 72.87702   139.2 
1 1 1  -20    3   19 f 64.90000 3.400000 210.1656   -25.5 
1 1 1  -20    3   20 o 10.40000 2.000000 120.7492   -37.8 
1 1 1  -20    3   21 o 47.80000 3.400000 155.9772    74.2 
1 1 1  -20    3   22 o 16.70000 2.300000 50.93027    52.4 
1 1 1  -20    3   23 o 49.20000 3.800000 110.4188   -45.5 
1 1 1  -20    3   24 o 62.60000 3.700000 181.5934   131.0 
1 1 1  -20    3   25 o 3.300000 1.800000 93.00201    -5.1 
1 1 1  -20    3   26 o 16.70000 2.100000 114.3343   177.5 
1 1 1  -20    3   27 o 2.500000 1.800000 20.64932   -57.0 
1 1 1  -20    3   28 o 2.200000 1.800000 33.42796   -91.6 
1 1 1  -20    3   29 o 9.200000 2.300000 76.04916    39.5 
1 1 1  -20    3   30 o 2.600000 1.900000 32.66721   -66.7 
1 1 1  -20    3   31 o 5.000000 2.000000 58.51899   179.6 
1 1 1  -20    3   32 o 4.100000 2.500000 54.86864  -179.7 
1 1 1  -20    4    1 o 28.90000 2.900000 114.1205  -126.6 
1 1 1  -20    4    2 o 179.1000 7.900000 347.4352   -16.5 
1 1 1  -20    4    3 o 276.0000 10.40000 382.3763   145.6 
1 1 1  -20    4    4 o 75.20000 4.000000 176.4141    -4.1 
1 1 1  -20    4    5 o 48.90000 3.100000 204.8047  -109.5 
1 1 1  -20    4    6 o 12.50000 2.400000 55.45100   -39.4 
1 1 1  -20    4    7 o 205.4000 8.100000 357.6520    41.4 
1 1 1  -20    4    8 o 57.60000 3.800000 128.1459  -165.1 
1 1 1  -20    4    9 o 89.30000 5.600000 246.6317  -138.7 
1 1 1  -20    4   10 f 0.5000000 2.300000 41.65653    -1.0 
1 1 1  -20    4   11 o 8.100000 2.100000 108.7219   107.5 
1 1 1  -20    4   12 o 52.60000 4.300000 52.88704    17.1 
1 1 1  -20    4   13 o 94.70000 6.900000 196.3079  -123.4 
1 1 1  -20    4   14 o 90.30000 6.100000 235.1445  -151.4 
1 1 1  -20    4   15 o 51.10000 3.500000 134.1821    31.9 
1 1 1  -20    4   16 o 18.10000 3.200000 64.80332   -81.8 
1 1 1  -20    4   17 o 13.60000 2.400000 112.7782   147.5 
1 1 1  -20    4   18 o 6.400000 2.500000 62.45992    91.9 
1 1 1  -20    4   19 o 6.300000 2.000000 44.52705    -2.0 
1 1 1  -20    4   20 o 9.000000 2.000000 99.32163  -119.5 
1 1 1  -20    4   21 f 16.10000 2.300000 86.39773   -76.6 
1 1 1  -20    4   22 o 41.10000 3.500000 123.2442  -123.9 
1 1 1  -20    4   23 o 41.90000 3.100000 144.6513    72.5 
1 1 1  -20    4   24 o 13.10000 2.100000 68.35551    64.2 
1 1 1  -20    4   25 o 3.100000 1.800000 9.379218   -65.1 
1 1 1  -20    4   26 o 16.60000 2.100000 80.25648    75.1 
1 1 1  -20    4   27 o 1.700000 1.700000 44.88419   164.8 
1 1 1  -20    4   28 o 11.80000 2.100000 79.21249  -135.2 
1 1 1  -20    4   29 o 7.500000 3.300000 26.44168   163.0 
1 1 1  -20    4   30 o 4.400000 2.000000 43.74758    79.6 
1 1 1  -20    4   31 o 0.8000000 1.900000 14.25368   132.6 
1 1 1  -20    4   32 o 3.500000 3.000000 45.33568  -148.5 
1 1 1  -20    5    1 o 144.3000 7.300000 302.1329   112.6 
1 1 1  -20    5    2 o 0.8000000 1.900000 98.05379   103.6 
1 1 1  -20    5    3 o 34.20000 3.200000 107.3651   -44.5 
1 1 1  -20    5    4 o 74.10000 3.700000 215.7933    28.7 
1 1 1  -20    5    5 o 150.3000 6.500000 278.5066    33.5 
1 1 1  -20    5    6 o 10.80000 2.200000 88.63658  -109.7 
1 1 1  -20    5    7 o 40.90000 3.400000 150.1680   -58.0 
1 1 1  -20    5    8 o 235.8000 10.90000 377.4967    45.6 
1 1 1  -20    5    9 o 90.40000 5.200000 294.2365   -43.9 
1 1 1  -20    5   10 o 8.100000 2.100000 105.0455  -136.1 
1 1 1  -20    5   11 o 29.00000 3.100000 111.2291  -110.4 
1 1 1  -20    5   12 o 47.90000 4.300000 153.1711    90.3 
1 1 1  -20    5   13 o 27.50000 3.000000 127.9113   164.6 
1 1 1  -20    5   14 o 57.10000 3.500000 164.8849    78.1 
1 1 1  -20    5   15 o 43.30000 3.700000 157.2604  -177.4 
1 1 1  -20    5   16 o 32.70000 2.500000 160.8662  -178.5 
1 1 1  -20    5   17 o 69.90000 4.400000 270.1141   115.8 
1 1 1  -20    5   18 o -0.3000000 2.300000 53.08743  -170.6 
1 1 1  -20    5   19 o 17.50000 2.100000 65.56089   -53.1 
1 1 1  -20    5   20 o 11.20000 2.200000 83.75134    43.8 
1 1 1  -20    5   21 o 6.600000 1.800000 81.56052   176.5 
1 1 1  -20    5   22 o 11.20000 2.100000 106.9378    10.1 
1 1 1  -20    5   23 o 7.900000 1.900000 64.55270   -30.4 
1 1 1  -20    5   24 o 19.10000 2.200000 87.39182    64.8 
1 1 1  -20    5   25 o 36.80000 3.000000 135.2376   116.4 
1 1 1  -20    5   26 o 28.20000 2.700000 91.12348   170.2 
1 1 1  -20    5   27 f 20.70000 2.200000 111.1182   -49.5 
1 1 1  -20    5   28 o 2.100000 2.500000 6.637768   -15.2 
1 1 1  -20    5   29 o 2.800000 1.800000 31.47204   144.2 
1 1 1  -20    5   30 f 4.200000 2.200000 78.03313    54.9 
1 1 1  -20    5   31 f 30.20000 4.200000 136.6354  -171.4 
1 1 1  -20    5   32 o 4.900000 2.100000 34.27331  -176.5 
1 1 1  -20    6    1 o 226.8000 11.50000 326.8502    40.9 
1 1 1  -20    6    2 o 191.4000 8.400000 316.6899   -62.0 
1 1 1  -20    6    3 o 54.60000 3.400000 141.1117  -173.2 
1 1 1  -20    6    4 o 128.6000 5.300000 256.3975  -147.0 
1 1 1  -20    6    5 o 18.20000 2.200000 85.92490   -79.6 
1 1 1  -20    6    6 o 58.00000 4.000000 269.9742   -31.7 
1 1 1  -20    6    7 o 87.40000 5.600000 185.5806    25.0 
1 1 1  -20    6    8 o 116.5000 5.500000 255.6465    62.4 
1 1 1  -20    6    9 o 186.8000 11.40000 344.2229  -125.6 
1 1 1  -20    6   10 f 21.60000 2.500000 27.35179    44.1 
1 1 1  -20    6   11 o 167.7000 7.900000 257.8289    35.8 
1 1 1  -20    6   12 o 186.3000 7.800000 318.5774   100.4 
1 1 1  -20    6   13 o 148.2000 6.100000 222.3570  -119.9 
1 1 1  -20    6   14 o 10.00000 2.200000 94.90763  -139.1 
1 1 1  -20    6   15 o 9.300000 1.700000 110.2985    83.7 
1 1 1  -20    6   16 o 5.100000 2.200000 41.85539    -8.3 
1 1 1  -20    6   17 o 77.00000 4.400000 244.0639  -119.3 
1 1 1  -20    6   18 o 38.00000 2.400000 121.8880    26.4 
1 1 1  -20    6   19 o 21.00000 2.800000 103.1861    25.6 
1 1 1  -20    6   20 o 9.100000 2.200000 60.60182  -132.6 
1 1 1  -20    6   21 o 47.90000 4.500000 93.90037   -98.5 
1 1 1  -20    6   22 o 51.30000 5.100000 170.3046  -129.5 
1 1 1  -20    6   23 o 45.60000 3.300000 145.1220    -3.9 
1 1 1  -20    6   24 o 50.80000 3.500000 143.8218    89.9 
1 1 1  -20    6   25 f 6.200000 1.700000 72.95940   -87.6 
1 1 1  -20    6   26 o 28.20000 2.700000 118.1110    60.9 
1 1 1  -20    6   27 o 16.90000 2.000000 97.85410  -161.6 
1 1 1  -20    6   28 o 9.400000 2.200000 87.91035    80.3 
1 1 1  -20    6   29 o 1.700000 1.600000 46.98946   -54.4 
1 1 1  -20    6   30 o 2.500000 1.900000 26.49638   174.7 
1 1 1  -20    6   31 o 0.1000000 2.700000 20.54682    10.8 
1 1 1  -20    6   32 o 11.90000 2.600000 75.63857  -171.8 
1 1 1  -20    7    1 o 92.60000 5.800000 206.1368  -173.4 
1 1 1  -20    7    2 o 21.60000 3.100000 107.5669    24.0 
1 1 1  -20    7    3 o 9.500000 2.300000 43.14344  -109.0 
1 1 1  -20    7    4 o 6.900000 2.200000 98.55750   -18.7 
1 1 1  -20    7    5 o 169.7000 6.800000 348.7296   -73.9 
1 1 1  -20    7    6 o 34.80000 3.100000 142.1395   -29.2 
1 1 1  -20    7    7 o 205.5000 10.80000 382.6307    94.5 
1 1 1  -20    7    8 f 23.10000 2.900000 125.8069   -22.9 
1 1 1  -20    7    9 o 9.900000 2.700000 97.11288   -79.0 
1 1 1  -20    7   10 f 34.30000 2.600000 187.1422  -136.5 
1 1 1  -20    7   11 o 109.8000 5.800000 192.4702    -3.2 
1 1 1  -20    7   12 f 37.10000 2.700000 118.6033   -81.8 
1 1 1  -20    7   13 o 10.30000 1.800000 53.90204    82.5 
1 1 1  -20    7   14 o 49.20000 3.400000 159.4559   121.9 
1 1 1  -20    7   15 o 24.70000 3.000000 115.5980    38.4 
1 1 1  -20    7   16 o 16.00000 2.100000 124.5314    49.7 
1 1 1  -20    7   17 o 5.900000 1.800000 79.94547   122.1 
1 1 1  -20    7   18 o 40.60000 4.600000 150.9152  -105.2 
1 1 1  -20    7   19 o 35.20000 3.400000 98.70242    97.5 
1 1 1  -20    7   20 o 7.600000 2.200000 99.51164   -11.5 
1 1 1  -20    7   21 o 35.50000 4.500000 127.9677  -110.6 
1 1 1  -20    7   22 o 9.400000 2.300000 46.99141    19.8 
1 1 1  -20    7   23 o 23.80000 2.900000 95.40012    21.2 
1 1 1  -20    7   24 f 3.300000 1.700000 47.83101    97.2 
1 1 1  -20    7   25 o 47.70000 3.900000 163.6796   114.2 
1 1 1  -20    7   26 o 5.000000 1.600000 70.81235  -114.5 
1 1 1  -20    7   27 o 3.900000 1.700000 37.88895    28.4 
1 1 1  -20    7   28 o 19.40000 2.400000 87.21665   168.2 
1 1 1  -20    7   29 o 0.8000000 1.900000 38.03918    41.0 
1 1 1  -20    7   30 o 5.900000 2.000000 73.38281   133.9 
1 1 1  -20    7   31 o 17.40000 3.200000 66.71236   179.8 
1 1 1  -20    7   32 o 3.200000 2.500000 35.05975   -25.7 
1 1 1  -20    8    1 o 104.5000 6.500000 279.4564   150.4 
1 1 1  -20    8    2 o 291.0000 10.70000 356.7509    -5.6 
1 1 1  -20    8    3 o 47.40000 3.600000 185.9427    94.3 
1 1 1  -20    8    4 o 18.60000 2.300000 75.48795   177.8 
1 1 1  -20    8    5 o 45.30000 3.800000 169.8480   -20.1 
1 1 1  -20    8    6 o 23.00000 2.600000 91.19525  -122.9 
1 1 1  -20    8    7 o 27.00000 3.200000 95.85712   -62.5 
1 1 1  -20    8    8 f 34.20000 3.800000 121.9152   100.7 
1 1 1  -20    8    9 o 53.10000 3.100000 185.4205    73.5 
1 1 1  -20    8   10 o 7.900000 2.000000 77.87253   132.7 
1 1 1  -20    8   11 o 3.200000 1.700000 50.90801  -153.8 
1 1 1  -20    8   12 f 21.20000 2.200000 102.4499     1.9 
1 1 1  -20    8   13 o 5.500000 2.200000 86.33704   -78.8 
1 1 1  -20    8   14 o 18.70000 2.400000 89.77079   105.7 
1 1 1  -20    8   15 o 50.70000 3.200000 212.2486  -103.3 
1 1 1  -20    8   16 o 5.800000 1.500000 78.85874   -24.2 
1 1 1  -20    8   17 o 18.80000 1.900000 82.10432  -128.7 
1 1 1  -20    8   18 o 79.00000 4.200000 159.0446    87.2 
1 1 1  -20    8   19 o 51.30000 4.200000 167.0479  -148.5 
1 1 1  -20    8   20 o 58.60000 4.000000 206.6301   -20.5 
1 1 1  -20    8   21 o 6.200000 1.500000 83.43169  -139.6 
1 1 1  -20    8   22 o 29.90000 3.400000 117.6521    31.2 
1 1 1  -20    8   23 o 7.100000 2.300000 74.56417   -69.6 
1 1 1  -20    8   24 o 3.200000 2.600000 45.51595   133.6 
1 1 1  -20    8   25 o 10.50000 1.900000 81.53524   152.1 
1 1 1  -20    8   26 f 0.6000000 1.500000 49.49394     9.8 
1 1 1  -20    8   27 o 4.700000 1.600000 49.57546    -2.3 
1 1 1  -20    8   28 o 6.900000 2.000000 43.73952   119.6 
1 1 1  -20    8   29 o 7.800000 2.300000 40.24294   120.7 
1 1 1  -20    8   30 o 1.900000 2.000000 30.84072  -111.7 
1 1 1  -20    8   31 o 25.10000 2.600000 104.7088   -60.1 
1 1 1  -20    8   32 o 10.40000 2.700000 70.35841  -145.9 
1 1 1  -20    9    1 o 26.00000 2.900000 131.4707   127.5 
1 1 1  -20    9    2 o 79.80000 5.100000 181.9048    59.0 
1 1 1  -20    9    3 o 83.50000 5.100000 253.8176  -123.2 
1 1 1  -20    9    4 o 18.30000 2.800000 100.9620    42.1 
1 1 1  -20    9    5 o 49.40000 3.300000 154.9056    19.0 
1 1 1  -20    9    6 o 19.70000 3.100000 88.78823    63.0 
1 1 1  -20    9    7 o 2.500000 2.600000 84.25105   115.3 
1 1 1  -20    9    8 o 18.30000 3.100000 146.0086   157.4 
1 1 1  -20    9    9 o 4.200000 2.000000 8.656075   135.2 
1 1 1  -20    9   10 o 6.100000 2.100000 67.08639  -171.3 
1 1 1  -20    9   11 o 12.00000 2.000000 74.94958    15.6 
1 1 1  -20    9   12 o 105.6000 5.600000 273.8642   -79.4 
1 1 1  -20    9   13 o 45.70000 3.600000 193.6814   -55.1 
1 1 1  -20    9   14 o 29.50000 2.800000 146.3406   102.4 
1 1 1  -20    9   15 o 100.0000 5.000000 255.7792     9.2 
1 1 1  -20    9   16 o 48.70000 3.300000 177.0541  -118.7 
1 1 1  -20    9   17 o 72.10000 4.900000 184.7903    15.5 
1 1 1  -20    9   18 o 19.60000 2.600000 101.3512   124.5 
1 1 1  -20    9   19 o 23.60000 2.500000 116.5268   -87.9 
1 1 1  -20    9   20 o 164.3000 7.300000 264.2015   -31.2 
1 1 1  -20    9   21 o 11.50000 2.600000 100.6153  -146.8 
1 1 1  -20    9   22 o 13.20000 2.300000 65.13875   105.4 
1 1 1  -20    9   23 o 3.700000 2.100000 66.32609  -150.3 
1 1 1  -20    9   24 o 7.600000 2.000000 96.64436    85.3 
1 1 1  -20    9   25 o 3.600000 2.000000 60.20531    26.8 
1 1 1  -20    9   26 o 9.600000 2.000000 68.09202   160.0 
1 1 1  -20    9   27 o 9.300000 1.800000 60.87637  -174.8 
1 1 1  -20    9   28 o 25.00000 2.600000 119.5588    98.3 
1 1 1  -20    9   29 o 8.900000 2.000000 88.50726   -37.9 
1 1 1  -20    9   30 o 3.800000 2.400000 32.86875   156.8 
1 1 1  -20    9   31 o 2.600000 2.100000 42.49942   173.3 
1 1 1  -20    9   32 o 3.000000 2.700000       ?       ? 
1 1 1  -20   10    1 o 67.40000 5.300000 263.9767   -77.3 
1 1 1  -20   10    2 o 38.50000 3.700000 170.0036   110.1 
1 1 1  -20   10    3 o 66.20000 4.200000 253.0858   -13.7 
1 1 1  -20   10    4 o 34.00000 3.500000 151.5622   140.0 
1 1 1  -20   10    5 o 6.800000 1.800000 23.61914  -131.3 
1 1 1  -20   10    6 o 11.10000 2.700000 114.6047   115.3 
1 1 1  -20   10    7 o 86.40000 6.600000 271.3065    37.0 
1 1 1  -20   10    8 o 47.20000 3.700000 177.3281   104.5 
1 1 1  -20   10    9 o 36.40000 2.800000 89.65336   112.5 
1 1 1  -20   10   10 o 5.600000 1.900000 89.18984   142.5 
1 1 1  -20   10   11 o 19.90000 2.300000 157.1310   173.8 
1 1 1  -20   10   12 o 1.800000 1.700000 27.57048   -14.5 
1 1 1  -20   10   13 o 116.3000 5.800000 248.0679   -43.3 
1 1 1  -20   10   14 o 64.50000 3.800000 214.0866   159.2 
1 1 1  -20   10   15 o 3.700000 2.000000 58.51373  -125.7 
1 1 1  -20   10   16 o 11.50000 2.100000 73.16199     3.2 
1 1 1  -20   10   17 o 51.00000 3.900000 146.9628   -58.6 
1 1 1  -20   10   18 o 20.90000 2.400000 88.26237  -110.6 
1 1 1  -20   10   19 o 12.20000 2.100000 99.64909   155.8 
1 1 1  -20   10   20 o 8.200000 1.900000 43.26798  -174.6 
1 1 1  -20   10   21 o 30.60000 4.100000 110.5203   -14.5 
1 1 1  -20   10   22 o 7.900000 1.900000 52.38370    51.2 
1 1 1  -20   10   23 o 1.600000 1.600000 48.23986    54.0 
1 1 1  -20   10   24 o 0.000000 2.100000 34.71190   132.7 
1 1 1  -20   10   25 o 2.600000 2.100000 17.51858  -138.8 
1 1 1  -20   10   26 o 19.20000 2.000000 63.18405   163.8 
1 1 1  -20   10   27 o 2.900000 1.600000 35.59168   164.9 
1 1 1  -20   10   28 o 10.30000 2.300000 62.54133   -12.4 
1 1 1  -20   10   29 o 0.3000000 1.800000 22.30342  -170.3 
1 1 1  -20   10   30 o 7.500000 2.100000 58.35150    97.4 
1 1 1  -20   10   31 o 1.500000 2.100000 32.26240   -64.1 
1 1 1  -20   11    1 o 33.20000 2.600000 152.8941   -34.7 
1 1 1  -20   11    2 o 49.60000 3.700000 169.5694   173.2 
1 1 1  -20   11    3 o 77.50000 4.600000 217.5063    96.3 
1 1 1  -20   11    4 o 68.20000 4.300000 160.6685     2.1 
1 1 1  -20   11    5 o 36.10000 3.200000 186.8721   -36.5 
1 1 1  -20   11    6 o 46.00000 4.300000 236.4758   -19.8 
1 1 1  -20   11    7 o 3.600000 2.300000 85.78744   123.4 
1 1 1  -20   11    8 o 114.9000 4.400000 296.0546   153.0 
1 1 1  -20   11    9 o 46.70000 3.700000 222.2785   -61.2 
1 1 1  -20   11   10 o 78.40000 4.200000 229.2071    29.4 
1 1 1  -20   11   11 o 67.80000 3.800000 179.3957   146.7 
1 1 1  -20   11   12 o 28.10000 2.800000 58.60346  -179.8 
1 1 1  -20   11   13 o 169.0000 8.200000 308.5935    46.9 
1 1 1  -20   11   14 o 83.50000 5.400000 248.3650  -112.9 
1 1 1  -20   11   15 o 25.20000 3.000000 64.12971   151.7 
1 1 1  -20   11   16 o 8.600000 1.800000 75.80007    11.6 
1 1 1  -20   11   17 o 5.100000 1.900000 30.68094    36.3 
1 1 1  -20   11   18 o 21.90000 2.200000 99.94830  -170.3 
1 1 1  -20   11   19 o 49.60000 3.400000 163.6431     2.4 
1 1 1  -20   11   20 o 10.20000 1.800000 42.89190   -53.9 
1 1 1  -20   11   21 o 47.40000 3.500000 133.3948   -25.5 
1 1 1  -20   11   22 o 13.40000 1.900000 76.99861   179.7 
1 1 1  -20   11   23 o 2.900000 1.700000 19.95168   110.7 
1 1 1  -20   11   24 o 25.90000 3.100000 108.9834   139.4 
1 1 1  -20   11   25 o 3.800000 1.800000 12.16217  -132.1 
1 1 1  -20   11   26 o 16.70000 2.800000 73.35691   131.0 
1 1 1  -20   11   27 o 0.7000000 2.000000 63.62922   -12.6 
1 1 1  -20   11   28 o 1.300000 1.700000 21.30328   -94.4 
1 1 1  -20   11   29 o -0.1000000 2.200000 24.19848  -142.8 
1 1 1  -20   11   30 o 1.400000 1.900000 22.98969   -96.4 
1 1 1  -20   11   31 o 1.300000 1.900000 13.64408  -117.9 
1 1 1  -20   12    1 o 40.00000 3.400000 95.06556    68.2 
1 1 1  -20   12    2 o 9.300000 2.400000 79.05692   -41.9 
1 1 1  -20   12    3 f 37.40000 3.000000 118.4470    10.6 
1 1 1  -20   12    4 o 13.70000 3.000000 145.0582    76.4 
1 1 1  -20   12    5 o 2.000000 1.900000 39.93919  -138.7 
1 1 1  -20   12    6 o 48.40000 4.600000 165.6672     6.0 
1 1 1  -20   12    7 o 30.40000 4.400000 171.7487   117.1 
1 1 1  -20   12    8 o 40.80000 2.800000 210.9140    70.6 
1 1 1  -20   12    9 o 37.20000 4.000000 111.0327    -7.9 
1 1 1  -20   12   10 o 192.9000 8.100000 290.5343   162.7 
1 1 1  -20   12   11 o 3.100000 2.100000 28.14060  -129.2 
1 1 1  -20   12   12 o 39.40000 3.200000 108.7363    14.7 
1 1 1  -20   12   13 o 38.60000 4.200000 124.4602  -159.1 
1 1 1  -20   12   14 o 30.50000 3.000000 139.6191   177.4 
1 1 1  -20   12   15 o 1.000000 1.600000 48.72781   162.8 
1 1 1  -20   12   16 o 16.70000 2.200000 90.06415   -74.6 
1 1 1  -20   12   17 f 88.20000 4.500000 168.2596    51.5 
1 1 1  -20   12   18 o 29.10000 4.200000 121.7935   -85.7 
1 1 1  -20   12   19 o 2.100000 1.600000 74.59005    38.4 
1 1 1  -20   12   20 o 12.00000 2.100000 122.2356   161.5 
1 1 1  -20   12   21 o 17.10000 2.000000 40.70396   -36.1 
1 1 1  -20   12   22 o 3.800000 1.600000 50.25507     6.4 
1 1 1  -20   12   23 f 15.00000 1.800000 101.6218   112.8 
1 1 1  -20   12   24 o 14.30000 2.100000 75.09238     8.9 
1 1 1  -20   12   25 o 45.50000 3.600000 169.7621    76.1 
1 1 1  -20   12   26 o 0.000000 1.600000 29.94824   -66.4 
1 1 1  -20   12   27 o 17.80000 2.700000 81.06107   176.4 
1 1 1  -20   12   28 o 3.800000 1.800000 66.46422  -149.1 
1 1 1  -20   12   29 o 0.8000000 2.300000 21.43781   -82.6 
1 1 1  -20   12   30 o 1.000000 2.300000 28.08735    42.1 
1 1 1  -20   12   31 f 5.300000 2.000000 22.16364   110.5 
1 1 1  -20   13    1 o 10.80000 2.500000 94.24077   -19.3 
1 1 1  -20   13    2 o 73.70000 5.000000 185.6733   161.4 
1 1 1  -20   13    3 o 1.300000 2.300000 25.37410  -128.5 
1 1 1  -20   13    4 o 64.30000 5.200000 214.2255   -17.3 
1 1 1  -20   13    5 o 27.60000 2.900000 129.9956    -5.7 
1 1 1  -20   13    6 o 13.70000 2.600000 95.74438    88.8 
1 1 1  -20   13    7 o 1.700000 2.500000 23.24565   132.7 
1 1 1  -20   13    8 o 1.800000 1.800000 54.49923    15.4 
1 1 1  -20   13    9 o 40.40000 3.900000 144.8985    31.3 
1 1 1  -20   13   10 o 26.60000 2.600000 156.7689   164.1 
1 1 1  -20   13   11 o 43.50000 3.200000 89.00875    16.3 
1 1 1  -20   13   12 o 15.10000 2.200000 36.62452  -160.7 
1 1 1  -20   13   13 o 36.80000 3.000000 136.5329   -56.2 
1 1 1  -20   13   14 o 36.00000 3.500000 134.6299  -167.1 
1 1 1  -20   13   15 o 65.60000 3.600000 157.1922    79.7 
1 1 1  -20   13   16 o 33.30000 3.600000 149.9923  -137.9 
1 1 1  -20   13   17 o 9.600000 1.600000 65.61230   140.7 
1 1 1  -20   13   18 o 37.00000 2.700000 146.0416    64.5 
1 1 1  -20   13   19 o 3.100000 1.700000 56.32994  -173.6 
1 1 1  -20   13   20 o 25.70000 2.200000 96.99110     6.5 
1 1 1  -20   13   21 o 19.30000 1.800000 86.16350    24.0 
1 1 1  -20   13   22 o 11.00000 1.800000 73.45414   -31.6 
1 1 1  -20   13   23 o 5.700000 1.700000 50.34433    17.5 
1 1 1  -20   13   24 o 23.30000 2.300000 114.9271   169.2 
1 1 1  -20   13   25 o 1.900000 1.700000 37.55780    90.8 
1 1 1  -20   13   26 o 9.200000 1.900000 63.97141   113.5 
1 1 1  -20   13   27 o 20.60000 2.900000 92.57708  -163.6 
1 1 1  -20   13   28 o 4.000000 2.200000 43.54628  -101.4 
1 1 1  -20   13   29 o -0.6000000 2.100000 9.218380    71.3 
1 1 1  -20   13   30 o 0.7000000 2.200000 24.08836   -69.9 
1 1 1  -20   14    1 o 25.90000 2.800000 65.11373   155.0 
1 1 1  -20   14    2 o 5.200000 2.000000 34.81365   136.4 
1 1 1  -20   14    3 o 12.90000 2.300000 79.63145   -33.9 
1 1 1  -20   14    4 o 27.20000 2.800000 127.2176   -39.7 
1 1 1  -20   14    5 o 14.10000 2.000000 100.6102   -30.6 
1 1 1  -20   14    6 o 70.00000 4.500000 201.8580   128.6 
1 1 1  -20   14    7 o 13.60000 2.300000 103.3942   154.5 
1 1 1  -20   14    8 o 99.10000 6.500000 201.8969    60.7 
1 1 1  -20   14    9 o 40.90000 3.700000 110.2617   -41.6 
1 1 1  -20   14   10 o 78.90000 4.600000 222.8764  -163.6 
1 1 1  -20   14   11 o 46.70000 3.700000 169.1904    43.8 
1 1 1  -20   14   12 o 48.40000 3.400000 158.1552  -125.6 
1 1 1  -20   14   13 o 19.10000 2.300000 99.26536    56.5 
1 1 1  -20   14   14 o 5.900000 1.900000 46.10231   126.4 
1 1 1  -20   14   15 o 18.60000 2.600000 141.7000  -126.9 
1 1 1  -20   14   16 o 6.900000 1.500000 57.03146    65.2 
1 1 1  -20   14   17 o 51.50000 3.300000 206.8475   -61.2 
1 1 1  -20   14   18 o 8.300000 1.800000 92.08099    28.4 
1 1 1  -20   14   19 o 7.800000 1.800000 47.59961     0.3 
1 1 1  -20   14   20 o 6.800000 1.800000 106.5273  -115.6 
1 1 1  -20   14   21 o 13.50000 2.000000 73.93124   104.8 
1 1 1  -20   14   22 o 20.50000 2.200000 96.93184     8.3 
1 1 1  -20   14   23 o 0.8000000 1.600000 29.07862  -153.8 
1 1 1  -20   14   24 o 4.100000 1.500000 52.60198    56.4 
1 1 1  -20   14   25 o 9.800000 2.100000 81.36416   106.7 
1 1 1  -20   14   26 o 25.90000 3.100000 73.85746    92.4 
1 1 1  -20   14   27 o 3.900000 1.900000 41.49033  -111.9 
1 1 1  -20   14   28 o -4.600000 4.700000 3.825828   152.1 
1 1 1  -20   14   29 o 7.400000 2.800000 48.22344   -83.2 
1 1 1  -20   14   30 o 4.400000 2.200000 71.54411   178.5 
1 1 1  -20   15    1 o 28.00000 3.300000 106.3854   -69.1 
1 1 1  -20   15    2 o 22.20000 2.800000 77.49902   127.3 
1 1 1  -20   15    3 o 18.10000 2.300000 88.86330    -9.3 
1 1 1  -20   15    4 o 7.200000 1.800000 57.80897   153.6 
1 1 1  -20   15    5 o 19.60000 2.200000 113.7725   -43.8 
1 1 1  -20   15    6 o 40.00000 3.800000 143.8264    26.5 
1 1 1  -20   15    7 o 1.100000 1.900000 59.55889  -123.8 
1 1 1  -20   15    8 o 4.800000 2.200000 33.98579    85.3 
1 1 1  -20   15    9 o 31.40000 2.900000 89.65931   170.9 
1 1 1  -20   15   10 o 4.500000 1.800000 30.33989   170.7 
1 1 1  -20   15   11 o 46.30000 3.200000 133.5683   -96.9 
1 1 1  -20   15   12 o 34.60000 2.800000 123.5426    47.3 
1 1 1  -20   15   13 o 17.40000 2.500000 148.6047  -143.7 
1 1 1  -20   15   14 o 18.30000 2.000000 148.9044   134.7 
1 1 1  -20   15   15 o 3.600000 1.700000 44.62608   177.2 
1 1 1  -20   15   16 o 4.300000 1.700000 22.13553  -149.3 
1 1 1  -20   15   17 o 15.00000 1.800000 101.9746   -15.5 
1 1 1  -20   15   18 o 7.500000 1.800000 85.92010    77.7 
1 1 1  -20   15   19 o 4.000000 1.500000 36.36668    16.1 
1 1 1  -20   15   20 o 28.40000 2.500000 105.1757   -14.2 
1 1 1  -20   15   21 o 16.20000 2.300000 98.47775   -10.2 
1 1 1  -20   15   22 o 1.300000 1.400000 30.45906   164.7 
1 1 1  -20   15   23 o 21.80000 2.200000 96.99986   -37.7 
1 1 1  -20   15   24 o 19.20000 2.700000 118.4268    59.5 
1 1 1  -20   15   25 o 14.00000 2.100000 104.4783  -103.1 
1 1 1  -20   15   26 o 1.600000 1.800000 30.96559    32.6 
1 1 1  -20   15   27 o 4.800000 1.800000 53.68678  -147.4 
1 1 1  -20   15   28 o 7.400000 2.300000 67.24870  -139.3 
1 1 1  -20   15   29 o 4.200000 2.500000 42.84125    91.5 
1 1 1  -20   15   30 o 0.4000000 2.200000       ?       ? 
1 1 1  -20   16    1 o 29.30000 3.000000 126.4267    28.8 
1 1 1  -20   16    2 o 20.30000 3.100000 41.51152   141.4 
1 1 1  -20   16    3 o 0.4000000 1.800000 21.01266    82.1 
1 1 1  -20   16    4 o 24.30000 2.400000 103.7253   -87.9 
1 1 1  -20   16    5 o 56.00000 4.400000 129.5743  -161.6 
1 1 1  -20   16    6 o 9.500000 2.500000 73.72993    72.9 
1 1 1  -20   16    7 o 55.80000 3.700000 134.0906    84.3 
1 1 1  -20   16    8 f 12.70000 2.300000 72.82625   -54.9 
1 1 1  -20   16    9 o 41.40000 3.000000 150.5872    84.6 
1 1 1  -20   16   10 o 2.900000 1.600000 55.74714   -42.2 
1 1 1  -20   16   11 o 20.80000 2.400000 80.50916  -139.3 
1 1 1  -20   16   12 f 41.80000 3.900000 128.2185    41.5 
1 1 1  -20   16   13 o 23.80000 2.600000 98.67502  -125.5 
1 1 1  -20   16   14 o 0.5000000 1.500000 21.33291   -91.8 
1 1 1  -20   16   15 o 38.10000 2.700000 134.5323  -135.5 
1 1 1  -20   16   16 o 15.60000 2.000000 105.9546   142.2 
1 1 1  -20   16   17 o 50.20000 3.500000 153.6361   -33.5 
1 1 1  -20   16   18 o 4.500000 1.600000 57.95749   142.2 
1 1 1  -20   16   19 o 11.70000 1.700000 68.82408    56.0 
1 1 1  -20   16   20 f 14.00000 2.000000 58.10799   -71.0 
1 1 1  -20   16   21 o 2.900000 1.200000 45.77686    95.3 
1 1 1  -20   16   22 o 1.800000 1.300000 20.93179  -101.7 
1 1 1  -20   16   23 o 0.000000 1.700000 23.65706   121.9 
1 1 1  -20   16   24 o 2.900000 1.500000 18.70779  -104.6 
1 1 1  -20   16   25 o 6.700000 1.800000 69.68557  -152.6 
1 1 1  -20   16   26 o 6.200000 1.600000 56.60498   133.7 
1 1 1  -20   16   27 o 0.4000000 2.100000 26.88224   -69.2 
1 1 1  -20   16   28 o 1.500000 2.000000 9.324628   151.1 
1 1 1  -20   16   29 o 0.4000000 1.900000 32.19263    81.8 
1 1 1  -20   17    1 o 12.00000 2.000000 81.72961   143.3 
1 1 1  -20   17    2 o 7.800000 2.300000 52.89928  -141.1 
1 1 1  -20   17    3 o 10.80000 2.700000 99.37249    -2.0 
1 1 1  -20   17    4 o 27.80000 2.600000 139.3987  -170.5 
1 1 1  -20   17    5 o 3.100000 2.700000 14.01895   -12.6 
1 1 1  -20   17    6 o 27.80000 3.100000 176.0949  -132.7 
1 1 1  -20   17    7 o 5.600000 2.200000 65.00695    -1.5 
1 1 1  -20   17    8 o 80.80000 4.600000 259.6036   -32.6 
1 1 1  -20   17    9 o 21.70000 2.300000 130.2050    62.0 
1 1 1  -20   17   10 o 1.000000 3.200000 38.29813   117.1 
1 1 1  -20   17   11 o 39.60000 2.800000 127.5030  -168.3 
1 1 1  -20   17   12 o 40.50000 2.800000 153.4462  -128.0 
1 1 1  -20   17   13 o 48.20000 3.300000 133.9907   175.8 
1 1 1  -20   17   14 o 2.100000 1.700000 10.89316   -35.2 
1 1 1  -20   17   15 o 7.400000 1.700000 44.31719   134.5 
1 1 1  -20   17   16 o 5.000000 1.600000 41.75184  -175.7 
1 1 1  -20   17   17 o 31.60000 3.300000 124.1890   -19.0 
1 1 1  -20   17   18 o 19.30000 2.800000 70.07839    47.2 
1 1 1  -20   17   19 o 5.600000 2.100000 46.94192  -162.4 
1 1 1  -20   17   20 o 59.60000 4.500000 161.4594   -80.8 
1 1 1  -20   17   21 o 10.30000 2.000000 65.69266   136.4 
1 1 1  -20   17   22 o 2.800000 1.300000 36.92071   -50.1 
1 1 1  -20   17   23 o 4.400000 1.700000 41.33170    42.3 
1 1 1  -20   17   24 o 1.000000 1.500000 33.57284    19.3 
1 1 1  -20   17   25 o 32.10000 2.400000 122.0876  -108.7 
1 1 1  -20   17   26 o 3.100000 1.300000 40.87609    81.2 
1 1 1  -20   17   27 o 0.9000000 2.000000 17.11258   -96.5 
1 1 1  -20   17   28 o 3.600000 2.000000 37.94916    77.5 
1 1 1  -20   17   29 o 4.900000 2.000000 43.92979   -62.8 
1 1 1  -20   18    1 o 4.900000 2.000000 47.78375   142.8 
1 1 1  -20   18    2 o 10.90000 2.100000 77.21423    22.2 
1 1 1  -20   18    3 o 1.100000 1.900000 58.37966    42.8 
1 1 1  -20   18    4 o 127.8000 5.900000 238.7803  -165.7 
1 1 1  -20   18    5 f 21.20000 4.800000 127.2337   112.0 
1 1 1  -20   18    6 o 7.400000 2.800000 35.63314    31.7 
1 1 1  -20   18    7 o 5.000000 2.000000 34.62436    44.1 
1 1 1  -20   18    8 o 14.50000 3.700000 80.10275    59.8 
1 1 1  -20   18    9 o 5.300000 1.800000 76.49855    12.5 
1 1 1  -20   18   10 o 24.70000 2.500000 122.4858   112.8 
1 1 1  -20   18   11 o 20.20000 2.400000 98.76371    83.0 
1 1 1  -20   18   12 o 23.40000 2.500000 107.2800  -108.1 
1 1 1  -20   18   13 o 1.800000 1.500000 103.3212    23.4 
1 1 1  -20   18   14 o 0.6000000 1.500000 16.87321    80.2 
1 1 1  -20   18   15 f 2.200000 2.000000 11.45484   -91.2 
1 1 1  -20   18   16 o 18.50000 2.800000 78.12787   -94.1 
1 1 1  -20   18   17 o 42.50000 4.100000 140.0312  -148.0 
1 1 1  -20   18   18 o 38.70000 2.700000 141.7974    78.7 
1 1 1  -20   18   19 o 2.700000 1.400000 26.91970  -117.0 
1 1 1  -20   18   20 o 30.50000 2.500000 122.3058   -52.3 
1 1 1  -20   18   21 o 17.70000 2.500000 118.6098    63.9 
1 1 1  -20   18   22 o 12.20000 2.500000 74.84695   148.5 
1 1 1  -20   18   23 o 2.600000 2.200000 45.40224   105.1 
1 1 1  -20   18   24 o 10.80000 1.800000 76.12670  -145.0 
1 1 1  -20   18   25 o 1.900000 1.500000 14.83915   -17.6 
1 1 1  -20   18   26 o 1.100000 1.300000 34.47086  -141.4 
1 1 1  -20   18   27 o 1.100000 1.400000 28.19573    39.7 
1 1 1  -20   18   28 o 2.600000 2.000000 18.16580   -76.1 
1 1 1  -20   19    1 o 11.20000 2.800000 81.93522  -169.1 
1 1 1  -20   19    2 o 38.00000 3.400000 131.0496   150.6 
1 1 1  -20   19    3 o 23.40000 2.500000 114.0283    47.3 
1 1 1  -20   19    4 f 9.700000 2.200000 55.59123    18.3 
1 1 1  -20   19    5 o 13.40000 2.700000 87.23529   103.9 
1 1 1  -20   19    6 o 10.00000 3.500000 48.28795    67.4 
1 1 1  -20   19    7 o 72.00000 5.600000 184.9770   -11.1 
1 1 1  -20   19    8 o 2.000000 1.700000 32.73442  -114.4 
1 1 1  -20   19    9 o 47.30000 2.800000 145.0297    48.2 
1 1 1  -20   19   10 o 19.90000 2.300000 93.39857   -91.1 
1 1 1  -20   19   11 o 0.3000000 1.800000 19.56132   -21.8 
1 1 1  -20   19   12 o 9.200000 2.000000 90.32457    92.3 
1 1 1  -20   19   13 o 68.10000 4.100000 155.2029  -155.4 
1 1 1  -20   19   14 o 0.4000000 1.400000 27.43634  -101.6 
1 1 1  -20   19   15 o 35.00000 3.300000 140.8166   171.2 
1 1 1  -20   19   16 f 66.60000 3.700000 205.3194    75.1 
1 1 1  -20   19   17 o 1.200000 1.700000 57.79630    73.5 
1 1 1  -20   19   18 o 26.10000 2.500000 149.3823   -59.9 
1 1 1  -20   19   19 o 7.200000 2.500000 66.75487    85.7 
1 1 1  -20   19   20 o 6.900000 1.800000 57.52375    70.5 
1 1 1  -20   19   21 o 17.00000 2.500000 86.83882   164.1 
1 1 1  -20   19   22 o 20.90000 2.500000 98.65862   -76.9 
1 1 1  -20   19   23 o 9.700000 1.400000 53.43024   130.8 
1 1 1  -20   19   24 o 8.900000 2.300000 63.30118    55.9 
1 1 1  -20   19   25 o 3.500000 1.500000 40.14713  -117.4 
1 1 1  -20   19   26 o 4.200000 2.300000 47.00429    28.4 
1 1 1  -20   19   27 o 2.100000 1.600000 6.389642   -50.4 
1 1 1  -20   19   28 o 0.6000000 1.800000       ?       ? 
1 1 1  -20   20    1 o 0.3000000 2.100000 7.884119  -166.7 
1 1 1  -20   20    2 o 13.50000 2.600000 41.83687   -28.1 
1 1 1  -20   20    3 o 9.400000 2.600000 89.06187  -148.9 
1 1 1  -20   20    4 o 30.10000 3.000000 119.9362   167.8 
1 1 1  -20   20    5 o 6.300000 3.500000 80.87997   -66.6 
1 1 1  -20   20    6 o 2.900000 2.800000 99.41451    90.8 
1 1 1  -20   20    7 o 8.000000 1.800000 42.25636   129.4 
1 1 1  -20   20    8 o 11.30000 2.100000 53.08913   139.3 
1 1 1  -20   20    9 o 19.10000 2.300000 123.3920   -51.9 
1 1 1  -20   20   10 o 2.100000 1.500000 14.07078    47.7 
1 1 1  -20   20   11 o 26.20000 2.300000 150.7903    94.6 
1 1 1  -20   20   12 o 21.60000 2.300000 80.76974   165.7 
1 1 1  -20   20   13 o 21.90000 2.300000 100.4767    -9.1 
1 1 1  -20   20   14 o 4.900000 2.300000 42.85011   -39.7 
1 1 1  -20   20   15 o -0.4000000 1.600000 21.35023   -49.6 
1 1 1  -20   20   16 o 20.00000 2.200000 111.1096   167.8 
1 1 1  -20   20   17 o 9.500000 1.700000 75.21993  -128.3 
1 1 1  -20   20   18 o 43.80000 3.100000 149.2162    36.7 
1 1 1  -20   20   19 o 7.900000 1.600000 85.29737  -164.7 
1 1 1  -20   20   20 o 11.50000 1.800000 79.12147   108.7 
1 1 1  -20   20   21 o 23.00000 2.000000 90.50922  -115.9 
1 1 1  -20   20   22 o 8.900000 1.700000 73.99551   128.8 
1 1 1  -20   20   23 f 0.6000000 1.600000 43.22446    40.2 
1 1 1  -20   20   24 o 1.300000 1.600000 20.08236    35.6 
1 1 1  -20   20   25 o 2.200000 1.900000 30.82571   106.1 
1 1 1  -20   20   26 o 1.900000 1.600000 66.59957  -127.0 
1 1 1  -20   20   27 o 3.600000 1.900000 30.44352   179.4 
1 1 1  -20   21    1 o 91.30000 5.600000 211.2990   122.3 
1 1 1  -20   21    2 o 25.60000 3.400000 90.52891   -16.2 
1 1 1  -20   21    3 o 1.100000 2.100000 4.507271   127.2 
1 1 1  -20   21    4 o 10.80000 2.100000 111.6551    64.3 
1 1 1  -20   21    5 f 17.10000 3.200000 140.5275    -1.3 
1 1 1  -20   21    6 o 10.30000 2.400000 111.0010    85.7 
1 1 1  -20   21    7 o 51.80000 3.600000 186.9008    32.0 
1 1 1  -20   21    8 o 19.30000 2.600000 111.3311  -114.0 
1 1 1  -20   21    9 o 6.200000 1.800000 76.93230    -1.7 
1 1 1  -20   21   10 o 13.20000 2.200000 106.4888   -64.6 
1 1 1  -20   21   11 o 10.70000 1.800000 72.20996   -24.7 
1 1 1  -20   21   12 o 2.000000 1.600000 52.17260  -179.2 
1 1 1  -20   21   13 o 8.100000 2.200000 69.28368  -113.2 
1 1 1  -20   21   14 o 15.10000 2.100000 66.73091    39.0 
1 1 1  -20   21   15 f 41.40000 3.200000 120.2875    39.8 
1 1 1  -20   21   16 o 4.400000 1.500000 60.32030   -95.6 
1 1 1  -20   21   17 o 2.000000 1.500000 67.64717   -67.4 
1 1 1  -20   21   18 o 21.00000 1.900000 100.4674   -27.1 
1 1 1  -20   21   19 o 26.50000 2.300000 130.8253   114.4 
1 1 1  -20   21   20 o 26.40000 2.000000 75.95849   169.4 
1 1 1  -20   21   21 o 5.400000 1.400000 50.92976    -0.8 
1 1 1  -20   21   22 o 4.100000 1.200000 46.63003    21.3 
1 1 1  -20   21   23 o -0.1000000 1.300000 26.24097  -124.5 
1 1 1  -20   21   24 o -0.4000000 1.300000 13.04093     7.3 
1 1 1  -20   21   25 o 10.80000 3.100000 42.94960   154.0 
1 1 1  -20   21   26 o 4.100000 1.600000 35.48358    68.3 
1 1 1  -20   22    1 o 46.80000 4.800000 159.4132    -9.3 
1 1 1  -20   22    2 o 41.90000 3.800000 128.2354   140.8 
1 1 1  -20   22    3 o 19.50000 2.700000 83.43478   -50.8 
1 1 1  -20   22    4 o 11.80000 2.400000 75.76017   128.8 
1 1 1  -20   22    5 o 14.60000 3.000000 135.5918  -109.9 
1 1 1  -20   22    6 o 6.200000 2.600000 75.60430    38.6 
1 1 1  -20   22    7 o 7.400000 2.200000 68.16282  -125.1 
1 1 1  -20   22    8 o 19.10000 2.700000 97.49751   117.7 
1 1 1  -20   22    9 o 40.10000 3.000000 142.3362   -89.4 
1 1 1  -20   22   10 o 13.70000 2.200000 100.5258    26.3 
1 1 1  -20   22   11 o 76.60000 4.700000 201.8595   129.6 
1 1 1  -20   22   12 o 20.80000 2.400000 100.5408    79.2 
1 1 1  -20   22   13 o 57.10000 3.900000 154.8661  -103.1 
1 1 1  -20   22   14 o 19.10000 2.400000 95.87184   -26.0 
1 1 1  -20   22   15 o 5.800000 1.600000 87.20091    57.6 
1 1 1  -20   22   16 o 5.700000 1.500000 43.27941   -51.7 
1 1 1  -20   22   17 o 5.800000 1.700000 54.49369   158.1 
1 1 1  -20   22   18 o 17.30000 1.900000 51.29483   -96.6 
1 1 1  -20   22   19 o 7.400000 1.400000 32.02438   123.5 
1 1 1  -20   22   20 o 1.100000 1.200000 25.03373   128.6 
1 1 1  -20   22   21 f 8.200000 1.500000 80.96349  -111.2 
1 1 1  -20   22   22 o 11.00000 1.700000 69.37561   176.0 
1 1 1  -20   22   23 o 0.1000000 1.100000 24.27349  -126.9 
1 1 1  -20   22   24 o 10.20000 2.300000 89.72346    28.6 
1 1 1  -20   22   25 o 4.400000 1.800000 74.53144  -170.9 
1 1 1  -20   23    1 o 0.5000000 2.400000 21.87280   158.6 
1 1 1  -20   23    2 o 30.00000 3.400000 118.2577    17.4 
1 1 1  -20   23    3 o 29.10000 3.700000 96.16409  -179.9 
1 1 1  -20   23    4 o 2.900000 2.100000 45.97062   -82.4 
1 1 1  -20   23    5 o 7.000000 2.600000 24.93830   115.1 
1 1 1  -20   23    6 o 29.50000 4.000000 112.1663    14.9 
1 1 1  -20   23    7 o 18.70000 2.700000 82.09576    83.3 
1 1 1  -20   23    8 o 27.80000 2.500000 151.6672   -50.9 
1 1 1  -20   23    9 o 16.50000 2.300000 83.24145  -144.2 
1 1 1  -20   23   10 o 10.20000 2.100000 57.63829   147.3 
1 1 1  -20   23   11 o 11.90000 1.900000 104.6055   -24.9 
1 1 1  -20   23   12 o 48.10000 3.600000 132.1244  -169.5 
1 1 1  -20   23   13 o 2.100000 2.700000 41.72678  -125.8 
1 1 1  -20   23   14 o 6.600000 2.200000 62.37521   -41.7 
1 1 1  -20   23   15 o 4.100000 1.700000 69.86703   -69.3 
1 1 1  -20   23   16 o 10.10000 1.800000 69.71331    48.1 
1 1 1  -20   23   17 o 11.80000 1.600000 74.34701  -153.0 
1 1 1  -20   23   18 o 13.70000 1.800000 73.40501     1.7 
1 1 1  -20   23   19 o 1.700000 1.300000 42.83496  -174.3 
1 1 1  -20   23   20 o 3.900000 1.300000 36.48314   -35.0 
1 1 1  -20   23   21 o 7.000000 1.400000 53.94618    57.2 
1 1 1  -20   23   22 o 5.600000 1.300000 80.32548  -109.6 
1 1 1  -20   23   23 o 4.300000 1.300000 49.82945   -87.4 
1 1 1  -20   23   24 o 11.60000 2.000000 80.73434    59.3 
1 1 1  -20   23   25 o 2.400000 1.900000       ?       ? 
1 1 1  -20   24    1 o 7.400000 2.400000 70.52229    62.7 
1 1 1  -20   24    2 o 17.00000 2.800000 100.3445   -16.8 
1 1 1  -20   24    3 o 17.70000 3.000000 118.6426   132.3 
1 1 1  -20   24    4 o 3.300000 2.000000 27.91343   130.5 
1 1 1  -20   24    5 o 24.80000 3.900000 93.04015   -53.2 
1 1 1  -20   24    6 o 5.000000 2.800000 64.99542   -39.1 
1 1 1  -20   24    7 o 15.30000 2.400000 110.1392   -85.1 
1 1 1  -20   24    8 o 11.50000 2.300000 81.29898   133.0 
1 1 1  -20   24    9 o 5.700000 2.600000 60.30215   159.2 
1 1 1  -20   24   10 o 29.50000 2.800000 133.9240    18.0 
1 1 1  -20   24   11 o 17.90000 2.400000 99.94439   174.8 
1 1 1  -20   24   12 o 1.400000 2.400000 39.05725   131.5 
1 1 1  -20   24   13 o 2.000000 2.300000 59.82227   172.3 
1 1 1  -20   24   14 o 5.700000 1.700000 78.12683   -19.4 
1 1 1  -20   24   15 o 0.3000000 1.500000 27.47605   135.0 
1 1 1  -20   24   16 o 24.80000 2.000000 105.5696  -157.6 
1 1 1  -20   24   17 o 6.600000 1.400000 65.05943    22.3 
1 1 1  -20   24   18 o 13.00000 1.500000 112.0263  -128.1 
1 1 1  -20   24   19 o 8.300000 1.500000 49.02243   -38.5 
1 1 1  -20   24   20 o 6.700000 1.400000 62.56773   147.8 
1 1 1  -20   24   21 o 3.700000 1.200000 36.22758    73.0 
1 1 1  -20   24   22 o 3.700000 1.300000 39.96585  -142.4 
1 1 1  -20   24   23 o 5.000000 1.800000 57.69511   133.6 
1 1 1  -20   24   24 f 9.700000 1.900000 77.86115    13.5 
1 1 1  -20   25    1 o 10.30000 2.500000 61.03912    65.4 
1 1 1  -20   25    2 o 10.60000 2.600000 79.36424    32.4 
1 1 1  -20   25    3 o 12.40000 3.100000 91.46771   144.1 
1 1 1  -20   25    4 o 15.10000 3.000000 106.5154  -130.7 
1 1 1  -20   25    5 o 3.600000 3.100000 23.53324   -75.2 
1 1 1  -20   25    6 o 2.500000 2.500000 21.03119    97.0 
1 1 1  -20   25    7 o -0.5000000 2.200000 44.73112   155.7 
1 1 1  -20   25    8 o -1.400000 2.300000 56.38829  -151.9 
1 1 1  -20   25    9 o 0.2000000 2.900000 43.20820    80.1 
1 1 1  -20   25   10 o 2.600000 2.100000 62.81131   -77.1 
1 1 1  -20   25   11 o 2.000000 1.700000 26.38775   -17.2 
1 1 1  -20   25   12 o -0.2000000 2.300000 58.92136  -147.5 
1 1 1  -20   25   13 o 5.700000 2.400000 68.52934   137.4 
1 1 1  -20   25   14 o 12.50000 1.900000 78.10493  -136.4 
1 1 1  -20   25   15 o 11.90000 1.800000 62.81358    27.3 
1 1 1  -20   25   16 o 27.30000 2.300000 111.4576  -139.7 
1 1 1  -20   25   17 o 1.500000 1.400000 12.75212   100.9 
1 1 1  -20   25   18 o 7.000000 1.500000 26.78894   156.0 
1 1 1  -20   25   19 o 1.300000 1.100000 26.06782   -50.1 
1 1 1  -20   25   20 o 5.500000 1.100000 10.37079   -36.2 
1 1 1  -20   25   21 o 3.700000 1.200000 37.04664  -167.1 
1 1 1  -20   25   22 o 10.20000 1.400000 85.95825    -5.1 
1 1 1  -20   25   23 o 1.100000 1.500000 10.68030   -89.8 
1 1 1  -20   26    1 o 24.60000 4.000000 119.4585    75.6 
1 1 1  -20   26    2 o 14.40000 3.300000 105.3013   -37.0 
1 1 1  -20   26    3 o 37.40000 4.000000 117.8121   165.0 
1 1 1  -20   26    4 o 1.200000 2.700000 38.83746   -68.2 
1 1 1  -20   26    5 o -0.5000000 1.900000 20.20598  -136.8 
1 1 1  -20   26    6 o 11.70000 3.500000 96.85154    95.4 
1 1 1  -20   26    7 o 2.700000 2.800000 48.79912  -124.2 
1 1 1  -20   26    8 o 1.200000 2.800000 45.25323  -151.3 
1 1 1  -20   26    9 o 9.400000 2.600000 55.79628   -54.1 
1 1 1  -20   26   10 o 8.000000 2.300000 68.45001  -179.4 
1 1 1  -20   26   11 o 2.200000 2.100000 76.01730    73.8 
1 1 1  -20   26   12 o 12.30000 3.600000 102.0269   168.7 
1 1 1  -20   26   13 o 0.2000000 1.800000 39.09370    16.1 
1 1 1  -20   26   14 o 3.900000 1.900000 54.97837   147.6 
1 1 1  -20   26   15 o 2.200000 1.300000 21.46523   166.7 
1 1 1  -20   26   16 o 8.500000 1.500000 68.14365   -79.1 
1 1 1  -20   26   17 o 4.000000 1.300000 70.72002    52.4
[truncated: 2,023,905 more chars]
