# Supplementary material for: Structural Analysis of Thymidylate Synthase from Kaposi’s Sarcoma-Associated Herpesvirus with the Anticancer Drug Raltitrexed
Source: PLoS One. 2016 Dec 9;11(12):e0168019. doi: 10.1371/journal.pone.0168019 (PMC5148040; doi:10.1371/journal.pone.0168019)
Supplement: S7 File — (CIF) [file pone.0168019.s010.cif]

data_UNNAMED
# 
loop_
_atom_site.group_PDB 
_atom_site.id 
_atom_site.auth_atom_id 
_atom_site.label_atom_id 
_atom_site.label_alt_id 
_atom_site.auth_comp_id 
_atom_site.label_comp_id 
_atom_site.pdbx_auth_comp_id 
_atom_site.auth_asym_id 
_atom_site.label_asym_id 
_atom_site.auth_seq_id 
_atom_site.label_seq_id 
_atom_site.pdbx_PDB_ins_code 
_atom_site.Cartn_x 
_atom_site.Cartn_y 
_atom_site.Cartn_z 
_atom_site.occupancy 
_atom_site.B_iso_or_equiv 
_atom_site.pdbx_PDB_model_num 
_atom_site.label_entity_id 
_atom_site.type_symbol 
_atom_site.pdbx_formal_charge 
ATOM   1    N     N     . ALA ALA ALA A A 51  51  . 72.482 2.616   52.935 1.00 66.00 1 . N ?  
ATOM   2    CA    CA    . ALA ALA ALA A A 51  51  . 72.148 1.234   52.589 1.00 70.25 1 . C ?  
ATOM   3    CB    CB    . ALA ALA ALA A A 51  51  . 72.066 0.359   53.848 1.00 72.39 1 . C ?  
ATOM   4    C     C     . ALA ALA ALA A A 51  51  . 70.839 1.175   51.819 1.00 61.67 1 . C ?  
ATOM   5    O     O     . ALA ALA ALA A A 51  51  . 69.867 1.818   52.196 1.00 66.42 1 . O ?  
ATOM   6    N     N     . HIS HIS HIS A A 52  52  . 70.823 0.395   50.742 1.00 63.73 1 . N ?  
ATOM   7    CA    CA    . HIS HIS HIS A A 52  52  . 69.673 0.300   49.832 1.00 65.59 1 . C ?  
ATOM   8    CB    CB    . HIS HIS HIS A A 52  52  . 70.072 -0.516  48.588 1.00 60.53 1 . C ?  
ATOM   9    CG    CG    . HIS HIS HIS A A 52  52  . 69.079 -0.468  47.462 1.00 63.73 1 . C ?  
ATOM   10   ND1   ND1   . HIS HIS HIS A A 52  52  . 67.772 -0.887  47.595 1.00 56.63 1 . N ?  
ATOM   11   CE1   CE1   . HIS HIS HIS A A 52  52  . 67.146 -0.750  46.437 1.00 60.69 1 . C ?  
ATOM   12   NE2   NE2   . HIS HIS HIS A A 52  52  . 68.005 -0.274  45.551 1.00 62.18 1 . N ?  
ATOM   13   CD2   CD2   . HIS HIS HIS A A 52  52  . 69.223 -0.095  46.165 1.00 65.01 1 . C ?  
ATOM   14   C     C     . HIS HIS HIS A A 52  52  . 68.435 -0.312  50.518 1.00 57.99 1 . C ?  
ATOM   15   O     O     . HIS HIS HIS A A 52  52  . 68.501 -1.398  51.094 1.00 55.92 1 . O ?  
ATOM   16   N     N     . GLU GLU GLU A A 53  53  . 67.313 0.394   50.418 1.00 53.18 1 . N ?  
ATOM   17   CA    CA    . GLU GLU GLU A A 53  53  . 66.091 0.080   51.147 1.00 55.41 1 . C ?  
ATOM   18   CB    CB    . GLU GLU GLU A A 53  53  . 65.047 1.181   50.886 1.00 53.62 1 . C ?  
ATOM   19   CG    CG    . GLU GLU GLU A A 53  53  . 65.222 2.391   51.811 1.00 52.62 1 . C ?  
ATOM   20   CD    CD    . GLU GLU GLU A A 53  53  . 64.898 3.726   51.166 1.00 62.32 1 . C ?  
ATOM   21   OE1   OE1   . GLU GLU GLU A A 53  53  . 64.102 3.753   50.198 1.00 58.60 1 . O ?  
ATOM   22   OE2   OE2   . GLU GLU GLU A A 53  53  . 65.444 4.754   51.639 1.00 64.08 1 . O ?  
ATOM   23   C     C     . GLU GLU GLU A A 53  53  . 65.484 -1.296  50.850 1.00 54.33 1 . C ?  
ATOM   24   O     O     . GLU GLU GLU A A 53  53  . 64.835 -1.887  51.706 1.00 47.82 1 . O ?  
ATOM   25   N     N     . GLU GLU GLU A A 54  54  . 65.712 -1.817  49.652 1.00 57.01 1 . N ?  
ATOM   26   CA    CA    . GLU GLU GLU A A 54  54  . 65.169 -3.119  49.273 1.00 52.82 1 . C ?  
ATOM   27   CB    CB    . GLU GLU GLU A A 54  54  . 65.403 -3.364  47.782 1.00 58.38 1 . C ?  
ATOM   28   CG    CG    . GLU GLU GLU A A 54  54  . 64.848 -4.653  47.236 1.00 56.61 1 . C ?  
ATOM   29   CD    CD    . GLU GLU GLU A A 54  54  . 64.701 -4.585  45.746 1.00 58.53 1 . C ?  
ATOM   30   OE1   OE1   . GLU GLU GLU A A 54  54  . 64.947 -3.487  45.206 1.00 63.53 1 . O ?  
ATOM   31   OE2   OE2   . GLU GLU GLU A A 54  54  . 64.350 -5.609  45.116 1.00 56.78 1 . O ?  
ATOM   32   C     C     . GLU GLU GLU A A 54  54  . 65.790 -4.246  50.106 1.00 54.96 1 . C ?  
ATOM   33   O     O     . GLU GLU GLU A A 54  54  . 65.251 -5.354  50.187 1.00 48.04 1 . O ?  
ATOM   34   N     N     . LEU LEU LEU A A 55  55  . 66.925 -3.955  50.732 1.00 52.86 1 . N ?  
ATOM   35   CA    CA    . LEU LEU LEU A A 55  55  . 67.592 -4.945  51.559 1.00 56.12 1 . C ?  
ATOM   36   CB    CB    . LEU LEU LEU A A 55  55  . 69.045 -4.533  51.835 1.00 54.47 1 . C ?  
ATOM   37   CG    CG    . LEU LEU LEU A A 55  55  . 69.969 -4.366  50.619 1.00 57.81 1 . C ?  
ATOM   38   CD1   CD1   . LEU LEU LEU A A 55  55  . 71.225 -3.583  50.984 1.00 60.11 1 . C ?  
ATOM   39   CD2   CD2   . LEU LEU LEU A A 55  55  . 70.341 -5.707  50.029 1.00 52.30 1 . C ?  
ATOM   40   C     C     . LEU LEU LEU A A 55  55  . 66.821 -5.169  52.870 1.00 54.18 1 . C ?  
ATOM   41   O     O     . LEU LEU LEU A A 55  55  . 67.087 -6.133  53.575 1.00 53.87 1 . O ?  
ATOM   42   N     N     . GLN GLN GLN A A 56  56  . 65.869 -4.287  53.188 1.00 52.91 1 . N ?  
ATOM   43   CA    CA    . GLN GLN GLN A A 56  56  . 64.946 -4.544  54.299 1.00 53.91 1 . C ?  
ATOM   44   CB    CB    . GLN GLN GLN A A 56  56  . 64.096 -3.317  54.627 1.00 46.36 1 . C ?  
ATOM   45   CG    CG    . GLN GLN GLN A A 56  56  . 64.857 -2.146  55.212 1.00 42.83 1 . C ?  
ATOM   46   CD    CD    . GLN GLN GLN A A 56  56  . 64.015 -0.883  55.228 1.00 47.30 1 . C ?  
ATOM   47   OE1   OE1   . GLN GLN GLN A A 56  56  . 63.472 -0.482  56.264 1.00 41.48 1 . O ?  
ATOM   48   NE2   NE2   . GLN GLN GLN A A 56  56  . 63.895 -0.250  54.066 1.00 44.20 1 . N ?  
ATOM   49   C     C     . GLN GLN GLN A A 56  56  . 64.034 -5.715  53.947 1.00 54.82 1 . C ?  
ATOM   50   O     O     . GLN GLN GLN A A 56  56  . 63.823 -6.621  54.766 1.00 51.40 1 . O ?  
ATOM   51   N     N     . TYR TYR TYR A A 57  57  . 63.505 -5.680  52.724 1.00 47.98 1 . N ?  
ATOM   52   CA    CA    . TYR TYR TYR A A 57  57  . 62.590 -6.702  52.215 1.00 49.97 1 . C ?  
ATOM   53   CB    CB    . TYR TYR TYR A A 57  57  . 62.034 -6.269  50.846 1.00 50.55 1 . C ?  
ATOM   54   CG    CG    . TYR TYR TYR A A 57  57  . 61.339 -7.363  50.043 1.00 50.29 1 . C ?  
ATOM   55   CD1   CD1   . TYR TYR TYR A A 57  57  . 60.030 -7.755  50.333 1.00 53.15 1 . C ?  
ATOM   56   CE1   CE1   . TYR TYR TYR A A 57  57  . 59.394 -8.742  49.600 1.00 48.78 1 . C ?  
ATOM   57   CZ    CZ    . TYR TYR TYR A A 57  57  . 60.060 -9.345  48.542 1.00 52.50 1 . C ?  
ATOM   58   OH    OH    . TYR TYR TYR A A 57  57  . 59.448 -10.333 47.811 1.00 50.16 1 . O ?  
ATOM   59   CE2   CE2   . TYR TYR TYR A A 57  57  . 61.350 -8.966  48.220 1.00 53.54 1 . C ?  
ATOM   60   CD2   CD2   . TYR TYR TYR A A 57  57  . 61.981 -7.977  48.970 1.00 51.51 1 . C ?  
ATOM   61   C     C     . TYR TYR TYR A A 57  57  . 63.266 -8.062  52.108 1.00 50.53 1 . C ?  
ATOM   62   O     O     . TYR TYR TYR A A 57  57  . 62.687 -9.084  52.473 1.00 48.04 1 . O ?  
ATOM   63   N     N     . LEU LEU LEU A A 58  58  . 64.495 -8.055  51.596 1.00 53.89 1 . N ?  
ATOM   64   CA    CA    . LEU LEU LEU A A 58  58  . 65.273 -9.269  51.363 1.00 49.64 1 . C ?  
ATOM   65   CB    CB    . LEU LEU LEU A A 58  58  . 66.479 -8.945  50.487 1.00 50.38 1 . C ?  
ATOM   66   CG    CG    . LEU LEU LEU A A 58  58  . 66.127 -8.447  49.071 1.00 58.06 1 . C ?  
ATOM   67   CD1   CD1   . LEU LEU LEU A A 58  58  . 67.322 -7.787  48.372 1.00 52.58 1 . C ?  
ATOM   68   CD2   CD2   . LEU LEU LEU A A 58  58  . 65.566 -9.587  48.201 1.00 49.91 1 . C ?  
ATOM   69   C     C     . LEU LEU LEU A A 58  58  . 65.708 -9.908  52.679 1.00 52.99 1 . C ?  
ATOM   70   O     O     . LEU LEU LEU A A 58  58  . 65.653 -11.122 52.836 1.00 52.97 1 . O ?  
ATOM   71   N     N     . ALA ALA ALA A A 59  59  . 66.126 -9.080  53.633 1.00 52.43 1 . N ?  
ATOM   72   CA    CA    . ALA ALA ALA A A 59  59  . 66.372 -9.554  54.987 1.00 51.77 1 . C ?  
ATOM   73   C     C     . ALA ALA ALA A A 59  59  . 65.124 -10.257 55.528 1.00 53.00 1 . C ?  
ATOM   74   O     O     . ALA ALA ALA A A 59  59  . 65.220 -11.344 56.100 1.00 49.95 1 . O ?  
ATOM   75   CB    CB    . ALA ALA ALA A A 59  59  . 66.781 -8.403  55.899 1.00 51.33 1 . C ?  
ATOM   76   N     N     . GLN GLN GLN A A 60  60  . 63.956 -9.646  55.317 1.00 50.83 1 . N ?  
ATOM   77   CA    CA    . GLN GLN GLN A A 60  60  . 62.696 -10.210 55.800 1.00 55.15 1 . C ?  
ATOM   78   CB    CB    . GLN GLN GLN A A 60  60  . 61.533 -9.251  55.520 1.00 53.32 1 . C ?  
ATOM   79   CG    CG    . GLN GLN GLN A A 60  60  . 61.436 -8.035  56.459 1.00 51.83 1 . C ?  
ATOM   80   CD    CD    . GLN GLN GLN A A 60  60  . 60.358 -7.029  56.016 1.00 53.29 1 . C ?  
ATOM   81   OE1   OE1   . GLN GLN GLN A A 60  60  . 59.955 -7.017  54.855 1.00 56.78 1 . O ?  
ATOM   82   NE2   NE2   . GLN GLN GLN A A 60  60  . 59.887 -6.195  56.945 1.00 49.38 1 . N ?  
ATOM   83   C     C     . GLN GLN GLN A A 60  60  . 62.428 -11.584 55.167 1.00 51.12 1 . C ?  
ATOM   84   O     O     . GLN GLN GLN A A 60  60  . 62.020 -12.523 55.845 1.00 49.26 1 . O ?  
ATOM   85   N     N     . LEU LEU LEU A A 61  61  . 62.675 -11.686 53.865 1.00 48.67 1 . N ?  
ATOM   86   CA    CA    . LEU LEU LEU A A 61  61  . 62.595 -12.955 53.162 1.00 50.84 1 . C ?  
ATOM   87   CB    CB    . LEU LEU LEU A A 61  61  . 63.072 -12.808 51.724 1.00 50.43 1 . C ?  
ATOM   88   CG    CG    . LEU LEU LEU A A 61  61  . 62.050 -12.414 50.676 1.00 52.42 1 . C ?  
ATOM   89   CD1   CD1   . LEU LEU LEU A A 61  61  . 62.692 -12.411 49.296 1.00 56.27 1 . C ?  
ATOM   90   CD2   CD2   . LEU LEU LEU A A 61  61  . 60.899 -13.391 50.734 1.00 56.00 1 . C ?  
ATOM   91   C     C     . LEU LEU LEU A A 61  61  . 63.434 -14.008 53.856 1.00 52.30 1 . C ?  
ATOM   92   O     O     . LEU LEU LEU A A 61  61  . 62.946 -15.088 54.188 1.00 53.27 1 . O ?  
ATOM   93   N     N     . ARG ARG ARG A A 62  62  . 64.699 -13.671 54.073 1.00 50.55 1 . N ?  
ATOM   94   CA    CA    . ARG ARG ARG A A 62  62  . 65.649 -14.600 54.653 1.00 51.56 1 . C ?  
ATOM   95   CB    CB    . ARG ARG ARG A A 62  62  . 67.056 -14.000 54.631 1.00 54.11 1 . C ?  
ATOM   96   CG    CG    . ARG ARG ARG A A 62  62  . 68.057 -14.872 53.883 1.00 71.52 1 . C ?  
ATOM   97   CD    CD    . ARG ARG ARG A A 62  62  . 69.369 -14.148 53.613 1.00 76.58 1 . C ?  
ATOM   98   NE    NE    . ARG ARG ARG A A 62  62  . 69.163 -12.944 52.803 1.00 74.47 1 . N ?  
ATOM   99   CZ    CZ    . ARG ARG ARG A A 62  62  . 70.014 -11.924 52.752 1.00 76.53 1 . C ?  
ATOM   100  NH1   NH1   . ARG ARG ARG A A 62  62  . 71.149 -11.973 53.450 1.00 88.25 1 . N ?  
ATOM   101  NH2   NH2   . ARG ARG ARG A A 62  62  . 69.739 -10.860 52.000 1.00 67.91 1 . N ?  
ATOM   102  C     C     . ARG ARG ARG A A 62  62  . 65.260 -14.999 56.072 1.00 53.71 1 . C ?  
ATOM   103  O     O     . ARG ARG ARG A A 62  62  . 65.306 -16.178 56.409 1.00 54.44 1 . O ?  
ATOM   104  N     N     . GLU GLU GLU A A 63  63  . 64.876 -14.025 56.895 1.00 50.41 1 . N ?  
ATOM   105  CA    CA    . GLU GLU GLU A A 63  63  . 64.413 -14.323 58.242 1.00 52.68 1 . C ?  
ATOM   106  C     C     . GLU GLU GLU A A 63  63  . 63.286 -15.348 58.194 1.00 55.73 1 . C ?  
ATOM   107  O     O     . GLU GLU GLU A A 63  63  . 63.318 -16.346 58.921 1.00 58.68 1 . O ?  
ATOM   108  CB    CB    . GLU GLU GLU A A 63  63  . 63.918 -13.071 58.953 1.00 56.39 1 . C ?  
ATOM   109  CG    CG    . GLU GLU GLU A A 63  63  . 64.981 -12.127 59.423 1.00 58.84 1 . C ?  
ATOM   110  CD    CD    . GLU GLU GLU A A 63  63  . 64.380 -10.818 59.908 1.00 69.51 1 . C ?  
ATOM   111  OE1   OE1   . GLU GLU GLU A A 63  63  . 63.149 -10.790 60.160 1.00 73.97 1 . O ?  
ATOM   112  OE2   OE2   . GLU GLU GLU A A 63  63  . 65.125 -9.818  60.032 1.00 70.69 1 . O ?  
ATOM   113  N     N     . ILE ILE ILE A A 64  64  . 62.295 -15.096 57.343 1.00 50.44 1 . N ?  
ATOM   114  CA    CA    . ILE ILE ILE A A 64  64  . 61.158 -16.008 57.219 1.00 55.51 1 . C ?  
ATOM   115  CB    CB    . ILE ILE ILE A A 64  64  . 60.077 -15.465 56.253 1.00 50.97 1 . C ?  
ATOM   116  CG1   CG1   . ILE ILE ILE A A 64  64  . 59.397 -14.228 56.852 1.00 50.25 1 . C ?  
ATOM   117  CD1   CD1   . ILE ILE ILE A A 64  64  . 58.761 -13.286 55.824 1.00 44.04 1 . C ?  
ATOM   118  CG2   CG2   . ILE ILE ILE A A 64  64  . 59.053 -16.559 55.931 1.00 49.34 1 . C ?  
ATOM   119  C     C     . ILE ILE ILE A A 64  64  . 61.628 -17.382 56.744 1.00 52.81 1 . C ?  
ATOM   120  O     O     . ILE ILE ILE A A 64  64  . 61.194 -18.392 57.272 1.00 52.08 1 . O ?  
ATOM   121  N     N     . LEU LEU LEU A A 65  65  . 62.528 -17.423 55.766 1.00 48.81 1 . N ?  
ATOM   122  CA    CA    . LEU LEU LEU A A 65  65  . 63.032 -18.709 55.268 1.00 51.80 1 . C ?  
ATOM   123  CB    CB    . LEU LEU LEU A A 65  65  . 63.873 -18.503 54.005 1.00 50.50 1 . C ?  
ATOM   124  CG    CG    . LEU LEU LEU A A 65  65  . 63.108 -18.353 52.695 1.00 52.63 1 . C ?  
ATOM   125  CD1   CD1   . LEU LEU LEU A A 65  65  . 64.083 -18.162 51.568 1.00 56.76 1 . C ?  
ATOM   126  CD2   CD2   . LEU LEU LEU A A 65  65  . 62.247 -19.578 52.453 1.00 51.61 1 . C ?  
ATOM   127  C     C     . LEU LEU LEU A A 65  65  . 63.860 -19.483 56.300 1.00 53.21 1 . C ?  
ATOM   128  O     O     . LEU LEU LEU A A 65  65  . 63.883 -20.710 56.296 1.00 54.60 1 . O ?  
ATOM   129  N     N     . CYS CYS CYS A A 66  66  . 64.542 -18.752 57.173 1.00 55.32 1 . N ?  
ATOM   130  CA    CA    . CYS CYS CYS A A 66  66  . 65.446 -19.336 58.143 1.00 51.14 1 . C ?  
ATOM   131  CB    CB    . CYS CYS CYS A A 66  66  . 66.555 -18.327 58.473 1.00 55.73 1 . C ?  
ATOM   132  SG    SG    . CYS CYS CYS A A 66  66  . 67.623 -18.751 59.882 1.00 76.56 1 . S ?  
ATOM   133  C     C     . CYS CYS CYS A A 66  66  . 64.716 -19.783 59.415 1.00 56.24 1 . C ?  
ATOM   134  O     O     . CYS CYS CYS A A 66  66  . 64.862 -20.923 59.848 1.00 61.75 1 . O ?  
ATOM   135  N     N     . ARG ARG ARG A A 67  67  . 63.938 -18.895 60.024 1.00 52.92 1 . N ?  
ATOM   136  CA    CA    . ARG ARG ARG A A 67  67  . 63.322 -19.224 61.306 1.00 53.89 1 . C ?  
ATOM   137  CB    CB    . ARG ARG ARG A A 67  67  . 63.934 -18.365 62.427 1.00 52.21 1 . C ?  
ATOM   138  CG    CG    . ARG ARG ARG A A 67  67  . 64.035 -16.897 62.121 1.00 58.42 1 . C ?  
ATOM   139  CD    CD    . ARG ARG ARG A A 67  67  . 64.395 -16.074 63.367 1.00 63.17 1 . C ?  
ATOM   140  NE    NE    . ARG ARG ARG A A 67  67  . 64.499 -14.644 63.054 1.00 74.25 1 . N ?  
ATOM   141  CZ    CZ    . ARG ARG ARG A A 67  67  . 63.549 -13.737 63.293 1.00 73.52 1 . C ?  
ATOM   142  NH1   NH1   . ARG ARG ARG A A 67  67  . 62.407 -14.097 63.881 1.00 64.02 1 . N ?  
ATOM   143  NH2   NH2   . ARG ARG ARG A A 67  67  . 63.747 -12.464 62.952 1.00 70.93 1 . N ?  
ATOM   144  C     C     . ARG ARG ARG A A 67  67  . 61.797 -19.081 61.318 1.00 51.86 1 . C ?  
ATOM   145  O     O     . ARG ARG ARG A A 67  67  . 61.175 -19.080 62.382 1.00 63.11 1 . O ?  
ATOM   146  N     N     . GLY GLY GLY A A 68  68  . 61.196 -18.961 60.142 1.00 53.40 1 . N ?  
ATOM   147  CA    CA    . GLY GLY GLY A A 68  68  . 59.752 -18.869 60.031 1.00 50.61 1 . C ?  
ATOM   148  C     C     . GLY GLY GLY A A 68  68  . 59.096 -20.120 60.574 1.00 51.07 1 . C ?  
ATOM   149  O     O     . GLY GLY GLY A A 68  68  . 59.713 -21.178 60.651 1.00 52.12 1 . O ?  
ATOM   150  N     N     . SER SER SER A A 69  69  . 57.837 -19.992 60.961 1.00 51.35 1 . N ?  
ATOM   151  CA    CA    . SER SER SER A A 69  69  . 57.089 -21.123 61.487 1.00 56.65 1 . C ?  
ATOM   152  CB    CB    . SER SER SER A A 69  69  . 56.082 -20.639 62.534 1.00 51.49 1 . C ?  
ATOM   153  OG    OG    . SER SER SER A A 69  69  . 55.329 -21.727 63.030 1.00 65.42 1 . O ?  
ATOM   154  C     C     . SER SER SER A A 69  69  . 56.388 -21.905 60.360 1.00 51.59 1 . C ?  
ATOM   155  O     O     . SER SER SER A A 69  69  . 55.755 -21.320 59.475 1.00 53.42 1 . O ?  
ATOM   156  N     N     . ASP ASP ASP A A 70  70  . 56.536 -23.225 60.387 1.00 45.76 1 . N ?  
ATOM   157  CA    CA    . ASP ASP ASP A A 70  70  . 55.996 -24.099 59.342 1.00 52.16 1 . C ?  
ATOM   158  CB    CB    . ASP ASP ASP A A 70  70  . 56.854 -25.356 59.197 1.00 48.68 1 . C ?  
ATOM   159  CG    CG    . ASP ASP ASP A A 70  70  . 56.556 -26.135 57.925 1.00 57.36 1 . C ?  
ATOM   160  OD1   OD1   . ASP ASP ASP A A 70  70  . 55.465 -25.976 57.321 1.00 62.84 1 . O ?  
ATOM   161  OD2   OD2   . ASP ASP ASP A A 70  70  . 57.431 -26.924 57.519 1.00 61.85 1 . O ?  
ATOM   162  C     C     . ASP ASP ASP A A 70  70  . 54.563 -24.500 59.643 1.00 56.89 1 . C ?  
ATOM   163  O     O     . ASP ASP ASP A A 70  70  . 54.323 -25.428 60.413 1.00 68.17 1 . O ?  
ATOM   164  N     N     . ARG ARG ARG A A 71  71  . 53.604 -23.822 59.036 1.00 51.58 1 . N ?  
ATOM   165  CA    CA    . ARG ARG ARG A A 71  71  . 52.229 -24.056 59.418 1.00 57.96 1 . C ?  
ATOM   166  CB    CB    . ARG ARG ARG A A 71  71  . 51.674 -22.801 60.097 1.00 55.84 1 . C ?  
ATOM   167  CG    CG    . ARG ARG ARG A A 71  71  . 52.456 -22.442 61.384 1.00 60.88 1 . C ?  
ATOM   168  CD    CD    . ARG ARG ARG A A 71  71  . 51.908 -21.211 62.074 1.00 54.20 1 . C ?  
ATOM   169  NE    NE    . ARG ARG ARG A A 71  71  . 51.493 -20.255 61.069 1.00 55.82 1 . N ?  
ATOM   170  CZ    CZ    . ARG ARG ARG A A 71  71  . 50.576 -19.324 61.268 1.00 57.82 1 . C ?  
ATOM   171  NH1   NH1   . ARG ARG ARG A A 71  71  . 49.986 -19.219 62.461 1.00 44.28 1 . N ?  
ATOM   172  NH2   NH2   . ARG ARG ARG A A 71  71  . 50.263 -18.494 60.269 1.00 54.62 1 . N ?  
ATOM   173  C     C     . ARG ARG ARG A A 71  71  . 51.345 -24.479 58.254 1.00 64.96 1 . C ?  
ATOM   174  O     O     . ARG ARG ARG A A 71  71  . 51.683 -24.290 57.083 1.00 63.67 1 . O ?  
ATOM   175  N     N     . LEU LEU LEU A A 72  72  . 50.219 -25.088 58.596 1.00 68.77 1 . N ?  
ATOM   176  CA    CA    . LEU LEU LEU A A 72  72  . 49.182 -25.393 57.626 1.00 71.79 1 . C ?  
ATOM   177  CB    CB    . LEU LEU LEU A A 72  72  . 48.908 -26.893 57.545 1.00 73.11 1 . C ?  
ATOM   178  CG    CG    . LEU LEU LEU A A 72  72  . 49.978 -27.817 56.980 1.00 70.48 1 . C ?  
ATOM   179  CD1   CD1   . LEU LEU LEU A A 72  72  . 51.106 -28.020 57.971 1.00 62.78 1 . C ?  
ATOM   180  CD2   CD2   . LEU LEU LEU A A 72  72  . 49.325 -29.135 56.631 1.00 73.94 1 . C ?  
ATOM   181  C     C     . LEU LEU LEU A A 72  72  . 47.911 -24.667 58.015 1.00 71.63 1 . C ?  
ATOM   182  O     O     . LEU LEU LEU A A 72  72  . 47.622 -24.500 59.198 1.00 71.47 1 . O ?  
ATOM   183  N     N     . ASP ASP ASP A A 73  73  . 47.166 -24.231 57.008 1.00 76.86 1 . N ?  
ATOM   184  CA    CA    . ASP ASP ASP A A 73  73  . 45.823 -23.670 57.177 1.00 81.95 1 . C ?  
ATOM   185  C     C     . ASP ASP ASP A A 73  73  . 44.829 -24.815 57.384 1.00 80.90 1 . C ?  
ATOM   186  O     O     . ASP ASP ASP A A 73  73  . 45.237 -25.975 57.450 1.00 87.35 1 . O ?  
ATOM   187  CB    CB    . ASP ASP ASP A A 73  73  . 45.443 -22.823 55.951 1.00 83.35 1 . C ?  
ATOM   188  CG    CG    . ASP ASP ASP A A 73  73  . 45.476 -23.624 54.652 1.00 83.32 1 . C ?  
ATOM   189  OD1   OD1   . ASP ASP ASP A A 73  73  . 46.430 -24.418 54.460 1.00 87.03 1 . O ?  
ATOM   190  OD2   OD2   . ASP ASP ASP A A 73  73  . 44.574 -23.428 53.809 1.00 85.58 1 . O ?  
ATOM   191  N     N     . ARG ARG ARG A A 74  74  . 43.534 -24.514 57.474 1.00 80.30 1 . N ?  
ATOM   192  CA    CA    . ARG ARG ARG A A 74  74  . 42.530 -25.578 57.582 1.00 80.27 1 . C ?  
ATOM   193  C     C     . ARG ARG ARG A A 74  74  . 42.039 -26.003 56.183 1.00 79.11 1 . C ?  
ATOM   194  O     O     . ARG ARG ARG A A 74  74  . 40.862 -26.324 55.996 1.00 82.48 1 . O ?  
ATOM   195  CB    CB    . ARG ARG ARG A A 74  74  . 41.352 -25.145 58.474 1.00 72.28 1 . C ?  
ATOM   196  CG    CG    . ARG ARG ARG A A 74  74  . 40.435 -24.065 57.889 1.00 72.96 1 . C ?  
ATOM   197  CD    CD    . ARG ARG ARG A A 74  74  . 39.076 -24.106 58.562 1.00 73.40 1 . C ?  
ATOM   198  NE    NE    . ARG ARG ARG A A 74  74  . 38.092 -23.289 57.858 1.00 75.97 1 . N ?  
ATOM   199  CZ    CZ    . ARG ARG ARG A A 74  74  . 36.774 -23.392 58.023 1.00 80.79 1 . C ?  
ATOM   200  NH1   NH1   . ARG ARG ARG A A 74  74  . 36.269 -24.277 58.876 1.00 82.91 1 . N ?  
ATOM   201  NH2   NH2   . ARG ARG ARG A A 74  74  . 35.956 -22.605 57.338 1.00 76.85 1 . N ?  
ATOM   202  N     N     . ALA ALA ALA A A 75  75  . 42.961 -25.991 55.215 1.00 79.36 1 . N ?  
ATOM   203  CA    CA    . ALA ALA ALA A A 75  75  . 42.743 -26.487 53.847 1.00 74.65 1 . C ?  
ATOM   204  C     C     . ALA ALA ALA A A 75  75  . 44.005 -27.211 53.424 1.00 72.86 1 . C ?  
ATOM   205  O     O     . ALA ALA ALA A A 75  75  . 44.089 -27.767 52.320 1.00 63.78 1 . O ?  
ATOM   206  CB    CB    . ALA ALA ALA A A 75  75  . 42.413 -25.351 52.866 1.00 65.69 1 . C ?  
ATOM   207  N     N     . GLY GLY GLY A A 76  76  . 45.000 -27.143 54.308 1.00 72.91 1 . N ?  
ATOM   208  CA    CA    . GLY GLY GLY A A 76  76  . 46.155 -28.022 54.267 1.00 75.09 1 . C ?  
ATOM   209  C     C     . GLY GLY GLY A A 76  76  . 47.405 -27.449 53.635 1.00 81.18 1 . C ?  
ATOM   210  O     O     . GLY GLY GLY A A 76  76  . 48.457 -28.093 53.641 1.00 80.25 1 . O ?  
ATOM   211  N     N     . ILE ILE ILE A A 77  77  . 47.300 -26.242 53.087 1.00 83.97 1 . N ?  
ATOM   212  CA    CA    . ILE ILE ILE A A 77  77  . 48.423 -25.630 52.373 1.00 82.44 1 . C ?  
ATOM   213  C     C     . ILE ILE ILE A A 77  77  . 49.484 -25.135 53.366 1.00 81.75 1 . C ?  
ATOM   214  O     O     . ILE ILE ILE A A 77  77  . 49.151 -24.651 54.465 1.00 76.51 1 . O ?  
ATOM   215  CB    CB    . ILE ILE ILE A A 77  77  . 47.945 -24.468 51.457 1.00 80.53 1 . C ?  
ATOM   216  CG1   CG1   . ILE ILE ILE A A 77  77  . 46.783 -24.940 50.570 1.00 80.03 1 . C ?  
ATOM   217  CG2   CG2   . ILE ILE ILE A A 77  77  . 49.104 -23.909 50.602 1.00 79.23 1 . C ?  
ATOM   218  CD1   CD1   . ILE ILE ILE A A 77  77  . 47.017 -26.265 49.851 1.00 74.41 1 . C ?  
ATOM   219  N     N     . GLY GLY GLY A A 78  78  . 50.755 -25.284 52.980 1.00 75.65 1 . N ?  
ATOM   220  CA    CA    . GLY GLY GLY A A 78  78  . 51.870 -24.915 53.834 1.00 72.30 1 . C ?  
ATOM   221  C     C     . GLY GLY GLY A A 78  78  . 52.468 -23.546 53.560 1.00 62.36 1 . C ?  
ATOM   222  O     O     . GLY GLY GLY A A 78  78  . 52.695 -23.176 52.404 1.00 67.07 1 . O ?  
ATOM   223  N     N     . THR THR THR A A 79  79  . 52.699 -22.791 54.633 1.00 57.65 1 . N ?  
ATOM   224  CA    CA    . THR THR THR A A 79  79  . 53.459 -21.544 54.580 1.00 56.60 1 . C ?  
ATOM   225  CB    CB    . THR THR THR A A 79  79  . 52.564 -20.265 54.786 1.00 51.49 1 . C ?  
ATOM   226  OG1   OG1   . THR THR THR A A 79  79  . 51.570 -20.519 55.785 1.00 54.02 1 . O ?  
ATOM   227  CG2   CG2   . THR THR THR A A 79  79  . 51.877 -19.829 53.478 1.00 53.10 1 . C ?  
ATOM   228  C     C     . THR THR THR A A 79  79  . 54.535 -21.546 55.649 1.00 49.97 1 . C ?  
ATOM   229  O     O     . THR THR THR A A 79  79  . 54.407 -22.214 56.665 1.00 50.45 1 . O ?  
ATOM   230  N     N     . LEU LEU LEU A A 80  80  . 55.598 -20.796 55.409 1.00 49.81 1 . N ?  
ATOM   231  CA    CA    . LEU LEU LEU A A 80  80  . 56.464 -20.350 56.487 1.00 48.44 1 . C ?  
ATOM   232  CB    CB    . LEU LEU LEU A A 80  80  . 57.938 -20.417 56.089 1.00 44.97 1 . C ?  
ATOM   233  CG    CG    . LEU LEU LEU A A 80  80  . 58.515 -21.784 55.722 1.00 54.21 1 . C ?  
ATOM   234  CD1   CD1   . LEU LEU LEU A A 80  80  . 59.902 -21.618 55.151 1.00 49.04 1 . C ?  
ATOM   235  CD2   CD2   . LEU LEU LEU A A 80  80  . 58.531 -22.722 56.930 1.00 51.03 1 . C ?  
ATOM   236  C     C     . LEU LEU LEU A A 80  80  . 56.059 -18.914 56.818 1.00 50.41 1 . C ?  
ATOM   237  O     O     . LEU LEU LEU A A 80  80  . 55.860 -18.100 55.913 1.00 51.29 1 . O ?  
ATOM   238  N     N     . SER SER SER A A 81  81  . 55.927 -18.593 58.098 1.00 47.05 1 . N ?  
ATOM   239  CA    CA    . SER SER SER A A 81  81  . 55.571 -17.235 58.458 1.00 46.10 1 . C ?  
ATOM   240  CB    CB    . SER SER SER A A 81  81  . 54.057 -17.091 58.561 1.00 46.01 1 . C ?  
ATOM   241  OG    OG    . SER SER SER A A 81  81  . 53.577 -17.793 59.683 1.00 49.88 1 . O ?  
ATOM   242  C     C     . SER SER SER A A 81  81  . 56.182 -16.757 59.757 1.00 47.86 1 . C ?  
ATOM   243  O     O     . SER SER SER A A 81  81  . 56.527 -17.545 60.641 1.00 51.54 1 . O ?  
ATOM   244  N     N     . LEU LEU LEU A A 82  82  . 56.283 -15.438 59.852 1.00 46.64 1 . N ?  
ATOM   245  CA    CA    . LEU LEU LEU A A 82  82  . 56.665 -14.733 61.063 1.00 45.60 1 . C ?  
ATOM   246  CB    CB    . LEU LEU LEU A A 82  82  . 58.078 -14.142 60.956 1.00 44.97 1 . C ?  
ATOM   247  CG    CG    . LEU LEU LEU A A 82  82  . 59.285 -15.082 60.822 1.00 51.28 1 . C ?  
ATOM   248  CD1   CD1   . LEU LEU LEU A A 82  82  . 60.535 -14.276 60.524 1.00 45.78 1 . C ?  
ATOM   249  CD2   CD2   . LEU LEU LEU A A 82  82  . 59.477 -15.912 62.085 1.00 40.16 1 . C ?  
ATOM   250  C     C     . LEU LEU LEU A A 82  82  . 55.623 -13.632 61.276 1.00 46.67 1 . C ?  
ATOM   251  O     O     . LEU LEU LEU A A 82  82  . 54.931 -13.223 60.335 1.00 45.72 1 . O ?  
ATOM   252  N     N     . PHE PHE PHE A A 83  83  . 55.527 -13.157 62.508 1.00 37.81 1 . N ?  
ATOM   253  CA    CA    . PHE PHE PHE A A 83  83  . 54.491 -12.230 62.895 1.00 39.66 1 . C ?  
ATOM   254  CB    CB    . PHE PHE PHE A A 83  83  . 53.586 -12.869 63.949 1.00 34.72 1 . C ?  
ATOM   255  CG    CG    . PHE PHE PHE A A 83  83  . 52.400 -12.046 64.315 1.00 38.62 1 . C ?  
ATOM   256  CD1   CD1   . PHE PHE PHE A A 83  83  . 51.424 -11.770 63.377 1.00 37.52 1 . C ?  
ATOM   257  CE1   CE1   . PHE PHE PHE A A 83  83  . 50.323 -11.005 63.709 1.00 39.41 1 . C ?  
ATOM   258  CZ    CZ    . PHE PHE PHE A A 83  83  . 50.181 -10.519 65.019 1.00 44.14 1 . C ?  
ATOM   259  CE2   CE2   . PHE PHE PHE A A 83  83  . 51.152 -10.798 65.970 1.00 38.98 1 . C ?  
ATOM   260  CD2   CD2   . PHE PHE PHE A A 83  83  . 52.250 -11.552 65.617 1.00 43.07 1 . C ?  
ATOM   261  C     C     . PHE PHE PHE A A 83  83  . 55.112 -10.938 63.417 1.00 42.87 1 . C ?  
ATOM   262  O     O     . PHE PHE PHE A A 83  83  . 55.907 -10.954 64.365 1.00 40.27 1 . O ?  
ATOM   263  N     N     . GLY GLY GLY A A 84  84  . 54.770 -9.822  62.779 1.00 42.19 1 . N ?  
ATOM   264  CA    CA    . GLY GLY GLY A A 84  84  . 55.270 -8.530  63.214 1.00 45.33 1 . C ?  
ATOM   265  C     C     . GLY GLY GLY A A 84  84  . 56.511 -8.051  62.499 1.00 47.83 1 . C ?  
ATOM   266  O     O     . GLY GLY GLY A A 84  84  . 57.620 -8.459  62.827 1.00 48.80 1 . O ?  
ATOM   267  N     N     . MET MET MET A A 85  85  . 56.327 -7.166  61.522 1.00 52.13 1 . N ?  
ATOM   268  CA    CA    . MET MET MET A A 85  85  . 57.450 -6.647  60.739 1.00 44.52 1 . C ?  
ATOM   269  CB    CB    . MET MET MET A A 85  85  . 57.696 -7.517  59.508 1.00 49.71 1 . C ?  
ATOM   270  CG    CG    . MET MET MET A A 85  85  . 58.211 -8.899  59.806 1.00 52.51 1 . C ?  
ATOM   271  SD    SD    . MET MET MET A A 85  85  . 58.728 -9.716  58.299 1.00 58.58 1 . S ?  
ATOM   272  CE    CE    . MET MET MET A A 85  85  . 59.118 -11.318 58.970 1.00 56.99 1 . C ?  
ATOM   273  C     C     . MET MET MET A A 85  85  . 57.236 -5.213  60.289 1.00 46.61 1 . C ?  
ATOM   274  O     O     . MET MET MET A A 85  85  . 56.116 -4.794  60.014 1.00 46.69 1 . O ?  
ATOM   275  N     N     . GLN GLN GLN A A 86  86  . 58.327 -4.467  60.186 1.00 49.39 1 . N ?  
ATOM   276  CA    CA    . GLN GLN GLN A A 86  86  . 58.240 -3.080  59.801 1.00 45.99 1 . C ?  
ATOM   277  CB    CB    . GLN GLN GLN A A 86  86  . 58.106 -2.185  61.032 1.00 42.30 1 . C ?  
ATOM   278  CG    CG    . GLN GLN GLN A A 86  86  . 57.851 -0.716  60.687 1.00 44.51 1 . C ?  
ATOM   279  CD    CD    . GLN GLN GLN A A 86  86  . 57.506 0.127   61.901 1.00 46.97 1 . C ?  
ATOM   280  OE1   OE1   . GLN GLN GLN A A 86  86  . 56.406 0.031   62.439 1.00 49.39 1 . O ?  
ATOM   281  NE2   NE2   . GLN GLN GLN A A 86  86  . 58.435 0.967   62.327 1.00 45.52 1 . N ?  
ATOM   282  C     C     . GLN GLN GLN A A 86  86  . 59.457 -2.682  58.984 1.00 49.21 1 . C ?  
ATOM   283  O     O     . GLN GLN GLN A A 86  86  . 60.590 -2.986  59.345 1.00 45.68 1 . O ?  
ATOM   284  N     N     . ALA ALA ALA A A 87  87  . 59.198 -2.017  57.863 1.00 49.38 1 . N ?  
ATOM   285  CA    CA    . ALA ALA ALA A A 87  87  . 60.248 -1.523  56.977 1.00 48.45 1 . C ?  
ATOM   286  CB    CB    . ALA ALA ALA A A 87  87  . 60.367 -2.397  55.725 1.00 42.05 1 . C ?  
ATOM   287  C     C     . ALA ALA ALA A A 87  87  . 59.905 -0.089  56.614 1.00 44.61 1 . C ?  
ATOM   288  O     O     . ALA ALA ALA A A 87  87  . 58.731 0.269   56.545 1.00 47.23 1 . O ?  
ATOM   289  N     N     . ARG ARG ARG A A 88  88  . 60.921 0.737   56.409 1.00 45.45 1 . N ?  
ATOM   290  CA    CA    . ARG ARG ARG A A 88  88  . 60.702 2.130   56.046 1.00 44.36 1 . C ?  
ATOM   291  CB    CB    . ARG ARG ARG A A 88  88  . 61.407 3.091   57.013 1.00 42.88 1 . C ?  
ATOM   292  CG    CG    . ARG ARG ARG A A 88  88  . 61.177 2.849   58.480 1.00 50.40 1 . C ?  
ATOM   293  CD    CD    . ARG ARG ARG A A 88  88  . 61.862 3.951   59.308 1.00 52.77 1 . C ?  
ATOM   294  NE    NE    . ARG ARG ARG A A 88  88  . 61.182 5.240   59.199 1.00 50.46 1 . N ?  
ATOM   295  CZ    CZ    . ARG ARG ARG A A 88  88  . 60.238 5.652   60.042 1.00 46.81 1 . C ?  
ATOM   296  NH1   NH1   . ARG ARG ARG A A 88  88  . 59.864 4.866   61.029 1.00 48.83 1 . N ?  
ATOM   297  NH2   NH2   . ARG ARG ARG A A 88  88  . 59.650 6.830   59.887 1.00 43.98 1 . N ?  
ATOM   298  C     C     . ARG ARG ARG A A 88  88  . 61.223 2.359   54.640 1.00 48.99 1 . C ?  
ATOM   299  O     O     . ARG ARG ARG A A 88  88  . 62.313 1.902   54.296 1.00 51.44 1 . O ?  
ATOM   300  N     N     . TYR TYR TYR A A 89  89  . 60.459 3.075   53.830 1.00 48.66 1 . N ?  
ATOM   301  CA    CA    . TYR TYR TYR A A 89  89  . 60.894 3.381   52.478 1.00 47.81 1 . C ?  
ATOM   302  CB    CB    . TYR TYR TYR A A 89  89  . 60.064 2.607   51.448 1.00 49.71 1 . C ?  
ATOM   303  CG    CG    . TYR TYR TYR A A 89  89  . 60.232 1.104   51.558 1.00 50.87 1 . C ?  
ATOM   304  CD1   CD1   . TYR TYR TYR A A 89  89  . 61.235 0.453   50.861 1.00 51.18 1 . C ?  
ATOM   305  CE1   CE1   . TYR TYR TYR A A 89  89  . 61.405 -0.917  50.956 1.00 56.50 1 . C ?  
ATOM   306  CZ    CZ    . TYR TYR TYR A A 89  89  . 60.564 -1.667  51.761 1.00 54.77 1 . C ?  
ATOM   307  OH    OH    . TYR TYR TYR A A 89  89  . 60.757 -3.032  51.840 1.00 52.06 1 . O ?  
ATOM   308  CE2   CE2   . TYR TYR TYR A A 89  89  . 59.549 -1.048  52.470 1.00 48.18 1 . C ?  
ATOM   309  CD2   CD2   . TYR TYR TYR A A 89  89  . 59.392 0.336   52.370 1.00 48.30 1 . C ?  
ATOM   310  C     C     . TYR TYR TYR A A 89  89  . 60.793 4.876   52.247 1.00 51.91 1 . C ?  
ATOM   311  O     O     . TYR TYR TYR A A 89  89  . 59.738 5.479   52.432 1.00 51.26 1 . O ?  
ATOM   312  N     N     . SER SER SER A A 90  90  . 61.909 5.480   51.870 1.00 56.36 1 . N ?  
ATOM   313  CA    CA    . SER SER SER A A 90  90  . 61.906 6.885   51.528 1.00 58.37 1 . C ?  
ATOM   314  CB    CB    . SER SER SER A A 90  90  . 63.326 7.435   51.456 1.00 56.19 1 . C ?  
ATOM   315  OG    OG    . SER SER SER A A 90  90  . 63.267 8.834   51.282 1.00 59.84 1 . O ?  
ATOM   316  C     C     . SER SER SER A A 90  90  . 61.199 7.091   50.202 1.00 53.51 1 . C ?  
ATOM   317  O     O     . SER SER SER A A 90  90  . 61.323 6.267   49.291 1.00 56.60 1 . O ?  
ATOM   318  N     N     . LEU LEU LEU A A 91  91  . 60.460 8.196   50.109 1.00 52.50 1 . N ?  
ATOM   319  CA    CA    . LEU LEU LEU A A 91  91  . 59.744 8.576   48.893 1.00 53.12 1 . C ?  
ATOM   320  CB    CB    . LEU LEU LEU A A 91  91  . 58.246 8.748   49.198 1.00 53.51 1 . C ?  
ATOM   321  CG    CG    . LEU LEU LEU A A 91  91  . 57.454 7.574   49.794 1.00 52.00 1 . C ?  
ATOM   322  CD1   CD1   . LEU LEU LEU A A 91  91  . 56.044 8.005   50.082 1.00 45.00 1 . C ?  
ATOM   323  CD2   CD2   . LEU LEU LEU A A 91  91  . 57.462 6.342   48.874 1.00 47.24 1 . C ?  
ATOM   324  C     C     . LEU LEU LEU A A 91  91  . 60.306 9.875   48.271 1.00 53.56 1 . C ?  
ATOM   325  O     O     . LEU LEU LEU A A 91  91  . 59.874 10.298  47.205 1.00 51.41 1 . O ?  
ATOM   326  N     N     . ARG ARG ARG A A 92  92  . 61.269 10.497  48.945 1.00 55.23 1 . N ?  
ATOM   327  CA    CA    . ARG ARG ARG A A 92  92  . 61.727 11.841  48.581 1.00 60.40 1 . C ?  
ATOM   328  CB    CB    . ARG ARG ARG A A 92  92  . 62.639 12.393  49.675 1.00 57.30 1 . C ?  
ATOM   329  CG    CG    . ARG ARG ARG A A 92  92  . 62.230 11.948  51.052 1.00 56.92 1 . C ?  
ATOM   330  CD    CD    . ARG ARG ARG A A 92  92  . 62.837 12.817  52.129 1.00 58.96 1 . C ?  
ATOM   331  NE    NE    . ARG ARG ARG A A 92  92  . 62.107 12.676  53.387 1.00 63.19 1 . N ?  
ATOM   332  CZ    CZ    . ARG ARG ARG A A 92  92  . 62.407 11.770  54.311 1.00 69.67 1 . C ?  
ATOM   333  NH1   NH1   . ARG ARG ARG A A 92  92  . 63.416 10.935  54.105 1.00 74.31 1 . N ?  
ATOM   334  NH2   NH2   . ARG ARG ARG A A 92  92  . 61.701 11.689  55.430 1.00 67.22 1 . N ?  
ATOM   335  C     C     . ARG ARG ARG A A 92  92  . 62.456 11.898  47.240 1.00 52.70 1 . C ?  
ATOM   336  O     O     . ARG ARG ARG A A 92  92  . 62.031 12.603  46.320 1.00 55.57 1 . O ?  
ATOM   337  N     N     . ALA ALA ALA A A 93  93  . 63.547 11.149  47.145 1.00 49.99 1 . N ?  
ATOM   338  CA    CA    . ALA ALA ALA A A 93  93  . 64.408 11.167  45.969 1.00 59.17 1 . C ?  
ATOM   339  C     C     . ALA ALA ALA A A 93  93  . 64.083 10.056  44.966 1.00 60.33 1 . C ?  
ATOM   340  O     O     . ALA ALA ALA A A 93  93  . 64.537 10.102  43.830 1.00 57.59 1 . O ?  
ATOM   341  CB    CB    . ALA ALA ALA A A 93  93  . 65.867 11.078  46.393 1.00 58.43 1 . C ?  
ATOM   342  N     N     . HIS HIS HIS A A 94  94  . 63.295 9.067   45.382 1.00 62.93 1 . N ?  
ATOM   343  CA    CA    . HIS HIS HIS A A 94  94  . 62.949 7.957   44.505 1.00 56.11 1 . C ?  
ATOM   344  CB    CB    . HIS HIS HIS A A 94  94  . 64.086 6.935   44.501 1.00 59.73 1 . C ?  
ATOM   345  CG    CG    . HIS HIS HIS A A 94  94  . 64.546 6.524   45.865 1.00 65.08 1 . C ?  
ATOM   346  ND1   ND1   . HIS HIS HIS A A 94  94  . 65.872 6.574   46.250 1.00 68.85 1 . N ?  
ATOM   347  CE1   CE1   . HIS HIS HIS A A 94  94  . 65.985 6.139   47.492 1.00 67.75 1 . C ?  
ATOM   348  NE2   NE2   . HIS HIS HIS A A 94  94  . 64.782 5.803   47.929 1.00 64.38 1 . N ?  
ATOM   349  CD2   CD2   . HIS HIS HIS A A 94  94  . 63.868 6.030   46.931 1.00 68.21 1 . C ?  
ATOM   350  C     C     . HIS HIS HIS A A 94  94  . 61.624 7.265   44.862 1.00 55.99 1 . C ?  
ATOM   351  O     O     . HIS HIS HIS A A 94  94  . 60.968 7.609   45.836 1.00 49.66 1 . O ?  
ATOM   352  N     N     . PHE PHE PHE A A 95  95  . 61.236 6.297   44.035 1.00 60.60 1 . N ?  
ATOM   353  CA    CA    . PHE PHE PHE A A 95  95  . 60.004 5.532   44.225 1.00 53.63 1 . C ?  
ATOM   354  CB    CB    . PHE PHE PHE A A 95  95  . 59.082 5.689   43.016 1.00 49.96 1 . C ?  
ATOM   355  CG    CG    . PHE PHE PHE A A 95  95  . 57.747 5.059   43.211 1.00 53.34 1 . C ?  
ATOM   356  CD2   CD2   . PHE PHE PHE A A 95  95  . 56.703 5.780   43.788 1.00 50.05 1 . C ?  
ATOM   357  CE2   CE2   . PHE PHE PHE A A 95  95  . 55.466 5.181   43.995 1.00 52.40 1 . C ?  
ATOM   358  CZ    CZ    . PHE PHE PHE A A 95  95  . 55.274 3.847   43.633 1.00 48.61 1 . C ?  
ATOM   359  CE1   CE1   . PHE PHE PHE A A 95  95  . 56.310 3.132   43.070 1.00 45.87 1 . C ?  
ATOM   360  CD1   CD1   . PHE PHE PHE A A 95  95  . 57.538 3.733   42.868 1.00 47.01 1 . C ?  
ATOM   361  C     C     . PHE PHE PHE A A 95  95  . 60.319 4.050   44.454 1.00 54.07 1 . C ?  
ATOM   362  O     O     . PHE PHE PHE A A 95  95  . 60.996 3.426   43.633 1.00 53.85 1 . O ?  
ATOM   363  N     N     . PRO PRO PRO A A 96  96  . 59.833 3.481   45.571 1.00 53.70 1 . N ?  
ATOM   364  CA    CA    . PRO PRO PRO A A 96  96  . 60.226 2.125   46.002 1.00 52.74 1 . C ?  
ATOM   365  CB    CB    . PRO PRO PRO A A 96  96  . 59.844 2.110   47.488 1.00 51.52 1 . C ?  
ATOM   366  CG    CG    . PRO PRO PRO A A 96  96  . 58.713 3.066   47.591 1.00 52.41 1 . C ?  
ATOM   367  CD    CD    . PRO PRO PRO A A 96  96  . 58.985 4.156   46.566 1.00 51.16 1 . C ?  
ATOM   368  C     C     . PRO PRO PRO A A 96  96  . 59.538 0.965   45.249 1.00 56.95 1 . C ?  
ATOM   369  O     O     . PRO PRO PRO A A 96  96  . 58.910 0.088   45.865 1.00 56.80 1 . O ?  
ATOM   370  N     N     . LEU LEU LEU A A 97  97  . 59.675 0.958   43.925 1.00 53.03 1 . N ?  
ATOM   371  CA    CA    . LEU LEU LEU A A 97  97  . 59.300 -0.192  43.119 1.00 53.78 1 . C ?  
ATOM   372  CB    CB    . LEU LEU LEU A A 97  97  . 58.935 0.246   41.703 1.00 55.34 1 . C ?  
ATOM   373  CG    CG    . LEU LEU LEU A A 97  97  . 58.208 -0.737  40.787 1.00 56.74 1 . C ?  
ATOM   374  CD1   CD1   . LEU LEU LEU A A 97  97  . 56.863 -1.069  41.373 1.00 54.83 1 . C ?  
ATOM   375  CD2   CD2   . LEU LEU LEU A A 97  97  . 58.041 -0.151  39.376 1.00 52.96 1 . C ?  
ATOM   376  C     C     . LEU LEU LEU A A 97  97  . 60.472 -1.183  43.118 1.00 57.23 1 . C ?  
ATOM   377  O     O     . LEU LEU LEU A A 97  97  . 61.572 -0.862  42.665 1.00 55.98 1 . O ?  
ATOM   378  N     N     . LEU LEU LEU A A 98  98  . 60.237 -2.382  43.641 1.00 57.76 1 . N ?  
ATOM   379  CA    CA    . LEU LEU LEU A A 98  98  . 61.310 -3.332  43.928 1.00 53.17 1 . C ?  
ATOM   380  CB    CB    . LEU LEU LEU A A 98  98  . 60.760 -4.494  44.761 1.00 56.96 1 . C ?  
ATOM   381  CG    CG    . LEU LEU LEU A A 98  98  . 60.924 -4.394  46.293 1.00 59.48 1 . C ?  
ATOM   382  CD2   CD2   . LEU LEU LEU A A 98  98  . 60.116 -5.461  47.005 1.00 50.42 1 . C ?  
ATOM   383  CD1   CD1   . LEU LEU LEU A A 98  98  . 60.605 -3.006  46.865 1.00 51.19 1 . C ?  
ATOM   384  C     C     . LEU LEU LEU A A 98  98  . 61.986 -3.841  42.650 1.00 60.58 1 . C ?  
ATOM   385  O     O     . LEU LEU LEU A A 98  98  . 61.332 -4.005  41.620 1.00 54.43 1 . O ?  
ATOM   386  N     N     . THR THR THR A A 99  99  . 63.297 -4.090  42.726 1.00 63.57 1 . N ?  
ATOM   387  CA    CA    . THR THR THR A A 99  99  . 64.117 -4.347  41.534 1.00 58.16 1 . C ?  
ATOM   388  CB    CB    . THR THR THR A A 99  99  . 65.343 -3.399  41.482 1.00 57.26 1 . C ?  
ATOM   389  OG1   OG1   . THR THR THR A A 99  99  . 66.173 -3.614  42.632 1.00 61.42 1 . O ?  
ATOM   390  CG2   CG2   . THR THR THR A A 99  99  . 64.901 -1.940  41.451 1.00 55.52 1 . C ?  
ATOM   391  C     C     . THR THR THR A A 99  99  . 64.652 -5.776  41.383 1.00 63.95 1 . C ?  
ATOM   392  O     O     . THR THR THR A A 99  99  . 65.104 -6.137  40.292 1.00 63.94 1 . O ?  
ATOM   393  N     N     . THR THR THR A A 100 100 . 64.619 -6.581  42.451 1.00 56.15 1 . N ?  
ATOM   394  CA    CA    . THR THR THR A A 100 100 . 65.088 -7.967  42.362 1.00 57.20 1 . C ?  
ATOM   395  CB    CB    . THR THR THR A A 100 100 . 65.441 -8.570  43.767 1.00 62.30 1 . C ?  
ATOM   396  OG1   OG1   . THR THR THR A A 100 100 . 64.282 -8.615  44.617 1.00 59.40 1 . O ?  
ATOM   397  CG2   CG2   . THR THR THR A A 100 100 . 66.553 -7.768  44.448 1.00 60.73 1 . C ?  
ATOM   398  C     C     . THR THR THR A A 100 100 . 64.077 -8.890  41.659 1.00 59.59 1 . C ?  
ATOM   399  O     O     . THR THR THR A A 100 100 . 64.435 -9.992  41.240 1.00 66.91 1 . O ?  
ATOM   400  N     N     . ALA ALA ALA A A 101 101 . 62.825 -8.453  41.548 1.00 56.75 1 . N ?  
ATOM   401  CA    CA    . ALA ALA ALA A A 101 101 . 61.848 -9.093  40.657 1.00 62.77 1 . C ?  
ATOM   402  C     C     . ALA ALA ALA A A 101 101 . 60.951 -8.001  40.067 1.00 62.36 1 . C ?  
ATOM   403  O     O     . ALA ALA ALA A A 101 101 . 60.650 -7.019  40.739 1.00 58.42 1 . O ?  
ATOM   404  CB    CB    . ALA ALA ALA A A 101 101 . 61.016 -10.154 41.396 1.00 49.70 1 . C ?  
ATOM   405  N     N     . ARG ARG ARG A A 102 102 . 60.542 -8.141  38.810 1.00 67.80 1 . N ?  
ATOM   406  CA    CA    . ARG ARG ARG A A 102 102 . 59.718 -7.095  38.201 1.00 64.15 1 . C ?  
ATOM   407  CB    CB    . ARG ARG ARG A A 102 102 . 59.567 -7.304  36.694 1.00 64.75 1 . C ?  
ATOM   408  CG    CG    . ARG ARG ARG A A 102 102 . 58.538 -6.376  36.032 1.00 64.59 1 . C ?  
ATOM   409  CD    CD    . ARG ARG ARG A A 102 102 . 58.573 -6.469  34.508 1.00 63.13 1 . C ?  
ATOM   410  NE    NE    . ARG ARG ARG A A 102 102 . 59.799 -5.902  33.958 1.00 64.54 1 . N ?  
ATOM   411  CZ    CZ    . ARG ARG ARG A A 102 102 . 59.943 -4.627  33.602 1.00 62.81 1 . C ?  
ATOM   412  NH1   NH1   . ARG ARG ARG A A 102 102 . 58.931 -3.773  33.733 1.00 57.73 1 . N ?  
ATOM   413  NH2   NH2   . ARG ARG ARG A A 102 102 . 61.106 -4.205  33.118 1.00 55.69 1 . N ?  
ATOM   414  C     C     . ARG ARG ARG A A 102 102 . 58.355 -7.056  38.875 1.00 63.32 1 . C ?  
ATOM   415  O     O     . ARG ARG ARG A A 102 102 . 57.766 -8.100  39.160 1.00 65.65 1 . O ?  
ATOM   416  N     N     . VAL VAL VAL A A 103 103 . 57.870 -5.850  39.149 1.00 55.10 1 . N ?  
ATOM   417  CA    CA    . VAL VAL VAL A A 103 103 . 56.578 -5.676  39.804 1.00 58.66 1 . C ?  
ATOM   418  CB    CB    . VAL VAL VAL A A 103 103 . 56.654 -4.662  40.992 1.00 54.12 1 . C ?  
ATOM   419  CG1   CG1   . VAL VAL VAL A A 103 103 . 55.279 -4.345  41.527 1.00 51.51 1 . C ?  
ATOM   420  CG2   CG2   . VAL VAL VAL A A 103 103 . 57.539 -5.191  42.103 1.00 48.48 1 . C ?  
ATOM   421  C     C     . VAL VAL VAL A A 103 103 . 55.572 -5.194  38.768 1.00 57.56 1 . C ?  
ATOM   422  O     O     . VAL VAL VAL A A 103 103 . 55.893 -4.343  37.942 1.00 60.15 1 . O ?  
ATOM   423  N     N     . PHE PHE PHE A A 104 104 . 54.360 -5.738  38.815 1.00 58.09 1 . N ?  
ATOM   424  CA    CA    . PHE PHE PHE A A 104 104 . 53.296 -5.391  37.872 1.00 58.59 1 . C ?  
ATOM   425  CB    CB    . PHE PHE PHE A A 104 104 . 52.125 -6.374  38.035 1.00 59.16 1 . C ?  
ATOM   426  CG    CG    . PHE PHE PHE A A 104 104 . 51.122 -6.328  36.909 1.00 62.15 1 . C ?  
ATOM   427  CD1   CD1   . PHE PHE PHE A A 104 104 . 51.491 -5.888  35.644 1.00 56.40 1 . C ?  
ATOM   428  CE1   CE1   . PHE PHE PHE A A 104 104 . 50.566 -5.840  34.616 1.00 60.00 1 . C ?  
ATOM   429  CZ    CZ    . PHE PHE PHE A A 104 104 . 49.258 -6.228  34.837 1.00 59.07 1 . C ?  
ATOM   430  CE2   CE2   . PHE PHE PHE A A 104 104 . 48.876 -6.668  36.094 1.00 64.12 1 . C ?  
ATOM   431  CD2   CD2   . PHE PHE PHE A A 104 104 . 49.803 -6.706  37.123 1.00 61.66 1 . C ?  
ATOM   432  C     C     . PHE PHE PHE A A 104 104 . 52.794 -3.941  38.016 1.00 54.72 1 . C ?  
ATOM   433  O     O     . PHE PHE PHE A A 104 104 . 51.629 -3.703  38.369 1.00 51.79 1 . O ?  
ATOM   434  N     N     . TRP TRP TRP A A 105 105 . 53.671 -2.986  37.700 1.00 54.55 1 . N ?  
ATOM   435  CA    CA    . TRP TRP TRP A A 105 105 . 53.375 -1.554  37.826 1.00 57.90 1 . C ?  
ATOM   436  CB    CB    . TRP TRP TRP A A 105 105 . 54.578 -0.734  37.328 1.00 55.35 1 . C ?  
ATOM   437  CG    CG    . TRP TRP TRP A A 105 105 . 54.301 0.746   37.237 1.00 56.27 1 . C ?  
ATOM   438  CD1   CD1   . TRP TRP TRP A A 105 105 . 54.174 1.488   36.095 1.00 54.69 1 . C ?  
ATOM   439  NE1   NE1   . TRP TRP TRP A A 105 105 . 53.907 2.800   36.408 1.00 54.02 1 . N ?  
ATOM   440  CE2   CE2   . TRP TRP TRP A A 105 105 . 53.853 2.934   37.770 1.00 55.57 1 . C ?  
ATOM   441  CD2   CD2   . TRP TRP TRP A A 105 105 . 54.098 1.656   38.330 1.00 52.82 1 . C ?  
ATOM   442  CE3   CE3   . TRP TRP TRP A A 105 105 . 54.093 1.516   39.723 1.00 50.49 1 . C ?  
ATOM   443  CZ3   CZ3   . TRP TRP TRP A A 105 105 . 53.850 2.650   40.509 1.00 50.07 1 . C ?  
ATOM   444  CH2   CH2   . TRP TRP TRP A A 105 105 . 53.617 3.904   39.923 1.00 49.22 1 . C ?  
ATOM   445  CZ2   CZ2   . TRP TRP TRP A A 105 105 . 53.616 4.069   38.557 1.00 52.70 1 . C ?  
ATOM   446  C     C     . TRP TRP TRP A A 105 105 . 52.092 -1.078  37.108 1.00 54.43 1 . C ?  
ATOM   447  O     O     . TRP TRP TRP A A 105 105 . 51.363 -0.223  37.622 1.00 53.33 1 . O ?  
ATOM   448  N     N     . ARG ARG ARG A A 106 106 . 51.810 -1.614  35.925 1.00 58.51 1 . N ?  
ATOM   449  CA    CA    . ARG ARG ARG A A 106 106 . 50.572 -1.241  35.243 1.00 57.53 1 . C ?  
ATOM   450  CB    CB    . ARG ARG ARG A A 106 106 . 50.469 -1.926  33.870 1.00 61.70 1 . C ?  
ATOM   451  CG    CG    . ARG ARG ARG A A 106 106 . 49.271 -1.480  33.025 1.00 63.87 1 . C ?  
ATOM   452  CD    CD    . ARG ARG ARG A A 106 106 . 49.434 -1.879  31.553 1.00 60.13 1 . C ?  
ATOM   453  NE    NE    . ARG ARG ARG A A 106 106 . 49.730 -3.304  31.398 1.00 62.99 1 . N ?  
ATOM   454  CZ    CZ    . ARG ARG ARG A A 106 106 . 48.807 -4.262  31.305 1.00 60.70 1 . C ?  
ATOM   455  NH1   NH1   . ARG ARG ARG A A 106 106 . 47.509 -3.959  31.353 1.00 58.69 1 . N ?  
ATOM   456  NH2   NH2   . ARG ARG ARG A A 106 106 . 49.183 -5.528  31.167 1.00 51.58 1 . N ?  
ATOM   457  C     C     . ARG ARG ARG A A 106 106 . 49.381 -1.599  36.141 1.00 55.62 1 . C ?  
ATOM   458  O     O     . ARG ARG ARG A A 106 106 . 48.461 -0.802  36.310 1.00 55.83 1 . O ?  
ATOM   459  N     N     . GLY GLY GLY A A 107 107 . 49.429 -2.790  36.735 1.00 56.81 1 . N ?  
ATOM   460  CA    CA    . GLY GLY GLY A A 107 107 . 48.411 -3.226  37.672 1.00 52.02 1 . C ?  
ATOM   461  C     C     . GLY GLY GLY A A 107 107 . 48.299 -2.302  38.873 1.00 47.12 1 . C ?  
ATOM   462  O     O     . GLY GLY GLY A A 107 107 . 47.206 -1.929  39.279 1.00 52.81 1 . O ?  
ATOM   463  N     N     . VAL VAL VAL A A 108 108 . 49.433 -1.914  39.432 1.00 47.66 1 . N ?  
ATOM   464  CA    CA    . VAL VAL VAL A A 108 108 . 49.452 -1.039  40.597 1.00 48.99 1 . C ?  
ATOM   465  CB    CB    . VAL VAL VAL A A 108 108 . 50.898 -0.691  41.007 1.00 48.70 1 . C ?  
ATOM   466  CG1   CG1   . VAL VAL VAL A A 108 108 . 50.913 0.406   42.064 1.00 51.39 1 . C ?  
ATOM   467  CG2   CG2   . VAL VAL VAL A A 108 108 . 51.624 -1.940  41.503 1.00 51.90 1 . C ?  
ATOM   468  C     C     . VAL VAL VAL A A 108 108 . 48.665 0.240   40.330 1.00 47.41 1 . C ?  
ATOM   469  O     O     . VAL VAL VAL A A 108 108 . 47.771 0.603   41.096 1.00 48.32 1 . O ?  
ATOM   470  N     N     . VAL VAL VAL A A 109 109 . 48.975 0.893   39.213 1.00 54.62 1 . N ?  
ATOM   471  CA    CA    . VAL VAL VAL A A 109 109 . 48.308 2.140   38.834 1.00 52.92 1 . C ?  
ATOM   472  CB    CB    . VAL VAL VAL A A 109 109 . 48.952 2.769   37.589 1.00 52.27 1 . C ?  
ATOM   473  CG1   CG1   . VAL VAL VAL A A 109 109 . 48.215 4.040   37.201 1.00 52.80 1 . C ?  
ATOM   474  CG2   CG2   . VAL VAL VAL A A 109 109 . 50.408 3.070   37.858 1.00 49.31 1 . C ?  
ATOM   475  C     C     . VAL VAL VAL A A 109 109 . 46.819 1.968   38.569 1.00 50.07 1 . C ?  
ATOM   476  O     O     . VAL VAL VAL A A 109 109 . 46.002 2.665   39.175 1.00 49.12 1 . O ?  
ATOM   477  N     N     . GLN GLN GLN A A 110 110 . 46.462 1.051   37.672 1.00 47.73 1 . N ?  
ATOM   478  CA    CA    . GLN GLN GLN A A 110 110 . 45.047 0.861   37.355 1.00 50.85 1 . C ?  
ATOM   479  CB    CB    . GLN GLN GLN A A 110 110 . 44.864 -0.163  36.218 1.00 50.49 1 . C ?  
ATOM   480  CG    CG    . GLN GLN GLN A A 110 110 . 45.516 0.241   34.880 1.00 55.30 1 . C ?  
ATOM   481  CD    CD    . GLN GLN GLN A A 110 110 . 44.741 1.316   34.092 1.00 57.45 1 . C ?  
ATOM   482  OE1   OE1   . GLN GLN GLN A A 110 110 . 43.796 1.928   34.591 1.00 50.23 1 . O ?  
ATOM   483  NE2   NE2   . GLN GLN GLN A A 110 110 . 45.153 1.536   32.848 1.00 63.79 1 . N ?  
ATOM   484  C     C     . GLN GLN GLN A A 110 110 . 44.253 0.423   38.577 1.00 49.16 1 . C ?  
ATOM   485  O     O     . GLN GLN GLN A A 110 110 . 43.128 0.883   38.782 1.00 50.03 1 . O ?  
ATOM   486  N     N     . GLU GLU GLU A A 111 111 . 44.822 -0.467  39.392 1.00 49.81 1 . N ?  
ATOM   487  CA    CA    . GLU GLU GLU A A 111 111 . 44.051 -0.980  40.521 1.00 52.80 1 . C ?  
ATOM   488  CB    CB    . GLU GLU GLU A A 111 111 . 44.769 -2.122  41.266 1.00 48.91 1 . C ?  
ATOM   489  CG    CG    . GLU GLU GLU A A 111 111 . 43.957 -2.516  42.493 1.00 55.97 1 . C ?  
ATOM   490  CD    CD    . GLU GLU GLU A A 111 111 . 44.645 -3.419  43.477 1.00 55.18 1 . C ?  
ATOM   491  OE1   OE1   . GLU GLU GLU A A 111 111 . 45.635 -2.969  44.085 1.00 58.59 1 . O ?  
ATOM   492  OE2   OE2   . GLU GLU GLU A A 111 111 . 44.154 -4.547  43.687 1.00 54.02 1 . O ?  
ATOM   493  C     C     . GLU GLU GLU A A 111 111 . 43.731 0.155   41.506 1.00 49.04 1 . C ?  
ATOM   494  O     O     . GLU GLU GLU A A 111 111 . 42.616 0.232   42.026 1.00 48.36 1 . O ?  
ATOM   495  N     N     . LEU LEU LEU A A 112 112 . 44.695 1.048   41.737 1.00 51.10 1 . N ?  
ATOM   496  CA    CA    . LEU LEU LEU A A 112 112 . 44.529 2.078   42.754 1.00 52.72 1 . C ?  
ATOM   497  CB    CB    . LEU LEU LEU A A 112 112 . 45.876 2.726   43.091 1.00 47.52 1 . C ?  
ATOM   498  CG    CG    . LEU LEU LEU A A 112 112 . 45.822 3.930   44.031 1.00 48.89 1 . C ?  
ATOM   499  CD1   CD1   . LEU LEU LEU A A 112 112 . 45.037 3.622   45.328 1.00 49.40 1 . C ?  
ATOM   500  CD2   CD2   . LEU LEU LEU A A 112 112 . 47.231 4.457   44.346 1.00 47.19 1 . C ?  
ATOM   501  C     C     . LEU LEU LEU A A 112 112 . 43.513 3.122   42.302 1.00 52.69 1 . C ?  
ATOM   502  O     O     . LEU LEU LEU A A 112 112 . 42.684 3.576   43.102 1.00 52.51 1 . O ?  
ATOM   503  N     N     . LEU LEU LEU A A 113 113 . 43.565 3.480   41.019 1.00 49.13 1 . N ?  
ATOM   504  CA    CA    . LEU LEU LEU A A 113 113 . 42.604 4.427   40.444 1.00 53.08 1 . C ?  
ATOM   505  CB    CB    . LEU LEU LEU A A 113 113 . 42.937 4.724   38.980 1.00 48.23 1 . C ?  
ATOM   506  CG    CG    . LEU LEU LEU A A 113 113 . 44.263 5.464   38.895 1.00 51.91 1 . C ?  
ATOM   507  CD1   CD1   . LEU LEU LEU A A 113 113 . 44.605 5.825   37.452 1.00 52.96 1 . C ?  
ATOM   508  CD2   CD2   . LEU LEU LEU A A 113 113 . 44.224 6.696   39.809 1.00 48.82 1 . C ?  
ATOM   509  C     C     . LEU LEU LEU A A 113 113 . 41.211 3.861   40.558 1.00 51.89 1 . C ?  
ATOM   510  O     O     . LEU LEU LEU A A 113 113 . 40.257 4.561   40.890 1.00 52.66 1 . O ?  
ATOM   511  N     N     . TRP TRP TRP A A 114 114 . 41.122 2.566   40.285 1.00 51.17 1 . N ?  
ATOM   512  CA    CA    . TRP TRP TRP A A 114 114 . 39.893 1.807   40.457 1.00 50.65 1 . C ?  
ATOM   513  CB    CB    . TRP TRP TRP A A 114 114 . 40.152 0.370   40.003 1.00 48.72 1 . C ?  
ATOM   514  CG    CG    . TRP TRP TRP A A 114 114 . 39.023 -0.589  40.130 1.00 56.29 1 . C ?  
ATOM   515  CD1   CD1   . TRP TRP TRP A A 114 114 . 37.824 -0.536  39.492 1.00 56.31 1 . C ?  
ATOM   516  NE1   NE1   . TRP TRP TRP A A 114 114 . 37.043 -1.607  39.856 1.00 59.77 1 . N ?  
ATOM   517  CE2   CE2   . TRP TRP TRP A A 114 114 . 37.742 -2.388  40.741 1.00 56.15 1 . C ?  
ATOM   518  CD2   CD2   . TRP TRP TRP A A 114 114 . 39.000 -1.781  40.933 1.00 56.55 1 . C ?  
ATOM   519  CE3   CE3   . TRP TRP TRP A A 114 114 . 39.918 -2.382  41.809 1.00 55.86 1 . C ?  
ATOM   520  CZ3   CZ3   . TRP TRP TRP A A 114 114 . 39.557 -3.568  42.450 1.00 55.04 1 . C ?  
ATOM   521  CH2   CH2   . TRP TRP TRP A A 114 114 . 38.299 -4.151  42.230 1.00 56.96 1 . C ?  
ATOM   522  CZ2   CZ2   . TRP TRP TRP A A 114 114 . 37.378 -3.576  41.382 1.00 54.21 1 . C ?  
ATOM   523  C     C     . TRP TRP TRP A A 114 114 . 39.378 1.900   41.911 1.00 57.09 1 . C ?  
ATOM   524  O     O     . TRP TRP TRP A A 114 114 . 38.209 2.229   42.125 1.00 56.97 1 . O ?  
ATOM   525  N     N     . PHE PHE PHE A A 115 115 . 40.255 1.669   42.896 1.00 53.59 1 . N ?  
ATOM   526  CA    CA    . PHE PHE PHE A A 115 115 . 39.886 1.789   44.312 1.00 53.56 1 . C ?  
ATOM   527  CB    CB    . PHE PHE PHE A A 115 115 . 41.076 1.551   45.259 1.00 55.04 1 . C ?  
ATOM   528  CG    CG    . PHE PHE PHE A A 115 115 . 41.505 0.110   45.405 1.00 57.61 1 . C ?  
ATOM   529  CD1   CD1   . PHE PHE PHE A A 115 115 . 40.589 -0.940  45.275 1.00 50.96 1 . C ?  
ATOM   530  CE1   CE1   . PHE PHE PHE A A 115 115 . 40.998 -2.264  45.426 1.00 48.94 1 . C ?  
ATOM   531  CZ    CZ    . PHE PHE PHE A A 115 115 . 42.344 -2.552  45.725 1.00 55.01 1 . C ?  
ATOM   532  CE2   CE2   . PHE PHE PHE A A 115 115 . 43.267 -1.510  45.873 1.00 57.48 1 . C ?  
ATOM   533  CD2   CD2   . PHE PHE PHE A A 115 115 . 42.845 -0.188  45.716 1.00 53.11 1 . C ?  
ATOM   534  C     C     . PHE PHE PHE A A 115 115 . 39.355 3.164   44.613 1.00 54.12 1 . C ?  
ATOM   535  O     O     . PHE PHE PHE A A 115 115 . 38.309 3.311   45.241 1.00 54.87 1 . O ?  
ATOM   536  N     N     . LEU LEU LEU A A 116 116 . 40.106 4.180   44.196 1.00 54.65 1 . N ?  
ATOM   537  CA    CA    . LEU LEU LEU A A 116 116 . 39.772 5.551   44.572 1.00 56.25 1 . C ?  
ATOM   538  CB    CB    . LEU LEU LEU A A 116 116 . 40.874 6.502   44.107 1.00 54.37 1 . C ?  
ATOM   539  CG    CG    . LEU LEU LEU A A 116 116 . 42.164 6.437   44.938 1.00 58.41 1 . C ?  
ATOM   540  CD1   CD1   . LEU LEU LEU A A 116 116 . 43.301 7.201   44.270 1.00 57.60 1 . C ?  
ATOM   541  CD2   CD2   . LEU LEU LEU A A 116 116 . 41.934 6.969   46.346 1.00 55.38 1 . C ?  
ATOM   542  C     C     . LEU LEU LEU A A 116 116 . 38.385 6.001   44.050 1.00 55.19 1 . C ?  
ATOM   543  O     O     . LEU LEU LEU A A 116 116 . 37.737 6.836   44.689 1.00 54.84 1 . O ?  
ATOM   544  N     N     . LYS LYS LYS A A 117 117 . 37.920 5.422   42.936 1.00 57.79 1 . N ?  
ATOM   545  CA    CA    . LYS LYS LYS A A 117 117 . 36.553 5.659   42.413 1.00 57.43 1 . C ?  
ATOM   546  C     C     . LYS LYS LYS A A 117 117 . 35.433 4.989   43.203 1.00 53.46 1 . C ?  
ATOM   547  O     O     . LYS LYS LYS A A 117 117 . 34.264 5.226   42.914 1.00 57.95 1 . O ?  
ATOM   548  CB    CB    . LYS LYS LYS A A 117 117 . 36.401 5.167   40.968 1.00 54.83 1 . C ?  
ATOM   549  CG    CG    . LYS LYS LYS A A 117 117 . 37.306 5.775   39.950 1.00 54.12 1 . C ?  
ATOM   550  CD    CD    . LYS LYS LYS A A 117 117 . 37.095 5.085   38.598 1.00 63.85 1 . C ?  
ATOM   551  CE    CE    . LYS LYS LYS A A 117 117 . 37.257 3.558   38.700 1.00 67.20 1 . C ?  
ATOM   552  NZ    NZ    . LYS LYS LYS A A 117 117 . 37.212 2.853   37.378 1.00 64.05 1 . N ?  
ATOM   553  N     N     . GLY GLY GLY A A 118 118 . 35.771 4.115   44.147 1.00 56.29 1 . N ?  
ATOM   554  CA    CA    . GLY GLY GLY A A 118 118 . 34.761 3.419   44.940 1.00 49.17 1 . C ?  
ATOM   555  C     C     . GLY GLY GLY A A 118 118 . 34.161 2.226   44.220 1.00 50.50 1 . C ?  
ATOM   556  O     O     . GLY GLY GLY A A 118 118 . 33.167 1.645   44.649 1.00 56.34 1 . O ?  
ATOM   557  N     N     . SER SER SER A A 119 119 . 34.757 1.860   43.099 1.00 54.65 1 . N ?  
ATOM   558  CA    CA    . SER SER SER A A 119 119 . 34.255 0.742   42.322 1.00 49.14 1 . C ?  
ATOM   559  CB    CB    . SER SER SER A A 119 119 . 34.978 0.677   40.975 1.00 52.56 1 . C ?  
ATOM   560  OG    OG    . SER SER SER A A 119 119 . 34.633 -0.486  40.244 1.00 57.90 1 . O ?  
ATOM   561  C     C     . SER SER SER A A 119 119 . 34.426 -0.559  43.102 1.00 52.62 1 . C ?  
ATOM   562  O     O     . SER SER SER A A 119 119 . 35.440 -0.763  43.765 1.00 51.75 1 . O ?  
ATOM   563  N     N     . THR THR THR A A 120 120 . 33.415 -1.420  43.038 1.00 59.97 1 . N ?  
ATOM   564  CA    CA    . THR THR THR A A 120 120 . 33.517 -2.794  43.524 1.00 53.02 1 . C ?  
ATOM   565  CB    CB    . THR THR THR A A 120 120 . 32.579 -3.072  44.694 1.00 55.69 1 . C ?  
ATOM   566  OG1   OG1   . THR THR THR A A 120 120 . 31.222 -2.887  44.274 1.00 55.80 1 . O ?  
ATOM   567  CG2   CG2   . THR THR THR A A 120 120 . 32.891 -2.140  45.854 1.00 55.09 1 . C ?  
ATOM   568  C     C     . THR THR THR A A 120 120 . 33.182 -3.728  42.388 1.00 57.33 1 . C ?  
ATOM   569  O     O     . THR THR THR A A 120 120 . 32.652 -4.820  42.601 1.00 62.82 1 . O ?  
ATOM   570  N     N     . ASP ASP ASP A A 121 121 . 33.502 -3.283  41.175 1.00 56.03 1 . N ?  
ATOM   571  CA    CA    . ASP ASP ASP A A 121 121 . 33.174 -4.015  39.965 1.00 52.77 1 . C ?  
ATOM   572  CB    CB    . ASP ASP ASP A A 121 121 . 32.344 -3.137  39.031 1.00 60.33 1 . C ?  
ATOM   573  CG    CG    . ASP ASP ASP A A 121 121 . 31.780 -3.900  37.847 1.00 59.19 1 . C ?  
ATOM   574  OD2   OD2   . ASP ASP ASP A A 121 121 . 30.886 -3.327  37.169 1.00 57.48 1 . O ?  
ATOM   575  OD1   OD1   . ASP ASP ASP A A 121 121 . 32.221 -5.053  37.598 1.00 53.74 1 . O ?  
ATOM   576  C     C     . ASP ASP ASP A A 121 121 . 34.428 -4.465  39.264 1.00 57.10 1 . C ?  
ATOM   577  O     O     . ASP ASP ASP A A 121 121 . 35.120 -3.651  38.648 1.00 59.65 1 . O ?  
ATOM   578  N     N     . SER SER SER A A 122 122 . 34.711 -5.759  39.320 1.00 53.69 1 . N ?  
ATOM   579  CA    CA    . SER SER SER A A 122 122 . 35.940 -6.264  38.731 1.00 56.93 1 . C ?  
ATOM   580  CB    CB    . SER SER SER A A 122 122 . 36.149 -7.734  39.087 1.00 59.95 1 . C ?  
ATOM   581  OG    OG    . SER SER SER A A 122 122 . 35.097 -8.519  38.570 1.00 65.80 1 . O ?  
ATOM   582  C     C     . SER SER SER A A 122 122 . 35.935 -6.084  37.216 1.00 60.34 1 . C ?  
ATOM   583  O     O     . SER SER SER A A 122 122 . 36.999 -5.957  36.591 1.00 58.71 1 . O ?  
ATOM   584  N     N     . ARG ARG ARG A A 123 123 . 34.742 -6.057  36.628 1.00 63.13 1 . N ?  
ATOM   585  CA    CA    . ARG ARG ARG A A 123 123 . 34.632 -5.909  35.179 1.00 62.58 1 . C ?  
ATOM   586  CB    CB    . ARG ARG ARG A A 123 123 . 33.178 -6.004  34.736 1.00 59.25 1 . C ?  
ATOM   587  CG    CG    . ARG ARG ARG A A 123 123 . 32.627 -7.396  34.900 1.00 64.79 1 . C ?  
ATOM   588  CD    CD    . ARG ARG ARG A A 123 123 . 31.944 -7.853  33.642 1.00 72.58 1 . C ?  
ATOM   589  NE    NE    . ARG ARG ARG A A 123 123 . 30.649 -7.198  33.500 1.00 80.21 1 . N ?  
ATOM   590  CZ    CZ    . ARG ARG ARG A A 123 123 . 29.477 -7.828  33.530 1.00 79.59 1 . C ?  
ATOM   591  NH1   NH1   . ARG ARG ARG A A 123 123 . 29.415 -9.151  33.671 1.00 72.14 1 . N ?  
ATOM   592  NH2   NH2   . ARG ARG ARG A A 123 123 . 28.360 -7.127  33.403 1.00 78.76 1 . N ?  
ATOM   593  C     C     . ARG ARG ARG A A 123 123 . 35.250 -4.597  34.722 1.00 64.23 1 . C ?  
ATOM   594  O     O     . ARG ARG ARG A A 123 123 . 35.800 -4.517  33.620 1.00 63.65 1 . O ?  
ATOM   595  N     N     . GLU GLU GLU A A 124 124 . 35.184 -3.585  35.586 1.00 61.37 1 . N ?  
ATOM   596  CA    CA    . GLU GLU GLU A A 124 124 . 35.722 -2.268  35.267 1.00 57.27 1 . C ?  
ATOM   597  C     C     . GLU GLU GLU A A 124 124 . 37.232 -2.263  35.240 1.00 60.52 1 . C ?  
ATOM   598  O     O     . GLU GLU GLU A A 124 124 . 37.838 -1.708  34.325 1.00 71.17 1 . O ?  
ATOM   599  CB    CB    . GLU GLU GLU A A 124 124 . 35.239 -1.231  36.262 1.00 57.68 1 . C ?  
ATOM   600  CG    CG    . GLU GLU GLU A A 124 124 . 35.607 0.158   35.853 1.00 66.82 1 . C ?  
ATOM   601  CD    CD    . GLU GLU GLU A A 124 124 . 34.507 1.139   36.155 1.00 79.52 1 . C ?  
ATOM   602  OE1   OE1   . GLU GLU GLU A A 124 124 . 34.171 1.290   37.354 1.00 80.30 1 . O ?  
ATOM   603  OE2   OE2   . GLU GLU GLU A A 124 124 . 33.964 1.736   35.195 1.00 82.92 1 . O ?  
ATOM   604  N     N     . LEU LEU LEU A A 125 125 . 37.847 -2.880  36.239 1.00 59.86 1 . N ?  
ATOM   605  CA    CA    . LEU LEU LEU A A 125 125 . 39.292 -3.003  36.242 1.00 58.31 1 . C ?  
ATOM   606  CB    CB    . LEU LEU LEU A A 125 125 . 39.794 -3.598  37.565 1.00 53.87 1 . C ?  
ATOM   607  CG    CG    . LEU LEU LEU A A 125 125 . 41.312 -3.817  37.635 1.00 56.40 1 . C ?  
ATOM   608  CD1   CD1   . LEU LEU LEU A A 125 125 . 42.041 -2.483  37.494 1.00 56.72 1 . C ?  
ATOM   609  CD2   CD2   . LEU LEU LEU A A 125 125 . 41.734 -4.511  38.930 1.00 56.58 1 . C ?  
ATOM   610  C     C     . LEU LEU LEU A A 125 125 . 39.733 -3.860  35.051 1.00 57.60 1 . C ?  
ATOM   611  O     O     . LEU LEU LEU A A 125 125 . 40.666 -3.501  34.337 1.00 59.46 1 . O ?  
ATOM   612  N     N     . SER SER SER A A 126 126 . 39.058 -4.984  34.836 1.00 56.49 1 . N ?  
ATOM   613  CA    CA    . SER SER SER A A 126 126 . 39.394 -5.888  33.733 1.00 54.41 1 . C ?  
ATOM   614  CB    CB    . SER SER SER A A 126 126 . 38.408 -7.052  33.703 1.00 53.80 1 . C ?  
ATOM   615  OG    OG    . SER SER SER A A 126 126 . 38.886 -8.091  32.873 1.00 56.88 1 . O ?  
ATOM   616  C     C     . SER SER SER A A 126 126 . 39.422 -5.194  32.345 1.00 59.79 1 . C ?  
ATOM   617  O     O     . SER SER SER A A 126 126 . 40.282 -5.503  31.503 1.00 53.58 1 . O ?  
ATOM   618  N     N     . ARG ARG ARG A A 127 127 . 38.491 -4.259  32.121 1.00 59.05 1 . N ?  
ATOM   619  CA    CA    . ARG ARG ARG A A 127 127 . 38.445 -3.495  30.865 1.00 62.53 1 . C ?  
ATOM   620  C     C     . ARG ARG ARG A A 127 127 . 39.778 -2.826  30.538 1.00 66.22 1 . C ?  
ATOM   621  O     O     . ARG ARG ARG A A 127 127 . 40.173 -2.756  29.369 1.00 73.35 1 . O ?  
ATOM   622  CB    CB    . ARG ARG ARG A A 127 127 . 37.350 -2.430  30.905 1.00 55.46 1 . C ?  
ATOM   623  CG    CG    . ARG ARG ARG A A 127 127 . 35.970 -2.959  30.608 1.00 57.74 1 . C ?  
ATOM   624  CD    CD    . ARG ARG ARG A A 127 127 . 34.909 -1.918  30.925 1.00 59.09 1 . C ?  
ATOM   625  NE    NE    . ARG ARG ARG A A 127 127 . 33.693 -2.563  31.412 1.00 64.33 1 . N ?  
ATOM   626  CZ    CZ    . ARG ARG ARG A A 127 127 . 32.900 -2.048  32.344 1.00 67.63 1 . C ?  
ATOM   627  NH1   NH1   . ARG ARG ARG A A 127 127 . 31.814 -2.717  32.742 1.00 61.95 1 . N ?  
ATOM   628  NH2   NH2   . ARG ARG ARG A A 127 127 . 33.206 -0.862  32.878 1.00 66.05 1 . N ?  
ATOM   629  N     N     . THR THR THR A A 128 128 . 40.470 -2.348  31.569 1.00 60.39 1 . N ?  
ATOM   630  CA    CA    . THR THR THR A A 128 128 . 41.764 -1.695  31.391 1.00 57.98 1 . C ?  
ATOM   631  CB    CB    . THR THR THR A A 128 128 . 42.245 -1.030  32.701 1.00 62.40 1 . C ?  
ATOM   632  OG1   OG1   . THR THR THR A A 128 128 . 42.741 -2.037  33.600 1.00 60.70 1 . O ?  
ATOM   633  CG2   CG2   . THR THR THR A A 128 128 . 41.110 -0.269  33.354 1.00 56.44 1 . C ?  
ATOM   634  C     C     . THR THR THR A A 128 128 . 42.861 -2.642  30.930 1.00 56.22 1 . C ?  
ATOM   635  O     O     . THR THR THR A A 128 128 . 43.949 -2.195  30.575 1.00 63.13 1 . O ?  
ATOM   636  N     N     . GLY GLY GLY A A 129 129 . 42.597 -3.943  30.952 1.00 58.23 1 . N ?  
ATOM   637  CA    CA    . GLY GLY GLY A A 129 129 . 43.635 -4.914  30.644 1.00 57.48 1 . C ?  
ATOM   638  C     C     . GLY GLY GLY A A 129 129 . 44.308 -5.454  31.896 1.00 61.17 1 . C ?  
ATOM   639  O     O     . GLY GLY GLY A A 129 129 . 45.212 -6.284  31.815 1.00 57.68 1 . O ?  
ATOM   640  N     N     . VAL VAL VAL A A 130 130 . 43.867 -4.977  33.063 1.00 66.02 1 . N ?  
ATOM   641  CA    CA    . VAL VAL VAL A A 130 130 . 44.383 -5.478  34.339 1.00 61.18 1 . C ?  
ATOM   642  CB    CB    . VAL VAL VAL A A 130 130 . 44.650 -4.349  35.342 1.00 60.55 1 . C ?  
ATOM   643  CG1   CG1   . VAL VAL VAL A A 130 130 . 44.867 -4.923  36.757 1.00 57.72 1 . C ?  
ATOM   644  CG2   CG2   . VAL VAL VAL A A 130 130 . 45.847 -3.535  34.891 1.00 56.68 1 . C ?  
ATOM   645  C     C     . VAL VAL VAL A A 130 130 . 43.401 -6.471  34.936 1.00 55.85 1 . C ?  
ATOM   646  O     O     . VAL VAL VAL A A 130 130 . 42.289 -6.101  35.308 1.00 52.23 1 . O ?  
ATOM   647  N     N     . LYS LYS LYS A A 131 131 . 43.834 -7.727  35.020 1.00 55.57 1 . N ?  
ATOM   648  CA    CA    . LYS LYS LYS A A 131 131 . 42.950 -8.841  35.319 1.00 54.11 1 . C ?  
ATOM   649  CB    CB    . LYS LYS LYS A A 131 131 . 43.214 -9.969  34.326 1.00 58.42 1 . C ?  
ATOM   650  CG    CG    . LYS LYS LYS A A 131 131 . 43.284 -9.531  32.868 1.00 62.05 1 . C ?  
ATOM   651  CD    CD    . LYS LYS LYS A A 131 131 . 42.017 -8.810  32.441 1.00 63.47 1 . C ?  
ATOM   652  CE    CE    . LYS LYS LYS A A 131 131 . 41.933 -8.647  30.917 1.00 60.56 1 . C ?  
ATOM   653  NZ    NZ    . LYS LYS LYS A A 131 131 . 40.692 -7.903  30.505 1.00 61.68 1 . N ?  
ATOM   654  C     C     . LYS LYS LYS A A 131 131 . 43.079 -9.407  36.735 1.00 58.04 1 . C ?  
ATOM   655  O     O     . LYS LYS LYS A A 131 131 . 42.541 -10.473 37.016 1.00 57.97 1 . O ?  
ATOM   656  N     N     . ILE ILE ILE A A 132 132 . 43.786 -8.715  37.627 1.00 59.36 1 . N ?  
ATOM   657  CA    CA    . ILE ILE ILE A A 132 132 . 44.201 -9.344  38.886 1.00 64.29 1 . C ?  
ATOM   658  CB    CB    . ILE ILE ILE A A 132 132 . 45.230 -8.461  39.647 1.00 58.18 1 . C ?  
ATOM   659  CG1   CG1   . ILE ILE ILE A A 132 132 . 44.642 -7.105  40.010 1.00 62.42 1 . C ?  
ATOM   660  CD1   CD1   . ILE ILE ILE A A 132 132 . 45.692 -6.110  40.490 1.00 50.98 1 . C ?  
ATOM   661  CG2   CG2   . ILE ILE ILE A A 132 132 . 46.474 -8.259  38.815 1.00 56.23 1 . C ?  
ATOM   662  C     C     . ILE ILE ILE A A 132 132 . 43.028 -9.694  39.814 1.00 54.99 1 . C ?  
ATOM   663  O     O     . ILE ILE ILE A A 132 132 . 43.149 -10.584 40.644 1.00 55.68 1 . O ?  
ATOM   664  N     N     . TRP TRP TRP A A 133 133 . 41.895 -9.024  39.633 1.00 55.32 1 . N ?  
ATOM   665  CA    CA    . TRP TRP TRP A A 133 133 . 40.689 -9.281  40.425 1.00 60.32 1 . C ?  
ATOM   666  CB    CB    . TRP TRP TRP A A 133 133 . 40.048 -7.961  40.895 1.00 56.80 1 . C ?  
ATOM   667  CG    CG    . TRP TRP TRP A A 133 133 . 40.726 -7.257  42.055 1.00 60.80 1 . C ?  
ATOM   668  CD1   CD1   . TRP TRP TRP A A 133 133 . 41.789 -6.395  41.989 1.00 58.71 1 . C ?  
ATOM   669  NE1   NE1   . TRP TRP TRP A A 133 133 . 42.106 -5.934  43.247 1.00 59.24 1 . N ?  
ATOM   670  CE2   CE2   . TRP TRP TRP A A 133 133 . 41.244 -6.492  44.155 1.00 57.36 1 . C ?  
ATOM   671  CD2   CD2   . TRP TRP TRP A A 133 133 . 40.356 -7.326  43.442 1.00 60.03 1 . C ?  
ATOM   672  CE3   CE3   . TRP TRP TRP A A 133 133 . 39.368 -8.020  44.151 1.00 64.06 1 . C ?  
ATOM   673  CZ3   CZ3   . TRP TRP TRP A A 133 133 . 39.298 -7.858  45.529 1.00 61.76 1 . C ?  
ATOM   674  CH2   CH2   . TRP TRP TRP A A 133 133 . 40.199 -7.025  46.206 1.00 63.09 1 . C ?  
ATOM   675  CZ2   CZ2   . TRP TRP TRP A A 133 133 . 41.175 -6.336  45.539 1.00 62.14 1 . C ?  
ATOM   676  C     C     . TRP TRP TRP A A 133 133 . 39.631 -10.087 39.656 1.00 57.97 1 . C ?  
ATOM   677  O     O     . TRP TRP TRP A A 133 133 . 38.503 -10.243 40.117 1.00 57.12 1 . O ?  
ATOM   678  N     N     . ASP ASP ASP A A 134 134 . 39.971 -10.585 38.477 1.00 58.25 1 . N ?  
ATOM   679  CA    CA    . ASP ASP ASP A A 134 134 . 38.955 -11.249 37.668 1.00 59.19 1 . C ?  
ATOM   680  CB    CB    . ASP ASP ASP A A 134 134 . 39.435 -11.449 36.226 1.00 56.72 1 . C ?  
ATOM   681  CG    CG    . ASP ASP ASP A A 134 134 . 39.225 -10.197 35.368 1.00 62.31 1 . C ?  
ATOM   682  OD1   OD1   . ASP ASP ASP A A 134 134 . 38.569 -9.252  35.866 1.00 54.41 1 . O ?  
ATOM   683  OD2   OD2   . ASP ASP ASP A A 134 134 . 39.696 -10.161 34.205 1.00 58.63 1 . O ?  
ATOM   684  C     C     . ASP ASP ASP A A 134 134 . 38.541 -12.576 38.291 1.00 58.43 1 . C ?  
ATOM   685  O     O     . ASP ASP ASP A A 134 134 . 37.349 -12.883 38.331 1.00 59.11 1 . O ?  
ATOM   686  N     N     . LYS LYS LYS A A 135 135 . 39.511 -13.339 38.799 1.00 56.58 1 . N ?  
ATOM   687  CA    CA    . LYS LYS LYS A A 135 135 . 39.215 -14.632 39.418 1.00 58.40 1 . C ?  
ATOM   688  CB    CB    . LYS LYS LYS A A 135 135 . 40.493 -15.302 39.930 1.00 57.82 1 . C ?  
ATOM   689  CG    CG    . LYS LYS LYS A A 135 135 . 40.293 -16.771 40.326 1.00 66.30 1 . C ?  
ATOM   690  CD    CD    . LYS LYS LYS A A 135 135 . 41.603 -17.449 40.733 1.00 63.48 1 . C ?  
ATOM   691  CE    CE    . LYS LYS LYS A A 135 135 . 41.407 -18.953 40.884 1.00 66.73 1 . C ?  
ATOM   692  NZ    NZ    . LYS LYS LYS A A 135 135 . 42.648 -19.677 41.277 1.00 68.11 1 . N ?  
ATOM   693  C     C     . LYS LYS LYS A A 135 135 . 38.199 -14.485 40.556 1.00 60.25 1 . C ?  
ATOM   694  O     O     . LYS LYS LYS A A 135 135 . 37.281 -15.296 40.676 1.00 61.04 1 . O ?  
ATOM   695  N     N     . ASN ASN ASN A A 136 136 . 38.346 -13.426 41.354 1.00 60.53 1 . N ?  
ATOM   696  CA    CA    . ASN ASN ASN A A 136 136 . 37.470 -13.173 42.505 1.00 60.07 1 . C ?  
ATOM   697  CB    CB    . ASN ASN ASN A A 136 136 . 38.135 -12.190 43.482 1.00 58.40 1 . C ?  
ATOM   698  CG    CG    . ASN ASN ASN A A 136 136 . 39.590 -12.520 43.724 1.00 63.70 1 . C ?  
ATOM   699  OD1   OD1   . ASN ASN ASN A A 136 136 . 40.471 -11.668 43.572 1.00 67.86 1 . O ?  
ATOM   700  ND2   ND2   . ASN ASN ASN A A 136 136 . 39.856 -13.774 44.086 1.00 54.76 1 . N ?  
ATOM   701  C     C     . ASN ASN ASN A A 136 136 . 36.116 -12.630 42.089 1.00 60.77 1 . C ?  
ATOM   702  O     O     . ASN ASN ASN A A 136 136 . 35.187 -12.555 42.900 1.00 59.76 1 . O ?  
ATOM   703  N     N     . GLY GLY GLY A A 137 137 . 36.014 -12.233 40.826 1.00 59.04 1 . N ?  
ATOM   704  CA    CA    . GLY GLY GLY A A 137 137 . 34.791 -11.658 40.316 1.00 59.61 1 . C ?  
ATOM   705  C     C     . GLY GLY GLY A A 137 137 . 33.969 -12.666 39.530 1.00 64.78 1 . C ?  
ATOM   706  O     O     . GLY GLY GLY A A 137 137 . 32.822 -12.387 39.162 1.00 60.81 1 . O ?  
ATOM   707  N     N     . SER SER SER A A 138 138 . 34.550 -13.835 39.266 1.00 60.43 1 . N ?  
ATOM   708  CA    CA    . SER SER SER A A 138 138 . 33.875 -14.829 38.439 1.00 63.51 1 . C ?  
ATOM   709  CB    CB    . SER SER SER A A 138 138 . 34.783 -16.025 38.157 1.00 61.18 1 . C ?  
ATOM   710  OG    OG    . SER SER SER A A 138 138 . 34.976 -16.819 39.310 1.00 64.43 1 . O ?  
ATOM   711  C     C     . SER SER SER A A 138 138 . 32.588 -15.292 39.115 1.00 66.18 1 . C ?  
ATOM   712  O     O     . SER SER SER A A 138 138 . 32.473 -15.265 40.348 1.00 66.24 1 . O ?  
ATOM   713  N     N     . ARG ARG ARG A A 139 139 . 31.615 -15.685 38.299 1.00 67.20 1 . N ?  
ATOM   714  CA    CA    . ARG ARG ARG A A 139 139 . 30.344 -16.187 38.800 1.00 66.14 1 . C ?  
ATOM   715  CB    CB    . ARG ARG ARG A A 139 139 . 29.422 -16.529 37.632 1.00 67.49 1 . C ?  
ATOM   716  CG    CG    . ARG ARG ARG A A 139 139 . 28.287 -15.535 37.414 1.00 71.76 1 . C ?  
ATOM   717  CD    CD    . ARG ARG ARG A A 139 139 . 27.120 -15.882 38.324 1.00 81.21 1 . C ?  
ATOM   718  NE    NE    . ARG ARG ARG A A 139 139 . 25.892 -15.173 37.975 1.00 88.19 1 . N ?  
ATOM   719  CZ    CZ    . ARG ARG ARG A A 139 139 . 24.680 -15.722 38.016 1.00 94.36 1 . C ?  
ATOM   720  NH1   NH1   . ARG ARG ARG A A 139 139 . 24.539 -16.990 38.384 1.00 92.83 1 . N ?  
ATOM   721  NH2   NH2   . ARG ARG ARG A A 139 139 . 23.607 -15.010 37.684 1.00 94.71 1 . N ?  
ATOM   722  C     C     . ARG ARG ARG A A 139 139 . 30.582 -17.407 39.692 1.00 64.28 1 . C ?  
ATOM   723  O     O     . ARG ARG ARG A A 139 139 . 29.969 -17.562 40.750 1.00 65.04 1 . O ?  
ATOM   724  N     N     . GLU GLU GLU A A 140 140 . 31.522 -18.246 39.290 1.00 59.56 1 . N ?  
ATOM   725  CA    CA    . GLU GLU GLU A A 140 140 . 31.799 -19.453 40.041 1.00 63.69 1 . C ?  
ATOM   726  CB    CB    . GLU GLU GLU A A 140 140 . 32.597 -20.421 39.173 1.00 69.55 1 . C ?  
ATOM   727  CG    CG    . GLU GLU GLU A A 140 140 . 31.738 -21.069 38.092 1.00 68.69 1 . C ?  
ATOM   728  CD    CD    . GLU GLU GLU A A 140 140 . 32.554 -21.861 37.087 1.00 75.39 1 . C ?  
ATOM   729  OE1   OE1   . GLU GLU GLU A A 140 140 . 32.070 -22.921 36.636 1.00 75.84 1 . O ?  
ATOM   730  OE2   OE2   . GLU GLU GLU A A 140 140 . 33.675 -21.422 36.743 1.00 81.28 1 . O ?  
ATOM   731  C     C     . GLU GLU GLU A A 140 140 . 32.522 -19.195 41.366 1.00 64.01 1 . C ?  
ATOM   732  O     O     . GLU GLU GLU A A 140 140 . 32.237 -19.868 42.367 1.00 64.68 1 . O ?  
ATOM   733  N     N     . PHE PHE PHE A A 141 141 . 33.444 -18.232 41.388 1.00 63.96 1 . N ?  
ATOM   734  CA    CA    . PHE PHE PHE A A 141 141 . 34.102 -17.860 42.640 1.00 59.85 1 . C ?  
ATOM   735  CB    CB    . PHE PHE PHE A A 141 141 . 35.143 -16.756 42.417 1.00 61.13 1 . C ?  
ATOM   736  CG    CG    . PHE PHE PHE A A 141 141 . 35.908 -16.391 43.664 1.00 59.67 1 . C ?  
ATOM   737  CD1   CD1   . PHE PHE PHE A A 141 141 . 35.383 -15.483 44.586 1.00 60.98 1 . C ?  
ATOM   738  CE1   CE1   . PHE PHE PHE A A 141 141 . 36.072 -15.165 45.749 1.00 60.82 1 . C ?  
ATOM   739  CZ    CZ    . PHE PHE PHE A A 141 141 . 37.297 -15.754 46.001 1.00 58.32 1 . C ?  
ATOM   740  CE2   CE2   . PHE PHE PHE A A 141 141 . 37.832 -16.660 45.086 1.00 59.62 1 . C ?  
ATOM   741  CD2   CD2   . PHE PHE PHE A A 141 141 . 37.137 -16.975 43.930 1.00 52.64 1 . C ?  
ATOM   742  C     C     . PHE PHE PHE A A 141 141 . 33.066 -17.401 43.676 1.00 60.23 1 . C ?  
ATOM   743  O     O     . PHE PHE PHE A A 141 141 . 33.053 -17.868 44.813 1.00 62.65 1 . O ?  
ATOM   744  N     N     . LEU LEU LEU A A 142 142 . 32.201 -16.484 43.268 1.00 62.39 1 . N ?  
ATOM   745  CA    CA    . LEU LEU LEU A A 142 142 . 31.185 -15.941 44.156 1.00 61.51 1 . C ?  
ATOM   746  CB    CB    . LEU LEU LEU A A 142 142 . 30.386 -14.851 43.445 1.00 57.50 1 . C ?  
ATOM   747  CG    CG    . LEU LEU LEU A A 142 142 . 31.218 -13.685 42.906 1.00 57.67 1 . C ?  
ATOM   748  CD1   CD1   . LEU LEU LEU A A 142 142 . 30.328 -12.556 42.429 1.00 60.43 1 . C ?  
ATOM   749  CD2   CD2   . LEU LEU LEU A A 142 142 . 32.192 -13.181 43.950 1.00 60.58 1 . C ?  
ATOM   750  C     C     . LEU LEU LEU A A 142 142 . 30.261 -17.043 44.647 1.00 62.12 1 . C ?  
ATOM   751  O     O     . LEU LEU LEU A A 142 142 . 29.918 -17.092 45.825 1.00 62.14 1 . O ?  
ATOM   752  N     N     . ALA ALA ALA A A 143 143 . 29.870 -17.936 43.742 1.00 63.71 1 . N ?  
ATOM   753  CA    CA    . ALA ALA ALA A A 143 143 . 29.061 -19.082 44.135 1.00 59.56 1 . C ?  
ATOM   754  CB    CB    . ALA ALA ALA A A 143 143 . 28.675 -19.924 42.926 1.00 56.00 1 . C ?  
ATOM   755  C     C     . ALA ALA ALA A A 143 143 . 29.828 -19.912 45.159 1.00 60.04 1 . C ?  
ATOM   756  O     O     . ALA ALA ALA A A 143 143 . 29.265 -20.287 46.184 1.00 58.08 1 . O ?  
ATOM   757  N     N     . GLY GLY GLY A A 144 144 . 31.114 -20.161 44.895 1.00 54.80 1 . N ?  
ATOM   758  CA    CA    . GLY GLY GLY A A 144 144 . 31.984 -20.838 45.844 1.00 56.16 1 . C ?  
ATOM   759  C     C     . GLY GLY GLY A A 144 144 . 32.037 -20.159 47.215 1.00 62.63 1 . C ?  
ATOM   760  O     O     . GLY GLY GLY A A 144 144 . 32.252 -20.808 48.243 1.00 54.32 1 . O ?  
ATOM   761  N     N     . ARG ARG ARG A A 145 145 . 31.829 -18.844 47.230 1.00 61.95 1 . N ?  
ATOM   762  CA    CA    . ARG ARG ARG A A 145 145 . 31.808 -18.075 48.473 1.00 63.54 1 . C ?  
ATOM   763  CB    CB    . ARG ARG ARG A A 145 145 . 32.146 -16.610 48.188 1.00 62.16 1 . C ?  
ATOM   764  CG    CG    . ARG ARG ARG A A 145 145 . 33.622 -16.360 47.950 1.00 59.06 1 . C ?  
ATOM   765  CD    CD    . ARG ARG ARG A A 145 145 . 34.344 -16.301 49.267 1.00 66.52 1 . C ?  
ATOM   766  NE    NE    . ARG ARG ARG A A 145 145 . 33.828 -15.201 50.077 1.00 66.47 1 . N ?  
ATOM   767  CZ    CZ    . ARG ARG ARG A A 145 145 . 33.417 -15.321 51.331 1.00 61.06 1 . C ?  
ATOM   768  NH1   NH1   . ARG ARG ARG A A 145 145 . 33.465 -16.505 51.929 1.00 62.01 1 . N ?  
ATOM   769  NH2   NH2   . ARG ARG ARG A A 145 145 . 32.960 -14.255 51.980 1.00 54.02 1 . N ?  
ATOM   770  C     C     . ARG ARG ARG A A 145 145 . 30.472 -18.144 49.212 1.00 64.18 1 . C ?  
ATOM   771  O     O     . ARG ARG ARG A A 145 145 . 30.391 -17.781 50.389 1.00 62.64 1 . O ?  
ATOM   772  N     N     . GLY GLY GLY A A 146 146 . 29.425 -18.597 48.527 1.00 62.97 1 . N ?  
ATOM   773  CA    CA    . GLY GLY GLY A A 146 146 . 28.084 -18.543 49.085 1.00 56.57 1 . C ?  
ATOM   774  C     C     . GLY GLY GLY A A 146 146 . 27.406 -17.203 48.823 1.00 61.46 1 . C ?  
ATOM   775  O     O     . GLY GLY GLY A A 146 146 . 26.625 -16.694 49.629 1.00 62.99 1 . O ?  
ATOM   776  N     N     . LEU LEU LEU A A 147 147 . 27.709 -16.614 47.679 1.00 64.30 1 . N ?  
ATOM   777  CA    CA    . LEU LEU LEU A A 147 147 . 27.129 -15.328 47.341 1.00 69.56 1 . C ?  
ATOM   778  CB    CB    . LEU LEU LEU A A 147 147 . 28.245 -14.295 47.165 1.00 69.13 1 . C ?  
ATOM   779  CG    CG    . LEU LEU LEU A A 147 147 . 29.145 -14.149 48.398 1.00 65.85 1 . C ?  
ATOM   780  CD1   CD1   . LEU LEU LEU A A 147 147 . 30.373 -13.305 48.102 1.00 67.19 1 . C ?  
ATOM   781  CD2   CD2   . LEU LEU LEU A A 147 147 . 28.363 -13.547 49.551 1.00 62.18 1 . C ?  
ATOM   782  C     C     . LEU LEU LEU A A 147 147 . 26.256 -15.430 46.087 1.00 72.83 1 . C ?  
ATOM   783  O     O     . LEU LEU LEU A A 147 147 . 26.682 -15.074 44.988 1.00 75.16 1 . O ?  
ATOM   784  O     O     . ALA ALA ALA A A 148 148 . 23.804 -13.677 45.600 1.00 79.60 1 . O ?  
ATOM   785  N     N     . ALA ALA ALA A A 148 148 . 25.036 -15.936 46.256 1.00 81.02 1 . N ?  
ATOM   786  CA    CA    . ALA ALA ALA A A 148 148 . 24.086 -16.019 45.149 1.00 77.48 1 . C ?  
ATOM   787  C     C     . ALA ALA ALA A A 148 148 . 23.491 -14.643 44.893 1.00 82.22 1 . C ?  
ATOM   788  CB    CB    . ALA ALA ALA A A 148 148 . 22.991 -17.031 45.434 1.00 78.96 1 . C ?  
ATOM   789  N     N     . ALA ALA ALA A A 149 149 . 22.633 -14.564 43.878 1.00 83.86 1 . N ?  
ATOM   790  CA    CA    . ALA ALA ALA A A 149 149 . 22.044 -13.304 43.449 1.00 77.02 1 . C ?  
ATOM   791  CB    CB    . ALA ALA ALA A A 149 149 . 21.116 -12.747 44.530 1.00 75.21 1 . C ?  
ATOM   792  C     C     . ALA ALA ALA A A 149 149 . 23.146 -12.303 43.097 1.00 78.42 1 . C ?  
ATOM   793  O     O     . ALA ALA ALA A A 149 149 . 22.978 -11.095 43.274 1.00 79.43 1 . O ?  
ATOM   794  N     N     . ARG ARG ARG A A 150 150 . 24.272 -12.812 42.593 1.00 73.01 1 . N ?  
ATOM   795  CA    CA    . ARG ARG ARG A A 150 150 . 25.426 -11.959 42.277 1.00 75.67 1 . C ?  
ATOM   796  CB    CB    . ARG ARG ARG A A 150 150 . 26.694 -12.447 42.994 1.00 72.58 1 . C ?  
ATOM   797  CG    CG    . ARG ARG ARG A A 150 150 . 26.880 -11.939 44.415 1.00 68.90 1 . C ?  
ATOM   798  CD    CD    . ARG ARG ARG A A 150 150 . 27.407 -10.512 44.482 1.00 66.36 1 . C ?  
ATOM   799  NE    NE    . ARG ARG ARG A A 150 150 . 27.443 -10.065 45.873 1.00 69.20 1 . N ?  
ATOM   800  CZ    CZ    . ARG ARG ARG A A 150 150 . 28.534 -9.995  46.634 1.00 62.95 1 . C ?  
ATOM   801  NH1   NH1   . ARG ARG ARG A A 150 150 . 29.730 -10.300 46.146 1.00 60.74 1 . N ?  
ATOM   802  NH2   NH2   . ARG ARG ARG A A 150 150 . 28.424 -9.595  47.895 1.00 58.08 1 . N ?  
ATOM   803  C     C     . ARG ARG ARG A A 150 150 . 25.712 -11.889 40.782 1.00 72.68 1 . C ?  
ATOM   804  O     O     . ARG ARG ARG A A 150 150 . 26.032 -12.902 40.142 1.00 73.62 1 . O ?  
ATOM   805  N     N     . ARG ARG ARG A A 151 151 . 25.608 -10.690 40.228 1.00 59.05 1 . N ?  
ATOM   806  CA    CA    . ARG ARG ARG A A 151 151 . 26.020 -10.496 38.854 1.00 66.47 1 . C ?  
ATOM   807  CB    CB    . ARG ARG ARG A A 151 151 . 25.582 -9.123  38.345 1.00 58.15 1 . C ?  
ATOM   808  CG    CG    . ARG ARG ARG A A 151 151 . 26.636 -8.435  37.542 1.00 69.90 1 . C ?  
ATOM   809  CD    CD    . ARG ARG ARG A A 151 151 . 26.336 -6.981  37.318 1.00 74.51 1 . C ?  
ATOM   810  NE    NE    . ARG ARG ARG A A 151 151 . 27.462 -6.363  36.630 1.00 81.20 1 . N ?  
ATOM   811  CZ    CZ    . ARG ARG ARG A A 151 151 . 28.466 -5.744  37.242 1.00 71.21 1 . C ?  
ATOM   812  NH1   NH1   . ARG ARG ARG A A 151 151 . 28.475 -5.637  38.555 1.00 74.87 1 . N ?  
ATOM   813  NH2   NH2   . ARG ARG ARG A A 151 151 . 29.453 -5.223  36.538 1.00 74.22 1 . N ?  
ATOM   814  C     C     . ARG ARG ARG A A 151 151 . 27.540 -10.665 38.790 1.00 67.18 1 . C ?  
ATOM   815  O     O     . ARG ARG ARG A A 151 151 . 28.248 -10.335 39.739 1.00 65.59 1 . O ?  
ATOM   816  N     N     . GLU GLU GLU A A 152 152 . 28.038 -11.212 37.689 1.00 64.66 1 . N ?  
ATOM   817  CA    CA    . GLU GLU GLU A A 152 152 . 29.478 -11.316 37.469 1.00 66.63 1 . C ?  
ATOM   818  CB    CB    . GLU GLU GLU A A 152 152 . 29.747 -11.866 36.081 1.00 64.32 1 . C ?  
ATOM   819  CG    CG    . GLU GLU GLU A A 152 152 . 31.198 -11.810 35.714 1.00 67.04 1 . C ?  
ATOM   820  CD    CD    . GLU GLU GLU A A 152 152 . 31.569 -12.880 34.733 1.00 80.02 1 . C ?  
ATOM   821  OE1   OE1   . GLU GLU GLU A A 152 152 . 30.697 -13.234 33.909 1.00 92.00 1 . O ?  
ATOM   822  OE2   OE2   . GLU GLU GLU A A 152 152 . 32.717 -13.383 34.803 1.00 80.66 1 . O ?  
ATOM   823  C     C     . GLU GLU GLU A A 152 152 . 30.235 -9.983  37.626 1.00 64.03 1 . C ?  
ATOM   824  O     O     . GLU GLU GLU A A 152 152 . 29.932 -9.003  36.946 1.00 64.95 1 . O ?  
ATOM   825  N     N     . GLY GLY GLY A A 153 153 . 31.223 -9.953  38.518 1.00 62.72 1 . N ?  
ATOM   826  CA    CA    . GLY GLY GLY A A 153 153 . 32.031 -8.761  38.738 1.00 59.03 1 . C ?  
ATOM   827  C     C     . GLY GLY GLY A A 153 153 . 31.681 -8.038  40.027 1.00 59.43 1 . C ?  
ATOM   828  O     O     . GLY GLY GLY A A 153 153 . 32.348 -7.075  40.432 1.00 58.99 1 . O ?  
ATOM   829  N     N     . ASP ASP ASP A A 154 154 . 30.625 -8.505  40.679 1.00 53.27 1 . N ?  
ATOM   830  CA    CA    . ASP ASP ASP A A 154 154 . 30.191 -7.894  41.928 1.00 59.65 1 . C ?  
ATOM   831  CB    CB    . ASP ASP ASP A A 154 154 . 28.675 -8.057  42.111 1.00 56.09 1 . C ?  
ATOM   832  CG    CG    . ASP ASP ASP A A 154 154 . 28.119 -7.210  43.244 1.00 60.17 1 . C ?  
ATOM   833  OD1   OD1   . ASP ASP ASP A A 154 154 . 28.916 -6.588  43.977 1.00 60.28 1 . O ?  
ATOM   834  OD2   OD2   . ASP ASP ASP A A 154 154 . 26.879 -7.182  43.416 1.00 62.71 1 . O ?  
ATOM   835  C     C     . ASP ASP ASP A A 154 154 . 30.962 -8.515  43.098 1.00 58.07 1 . C ?  
ATOM   836  O     O     . ASP ASP ASP A A 154 154 . 30.617 -9.589  43.581 1.00 57.36 1 . O ?  
ATOM   837  N     N     . LEU LEU LEU A A 155 155 . 32.001 -7.810  43.541 1.00 60.02 1 . N ?  
ATOM   838  CA    CA    . LEU LEU LEU A A 155 155 . 32.925 -8.284  44.562 1.00 55.19 1 . C ?  
ATOM   839  CB    CB    . LEU LEU LEU A A 155 155 . 34.295 -7.626  44.359 1.00 56.41 1 . C ?  
ATOM   840  CG    CG    . LEU LEU LEU A A 155 155 . 35.085 -7.904  43.076 1.00 61.54 1 . C ?  
ATOM   841  CD1   CD1   . LEU LEU LEU A A 155 155 . 36.028 -6.752  42.750 1.00 56.05 1 . C ?  
ATOM   842  CD2   CD2   . LEU LEU LEU A A 155 155 . 35.868 -9.200  43.199 1.00 57.51 1 . C ?  
ATOM   843  C     C     . LEU LEU LEU A A 155 155 . 32.442 -8.022  45.994 1.00 57.19 1 . C ?  
ATOM   844  O     O     . LEU LEU LEU A A 155 155 . 33.059 -8.482  46.951 1.00 58.86 1 . O ?  
ATOM   845  N     N     . GLY GLY GLY A A 156 156 . 31.351 -7.280  46.139 1.00 53.19 1 . N ?  
ATOM   846  CA    CA    . GLY GLY GLY A A 156 156 . 30.827 -6.950  47.447 1.00 53.73 1 . C ?  
ATOM   847  C     C     . GLY GLY GLY A A 156 156 . 31.432 -5.645  47.928 1.00 58.90 1 . C ?  
ATOM   848  O     O     . GLY GLY GLY A A 156 156 . 32.087 -4.956  47.140 1.00 57.85 1 . O ?  
ATOM   849  N     N     . PRO PRO PRO A A 157 157 . 31.217 -5.299  49.217 1.00 54.34 1 . N ?  
ATOM   850  CA    CA    . PRO PRO PRO A A 157 157 . 31.706 -4.061  49.854 1.00 51.89 1 . C ?  
ATOM   851  CB    CB    . PRO PRO PRO A A 157 157 . 30.930 -4.016  51.174 1.00 56.04 1 . C ?  
ATOM   852  CG    CG    . PRO PRO PRO A A 157 157 . 30.590 -5.461  51.467 1.00 55.21 1 . C ?  
ATOM   853  CD    CD    . PRO PRO PRO A A 157 157 . 30.363 -6.091  50.121 1.00 54.39 1 . C ?  
ATOM   854  C     C     . PRO PRO PRO A A 157 157 . 33.212 -4.062  50.135 1.00 57.12 1 . C ?  
ATOM   855  O     O     . PRO PRO PRO A A 157 157 . 33.606 -3.946  51.298 1.00 57.12 1 . O ?  
ATOM   856  N     N     . VAL VAL VAL A A 158 158 . 34.040 -4.190  49.098 1.00 54.46 1 . N ?  
ATOM   857  CA    CA    . VAL VAL VAL A A 158 158 . 35.480 -4.269  49.291 1.00 47.89 1 . C ?  
ATOM   858  CB    CB    . VAL VAL VAL A A 158 158 . 36.132 -5.185  48.230 1.00 57.94 1 . C ?  
ATOM   859  CG2   CG2   . VAL VAL VAL A A 158 158 . 35.795 -4.731  46.809 1.00 51.51 1 . C ?  
ATOM   860  CG1   CG1   . VAL VAL VAL A A 158 158 . 35.683 -6.643  48.455 1.00 53.32 1 . C ?  
ATOM   861  C     C     . VAL VAL VAL A A 158 158 . 36.088 -2.864  49.289 1.00 49.03 1 . C ?  
ATOM   862  O     O     . VAL VAL VAL A A 158 158 . 35.363 -1.887  49.508 1.00 51.98 1 . O ?  
ATOM   863  N     N     . TYR TYR TYR A A 159 159 . 37.400 -2.766  49.064 1.00 46.57 1 . N ?  
ATOM   864  CA    CA    . TYR TYR TYR A A 159 159 . 38.158 -1.529  49.293 1.00 44.12 1 . C ?  
ATOM   865  CB    CB    . TYR TYR TYR A A 159 159 . 39.519 -1.594  48.608 1.00 44.74 1 . C ?  
ATOM   866  CG    CG    . TYR TYR TYR A A 159 159 . 40.470 -2.582  49.227 1.00 48.08 1 . C ?  
ATOM   867  CD1   CD1   . TYR TYR TYR A A 159 159 . 41.034 -2.353  50.479 1.00 48.73 1 . C ?  
ATOM   868  CE1   CE1   . TYR TYR TYR A A 159 159 . 41.921 -3.275  51.045 1.00 49.52 1 . C ?  
ATOM   869  CZ    CZ    . TYR TYR TYR A A 159 159 . 42.234 -4.425  50.344 1.00 41.71 1 . C ?  
ATOM   870  OH    OH    . TYR TYR TYR A A 159 159 . 43.093 -5.351  50.859 1.00 47.41 1 . O ?  
ATOM   871  CE2   CE2   . TYR TYR TYR A A 159 159 . 41.691 -4.656  49.102 1.00 46.23 1 . C ?  
ATOM   872  CD2   CD2   . TYR TYR TYR A A 159 159 . 40.826 -3.740  48.549 1.00 49.52 1 . C ?  
ATOM   873  C     C     . TYR TYR TYR A A 159 159 . 37.460 -0.258  48.837 1.00 48.62 1 . C ?  
ATOM   874  O     O     . TYR TYR TYR A A 159 159 . 37.325 0.674   49.616 1.00 47.84 1 . O ?  
ATOM   875  N     N     . GLY GLY GLY A A 160 160 . 37.022 -0.230  47.579 1.00 50.79 1 . N ?  
ATOM   876  CA    CA    . GLY GLY GLY A A 160 160 . 36.421 0.956   46.991 1.00 52.81 1 . C ?  
ATOM   877  C     C     . GLY GLY GLY A A 160 160 . 35.199 1.451   47.747 1.00 54.12 1 . C ?  
ATOM   878  O     O     . GLY GLY GLY A A 160 160 . 35.094 2.639   48.089 1.00 47.87 1 . O ?  
ATOM   879  N     N     . PHE PHE PHE A A 161 161 . 34.280 0.524   48.015 1.00 54.21 1 . N ?  
ATOM   880  CA    CA    . PHE PHE PHE A A 161 161 . 33.093 0.812   48.812 1.00 50.75 1 . C ?  
ATOM   881  CB    CB    . PHE PHE PHE A A 161 161 . 32.199 -0.424  48.881 1.00 49.72 1 . C ?  
ATOM   882  CG    CG    . PHE PHE PHE A A 161 161 . 30.887 -0.198  49.583 1.00 52.93 1 . C ?  
ATOM   883  CD1   CD1   . PHE PHE PHE A A 161 161 . 29.799 0.319   48.899 1.00 49.46 1 . C ?  
ATOM   884  CE1   CE1   . PHE PHE PHE A A 161 161 . 28.588 0.513   49.541 1.00 55.30 1 . C ?  
ATOM   885  CZ    CZ    . PHE PHE PHE A A 161 161 . 28.453 0.188   50.894 1.00 57.57 1 . C ?  
ATOM   886  CE2   CE2   . PHE PHE PHE A A 161 161 . 29.529 -0.340  51.586 1.00 51.48 1 . C ?  
ATOM   887  CD2   CD2   . PHE PHE PHE A A 161 161 . 30.738 -0.530  50.931 1.00 54.57 1 . C ?  
ATOM   888  C     C     . PHE PHE PHE A A 161 161 . 33.456 1.289   50.221 1.00 53.62 1 . C ?  
ATOM   889  O     O     . PHE PHE PHE A A 161 161 . 32.874 2.254   50.725 1.00 52.34 1 . O ?  
ATOM   890  N     N     . GLN GLN GLN A A 162 162 . 34.423 0.625   50.852 1.00 48.37 1 . N ?  
ATOM   891  CA    CA    . GLN GLN GLN A A 162 162 . 34.830 1.005   52.197 1.00 47.85 1 . C ?  
ATOM   892  CB    CB    . GLN GLN GLN A A 162 162 . 35.785 -0.041  52.795 1.00 49.22 1 . C ?  
ATOM   893  CG    CG    . GLN GLN GLN A A 162 162 . 35.153 -1.420  53.053 1.00 52.94 1 . C ?  
ATOM   894  CD    CD    . GLN GLN GLN A A 162 162 . 33.925 -1.368  53.969 1.00 54.55 1 . C ?  
ATOM   895  OE1   OE1   . GLN GLN GLN A A 162 162 . 33.733 -0.412  54.713 1.00 50.57 1 . O ?  
ATOM   896  NE2   NE2   . GLN GLN GLN A A 162 162 . 33.078 -2.395  53.890 1.00 49.37 1 . N ?  
ATOM   897  C     C     . GLN GLN GLN A A 162 162 . 35.487 2.375   52.238 1.00 47.51 1 . C ?  
ATOM   898  O     O     . GLN GLN GLN A A 162 162 . 35.320 3.125   53.203 1.00 45.34 1 . O ?  
ATOM   899  N     N     . TRP TRP TRP A A 163 163 . 36.250 2.702   51.204 1.00 48.69 1 . N ?  
ATOM   900  CA    CA    . TRP TRP TRP A A 163 163 . 36.978 3.973   51.183 1.00 50.57 1 . C ?  
ATOM   901  CB    CB    . TRP TRP TRP A A 163 163 . 38.020 3.995   50.055 1.00 48.55 1 . C ?  
ATOM   902  CG    CG    . TRP TRP TRP A A 163 163 . 39.270 3.230   50.380 1.00 56.59 1 . C ?  
ATOM   903  CD1   CD1   . TRP TRP TRP A A 163 163 . 39.496 2.463   51.490 1.00 51.80 1 . C ?  
ATOM   904  NE1   NE1   . TRP TRP TRP A A 163 163 . 40.747 1.927   51.444 1.00 47.89 1 . N ?  
ATOM   905  CE2   CE2   . TRP TRP TRP A A 163 163 . 41.371 2.335   50.296 1.00 49.65 1 . C ?  
ATOM   906  CD2   CD2   . TRP TRP TRP A A 163 163 . 40.467 3.155   49.595 1.00 56.65 1 . C ?  
ATOM   907  CE3   CE3   . TRP TRP TRP A A 163 163 . 40.868 3.715   48.376 1.00 55.45 1 . C ?  
ATOM   908  CZ3   CZ3   . TRP TRP TRP A A 163 163 . 42.137 3.437   47.906 1.00 60.00 1 . C ?  
ATOM   909  CH2   CH2   . TRP TRP TRP A A 163 163 . 43.013 2.601   48.625 1.00 56.72 1 . C ?  
ATOM   910  CZ2   CZ2   . TRP TRP TRP A A 163 163 . 42.649 2.048   49.818 1.00 54.58 1 . C ?  
ATOM   911  C     C     . TRP TRP TRP A A 163 163 . 36.028 5.145   51.018 1.00 51.42 1 . C ?  
ATOM   912  O     O     . TRP TRP TRP A A 163 163 . 36.270 6.248   51.533 1.00 50.08 1 . O ?  
ATOM   913  N     N     . ARG ARG ARG A A 164 164 . 34.939 4.897   50.297 1.00 53.19 1 . N ?  
ATOM   914  CA    CA    . ARG ARG ARG A A 164 164 . 34.060 5.979   49.882 1.00 53.43 1 . C ?  
ATOM   915  CB    CB    . ARG ARG ARG A A 164 164 . 33.782 5.890   48.377 1.00 52.71 1 . C ?  
ATOM   916  CG    CG    . ARG ARG ARG A A 164 164 . 35.036 5.827   47.493 1.00 51.26 1 . C ?  
ATOM   917  CD    CD    . ARG ARG ARG A A 164 164 . 36.108 6.864   47.869 1.00 50.41 1 . C ?  
ATOM   918  NE    NE    . ARG ARG ARG A A 164 164 . 35.628 8.247   47.886 1.00 53.06 1 . N ?  
ATOM   919  CZ    CZ    . ARG ARG ARG A A 164 164 . 35.562 9.056   46.819 1.00 58.27 1 . C ?  
ATOM   920  NH1   NH1   . ARG ARG ARG A A 164 164 . 35.108 10.299  46.960 1.00 45.98 1 . N ?  
ATOM   921  NH2   NH2   . ARG ARG ARG A A 164 164 . 35.933 8.632   45.610 1.00 53.51 1 . N ?  
ATOM   922  C     C     . ARG ARG ARG A A 164 164 . 32.752 5.992   50.650 1.00 53.82 1 . C ?  
ATOM   923  O     O     . ARG ARG ARG A A 164 164 . 32.197 7.060   50.901 1.00 57.75 1 . O ?  
ATOM   924  N     N     . HIS HIS HIS A A 165 165 . 32.265 4.811   51.031 1.00 56.49 1 . N ?  
ATOM   925  CA    CA    . HIS HIS HIS A A 165 165 . 30.939 4.689   51.651 1.00 55.49 1 . C ?  
ATOM   926  CB    CB    . HIS HIS HIS A A 165 165 . 29.930 4.157   50.626 1.00 55.05 1 . C ?  
ATOM   927  CG    CG    . HIS HIS HIS A A 165 165 . 29.890 4.962   49.365 1.00 61.35 1 . C ?  
ATOM   928  ND1   ND1   . HIS HIS HIS A A 165 165 . 29.412 6.255   49.326 1.00 58.90 1 . N ?  
ATOM   929  CE1   CE1   . HIS HIS HIS A A 165 165 . 29.516 6.720   48.094 1.00 59.31 1 . C ?  
ATOM   930  NE2   NE2   . HIS HIS HIS A A 165 165 . 30.054 5.781   47.337 1.00 49.66 1 . N ?  
ATOM   931  CD2   CD2   . HIS HIS HIS A A 165 165 . 30.301 4.672   48.107 1.00 52.89 1 . C ?  
ATOM   932  C     C     . HIS HIS HIS A A 165 165 . 30.935 3.798   52.887 1.00 57.35 1 . C ?  
ATOM   933  O     O     . HIS HIS HIS A A 165 165 . 30.011 3.002   53.080 1.00 58.42 1 . O ?  
ATOM   934  N     N     . PHE PHE PHE A A 166 166 . 31.961 3.943   53.727 1.00 56.89 1 . N ?  
ATOM   935  CA    CA    . PHE PHE PHE A A 166 166 . 32.081 3.139   54.936 1.00 51.88 1 . C ?  
ATOM   936  CB    CB    . PHE PHE PHE A A 166 166 . 33.298 3.552   55.768 1.00 51.39 1 . C ?  
ATOM   937  CG    CG    . PHE PHE PHE A A 166 166 . 33.669 2.534   56.804 1.00 53.11 1 . C ?  
ATOM   938  CD1   CD1   . PHE PHE PHE A A 166 166 . 32.941 2.428   57.994 1.00 47.49 1 . C ?  
ATOM   939  CE1   CE1   . PHE PHE PHE A A 166 166 . 33.265 1.453   58.938 1.00 48.54 1 . C ?  
ATOM   940  CZ    CZ    . PHE PHE PHE A A 166 166 . 34.327 0.564   58.698 1.00 48.67 1 . C ?  
ATOM   941  CE2   CE2   . PHE PHE PHE A A 166 166 . 35.053 0.655   57.512 1.00 50.93 1 . C ?  
ATOM   942  CD2   CD2   . PHE PHE PHE A A 166 166 . 34.717 1.637   56.568 1.00 50.62 1 . C ?  
ATOM   943  C     C     . PHE PHE PHE A A 166 166 . 30.833 3.244   55.801 1.00 57.83 1 . C ?  
ATOM   944  O     O     . PHE PHE PHE A A 166 166 . 30.392 4.342   56.123 1.00 59.23 1 . O ?  
ATOM   945  N     N     . GLY GLY GLY A A 167 167 . 30.273 2.099   56.187 1.00 57.81 1 . N ?  
ATOM   946  CA    CA    . GLY GLY GLY A A 167 167 . 29.087 2.092   57.025 1.00 54.94 1 . C ?  
ATOM   947  C     C     . GLY GLY GLY A A 167 167 . 27.778 2.019   56.258 1.00 55.67 1 . C ?  
ATOM   948  O     O     . GLY GLY GLY A A 167 167 . 26.742 1.766   56.844 1.00 56.86 1 . O ?  
ATOM   949  N     N     . ALA ALA ALA A A 168 168 . 27.825 2.227   54.948 1.00 53.61 1 . N ?  
ATOM   950  CA    CA    . ALA ALA ALA A A 168 168 . 26.619 2.189   54.132 1.00 57.81 1 . C ?  
ATOM   951  CB    CB    . ALA ALA ALA A A 168 168 . 26.857 2.877   52.787 1.00 57.24 1 . C ?  
ATOM   952  C     C     . ALA ALA ALA A A 168 168 . 26.129 0.770   53.905 1.00 59.51 1 . C ?  
ATOM   953  O     O     . ALA ALA ALA A A 168 168 . 26.908 -0.187  53.943 1.00 62.97 1 . O ?  
ATOM   954  N     N     . ALA ALA ALA A A 169 169 . 24.828 0.639   53.663 1.00 58.83 1 . N ?  
ATOM   955  CA    CA    . ALA ALA ALA A A 169 169 . 24.244 -0.657  53.357 1.00 58.78 1 . C ?  
ATOM   956  CB    CB    . ALA ALA ALA A A 169 169 . 22.759 -0.639  53.582 1.00 47.75 1 . C ?  
ATOM   957  C     C     . ALA ALA ALA A A 169 169 . 24.563 -1.042  51.914 1.00 64.08 1 . C ?  
ATOM   958  O     O     . ALA ALA ALA A A 169 169 . 24.094 -0.408  50.964 1.00 62.18 1 . O ?  
ATOM   959  N     N     . TYR TYR TYR A A 170 170 . 25.383 -2.073  51.757 1.00 59.49 1 . N ?  
ATOM   960  CA    CA    . TYR TYR TYR A A 170 170 . 25.737 -2.543  50.433 1.00 57.95 1 . C ?  
ATOM   961  CB    CB    . TYR TYR TYR A A 170 170 . 26.951 -3.476  50.493 1.00 53.63 1 . C ?  
ATOM   962  CG    CG    . TYR TYR TYR A A 170 170 . 27.567 -3.730  49.146 1.00 60.51 1 . C ?  
ATOM   963  CD1   CD1   . TYR TYR TYR A A 170 170 . 28.425 -2.798  48.563 1.00 58.07 1 . C ?  
ATOM   964  CE1   CE1   . TYR TYR TYR A A 170 170 . 28.983 -3.023  47.317 1.00 54.11 1 . C ?  
ATOM   965  CZ    CZ    . TYR TYR TYR A A 170 170 . 28.679 -4.187  46.640 1.00 57.31 1 . C ?  
ATOM   966  OH    OH    . TYR TYR TYR A A 170 170 . 29.219 -4.429  45.404 1.00 51.13 1 . O ?  
ATOM   967  CE2   CE2   . TYR TYR TYR A A 170 170 . 27.831 -5.123  47.200 1.00 60.43 1 . C ?  
ATOM   968  CD2   CD2   . TYR TYR TYR A A 170 170 . 27.279 -4.889  48.440 1.00 59.90 1 . C ?  
ATOM   969  C     C     . TYR TYR TYR A A 170 170 . 24.531 -3.252  49.839 1.00 63.91 1 . C ?  
ATOM   970  O     O     . TYR TYR TYR A A 170 170 . 23.876 -4.041  50.523 1.00 63.19 1 . O ?  
ATOM   971  N     N     . VAL VAL VAL A A 171 171 . 24.214 -2.949  48.583 1.00 57.90 1 . N ?  
ATOM   972  CA    CA    . VAL VAL VAL A A 171 171 . 23.229 -3.736  47.860 1.00 59.54 1 . C ?  
ATOM   973  CB    CB    . VAL VAL VAL A A 171 171 . 21.944 -2.895  47.497 1.00 60.35 1 . C ?  
ATOM   974  CG1   CG1   . VAL VAL VAL A A 171 171 . 22.003 -1.497  48.106 1.00 57.28 1 . C ?  
ATOM   975  CG2   CG2   . VAL VAL VAL A A 171 171 . 21.635 -2.874  45.995 1.00 55.96 1 . C ?  
ATOM   976  C     C     . VAL VAL VAL A A 171 171 . 23.926 -4.371  46.637 1.00 65.17 1 . C ?  
ATOM   977  O     O     . VAL VAL VAL A A 171 171 . 23.981 -5.597  46.564 1.00 69.37 1 . O ?  
ATOM   978  N     N     . ASP ASP ASP A A 172 172 . 24.508 -3.591  45.718 1.00 64.07 1 . N ?  
ATOM   979  CA    CA    . ASP ASP ASP A A 172 172 . 25.363 -4.202  44.686 1.00 65.60 1 . C ?  
ATOM   980  CB    CB    . ASP ASP ASP A A 172 172 . 24.522 -4.973  43.639 1.00 67.60 1 . C ?  
ATOM   981  CG    CG    . ASP ASP ASP A A 172 172 . 23.581 -4.087  42.824 1.00 71.33 1 . C ?  
ATOM   982  OD1   OD1   . ASP ASP ASP A A 172 172 . 23.942 -2.946  42.444 1.00 75.94 1 . O ?  
ATOM   983  OD2   OD2   . ASP ASP ASP A A 172 172 . 22.466 -4.569  42.529 1.00 72.79 1 . O ?  
ATOM   984  C     C     . ASP ASP ASP A A 172 172 . 26.303 -3.241  43.959 1.00 62.48 1 . C ?  
ATOM   985  O     O     . ASP ASP ASP A A 172 172 . 26.286 -2.029  44.183 1.00 64.62 1 . O ?  
ATOM   986  N     N     . ALA ALA ALA A A 173 173 . 27.100 -3.820  43.064 1.00 62.37 1 . N ?  
ATOM   987  CA    CA    . ALA ALA ALA A A 173 173 . 28.192 -3.129  42.389 1.00 59.07 1 . C ?  
ATOM   988  CB    CB    . ALA ALA ALA A A 173 173 . 29.020 -4.121  41.610 1.00 59.43 1 . C ?  
ATOM   989  C     C     . ALA ALA ALA A A 173 173 . 27.720 -2.023  41.471 1.00 64.44 1 . C ?  
ATOM   990  O     O     . ALA ALA ALA A A 173 173 . 28.413 -1.018  41.296 1.00 70.13 1 . O ?  
ATOM   991  N     N     . ASP ASP ASP A A 174 174 . 26.545 -2.214  40.878 1.00 70.65 1 . N ?  
ATOM   992  CA    CA    . ASP ASP ASP A A 174 174 . 25.977 -1.221  39.970 1.00 69.23 1 . C ?  
ATOM   993  CB    CB    . ASP ASP ASP A A 174 174 . 25.090 -1.895  38.924 1.00 64.66 1 . C ?  
ATOM   994  CG    CG    . ASP ASP ASP A A 174 174 . 25.827 -2.949  38.126 1.00 72.62 1 . C ?  
ATOM   995  OD1   OD1   . ASP ASP ASP A A 174 174 . 26.532 -2.594  37.161 1.00 77.90 1 . O ?  
ATOM   996  OD2   OD2   . ASP ASP ASP A A 174 174 . 25.705 -4.140  38.467 1.00 77.93 1 . O ?  
ATOM   997  C     C     . ASP ASP ASP A A 174 174 . 25.176 -0.150  40.712 1.00 64.71 1 . C ?  
ATOM   998  O     O     . ASP ASP ASP A A 174 174 . 24.951 0.932   40.188 1.00 65.72 1 . O ?  
ATOM   999  N     N     . ALA ALA ALA A A 175 175 . 24.757 -0.445  41.934 1.00 66.14 1 . N ?  
ATOM   1000 CA    CA    . ALA ALA ALA A A 175 175 . 23.913 0.482   42.683 1.00 64.79 1 . C ?  
ATOM   1001 CB    CB    . ALA ALA ALA A A 175 175 . 23.520 -0.123  44.020 1.00 69.24 1 . C ?  
ATOM   1002 C     C     . ALA ALA ALA A A 175 175 . 24.591 1.823   42.901 1.00 65.83 1 . C ?  
ATOM   1003 O     O     . ALA ALA ALA A A 175 175 . 25.793 1.972   42.690 1.00 68.73 1 . O ?  
ATOM   1004 N     N     . ASP ASP ASP A A 176 176 . 23.816 2.809   43.328 1.00 71.85 1 . N ?  
ATOM   1005 CA    CA    . ASP ASP ASP A A 176 176 . 24.373 4.134   43.514 1.00 68.38 1 . C ?  
ATOM   1006 CB    CB    . ASP ASP ASP A A 176 176 . 23.658 5.148   42.635 1.00 61.28 1 . C ?  
ATOM   1007 CG    CG    . ASP ASP ASP A A 176 176 . 23.971 6.561   43.044 1.00 78.20 1 . C ?  
ATOM   1008 OD1   OD1   . ASP ASP ASP A A 176 176 . 25.140 6.987   42.850 1.00 73.15 1 . O ?  
ATOM   1009 OD2   OD2   . ASP ASP ASP A A 176 176 . 23.054 7.231   43.579 1.00 78.81 1 . O ?  
ATOM   1010 C     C     . ASP ASP ASP A A 176 176 . 24.307 4.562   44.975 1.00 69.93 1 . C ?  
ATOM   1011 O     O     . ASP ASP ASP A A 176 176 . 23.222 4.666   45.558 1.00 63.95 1 . O ?  
ATOM   1012 N     N     . TYR TYR TYR A A 177 177 . 25.480 4.834   45.546 1.00 69.98 1 . N ?  
ATOM   1013 CA    CA    . TYR TYR TYR A A 177 177 . 25.619 5.025   46.987 1.00 67.03 1 . C ?  
ATOM   1014 CB    CB    . TYR TYR TYR A A 177 177 . 26.722 4.096   47.536 1.00 63.70 1 . C ?  
ATOM   1015 CG    CG    . TYR TYR TYR A A 177 177 . 26.494 2.613   47.264 1.00 61.20 1 . C ?  
ATOM   1016 CD1   CD1   . TYR TYR TYR A A 177 177 . 25.599 1.873   48.034 1.00 61.53 1 . C ?  
ATOM   1017 CE1   CE1   . TYR TYR TYR A A 177 177 . 25.387 0.525   47.793 1.00 57.10 1 . C ?  
ATOM   1018 CZ    CZ    . TYR TYR TYR A A 177 177 . 26.074 -0.098  46.770 1.00 59.04 1 . C ?  
ATOM   1019 OH    OH    . TYR TYR TYR A A 177 177 . 25.869 -1.442  46.528 1.00 58.99 1 . O ?  
ATOM   1020 CE2   CE2   . TYR TYR TYR A A 177 177 . 26.973 0.615   45.994 1.00 58.84 1 . C ?  
ATOM   1021 CD2   CD2   . TYR TYR TYR A A 177 177 . 27.181 1.956   46.245 1.00 60.34 1 . C ?  
ATOM   1022 C     C     . TYR TYR TYR A A 177 177 . 25.916 6.476   47.374 1.00 64.83 1 . C ?  
ATOM   1023 O     O     . TYR TYR TYR A A 177 177 . 26.262 6.761   48.518 1.00 66.89 1 . O ?  
ATOM   1024 N     N     . THR THR THR A A 178 178 . 25.769 7.392   46.427 1.00 66.67 1 . N ?  
ATOM   1025 CA    CA    . THR THR THR A A 178 178 . 26.042 8.816   46.682 1.00 70.02 1 . C ?  
ATOM   1026 CB    CB    . THR THR THR A A 178 178 . 25.528 9.674   45.516 1.00 68.53 1 . C ?  
ATOM   1027 OG1   OG1   . THR THR THR A A 178 178 . 26.246 9.329   44.321 1.00 71.73 1 . O ?  
ATOM   1028 CG2   CG2   . THR THR THR A A 178 178 . 25.715 11.145  45.819 1.00 63.02 1 . C ?  
ATOM   1029 C     C     . THR THR THR A A 178 178 . 25.442 9.370   47.981 1.00 59.26 1 . C ?  
ATOM   1030 O     O     . THR THR THR A A 178 178 . 24.232 9.366   48.170 1.00 62.48 1 . O ?  
ATOM   1031 N     N     . GLY GLY GLY A A 179 179 . 26.298 9.842   48.881 1.00 71.11 1 . N ?  
ATOM   1032 CA    CA    . GLY GLY GLY A A 179 179 . 25.846 10.351  50.169 1.00 56.82 1 . C ?  
ATOM   1033 C     C     . GLY GLY GLY A A 179 179 . 25.581 9.249   51.185 1.00 65.35 1 . C ?  
ATOM   1034 O     O     . GLY GLY GLY A A 179 179 . 25.203 9.532   52.320 1.00 64.05 1 . O ?  
ATOM   1035 N     N     . GLN GLN GLN A A 180 180 . 25.764 7.988   50.783 1.00 71.93 1 . N ?  
ATOM   1036 CA    CA    . GLN GLN GLN A A 180 180 . 25.642 6.863   51.724 1.00 68.38 1 . C ?  
ATOM   1037 CB    CB    . GLN GLN GLN A A 180 180 . 25.081 5.610   51.023 1.00 67.00 1 . C ?  
ATOM   1038 CG    CG    . GLN GLN GLN A A 180 180 . 23.555 5.622   50.738 1.00 71.54 1 . C ?  
ATOM   1039 CD    CD    . GLN GLN GLN A A 180 180 . 23.065 4.413   49.908 1.00 72.72 1 . C ?  
ATOM   1040 OE1   OE1   . GLN GLN GLN A A 180 180 . 22.692 4.562   48.737 1.00 70.61 1 . O ?  
ATOM   1041 NE2   NE2   . GLN GLN GLN A A 180 180 . 23.062 3.217   50.519 1.00 60.36 1 . N ?  
ATOM   1042 C     C     . GLN GLN GLN A A 180 180 . 26.998 6.553   52.391 1.00 62.41 1 . C ?  
ATOM   1043 O     O     . GLN GLN GLN A A 180 180 . 28.029 6.432   51.726 1.00 58.51 1 . O ?  
ATOM   1044 N     N     . GLY GLY GLY A A 181 181 . 26.989 6.452   53.715 1.00 62.90 1 . N ?  
ATOM   1045 CA    CA    . GLY GLY GLY A A 181 181 . 28.189 6.114   54.452 1.00 61.24 1 . C ?  
ATOM   1046 C     C     . GLY GLY GLY A A 181 181 . 29.176 7.253   54.658 1.00 61.27 1 . C ?  
ATOM   1047 O     O     . GLY GLY GLY A A 181 181 . 28.853 8.431   54.471 1.00 64.57 1 . O ?  
ATOM   1048 N     N     . PHE PHE PHE A A 182 182 . 30.395 6.885   55.043 1.00 55.36 1 . N ?  
ATOM   1049 CA    CA    . PHE PHE PHE A A 182 182 . 31.426 7.839   55.426 1.00 52.31 1 . C ?  
ATOM   1050 CB    CB    . PHE PHE PHE A A 182 182 . 32.008 7.483   56.802 1.00 49.23 1 . C ?  
ATOM   1051 CG    CG    . PHE PHE PHE A A 182 182 . 33.000 8.485   57.321 1.00 50.87 1 . C ?  
ATOM   1052 CD1   CD1   . PHE PHE PHE A A 182 182 . 34.287 8.557   56.796 1.00 51.87 1 . C ?  
ATOM   1053 CE1   CE1   . PHE PHE PHE A A 182 182 . 35.195 9.484   57.264 1.00 48.10 1 . C ?  
ATOM   1054 CZ    CZ    . PHE PHE PHE A A 182 182 . 34.833 10.345  58.274 1.00 48.61 1 . C ?  
ATOM   1055 CE2   CE2   . PHE PHE PHE A A 182 182 . 33.562 10.284  58.804 1.00 47.11 1 . C ?  
ATOM   1056 CD2   CD2   . PHE PHE PHE A A 182 182 . 32.650 9.360   58.329 1.00 45.23 1 . C ?  
ATOM   1057 C     C     . PHE PHE PHE A A 182 182 . 32.519 7.845   54.380 1.00 51.31 1 . C ?  
ATOM   1058 O     O     . PHE PHE PHE A A 182 182 . 33.178 6.825   54.176 1.00 50.85 1 . O ?  
ATOM   1059 N     N     . ASP ASP ASP A A 183 183 . 32.716 8.983   53.720 1.00 53.19 1 . N ?  
ATOM   1060 CA    CA    . ASP ASP ASP A A 183 183 . 33.722 9.073   52.663 1.00 49.87 1 . C ?  
ATOM   1061 CB    CB    . ASP ASP ASP A A 183 183 . 33.357 10.150  51.641 1.00 50.38 1 . C ?  
ATOM   1062 CG    CG    . ASP ASP ASP A A 183 183 . 34.303 10.182  50.439 1.00 57.33 1 . C ?  
ATOM   1063 OD1   OD1   . ASP ASP ASP A A 183 183 . 35.178 9.298   50.320 1.00 55.70 1 . O ?  
ATOM   1064 OD2   OD2   . ASP ASP ASP A A 183 183 . 34.168 11.102  49.601 1.00 60.03 1 . O ?  
ATOM   1065 C     C     . ASP ASP ASP A A 183 183 . 35.066 9.362   53.291 1.00 49.78 1 . C ?  
ATOM   1066 O     O     . ASP ASP ASP A A 183 183 . 35.392 10.520  53.560 1.00 56.11 1 . O ?  
ATOM   1067 N     N     . GLN GLN GLN A A 184 184 . 35.844 8.304   53.513 1.00 46.78 1 . N ?  
ATOM   1068 CA    CA    . GLN GLN GLN A A 184 184 . 37.148 8.417   54.159 1.00 47.96 1 . C ?  
ATOM   1069 CB    CB    . GLN GLN GLN A A 184 184 . 37.667 7.028   54.525 1.00 46.96 1 . C ?  
ATOM   1070 CG    CG    . GLN GLN GLN A A 184 184 . 36.720 6.226   55.377 1.00 46.42 1 . C ?  
ATOM   1071 CD    CD    . GLN GLN GLN A A 184 184 . 37.314 4.902   55.772 1.00 49.55 1 . C ?  
ATOM   1072 OE1   OE1   . GLN GLN GLN A A 184 184 . 38.213 4.838   56.622 1.00 44.98 1 . O ?  
ATOM   1073 NE2   NE2   . GLN GLN GLN A A 184 184 . 36.839 3.830   55.136 1.00 48.17 1 . N ?  
ATOM   1074 C     C     . GLN GLN GLN A A 184 184 . 38.195 9.155   53.304 1.00 48.72 1 . C ?  
ATOM   1075 O     O     . GLN GLN GLN A A 184 184 . 39.031 9.888   53.836 1.00 43.97 1 . O ?  
ATOM   1076 N     N     . LEU LEU LEU A A 185 185 . 38.148 8.962   51.987 1.00 48.29 1 . N ?  
ATOM   1077 CA    CA    . LEU LEU LEU A A 185 185 . 39.069 9.660   51.093 1.00 48.94 1 . C ?  
ATOM   1078 CB    CB    . LEU LEU LEU A A 185 185 . 38.866 9.215   49.640 1.00 51.23 1 . C ?  
ATOM   1079 CG    CG    . LEU LEU LEU A A 185 185 . 39.764 9.904   48.607 1.00 51.15 1 . C ?  
ATOM   1080 CD1   CD1   . LEU LEU LEU A A 185 185 . 41.244 9.650   48.923 1.00 46.87 1 . C ?  
ATOM   1081 CD2   CD2   . LEU LEU LEU A A 185 185 . 39.426 9.466   47.180 1.00 44.58 1 . C ?  
ATOM   1082 C     C     . LEU LEU LEU A A 185 185 . 38.910 11.181  51.218 1.00 48.30 1 . C ?  
ATOM   1083 O     O     . LEU LEU LEU A A 185 185 . 39.897 11.893  51.366 1.00 50.34 1 . O ?  
ATOM   1084 N     N     . SER SER SER A A 186 186 . 37.680 11.683  51.185 1.00 48.27 1 . N ?  
ATOM   1085 CA    CA    . SER SER SER A A 186 186 . 37.474 13.126  51.333 1.00 52.17 1 . C ?  
ATOM   1086 CB    CB    . SER SER SER A A 186 186 . 36.013 13.512  51.099 1.00 57.19 1 . C ?  
ATOM   1087 OG    OG    . SER SER SER A A 186 186 . 35.638 13.243  49.763 1.00 65.59 1 . O ?  
ATOM   1088 C     C     . SER SER SER A A 186 186 . 37.908 13.559  52.724 1.00 52.14 1 . C ?  
ATOM   1089 O     O     . SER SER SER A A 186 186 . 38.498 14.628  52.910 1.00 51.88 1 . O ?  
ATOM   1090 N     N     . TYR TYR TYR A A 187 187 . 37.616 12.707  53.700 1.00 50.17 1 . N ?  
ATOM   1091 CA    CA    . TYR TYR TYR A A 187 187 . 37.980 12.968  55.086 1.00 46.68 1 . C ?  
ATOM   1092 CB    CB    . TYR TYR TYR A A 187 187 . 37.510 11.805  55.941 1.00 48.33 1 . C ?  
ATOM   1093 CG    CG    . TYR TYR TYR A A 187 187 . 38.074 11.727  57.322 1.00 50.57 1 . C ?  
ATOM   1094 CD1   CD1   . TYR TYR TYR A A 187 187 . 37.678 12.617  58.316 1.00 42.04 1 . C ?  
ATOM   1095 CE1   CE1   . TYR TYR TYR A A 187 187 . 38.185 12.518  59.597 1.00 45.65 1 . C ?  
ATOM   1096 CZ    CZ    . TYR TYR TYR A A 187 187 . 39.075 11.497  59.895 1.00 49.60 1 . C ?  
ATOM   1097 OH    OH    . TYR TYR TYR A A 187 187 . 39.604 11.364  61.155 1.00 44.49 1 . O ?  
ATOM   1098 CE2   CE2   . TYR TYR TYR A A 187 187 . 39.460 10.593  58.924 1.00 46.61 1 . C ?  
ATOM   1099 CD2   CD2   . TYR TYR TYR A A 187 187 . 38.966 10.712  57.656 1.00 48.12 1 . C ?  
ATOM   1100 C     C     . TYR TYR TYR A A 187 187 . 39.483 13.210  55.242 1.00 53.51 1 . C ?  
ATOM   1101 O     O     . TYR TYR TYR A A 187 187 . 39.884 14.214  55.851 1.00 57.62 1 . O ?  
ATOM   1102 N     N     . ILE ILE ILE A A 188 188 . 40.321 12.346  54.660 1.00 47.17 1 . N ?  
ATOM   1103 CA    CA    . ILE ILE ILE A A 188 188 . 41.765 12.511  54.837 1.00 45.92 1 . C ?  
ATOM   1104 CB    CB    . ILE ILE ILE A A 188 188 . 42.551 11.213  54.531 1.00 44.11 1 . C ?  
ATOM   1105 CG1   CG1   . ILE ILE ILE A A 188 188 . 42.404 10.789  53.075 1.00 45.96 1 . C ?  
ATOM   1106 CD1   CD1   . ILE ILE ILE A A 188 188 . 43.399 9.763   52.653 1.00 45.72 1 . C ?  
ATOM   1107 CG2   CG2   . ILE ILE ILE A A 188 188 . 42.128 10.093  55.475 1.00 46.56 1 . C ?  
ATOM   1108 C     C     . ILE ILE ILE A A 188 188 . 42.350 13.653  53.992 1.00 53.82 1 . C ?  
ATOM   1109 O     O     . ILE ILE ILE A A 188 188 . 43.278 14.335  54.445 1.00 50.34 1 . O ?  
ATOM   1110 N     N     . VAL VAL VAL A A 189 189 . 41.821 13.862  52.780 1.00 56.08 1 . N ?  
ATOM   1111 CA    CA    . VAL VAL VAL A A 189 189 . 42.294 14.951  51.916 1.00 51.25 1 . C ?  
ATOM   1112 CB    CB    . VAL VAL VAL A A 189 189 . 41.632 14.948  50.521 1.00 53.56 1 . C ?  
ATOM   1113 CG1   CG1   . VAL VAL VAL A A 189 189 . 42.111 16.139  49.698 1.00 52.47 1 . C ?  
ATOM   1114 CG2   CG2   . VAL VAL VAL A A 189 189 . 41.961 13.672  49.785 1.00 52.76 1 . C ?  
ATOM   1115 C     C     . VAL VAL VAL A A 189 189 . 42.011 16.264  52.615 1.00 53.76 1 . C ?  
ATOM   1116 O     O     . VAL VAL VAL A A 189 189 . 42.870 17.141  52.678 1.00 56.99 1 . O ?  
ATOM   1117 N     N     . ASP ASP ASP A A 190 190 . 40.813 16.372  53.177 1.00 51.94 1 . N ?  
ATOM   1118 CA    CA    . ASP ASP ASP A A 190 190 . 40.444 17.532  53.985 1.00 54.14 1 . C ?  
ATOM   1119 CB    CB    . ASP ASP ASP A A 190 190 . 39.013 17.372  54.516 1.00 54.58 1 . C ?  
ATOM   1120 CG    CG    . ASP ASP ASP A A 190 190 . 38.639 18.442  55.537 1.00 65.38 1 . C ?  
ATOM   1121 OD1   OD1   . ASP ASP ASP A A 190 190 . 38.769 19.645  55.219 1.00 65.47 1 . O ?  
ATOM   1122 OD2   OD2   . ASP ASP ASP A A 190 190 . 38.217 18.080  56.661 1.00 66.79 1 . O ?  
ATOM   1123 C     C     . ASP ASP ASP A A 190 190 . 41.418 17.752  55.151 1.00 56.89 1 . C ?  
ATOM   1124 O     O     . ASP ASP ASP A A 190 190 . 41.889 18.875  55.357 1.00 60.93 1 . O ?  
ATOM   1125 N     N     . LEU LEU LEU A A 191 191 . 41.733 16.687  55.899 1.00 55.17 1 . N ?  
ATOM   1126 CA    CA    . LEU LEU LEU A A 191 191 . 42.607 16.800  57.077 1.00 51.68 1 . C ?  
ATOM   1127 CB    CB    . LEU LEU LEU A A 191 191 . 42.654 15.482  57.875 1.00 50.44 1 . C ?  
ATOM   1128 CG    CG    . LEU LEU LEU A A 191 191 . 41.452 15.266  58.796 1.00 46.97 1 . C ?  
ATOM   1129 CD1   CD1   . LEU LEU LEU A A 191 191 . 41.540 13.933  59.556 1.00 51.01 1 . C ?  
ATOM   1130 CD2   CD2   . LEU LEU LEU A A 191 191 . 41.339 16.450  59.741 1.00 46.98 1 . C ?  
ATOM   1131 C     C     . LEU LEU LEU A A 191 191 . 44.020 17.209  56.694 1.00 52.94 1 . C ?  
ATOM   1132 O     O     . LEU LEU LEU A A 191 191 . 44.601 18.105  57.315 1.00 51.27 1 . O ?  
ATOM   1133 N     N     . ILE ILE ILE A A 192 192 . 44.567 16.548  55.676 1.00 45.33 1 . N ?  
ATOM   1134 CA    CA    . ILE ILE ILE A A 192 192 . 45.905 16.850  55.217 1.00 51.04 1 . C ?  
ATOM   1135 CB    CB    . ILE ILE ILE A A 192 192 . 46.323 15.902  54.096 1.00 56.14 1 . C ?  
ATOM   1136 CG1   CG1   . ILE ILE ILE A A 192 192 . 46.313 14.449  54.616 1.00 52.11 1 . C ?  
ATOM   1137 CD1   CD1   . ILE ILE ILE A A 192 192 . 46.556 13.393  53.557 1.00 45.78 1 . C ?  
ATOM   1138 CG2   CG2   . ILE ILE ILE A A 192 192 . 47.704 16.306  53.557 1.00 52.87 1 . C ?  
ATOM   1139 C     C     . ILE ILE ILE A A 192 192 . 46.032 18.300  54.740 1.00 55.19 1 . C ?  
ATOM   1140 O     O     . ILE ILE ILE A A 192 192 . 47.095 18.915  54.875 1.00 52.32 1 . O ?  
ATOM   1141 N     N     . LYS LYS LYS A A 193 193 . 44.934 18.847  54.222 1.00 52.96 1 . N ?  
ATOM   1142 CA    CA    . LYS LYS LYS A A 193 193 . 44.903 20.238  53.768 1.00 58.39 1 . C ?  
ATOM   1143 CB    CB    . LYS LYS LYS A A 193 193 . 43.794 20.443  52.733 1.00 51.53 1 . C ?  
ATOM   1144 CG    CG    . LYS LYS LYS A A 193 193 . 44.294 20.305  51.319 1.00 53.84 1 . C ?  
ATOM   1145 CD    CD    . LYS LYS LYS A A 193 193 . 43.166 20.335  50.293 1.00 56.66 1 . C ?  
ATOM   1146 CE    CE    . LYS LYS LYS A A 193 193 . 43.743 20.250  48.872 1.00 58.81 1 . C ?  
ATOM   1147 NZ    NZ    . LYS LYS LYS A A 193 193 . 42.715 20.086  47.801 1.00 64.06 1 . N ?  
ATOM   1148 C     C     . LYS LYS LYS A A 193 193 . 44.721 21.246  54.905 1.00 57.98 1 . C ?  
ATOM   1149 O     O     . LYS LYS LYS A A 193 193 . 45.420 22.244  54.953 1.00 60.38 1 . O ?  
ATOM   1150 N     N     . ASN ASN ASN A A 194 194 . 43.802 20.981  55.828 1.00 58.26 1 . N ?  
ATOM   1151 CA    CA    . ASN ASN ASN A A 194 194 . 43.349 22.023  56.738 1.00 57.19 1 . C ?  
ATOM   1152 CB    CB    . ASN ASN ASN A A 194 194 . 41.836 22.195  56.587 1.00 62.72 1 . C ?  
ATOM   1153 CG    CG    . ASN ASN ASN A A 194 194 . 41.434 22.579  55.166 1.00 65.85 1 . C ?  
ATOM   1154 OD1   OD1   . ASN ASN ASN A A 194 194 . 42.191 23.246  54.452 1.00 63.77 1 . O ?  
ATOM   1155 ND2   ND2   . ASN ASN ASN A A 194 194 . 40.245 22.152  54.748 1.00 63.72 1 . N ?  
ATOM   1156 C     C     . ASN ASN ASN A A 194 194 . 43.690 21.803  58.206 1.00 57.62 1 . C ?  
ATOM   1157 O     O     . ASN ASN ASN A A 194 194 . 43.456 22.671  59.043 1.00 58.94 1 . O ?  
ATOM   1158 N     N     . ASN ASN ASN A A 195 195 . 44.224 20.634  58.520 1.00 56.72 1 . N ?  
ATOM   1159 CA    CA    . ASN ASN ASN A A 195 195 . 44.655 20.342  59.871 1.00 52.03 1 . C ?  
ATOM   1160 CB    CB    . ASN ASN ASN A A 195 195 . 43.472 19.885  60.735 1.00 55.84 1 . C ?  
ATOM   1161 CG    CG    . ASN ASN ASN A A 195 195 . 43.857 19.665  62.192 1.00 62.08 1 . C ?  
ATOM   1162 OD1   OD1   . ASN ASN ASN A A 195 195 . 44.908 20.127  62.645 1.00 69.36 1 . O ?  
ATOM   1163 ND2   ND2   . ASN ASN ASN A A 195 195 . 43.002 18.965  62.936 1.00 61.91 1 . N ?  
ATOM   1164 C     C     . ASN ASN ASN A A 195 195 . 45.733 19.278  59.806 1.00 52.60 1 . C ?  
ATOM   1165 O     O     . ASN ASN ASN A A 195 195 . 45.578 18.201  60.371 1.00 51.36 1 . O ?  
ATOM   1166 N     N     . PRO PRO PRO A A 196 196 . 46.837 19.580  59.105 1.00 55.03 1 . N ?  
ATOM   1167 CA    CA    . PRO PRO PRO A A 196 196 . 47.816 18.539  58.767 1.00 55.08 1 . C ?  
ATOM   1168 CB    CB    . PRO PRO PRO A A 196 196 . 48.905 19.318  58.013 1.00 52.24 1 . C ?  
ATOM   1169 CG    CG    . PRO PRO PRO A A 196 196 . 48.737 20.742  58.449 1.00 50.65 1 . C ?  
ATOM   1170 CD    CD    . PRO PRO PRO A A 196 196 . 47.283 20.921  58.674 1.00 54.23 1 . C ?  
ATOM   1171 C     C     . PRO PRO PRO A A 196 196 . 48.402 17.801  59.984 1.00 52.99 1 . C ?  
ATOM   1172 O     O     . PRO PRO PRO A A 196 196 . 48.844 16.671  59.826 1.00 56.51 1 . O ?  
ATOM   1173 N     N     . HIS HIS HIS A A 197 197 . 48.382 18.402  61.168 1.00 51.33 1 . N ?  
ATOM   1174 CA    CA    . HIS HIS HIS A A 197 197 . 48.974 17.766  62.342 1.00 52.84 1 . C ?  
ATOM   1175 CB    CB    . HIS HIS HIS A A 197 197 . 49.589 18.820  63.258 1.00 54.70 1 . C ?  
ATOM   1176 CG    CG    . HIS HIS HIS A A 197 197 . 50.721 19.570  62.631 1.00 54.42 1 . C ?  
ATOM   1177 ND1   ND1   . HIS HIS HIS A A 197 197 . 51.266 20.705  63.195 1.00 57.52 1 . N ?  
ATOM   1178 CE1   CE1   . HIS HIS HIS A A 197 197 . 52.246 21.149  62.427 1.00 60.25 1 . C ?  
ATOM   1179 NE2   NE2   . HIS HIS HIS A A 197 197 . 52.361 20.340  61.387 1.00 58.59 1 . N ?  
ATOM   1180 CD2   CD2   . HIS HIS HIS A A 197 197 . 51.414 19.349  61.489 1.00 56.36 1 . C ?  
ATOM   1181 C     C     . HIS HIS HIS A A 197 197 . 47.970 16.927  63.131 1.00 53.96 1 . C ?  
ATOM   1182 O     O     . HIS HIS HIS A A 197 197 . 48.259 16.501  64.249 1.00 51.97 1 . O ?  
ATOM   1183 N     N     . ASP ASP ASP A A 198 198 . 46.791 16.709  62.553 1.00 51.10 1 . N ?  
ATOM   1184 CA    CA    . ASP ASP ASP A A 198 198 . 45.784 15.846  63.160 1.00 50.43 1 . C ?  
ATOM   1185 CB    CB    . ASP ASP ASP A A 198 198 . 44.509 15.797  62.317 1.00 48.37 1 . C ?  
ATOM   1186 CG    CG    . ASP ASP ASP A A 198 198 . 43.285 15.397  63.122 1.00 52.79 1 . C ?  
ATOM   1187 OD2   OD2   . ASP ASP ASP A A 198 198 . 42.905 14.196  63.129 1.00 53.61 1 . O ?  
ATOM   1188 OD1   OD1   . ASP ASP ASP A A 198 198 . 42.700 16.303  63.752 1.00 59.50 1 . O ?  
ATOM   1189 C     C     . ASP ASP ASP A A 198 198 . 46.361 14.452  63.308 1.00 50.44 1 . C ?  
ATOM   1190 O     O     . ASP ASP ASP A A 198 198 . 47.108 13.989  62.451 1.00 46.72 1 . O ?  
ATOM   1191 N     N     . ARG ARG ARG A A 199 199 . 46.021 13.775  64.393 1.00 50.76 1 . N ?  
ATOM   1192 CA    CA    . ARG ARG ARG A A 199 199 . 46.554 12.434  64.597 1.00 50.42 1 . C ?  
ATOM   1193 CB    CB    . ARG ARG ARG A A 199 199 . 47.013 12.261  66.046 1.00 48.14 1 . C ?  
ATOM   1194 CG    CG    . ARG ARG ARG A A 199 199 . 48.268 13.038  66.376 1.00 45.60 1 . C ?  
ATOM   1195 CD    CD    . ARG ARG ARG A A 199 199 . 48.684 12.805  67.822 1.00 45.65 1 . C ?  
ATOM   1196 NE    NE    . ARG ARG ARG A A 199 199 . 47.705 13.382  68.730 1.00 47.70 1 . N ?  
ATOM   1197 CZ    CZ    . ARG ARG ARG A A 199 199 . 47.972 14.369  69.576 1.00 47.29 1 . C ?  
ATOM   1198 NH1   NH1   . ARG ARG ARG A A 199 199 . 49.204 14.849  69.659 1.00 43.87 1 . N ?  
ATOM   1199 NH2   NH2   . ARG ARG ARG A A 199 199 . 47.014 14.848  70.356 1.00 46.08 1 . N ?  
ATOM   1200 C     C     . ARG ARG ARG A A 199 199 . 45.553 11.341  64.223 1.00 49.19 1 . C ?  
ATOM   1201 O     O     . ARG ARG ARG A A 199 199 . 45.775 10.168  64.526 1.00 49.89 1 . O ?  
ATOM   1202 N     N     . ARG ARG ARG A A 200 200 . 44.473 11.718  63.535 1.00 52.71 1 . N ?  
ATOM   1203 CA    CA    . ARG ARG ARG A A 200 200 . 43.451 10.749  63.127 1.00 52.97 1 . C ?  
ATOM   1204 CB    CB    . ARG ARG ARG A A 200 200 . 42.111 11.080  63.798 1.00 47.63 1 . C ?  
ATOM   1205 CG    CG    . ARG ARG ARG A A 200 200 . 42.275 11.413  65.256 1.00 52.88 1 . C ?  
ATOM   1206 CD    CD    . ARG ARG ARG A A 200 200 . 41.339 12.497  65.686 1.00 58.63 1 . C ?  
ATOM   1207 NE    NE    . ARG ARG ARG A A 200 200 . 41.682 13.004  67.010 1.00 60.69 1 . N ?  
ATOM   1208 CZ    CZ    . ARG ARG ARG A A 200 200 . 40.902 13.833  67.699 1.00 71.43 1 . C ?  
ATOM   1209 NH1   NH1   . ARG ARG ARG A A 200 200 . 39.737 14.230  67.182 1.00 66.74 1 . N ?  
ATOM   1210 NH2   NH2   . ARG ARG ARG A A 200 200 . 41.277 14.260  68.901 1.00 69.35 1 . N ?  
ATOM   1211 C     C     . ARG ARG ARG A A 200 200 . 43.287 10.709  61.606 1.00 48.18 1 . C ?  
ATOM   1212 O     O     . ARG ARG ARG A A 200 200 . 42.201 10.423  61.093 1.00 48.71 1 . O ?  
ATOM   1213 N     N     . ILE ILE ILE A A 201 201 . 44.358 10.994  60.879 1.00 44.88 1 . N ?  
ATOM   1214 CA    CA    . ILE ILE ILE A A 201 201 . 44.261 10.997  59.429 1.00 41.99 1 . C ?  
ATOM   1215 CB    CB    . ILE ILE ILE A A 201 201 . 45.319 11.896  58.768 1.00 41.02 1 . C ?  
ATOM   1216 CG1   CG1   . ILE ILE ILE A A 201 201 . 45.318 13.272  59.430 1.00 44.71 1 . C ?  
ATOM   1217 CD1   CD1   . ILE ILE ILE A A 201 201 . 46.420 14.217  58.941 1.00 43.72 1 . C ?  
ATOM   1218 CG2   CG2   . ILE ILE ILE A A 201 201 . 45.068 11.997  57.260 1.00 42.01 1 . C ?  
ATOM   1219 C     C     . ILE ILE ILE A A 201 201 . 44.397 9.563   58.974 1.00 39.67 1 . C ?  
ATOM   1220 O     O     . ILE ILE ILE A A 201 201 . 45.486 9.104   58.608 1.00 43.71 1 . O ?  
ATOM   1221 N     N     . ILE ILE ILE A A 202 202 . 43.255 8.884   58.992 1.00 45.00 1 . N ?  
ATOM   1222 CA    CA    . ILE ILE ILE A A 202 202 . 43.124 7.439   58.816 1.00 43.92 1 . C ?  
ATOM   1223 CB    CB    . ILE ILE ILE A A 202 202 . 42.601 6.757   60.114 1.00 44.77 1 . C ?  
ATOM   1224 CG1   CG1   . ILE ILE ILE A A 202 202 . 43.477 7.106   61.310 1.00 43.00 1 . C ?  
ATOM   1225 CD1   CD1   . ILE ILE ILE A A 202 202 . 44.744 6.360   61.285 1.00 47.71 1 . C ?  
ATOM   1226 CG2   CG2   . ILE ILE ILE A A 202 202 . 42.439 5.245   59.897 1.00 38.43 1 . C ?  
ATOM   1227 C     C     . ILE ILE ILE A A 202 202 . 42.133 7.079   57.724 1.00 38.75 1 . C ?  
ATOM   1228 O     O     . ILE ILE ILE A A 202 202 . 41.062 7.672   57.648 1.00 45.60 1 . O ?  
ATOM   1229 N     N     . MET MET MET A A 203 203 . 42.474 6.085   56.924 1.00 39.63 1 . N ?  
ATOM   1230 CA    CA    . MET MET MET A A 203 203 . 41.531 5.413   56.024 1.00 43.87 1 . C ?  
ATOM   1231 CB    CB    . MET MET MET A A 203 203 . 41.931 5.677   54.567 1.00 44.84 1 . C ?  
ATOM   1232 CG    CG    . MET MET MET A A 203 203 . 40.922 5.340   53.475 1.00 51.74 1 . C ?  
ATOM   1233 SD    SD    . MET MET MET A A 203 203 . 41.096 6.524   52.096 1.00 53.13 1 . S ?  
ATOM   1234 CE    CE    . MET MET MET A A 203 203 . 42.236 5.743   50.973 1.00 43.11 1 . C ?  
ATOM   1235 C     C     . MET MET MET A A 203 203 . 41.552 3.908   56.378 1.00 46.97 1 . C ?  
ATOM   1236 O     O     . MET MET MET A A 203 203 . 42.628 3.309   56.462 1.00 44.19 1 . O ?  
ATOM   1237 N     N     . CYS CYS CYS A A 204 204 . 40.386 3.306   56.624 1.00 46.79 1 . N ?  
ATOM   1238 CA    CA    . CYS CYS CYS A A 204 204 . 40.334 1.897   57.041 1.00 45.56 1 . C ?  
ATOM   1239 CB    CB    . CYS CYS CYS A A 204 204 . 39.844 1.791   58.490 1.00 49.46 1 . C ?  
ATOM   1240 SG    SG    . CYS CYS CYS A A 204 204 . 39.853 0.079   59.163 1.00 57.62 1 . S ?  
ATOM   1241 C     C     . CYS CYS CYS A A 204 204 . 39.448 1.015   56.156 1.00 41.73 1 . C ?  
ATOM   1242 O     O     . CYS CYS CYS A A 204 204 . 38.341 1.394   55.802 1.00 47.85 1 . O ?  
ATOM   1243 N     N     . ALA ALA ALA A A 205 205 . 39.917 -0.182  55.825 1.00 45.34 1 . N ?  
ATOM   1244 CA    CA    . ALA ALA ALA A A 205 205 . 39.147 -1.059  54.931 1.00 50.30 1 . C ?  
ATOM   1245 CB    CB    . ALA ALA ALA A A 205 205 . 40.017 -1.541  53.766 1.00 43.58 1 . C ?  
ATOM   1246 C     C     . ALA ALA ALA A A 205 205 . 38.549 -2.247  55.679 1.00 47.59 1 . C ?  
ATOM   1247 O     O     . ALA ALA ALA A A 205 205 . 37.694 -2.954  55.152 1.00 46.23 1 . O ?  
ATOM   1248 N     N     . TRP TRP TRP A A 206 206 . 38.997 -2.452  56.914 1.00 50.30 1 . N ?  
ATOM   1249 CA    CA    . TRP TRP TRP A A 206 206 . 38.456 -3.514  57.759 1.00 49.55 1 . C ?  
ATOM   1250 CB    CB    . TRP TRP TRP A A 206 206 . 39.426 -3.900  58.876 1.00 45.42 1 . C ?  
ATOM   1251 CG    CG    . TRP TRP TRP A A 206 206 . 39.045 -5.186  59.541 1.00 47.38 1 . C ?  
ATOM   1252 CD1   CD1   . TRP TRP TRP A A 206 206 . 38.443 -5.338  60.760 1.00 47.90 1 . C ?  
ATOM   1253 NE1   NE1   . TRP TRP TRP A A 206 206 . 38.242 -6.669  61.025 1.00 46.37 1 . N ?  
ATOM   1254 CE2   CE2   . TRP TRP TRP A A 206 206 . 38.711 -7.408  59.974 1.00 41.64 1 . C ?  
ATOM   1255 CD2   CD2   . TRP TRP TRP A A 206 206 . 39.219 -6.507  59.015 1.00 46.66 1 . C ?  
ATOM   1256 CE3   CE3   . TRP TRP TRP A A 206 206 . 39.753 -7.014  57.830 1.00 44.12 1 . C ?  
ATOM   1257 CZ3   CZ3   . TRP TRP TRP A A 206 206 . 39.777 -8.380  57.649 1.00 46.49 1 . C ?  
ATOM   1258 CH2   CH2   . TRP TRP TRP A A 206 206 . 39.273 -9.250  58.627 1.00 46.59 1 . C ?  
ATOM   1259 CZ2   CZ2   . TRP TRP TRP A A 206 206 . 38.731 -8.778  59.790 1.00 40.08 1 . C ?  
ATOM   1260 C     C     . TRP TRP TRP A A 206 206 . 37.130 -3.121  58.372 1.00 46.68 1 . C ?  
ATOM   1261 O     O     . TRP TRP TRP A A 206 206 . 37.044 -2.252  59.239 1.00 52.47 1 . O ?  
ATOM   1262 N     N     . ASN ASN ASN A A 207 207 . 36.096 -3.792  57.902 1.00 48.27 1 . N ?  
ATOM   1263 CA    CA    . ASN ASN ASN A A 207 207 . 34.744 -3.593  58.366 1.00 51.96 1 . C ?  
ATOM   1264 CB    CB    . ASN ASN ASN A A 207 207 . 33.928 -2.803  57.331 1.00 52.42 1 . C ?  
ATOM   1265 CG    CG    . ASN ASN ASN A A 207 207 . 32.512 -2.491  57.806 1.00 55.59 1 . C ?  
ATOM   1266 OD1   OD1   . ASN ASN ASN A A 207 207 . 31.973 -3.167  58.681 1.00 53.38 1 . O ?  
ATOM   1267 ND2   ND2   . ASN ASN ASN A A 207 207 . 31.908 -1.463  57.225 1.00 55.04 1 . N ?  
ATOM   1268 C     C     . ASN ASN ASN A A 207 207 . 34.181 -4.981  58.613 1.00 46.61 1 . C ?  
ATOM   1269 O     O     . ASN ASN ASN A A 207 207 . 33.794 -5.664  57.672 1.00 51.11 1 . O ?  
ATOM   1270 N     N     . PRO PRO PRO A A 208 208 . 34.186 -5.415  59.882 1.00 49.67 1 . N ?  
ATOM   1271 CA    CA    . PRO PRO PRO A A 208 208 . 33.824 -6.768  60.330 1.00 45.43 1 . C ?  
ATOM   1272 CB    CB    . PRO PRO PRO A A 208 208 . 33.885 -6.667  61.860 1.00 43.58 1 . C ?  
ATOM   1273 CG    CG    . PRO PRO PRO A A 208 208 . 34.740 -5.529  62.153 1.00 47.97 1 . C ?  
ATOM   1274 CD    CD    . PRO PRO PRO A A 208 208 . 34.669 -4.574  60.990 1.00 49.01 1 . C ?  
ATOM   1275 C     C     . PRO PRO PRO A A 208 208 . 32.420 -7.178  59.874 1.00 48.89 1 . C ?  
ATOM   1276 O     O     . PRO PRO PRO A A 208 208 . 32.206 -8.320  59.452 1.00 51.48 1 . O ?  
ATOM   1277 N     N     . ALA ALA ALA A A 209 209 . 31.483 -6.238  59.957 1.00 51.90 1 . N ?  
ATOM   1278 CA    CA    . ALA ALA ALA A A 209 209 . 30.080 -6.489  59.615 1.00 55.72 1 . C ?  
ATOM   1279 CB    CB    . ALA ALA ALA A A 209 209 . 29.224 -5.285  60.017 1.00 51.90 1 . C ?  
ATOM   1280 C     C     . ALA ALA ALA A A 209 209 . 29.876 -6.820  58.128 1.00 57.41 1 . C ?  
ATOM   1281 O     O     . ALA ALA ALA A A 209 209 . 28.942 -7.549  57.774 1.00 61.92 1 . O ?  
ATOM   1282 N     N     . ASP ASP ASP A A 210 210 . 30.760 -6.313  57.268 1.00 53.07 1 . N ?  
ATOM   1283 CA    CA    . ASP ASP ASP A A 210 210 . 30.657 -6.561  55.831 1.00 55.56 1 . C ?  
ATOM   1284 CB    CB    . ASP ASP ASP A A 210 210 . 31.075 -5.309  55.041 1.00 58.83 1 . C ?  
ATOM   1285 CG    CG    . ASP ASP ASP A A 210 210 . 30.090 -4.169  55.172 1.00 59.50 1 . C ?  
ATOM   1286 OD1   OD1   . ASP ASP ASP A A 210 210 . 28.963 -4.439  55.637 1.00 65.33 1 . O ?  
ATOM   1287 OD2   OD2   . ASP ASP ASP A A 210 210 . 30.434 -3.012  54.796 1.00 57.48 1 . O ?  
ATOM   1288 C     C     . ASP ASP ASP A A 210 210 . 31.483 -7.751  55.329 1.00 54.91 1 . C ?  
ATOM   1289 O     O     . ASP ASP ASP A A 210 210 . 31.525 -8.003  54.121 1.00 60.30 1 . O ?  
ATOM   1290 N     N     . LEU LEU LEU A A 211 211 . 32.139 -8.487  56.220 1.00 54.98 1 . N ?  
ATOM   1291 CA    CA    . LEU LEU LEU A A 211 211 . 33.084 -9.513  55.755 1.00 55.23 1 . C ?  
ATOM   1292 CB    CB    . LEU LEU LEU A A 211 211 . 33.860 -10.109 56.927 1.00 49.87 1 . C ?  
ATOM   1293 CG    CG    . LEU LEU LEU A A 211 211 . 34.880 -9.184  57.595 1.00 56.25 1 . C ?  
ATOM   1294 CD1   CD1   . LEU LEU LEU A A 211 211 . 35.437 -9.834  58.877 1.00 51.05 1 . C ?  
ATOM   1295 CD2   CD2   . LEU LEU LEU A A 211 211 . 36.013 -8.779  56.631 1.00 45.60 1 . C ?  
ATOM   1296 C     C     . LEU LEU LEU A A 211 211 . 32.428 -10.643 54.977 1.00 58.24 1 . C ?  
ATOM   1297 O     O     . LEU LEU LEU A A 211 211 . 33.016 -11.185 54.028 1.00 55.31 1 . O ?  
ATOM   1298 N     N     . SER SER SER A A 212 212 . 31.219 -11.015 55.381 1.00 61.46 1 . N ?  
ATOM   1299 CA    CA    . SER SER SER A A 212 212 . 30.540 -12.136 54.727 1.00 62.48 1 . C ?  
ATOM   1300 CB    CB    . SER SER SER A A 212 212 . 29.420 -12.696 55.617 1.00 56.23 1 . C ?  
ATOM   1301 OG    OG    . SER SER SER A A 212 212 . 28.628 -11.673 56.191 1.00 57.96 1 . O ?  
ATOM   1302 C     C     . SER SER SER A A 212 212 . 29.995 -11.717 53.362 1.00 62.60 1 . C ?  
ATOM   1303 O     O     . SER SER SER A A 212 212 . 29.626 -12.556 52.541 1.00 63.18 1 . O ?  
ATOM   1304 N     N     . LEU LEU LEU A A 213 213 . 29.977 -10.414 53.111 1.00 61.91 1 . N ?  
ATOM   1305 CA    CA    . LEU LEU LEU A A 213 213 . 29.529 -9.908  51.824 1.00 58.77 1 . C ?  
ATOM   1306 CB    CB    . LEU LEU LEU A A 213 213 . 28.761 -8.607  52.024 1.00 56.64 1 . C ?  
ATOM   1307 CG    CG    . LEU LEU LEU A A 213 213 . 27.487 -8.703  52.863 1.00 52.42 1 . C ?  
ATOM   1308 CD1   CD1   . LEU LEU LEU A A 213 213 . 26.873 -7.315  53.017 1.00 54.80 1 . C ?  
ATOM   1309 CD2   CD2   . LEU LEU LEU A A 213 213 . 26.511 -9.671  52.207 1.00 50.42 1 . C ?  
ATOM   1310 C     C     . LEU LEU LEU A A 213 213 . 30.674 -9.693  50.829 1.00 60.66 1 . C ?  
ATOM   1311 O     O     . LEU LEU LEU A A 213 213 . 30.434 -9.380  49.654 1.00 57.33 1 . O ?  
ATOM   1312 N     N     . MET MET MET A A 214 214 . 31.915 -9.867  51.281 1.00 59.65 1 . N ?  
ATOM   1313 CA    CA    . MET MET MET A A 214 214 . 33.057 -9.607  50.407 1.00 59.39 1 . C ?  
ATOM   1314 CB    CB    . MET MET MET A A 214 214 . 34.209 -9.002  51.199 1.00 56.81 1 . C ?  
ATOM   1315 CG    CG    . MET MET MET A A 214 214 . 33.882 -7.730  51.917 1.00 52.87 1 . C ?  
ATOM   1316 SD    SD    . MET MET MET A A 214 214 . 35.358 -7.162  52.784 1.00 59.70 1 . S ?  
ATOM   1317 CE    CE    . MET MET MET A A 214 214 . 34.638 -5.931  53.884 1.00 50.85 1 . C ?  
ATOM   1318 C     C     . MET MET MET A A 214 214 . 33.567 -10.844 49.681 1.00 60.94 1 . C ?  
ATOM   1319 O     O     . MET MET MET A A 214 214 . 33.557 -11.945 50.233 1.00 61.23 1 . O ?  
ATOM   1320 N     N     . ALA ALA ALA A A 215 215 . 34.035 -10.654 48.451 1.00 52.56 1 . N ?  
ATOM   1321 CA    CA    . ALA ALA ALA A A 215 215 . 34.671 -11.745 47.720 1.00 60.09 1 . C ?  
ATOM   1322 CB    CB    . ALA ALA ALA A A 215 215 . 35.027 -11.313 46.309 1.00 55.13 1 . C ?  
ATOM   1323 C     C     . ALA ALA ALA A A 215 215 . 35.922 -12.222 48.460 1.00 64.20 1 . C ?  
ATOM   1324 O     O     . ALA ALA ALA A A 215 215 . 36.150 -13.423 48.610 1.00 59.93 1 . O ?  
ATOM   1325 N     N     . LEU LEU LEU A A 216 216 . 36.729 -11.258 48.896 1.00 61.17 1 . N ?  
ATOM   1326 CA    CA    . LEU LEU LEU A A 216 216 . 37.938 -11.498 49.677 1.00 56.68 1 . C ?  
ATOM   1327 CB    CB    . LEU LEU LEU A A 216 216 . 39.203 -11.319 48.840 1.00 58.66 1 . C ?  
ATOM   1328 CG    CG    . LEU LEU LEU A A 216 216 . 39.614 -12.369 47.814 1.00 70.38 1 . C ?  
ATOM   1329 CD2   CD2   . LEU LEU LEU A A 216 216 . 39.891 -13.715 48.503 1.00 57.22 1 . C ?  
ATOM   1330 CD1   CD1   . LEU LEU LEU A A 216 216 . 40.828 -11.865 47.000 1.00 60.63 1 . C ?  
ATOM   1331 C     C     . LEU LEU LEU A A 216 216 . 37.960 -10.503 50.811 1.00 54.58 1 . C ?  
ATOM   1332 O     O     . LEU LEU LEU A A 216 216 . 37.588 -9.347  50.617 1.00 54.81 1 . O ?  
ATOM   1333 N     N     . PRO PRO PRO A A 217 217 . 38.413 -10.931 51.997 1.00 55.22 1 . N ?  
ATOM   1334 CA    CA    . PRO PRO PRO A A 217 217 . 38.535 -9.948  53.076 1.00 50.46 1 . C ?  
ATOM   1335 CB    CB    . PRO PRO PRO A A 217 217 . 38.643 -10.821 54.323 1.00 48.72 1 . C ?  
ATOM   1336 CG    CG    . PRO PRO PRO A A 217 217 . 39.353 -12.041 53.836 1.00 53.09 1 . C ?  
ATOM   1337 CD    CD    . PRO PRO PRO A A 217 217 . 38.883 -12.268 52.409 1.00 53.38 1 . C ?  
ATOM   1338 C     C     . PRO PRO PRO A A 217 217 . 39.794 -9.106  52.860 1.00 47.72 1 . C ?  
ATOM   1339 O     O     . PRO PRO PRO A A 217 217 . 40.801 -9.638  52.390 1.00 44.67 1 . O ?  
ATOM   1340 N     N     . PRO PRO PRO A A 218 218 . 39.741 -7.813  53.194 1.00 45.73 1 . N ?  
ATOM   1341 CA    CA    . PRO PRO PRO A A 218 218 . 40.891 -6.935  52.924 1.00 44.35 1 . C ?  
ATOM   1342 CB    CB    . PRO PRO PRO A A 218 218 . 40.429 -5.572  53.446 1.00 41.82 1 . C ?  
ATOM   1343 CG    CG    . PRO PRO PRO A A 218 218 . 39.300 -5.872  54.403 1.00 44.54 1 . C ?  
ATOM   1344 CD    CD    . PRO PRO PRO A A 218 218 . 38.646 -7.124  53.901 1.00 43.71 1 . C ?  
ATOM   1345 C     C     . PRO PRO PRO A A 218 218 . 42.183 -7.384  53.628 1.00 50.41 1 . C ?  
ATOM   1346 O     O     . PRO PRO PRO A A 218 218 . 42.143 -7.770  54.806 1.00 51.07 1 . O ?  
ATOM   1347 N     N     . CYS CYS CYS A A 219 219 . 43.295 -7.369  52.887 1.00 44.69 1 . N ?  
ATOM   1348 CA    CA    . CYS CYS CYS A A 219 219 . 44.634 -7.516  53.449 1.00 45.27 1 . C ?  
ATOM   1349 CB    CB    . CYS CYS CYS A A 219 219 . 45.617 -7.972  52.394 1.00 47.85 1 . C ?  
ATOM   1350 SG    SG    . CYS CYS CYS A A 219 219 . 45.714 -9.711  52.283 1.00 65.43 1 . S ?  
ATOM   1351 C     C     . CYS CYS CYS A A 219 219 . 45.182 -6.235  54.056 1.00 51.84 1 . C ?  
ATOM   1352 O     O     . CYS CYS CYS A A 219 219 . 45.799 -6.277  55.122 1.00 54.22 1 . O ?  
ATOM   1353 N     N     . HIS HIS HIS A A 220 220 . 45.005 -5.112  53.355 1.00 48.61 1 . N ?  
ATOM   1354 CA    CA    . HIS HIS HIS A A 220 220 . 45.505 -3.825  53.829 1.00 46.85 1 . C ?  
ATOM   1355 CB    CB    . HIS HIS HIS A A 220 220 . 45.806 -2.910  52.653 1.00 51.30 1 . C ?  
ATOM   1356 CG    CG    . HIS HIS HIS A A 220 220 . 46.207 -3.648  51.416 1.00 56.97 1 . C ?  
ATOM   1357 ND1   ND1   . HIS HIS HIS A A 220 220 . 45.621 -3.416  50.185 1.00 57.07 1 . N ?  
ATOM   1358 CE1   CE1   . HIS HIS HIS A A 220 220 . 46.158 -4.224  49.290 1.00 57.32 1 . C ?  
ATOM   1359 NE2   NE2   . HIS HIS HIS A A 220 220 . 47.076 -4.963  49.891 1.00 58.53 1 . N ?  
ATOM   1360 CD2   CD2   . HIS HIS HIS A A 220 220 . 47.125 -4.625  51.221 1.00 53.89 1 . C ?  
ATOM   1361 C     C     . HIS HIS HIS A A 220 220 . 44.474 -3.191  54.751 1.00 48.44 1 . C ?  
ATOM   1362 O     O     . HIS HIS HIS A A 220 220 . 43.576 -2.505  54.291 1.00 52.88 1 . O ?  
ATOM   1363 N     N     . LEU LEU LEU A A 221 221 . 44.595 -3.429  56.054 1.00 49.49 1 . N ?  
ATOM   1364 CA    CA    . LEU LEU LEU A A 221 221 . 43.542 -3.041  56.980 1.00 44.84 1 . C ?  
ATOM   1365 CB    CB    . LEU LEU LEU A A 221 221 . 43.850 -3.546  58.389 1.00 46.25 1 . C ?  
ATOM   1366 CG    CG    . LEU LEU LEU A A 221 221 . 43.922 -5.074  58.518 1.00 52.24 1 . C ?  
ATOM   1367 CD1   CD1   . LEU LEU LEU A A 221 221 . 43.605 -5.519  59.943 1.00 45.94 1 . C ?  
ATOM   1368 CD2   CD2   . LEU LEU LEU A A 221 221 . 43.010 -5.765  57.508 1.00 46.34 1 . C ?  
ATOM   1369 C     C     . LEU LEU LEU A A 221 221 . 43.361 -1.532  56.983 1.00 49.44 1 . C ?  
ATOM   1370 O     O     . LEU LEU LEU A A 221 221 . 42.238 -1.022  56.918 1.00 54.62 1 . O ?  
ATOM   1371 N     N     . LEU LEU LEU A A 222 222 . 44.462 -0.805  57.059 1.00 45.77 1 . N ?  
ATOM   1372 CA    CA    . LEU LEU LEU A A 222 222 . 44.339 0.632   57.122 1.00 44.86 1 . C ?  
ATOM   1373 CB    CB    . LEU LEU LEU A A 222 222 . 43.812 1.065   58.496 1.00 49.51 1 . C ?  
ATOM   1374 CG    CG    . LEU LEU LEU A A 222 222 . 44.579 0.807   59.787 1.00 45.69 1 . C ?  
ATOM   1375 CD1   CD1   . LEU LEU LEU A A 222 222 . 45.738 1.787   59.925 1.00 43.12 1 . C ?  
ATOM   1376 CD2   CD2   . LEU LEU LEU A A 222 222 . 43.610 0.951   60.954 1.00 45.68 1 . C ?  
ATOM   1377 C     C     . LEU LEU LEU A A 222 222 . 45.638 1.327   56.828 1.00 41.59 1 . C ?  
ATOM   1378 O     O     . LEU LEU LEU A A 222 222 . 46.713 0.748   56.946 1.00 44.49 1 . O ?  
ATOM   1379 N     N     . CYS CYS CYS A A 223 223 . 45.534 2.589   56.444 1.00 41.85 1 . N ?  
ATOM   1380 CA    CA    . CYS CYS CYS A A 223 223 . 46.716 3.410   56.320 1.00 43.43 1 . C ?  
ATOM   1381 CB    CB    . CYS CYS CYS A A 223 223 . 47.025 3.702   54.845 1.00 37.64 1 . C ?  
ATOM   1382 SG    SG    . CYS CYS CYS A A 223 223 . 45.680 4.486   53.981 1.00 48.97 1 . S ?  
ATOM   1383 C     C     . CYS CYS CYS A A 223 223 . 46.511 4.696   57.129 1.00 41.92 1 . C ?  
ATOM   1384 O     O     . CYS CYS CYS A A 223 223 . 45.387 5.188   57.276 1.00 38.40 1 . O ?  
ATOM   1385 N     N     . GLN GLN GLN A A 224 224 . 47.595 5.208   57.683 1.00 38.52 1 . N ?  
ATOM   1386 CA    CA    . GLN GLN GLN A A 224 224 . 47.555 6.470   58.418 1.00 42.83 1 . C ?  
ATOM   1387 CB    CB    . GLN GLN GLN A A 224 224 . 47.949 6.260   59.881 1.00 38.04 1 . C ?  
ATOM   1388 CG    CG    . GLN GLN GLN A A 224 224 . 47.937 7.525   60.727 1.00 39.88 1 . C ?  
ATOM   1389 CD    CD    . GLN GLN GLN A A 224 224 . 48.212 7.241   62.208 1.00 41.76 1 . C ?  
ATOM   1390 OE1   OE1   . GLN GLN GLN A A 224 224 . 48.540 6.117   62.582 1.00 43.95 1 . O ?  
ATOM   1391 NE2   NE2   . GLN GLN GLN A A 224 224 . 48.073 8.260   63.049 1.00 39.09 1 . N ?  
ATOM   1392 C     C     . GLN GLN GLN A A 224 224 . 48.499 7.457   57.747 1.00 40.62 1 . C ?  
ATOM   1393 O     O     . GLN GLN GLN A A 224 224 . 49.520 7.048   57.215 1.00 44.59 1 . O ?  
ATOM   1394 N     N     . PHE PHE PHE A A 225 225 . 48.170 8.744   57.768 1.00 40.50 1 . N ?  
ATOM   1395 CA    CA    . PHE PHE PHE A A 225 225 . 49.073 9.734   57.197 1.00 42.37 1 . C ?  
ATOM   1396 CB    CB    . PHE PHE PHE A A 225 225 . 48.425 10.450  55.999 1.00 42.58 1 . C ?  
ATOM   1397 CG    CG    . PHE PHE PHE A A 225 225 . 47.994 9.503   54.933 1.00 41.20 1 . C ?  
ATOM   1398 CD2   CD2   . PHE PHE PHE A A 225 225 . 46.703 8.994   54.922 1.00 36.70 1 . C ?  
ATOM   1399 CE2   CE2   . PHE PHE PHE A A 225 225 . 46.312 8.090   53.942 1.00 38.58 1 . C ?  
ATOM   1400 CZ    CZ    . PHE PHE PHE A A 225 225 . 47.228 7.659   52.986 1.00 38.36 1 . C ?  
ATOM   1401 CE1   CE1   . PHE PHE PHE A A 225 225 . 48.525 8.145   53.007 1.00 41.41 1 . C ?  
ATOM   1402 CD1   CD1   . PHE PHE PHE A A 225 225 . 48.907 9.048   53.986 1.00 41.43 1 . C ?  
ATOM   1403 C     C     . PHE PHE PHE A A 225 225 . 49.511 10.722  58.253 1.00 45.53 1 . C ?  
ATOM   1404 O     O     . PHE PHE PHE A A 225 225 . 48.915 10.816  59.321 1.00 43.44 1 . O ?  
ATOM   1405 N     N     . TYR TYR TYR A A 226 226 . 50.555 11.464  57.913 1.00 45.56 1 . N ?  
ATOM   1406 CA    CA    . TYR TYR TYR A A 226 226 . 51.312 12.254  58.853 1.00 44.81 1 . C ?  
ATOM   1407 CB    CB    . TYR TYR TYR A A 226 226 . 52.303 11.354  59.597 1.00 47.75 1 . C ?  
ATOM   1408 CG    CG    . TYR TYR TYR A A 226 226 . 53.266 12.045  60.542 1.00 50.26 1 . C ?  
ATOM   1409 CD2   CD2   . TYR TYR TYR A A 226 226 . 54.554 12.401  60.127 1.00 50.67 1 . C ?  
ATOM   1410 CE2   CE2   . TYR TYR TYR A A 226 226 . 55.447 13.012  61.001 1.00 49.34 1 . C ?  
ATOM   1411 CZ    CZ    . TYR TYR TYR A A 226 226 . 55.052 13.264  62.308 1.00 50.27 1 . C ?  
ATOM   1412 OH    OH    . TYR TYR TYR A A 226 226 . 55.913 13.864  63.201 1.00 53.39 1 . O ?  
ATOM   1413 CE1   CE1   . TYR TYR TYR A A 226 226 . 53.786 12.909  62.736 1.00 50.53 1 . C ?  
ATOM   1414 CD1   CD1   . TYR TYR TYR A A 226 226 . 52.903 12.305  61.861 1.00 44.45 1 . C ?  
ATOM   1415 C     C     . TYR TYR TYR A A 226 226 . 52.040 13.347  58.072 1.00 48.28 1 . C ?  
ATOM   1416 O     O     . TYR TYR TYR A A 226 226 . 52.626 13.065  57.019 1.00 44.69 1 . O ?  
ATOM   1417 N     N     . VAL VAL VAL A A 227 227 . 51.998 14.575  58.586 1.00 48.27 1 . N ?  
ATOM   1418 CA    CA    . VAL VAL VAL A A 227 227 . 52.673 15.710  57.956 1.00 54.02 1 . C ?  
ATOM   1419 CB    CB    . VAL VAL VAL A A 227 227 . 51.674 16.769  57.441 1.00 53.94 1 . C ?  
ATOM   1420 CG1   CG1   . VAL VAL VAL A A 227 227 . 52.417 18.039  56.964 1.00 46.77 1 . C ?  
ATOM   1421 CG2   CG2   . VAL VAL VAL A A 227 227 . 50.810 16.182  56.330 1.00 50.25 1 . C ?  
ATOM   1422 C     C     . VAL VAL VAL A A 227 227 . 53.642 16.397  58.904 1.00 52.93 1 . C ?  
ATOM   1423 O     O     . VAL VAL VAL A A 227 227 . 53.307 16.745  60.043 1.00 53.76 1 . O ?  
ATOM   1424 N     N     . ALA ALA ALA A A 228 228 . 54.852 16.596  58.416 1.00 53.66 1 . N ?  
ATOM   1425 CA    CA    . ALA ALA ALA A A 228 228 . 55.864 17.323  59.161 1.00 55.09 1 . C ?  
ATOM   1426 CB    CB    . ALA ALA ALA A A 228 228 . 56.605 16.397  60.115 1.00 52.46 1 . C ?  
ATOM   1427 C     C     . ALA ALA ALA A A 228 228 . 56.820 17.950  58.162 1.00 55.89 1 . C ?  
ATOM   1428 O     O     . ALA ALA ALA A A 228 228 . 57.080 17.351  57.117 1.00 52.98 1 . O ?  
ATOM   1429 N     N     . ALA ALA ALA A A 229 229 . 57.316 19.147  58.482 1.00 61.98 1 . N ?  
ATOM   1430 CA    CA    . ALA ALA ALA A A 229 229 . 58.342 19.823  57.690 1.00 53.12 1 . C ?  
ATOM   1431 C     C     . ALA ALA ALA A A 229 229 . 58.024 19.754  56.193 1.00 57.81 1 . C ?  
ATOM   1432 O     O     . ALA ALA ALA A A 229 229 . 58.875 19.402  55.377 1.00 56.21 1 . O ?  
ATOM   1433 CB    CB    . ALA ALA ALA A A 229 229 . 59.723 19.215  57.991 1.00 49.69 1 . C ?  
ATOM   1434 N     N     . GLY GLY GLY A A 230 230 . 56.774 20.048  55.847 1.00 57.85 1 . N ?  
ATOM   1435 CA    CA    . GLY GLY GLY A A 230 230 . 56.352 20.090  54.457 1.00 51.20 1 . C ?  
ATOM   1436 C     C     . GLY GLY GLY A A 230 230 . 56.191 18.769  53.720 1.00 59.72 1 . C ?  
ATOM   1437 O     O     . GLY GLY GLY A A 230 230 . 56.036 18.765  52.495 1.00 57.93 1 . O ?  
ATOM   1438 N     N     . GLU GLU GLU A A 231 231 . 56.214 17.646  54.439 1.00 57.59 1 . N ?  
ATOM   1439 CA    CA    . GLU GLU GLU A A 231 231 . 56.138 16.338  53.779 1.00 55.68 1 . C ?  
ATOM   1440 CB    CB    . GLU GLU GLU A A 231 231 . 57.433 15.569  53.985 1.00 54.17 1 . C ?  
ATOM   1441 CG    CG    . GLU GLU GLU A A 231 231 . 58.653 16.268  53.459 1.00 56.96 1 . C ?  
ATOM   1442 CD    CD    . GLU GLU GLU A A 231 231 . 59.895 15.470  53.720 1.00 59.47 1 . C ?  
ATOM   1443 OE1   OE1   . GLU GLU GLU A A 231 231 . 60.790 15.465  52.860 1.00 67.79 1 . O ?  
ATOM   1444 OE2   OE2   . GLU GLU GLU A A 231 231 . 59.968 14.826  54.786 1.00 70.12 1 . O ?  
ATOM   1445 C     C     . GLU GLU GLU A A 231 231 . 54.974 15.451  54.226 1.00 56.34 1 . C ?  
ATOM   1446 O     O     . GLU GLU GLU A A 231 231 . 54.606 15.405  55.404 1.00 49.26 1 . O ?  
ATOM   1447 N     N     . LEU LEU LEU A A 232 232 . 54.408 14.732  53.263 1.00 53.21 1 . N ?  
ATOM   1448 CA    CA    . LEU LEU LEU A A 232 232 . 53.345 13.792  53.559 1.00 48.59 1 . C ?  
ATOM   1449 CB    CB    . LEU LEU LEU A A 232 232 . 52.292 13.816  52.467 1.00 45.57 1 . C ?  
ATOM   1450 CG    CG    . LEU LEU LEU A A 232 232 . 51.138 12.852  52.696 1.00 49.51 1 . C ?  
ATOM   1451 CD1   CD1   . LEU LEU LEU A A 232 232 . 50.250 13.265  53.877 1.00 45.49 1 . C ?  
ATOM   1452 CD2   CD2   . LEU LEU LEU A A 232 232 . 50.363 12.779  51.424 1.00 49.86 1 . C ?  
ATOM   1453 C     C     . LEU LEU LEU A A 232 232 . 53.905 12.387  53.713 1.00 53.21 1 . C ?  
ATOM   1454 O     O     . LEU LEU LEU A A 232 232 . 54.533 11.864  52.785 1.00 50.90 1 . O ?  
ATOM   1455 N     N     . SER SER SER A A 233 233 . 53.675 11.782  54.880 1.00 52.70 1 . N ?  
ATOM   1456 CA    CA    . SER SER SER A A 233 233 . 54.083 10.394  55.118 1.00 49.28 1 . C ?  
ATOM   1457 CB    CB    . SER SER SER A A 233 233 . 55.040 10.325  56.298 1.00 49.30 1 . C ?  
ATOM   1458 OG    OG    . SER SER SER A A 233 233 . 56.345 10.708  55.891 1.00 53.69 1 . O ?  
ATOM   1459 C     C     . SER SER SER A A 233 233 . 52.907 9.434   55.342 1.00 46.83 1 . C ?  
ATOM   1460 O     O     . SER SER SER A A 233 233 . 51.773 9.834   55.596 1.00 46.91 1 . O ?  
ATOM   1461 N     N     . CYS CYS CYS A A 234 234 . 53.189 8.151   55.233 1.00 47.44 1 . N ?  
ATOM   1462 CA    CA    . CYS CYS CYS A A 234 234 . 52.131 7.162   55.262 1.00 45.18 1 . C ?  
ATOM   1463 CB    CB    . CYS CYS CYS A A 234 234 . 51.654 6.900   53.841 1.00 42.38 1 . C ?  
ATOM   1464 SG    SG    . CYS CYS CYS A A 234 234 . 50.527 5.534   53.622 1.00 46.29 1 . S ?  
ATOM   1465 C     C     . CYS CYS CYS A A 234 234 . 52.599 5.859   55.923 1.00 46.76 1 . C ?  
ATOM   1466 O     O     . CYS CYS CYS A A 234 234 . 53.701 5.354   55.646 1.00 43.80 1 . O ?  
ATOM   1467 N     N     . GLN GLN GLN A A 235 235 . 51.771 5.327   56.810 1.00 36.41 1 . N ?  
ATOM   1468 CA    CA    . GLN GLN GLN A A 235 235 . 52.018 3.990   57.338 1.00 42.06 1 . C ?  
ATOM   1469 CB    CB    . GLN GLN GLN A A 235 235 . 52.232 3.991   58.857 1.00 34.14 1 . C ?  
ATOM   1470 CG    CG    . GLN GLN GLN A A 235 235 . 52.596 2.610   59.407 1.00 42.92 1 . C ?  
ATOM   1471 CD    CD    . GLN GLN GLN A A 235 235 . 52.986 2.603   60.890 1.00 39.43 1 . C ?  
ATOM   1472 OE1   OE1   . GLN GLN GLN A A 235 235 . 52.775 3.578   61.617 1.00 40.90 1 . O ?  
ATOM   1473 NE2   NE2   . GLN GLN GLN A A 235 235 . 53.556 1.491   61.337 1.00 40.15 1 . N ?  
ATOM   1474 C     C     . GLN GLN GLN A A 235 235 . 50.829 3.123   56.972 1.00 40.74 1 . C ?  
ATOM   1475 O     O     . GLN GLN GLN A A 235 235 . 49.686 3.567   57.039 1.00 38.62 1 . O ?  
ATOM   1476 N     N     . LEU LEU LEU A A 236 236 . 51.111 1.900   56.559 1.00 35.62 1 . N ?  
ATOM   1477 CA    CA    . LEU LEU LEU A A 236 236 . 50.073 0.956   56.212 1.00 38.18 1 . C ?  
ATOM   1478 CB    CB    . LEU LEU LEU A A 236 236 . 50.259 0.482   54.775 1.00 37.84 1 . C ?  
ATOM   1479 CG    CG    . LEU LEU LEU A A 236 236 . 49.668 -0.872  54.425 1.00 39.98 1 . C ?  
ATOM   1480 CD1   CD1   . LEU LEU LEU A A 236 236 . 48.216 -0.747  54.025 1.00 40.57 1 . C ?  
ATOM   1481 CD2   CD2   . LEU LEU LEU A A 236 236 . 50.488 -1.494  53.318 1.00 44.42 1 . C ?  
ATOM   1482 C     C     . LEU LEU LEU A A 236 236 . 50.130 -0.218  57.163 1.00 39.24 1 . C ?  
ATOM   1483 O     O     . LEU LEU LEU A A 236 236 . 51.204 -0.741  57.422 1.00 37.59 1 . O ?  
ATOM   1484 N     N     . TYR TYR TYR A A 237 237 . 48.988 -0.635  57.689 1.00 44.43 1 . N ?  
ATOM   1485 CA    CA    . TYR TYR TYR A A 237 237 . 48.930 -1.905  58.419 1.00 44.91 1 . C ?  
ATOM   1486 CB    CB    . TYR TYR TYR A A 237 237 . 48.115 -1.797  59.720 1.00 40.97 1 . C ?  
ATOM   1487 CG    CG    . TYR TYR TYR A A 237 237 . 48.268 -3.057  60.531 1.00 37.36 1 . C ?  
ATOM   1488 CD2   CD2   . TYR TYR TYR A A 237 237 . 49.237 -3.148  61.507 1.00 41.38 1 . C ?  
ATOM   1489 CE2   CE2   . TYR TYR TYR A A 237 237 . 49.424 -4.306  62.218 1.00 40.67 1 . C ?  
ATOM   1490 CZ    CZ    . TYR TYR TYR A A 237 237 . 48.625 -5.395  61.957 1.00 42.25 1 . C ?  
ATOM   1491 OH    OH    . TYR TYR TYR A A 237 237 . 48.809 -6.555  62.660 1.00 42.33 1 . O ?  
ATOM   1492 CE1   CE1   . TYR TYR TYR A A 237 237 . 47.654 -5.333  60.984 1.00 41.51 1 . C ?  
ATOM   1493 CD1   CD1   . TYR TYR TYR A A 237 237 . 47.478 -4.172  60.282 1.00 41.92 1 . C ?  
ATOM   1494 C     C     . TYR TYR TYR A A 237 237 . 48.339 -3.017  57.537 1.00 44.88 1 . C ?  
ATOM   1495 O     O     . TYR TYR TYR A A 237 237 . 47.154 -3.010  57.204 1.00 46.55 1 . O ?  
ATOM   1496 N     N     . GLN GLN GLN A A 238 238 . 49.177 -3.989  57.211 1.00 41.67 1 . N ?  
ATOM   1497 CA    CA    . GLN GLN GLN A A 238 238 . 48.796 -5.133  56.402 1.00 40.11 1 . C ?  
ATOM   1498 CB    CB    . GLN GLN GLN A A 238 238 . 49.816 -5.315  55.268 1.00 39.56 1 . C ?  
ATOM   1499 CG    CG    . GLN GLN GLN A A 238 238 . 49.517 -6.439  54.280 1.00 42.76 1 . C ?  
ATOM   1500 CD    CD    . GLN GLN GLN A A 238 238 . 50.311 -6.296  52.986 1.00 48.44 1 . C ?  
ATOM   1501 OE1   OE1   . GLN GLN GLN A A 238 238 . 50.909 -5.246  52.713 1.00 41.55 1 . O ?  
ATOM   1502 NE2   NE2   . GLN GLN GLN A A 238 238 . 50.330 -7.358  52.190 1.00 46.00 1 . N ?  
ATOM   1503 C     C     . GLN GLN GLN A A 238 238 . 48.728 -6.389  57.270 1.00 40.66 1 . C ?  
ATOM   1504 O     O     . GLN GLN GLN A A 238 238 . 49.764 -6.858  57.745 1.00 36.64 1 . O ?  
ATOM   1505 N     N     . ARG ARG ARG A A 239 239 . 47.529 -6.947  57.448 1.00 44.67 1 . N ?  
ATOM   1506 CA    CA    . ARG ARG ARG A A 239 239 . 47.346 -8.168  58.266 1.00 47.68 1 . C ?  
ATOM   1507 CB    CB    . ARG ARG ARG A A 239 239 . 45.847 -8.465  58.526 1.00 47.37 1 . C ?  
ATOM   1508 CG    CG    . ARG ARG ARG A A 239 239 . 45.040 -8.817  57.274 1.00 49.02 1 . C ?  
ATOM   1509 CD    CD    . ARG ARG ARG A A 239 239 . 43.693 -9.556  57.546 1.00 48.25 1 . C ?  
ATOM   1510 NE    NE    . ARG ARG ARG A A 239 239 . 43.133 -9.952  56.253 1.00 50.09 1 . N ?  
ATOM   1511 CZ    CZ    . ARG ARG ARG A A 239 239 . 43.467 -11.061 55.593 1.00 50.91 1 . C ?  
ATOM   1512 NH1   NH1   . ARG ARG ARG A A 239 239 . 44.307 -11.934 56.141 1.00 46.81 1 . N ?  
ATOM   1513 NH2   NH2   . ARG ARG ARG A A 239 239 . 42.953 -11.305 54.388 1.00 45.89 1 . N ?  
ATOM   1514 C     C     . ARG ARG ARG A A 239 239 . 48.001 -9.411  57.645 1.00 44.09 1 . C ?  
ATOM   1515 O     O     . ARG ARG ARG A A 239 239 . 48.269 -10.374 58.351 1.00 41.22 1 . O ?  
ATOM   1516 N     N     . SER SER SER A A 240 240 . 48.307 -9.377  56.348 1.00 41.37 1 . N ?  
ATOM   1517 CA    CA    . SER SER SER A A 240 240 . 48.763 -10.584 55.680 1.00 39.92 1 . C ?  
ATOM   1518 CB    CB    . SER SER SER A A 240 240 . 47.578 -11.532 55.424 1.00 43.80 1 . C ?  
ATOM   1519 OG    OG    . SER SER SER A A 240 240 . 47.987 -12.722 54.784 1.00 42.54 1 . O ?  
ATOM   1520 C     C     . SER SER SER A A 240 240 . 49.459 -10.278 54.385 1.00 45.89 1 . C ?  
ATOM   1521 O     O     . SER SER SER A A 240 240 . 48.895 -9.647  53.472 1.00 45.54 1 . O ?  
ATOM   1522 N     N     . GLY GLY GLY A A 241 241 . 50.690 -10.758 54.292 1.00 47.89 1 . N ?  
ATOM   1523 CA    CA    . GLY GLY GLY A A 241 241 . 51.497 -10.492 53.128 1.00 45.23 1 . C ?  
ATOM   1524 C     C     . GLY GLY GLY A A 241 241 . 52.223 -11.705 52.613 1.00 46.27 1 . C ?  
ATOM   1525 O     O     . GLY GLY GLY A A 241 241 . 53.076 -12.272 53.290 1.00 42.25 1 . O ?  
ATOM   1526 N     N     . ASP ASP ASP A A 242 242 . 51.844 -12.109 51.406 1.00 51.55 1 . N ?  
ATOM   1527 CA    CA    . ASP ASP ASP A A 242 242 . 52.604 -13.068 50.623 1.00 50.93 1 . C ?  
ATOM   1528 CB    CB    . ASP ASP ASP A A 242 242 . 51.772 -13.571 49.445 1.00 54.98 1 . C ?  
ATOM   1529 CG    CG    . ASP ASP ASP A A 242 242 . 52.449 -14.693 48.666 1.00 57.68 1 . C ?  
ATOM   1530 OD1   OD1   . ASP ASP ASP A A 242 242 . 53.694 -14.823 48.710 1.00 54.64 1 . O ?  
ATOM   1531 OD2   OD2   . ASP ASP ASP A A 242 242 . 51.709 -15.445 47.990 1.00 59.34 1 . O ?  
ATOM   1532 C     C     . ASP ASP ASP A A 242 242 . 53.865 -12.360 50.140 1.00 51.05 1 . C ?  
ATOM   1533 O     O     . ASP ASP ASP A A 242 242 . 53.792 -11.506 49.259 1.00 56.09 1 . O ?  
ATOM   1534 N     N     . MET MET MET A A 243 243 . 55.010 -12.707 50.716 1.00 48.46 1 . N ?  
ATOM   1535 CA    CA    . MET MET MET A A 243 243 . 56.254 -11.996 50.431 1.00 51.14 1 . C ?  
ATOM   1536 CB    CB    . MET MET MET A A 243 243 . 57.360 -12.421 51.412 1.00 47.70 1 . C ?  
ATOM   1537 CG    CG    . MET MET MET A A 243 243 . 57.141 -11.984 52.868 1.00 53.39 1 . C ?  
ATOM   1538 SD    SD    . MET MET MET A A 243 243 . 57.410 -10.213 53.188 1.00 49.20 1 . S ?  
ATOM   1539 CE    CE    . MET MET MET A A 243 243 . 55.971 -9.902  54.162 1.00 60.83 1 . C ?  
ATOM   1540 C     C     . MET MET MET A A 243 243 . 56.688 -12.247 48.986 1.00 55.34 1 . C ?  
ATOM   1541 O     O     . MET MET MET A A 243 243 . 57.423 -11.446 48.388 1.00 55.82 1 . O ?  
ATOM   1542 N     N     . GLY GLY GLY A A 244 244 . 56.208 -13.358 48.434 1.00 52.79 1 . N ?  
ATOM   1543 CA    CA    . GLY GLY GLY A A 244 244 . 56.565 -13.780 47.093 1.00 55.49 1 . C ?  
ATOM   1544 C     C     . GLY GLY GLY A A 244 244 . 55.935 -12.974 45.970 1.00 59.74 1 . C ?  
ATOM   1545 O     O     . GLY GLY GLY A A 244 244 . 56.625 -12.625 45.011 1.00 64.52 1 . O ?  
ATOM   1546 N     N     . ALA ALA ALA A A 245 245 . 54.637 -12.683 46.081 1.00 57.50 1 . N ?  
ATOM   1547 CA    CA    . ALA ALA ALA A A 245 245 . 53.913 -11.963 45.034 1.00 50.19 1 . C ?  
ATOM   1548 C     C     . ALA ALA ALA A A 245 245 . 53.343 -10.639 45.530 1.00 56.88 1 . C ?  
ATOM   1549 O     O     . ALA ALA ALA A A 245 245 . 53.731 -9.562  45.065 1.00 58.87 1 . O ?  
ATOM   1550 CB    CB    . ALA ALA ALA A A 245 245 . 52.808 -12.822 44.485 1.00 50.51 1 . C ?  
ATOM   1551 N     N     . GLY GLY GLY A A 246 246 . 52.418 -10.727 46.479 1.00 56.49 1 . N ?  
ATOM   1552 CA    CA    . GLY GLY GLY A A 246 246 . 51.677 -9.571  46.939 1.00 52.43 1 . C ?  
ATOM   1553 C     C     . GLY GLY GLY A A 246 246 . 52.491 -8.397  47.452 1.00 51.59 1 . C ?  
ATOM   1554 O     O     . GLY GLY GLY A A 246 246 . 52.261 -7.277  47.017 1.00 53.13 1 . O ?  
ATOM   1555 N     N     . VAL VAL VAL A A 247 247 . 53.434 -8.635  48.366 1.00 53.57 1 . N ?  
ATOM   1556 CA    CA    . VAL VAL VAL A A 247 247 . 54.040 -7.532  49.137 1.00 52.18 1 . C ?  
ATOM   1557 CB    CB    . VAL VAL VAL A A 247 247 . 54.989 -8.080  50.241 1.00 51.17 1 . C ?  
ATOM   1558 CG1   CG1   . VAL VAL VAL A A 247 247 . 55.705 -6.931  50.979 1.00 47.76 1 . C ?  
ATOM   1559 CG2   CG2   . VAL VAL VAL A A 247 247 . 54.216 -8.943  51.217 1.00 48.30 1 . C ?  
ATOM   1560 C     C     . VAL VAL VAL A A 247 247 . 54.800 -6.471  48.305 1.00 47.12 1 . C ?  
ATOM   1561 O     O     . VAL VAL VAL A A 247 247 . 54.705 -5.276  48.603 1.00 42.35 1 . O ?  
ATOM   1562 N     N     . PRO PRO PRO A A 248 248 . 55.561 -6.894  47.273 1.00 50.97 1 . N ?  
ATOM   1563 CA    CA    . PRO PRO PRO A A 248 248 . 56.174 -5.843  46.445 1.00 49.34 1 . C ?  
ATOM   1564 CB    CB    . PRO PRO PRO A A 248 248 . 56.968 -6.641  45.416 1.00 51.22 1 . C ?  
ATOM   1565 CG    CG    . PRO PRO PRO A A 248 248 . 57.344 -7.917  46.154 1.00 48.42 1 . C ?  
ATOM   1566 CD    CD    . PRO PRO PRO A A 248 248 . 56.134 -8.227  46.983 1.00 50.96 1 . C ?  
ATOM   1567 C     C     . PRO PRO PRO A A 248 248 . 55.124 -4.944  45.778 1.00 48.65 1 . C ?  
ATOM   1568 O     O     . PRO PRO PRO A A 248 248 . 55.238 -3.709  45.783 1.00 44.88 1 . O ?  
ATOM   1569 N     N     . PHE PHE PHE A A 249 249 . 54.094 -5.582  45.235 1.00 47.76 1 . N ?  
ATOM   1570 CA    CA    . PHE PHE PHE A A 249 249 . 52.958 -4.891  44.648 1.00 45.08 1 . C ?  
ATOM   1571 CB    CB    . PHE PHE PHE A A 249 249 . 51.923 -5.914  44.190 1.00 47.21 1 . C ?  
ATOM   1572 CG    CG    . PHE PHE PHE A A 249 249 . 50.830 -5.343  43.342 1.00 52.74 1 . C ?  
ATOM   1573 CD1   CD1   . PHE PHE PHE A A 249 249 . 49.692 -4.801  43.927 1.00 45.40 1 . C ?  
ATOM   1574 CE1   CE1   . PHE PHE PHE A A 249 249 . 48.667 -4.290  43.142 1.00 49.32 1 . C ?  
ATOM   1575 CZ    CZ    . PHE PHE PHE A A 249 249 . 48.780 -4.309  41.742 1.00 50.66 1 . C ?  
ATOM   1576 CE2   CE2   . PHE PHE PHE A A 249 249 . 49.916 -4.861  41.140 1.00 47.64 1 . C ?  
ATOM   1577 CD2   CD2   . PHE PHE PHE A A 249 249 . 50.931 -5.374  41.941 1.00 53.23 1 . C ?  
ATOM   1578 C     C     . PHE PHE PHE A A 249 249 . 52.347 -3.908  45.650 1.00 51.11 1 . C ?  
ATOM   1579 O     O     . PHE PHE PHE A A 249 249 . 52.142 -2.731  45.330 1.00 46.74 1 . O ?  
ATOM   1580 N     N     . ASN ASN ASN A A 250 250 . 52.084 -4.412  46.863 1.00 50.30 1 . N ?  
ATOM   1581 CA    CA    . ASN ASN ASN A A 250 250 . 51.483 -3.650  47.957 1.00 45.72 1 . C ?  
ATOM   1582 CB    CB    . ASN ASN ASN A A 250 250 . 51.291 -4.548  49.177 1.00 50.79 1 . C ?  
ATOM   1583 CG    CG    . ASN ASN ASN A A 250 250 . 50.404 -5.732  48.892 1.00 52.85 1 . C ?  
ATOM   1584 OD1   OD1   . ASN ASN ASN A A 250 250 . 50.679 -6.852  49.338 1.00 48.04 1 . O ?  
ATOM   1585 ND2   ND2   . ASN ASN ASN A A 250 250 . 49.324 -5.495  48.143 1.00 49.78 1 . N ?  
ATOM   1586 C     C     . ASN ASN ASN A A 250 250 . 52.277 -2.426  48.387 1.00 44.07 1 . C ?  
ATOM   1587 O     O     . ASN ASN ASN A A 250 250 . 51.699 -1.384  48.674 1.00 43.64 1 . O ?  
ATOM   1588 N     N     . ILE ILE ILE A A 251 251 . 53.596 -2.577  48.469 1.00 41.57 1 . N ?  
ATOM   1589 CA    CA    . ILE ILE ILE A A 251 251 . 54.482 -1.465  48.746 1.00 42.39 1 . C ?  
ATOM   1590 CB    CB    . ILE ILE ILE A A 251 251 . 55.950 -1.922  48.790 1.00 44.50 1 . C ?  
ATOM   1591 CG1   CG1   . ILE ILE ILE A A 251 251 . 56.183 -2.913  49.936 1.00 46.68 1 . C ?  
ATOM   1592 CD1   CD1   . ILE ILE ILE A A 251 251 . 57.600 -3.445  49.978 1.00 44.21 1 . C ?  
ATOM   1593 CG2   CG2   . ILE ILE ILE A A 251 251 . 56.877 -0.728  48.952 1.00 45.54 1 . C ?  
ATOM   1594 C     C     . ILE ILE ILE A A 251 251 . 54.311 -0.361  47.683 1.00 48.50 1 . C ?  
ATOM   1595 O     O     . ILE ILE ILE A A 251 251 . 54.173 0.822   48.012 1.00 47.38 1 . O ?  
ATOM   1596 N     N     . ALA ALA ALA A A 252 252 . 54.313 -0.755  46.411 1.00 47.54 1 . N ?  
ATOM   1597 CA    CA    . ALA ALA ALA A A 252 252 . 54.172 0.201   45.314 1.00 45.87 1 . C ?  
ATOM   1598 CB    CB    . ALA ALA ALA A A 252 252 . 54.320 -0.509  43.989 1.00 46.54 1 . C ?  
ATOM   1599 C     C     . ALA ALA ALA A A 252 252 . 52.826 0.952   45.390 1.00 49.20 1 . C ?  
ATOM   1600 O     O     . ALA ALA ALA A A 252 252 . 52.785 2.179   45.265 1.00 44.93 1 . O ?  
ATOM   1601 N     N     . SER SER SER A A 253 253 . 51.746 0.203   45.630 1.00 47.42 1 . N ?  
ATOM   1602 CA    CA    . SER SER SER A A 253 253 . 50.399 0.749   45.763 1.00 45.36 1 . C ?  
ATOM   1603 CB    CB    . SER SER SER A A 253 253 . 49.430 -0.333  46.235 1.00 48.38 1 . C ?  
ATOM   1604 OG    OG    . SER SER SER A A 253 253 . 48.917 -1.066  45.140 1.00 54.60 1 . O ?  
ATOM   1605 C     C     . SER SER SER A A 253 253 . 50.284 1.927   46.713 1.00 47.86 1 . C ?  
ATOM   1606 O     O     . SER SER SER A A 253 253 . 49.750 2.963   46.332 1.00 51.78 1 . O ?  
ATOM   1607 N     N     . TYR TYR TYR A A 254 254 . 50.762 1.770   47.949 1.00 46.65 1 . N ?  
ATOM   1608 CA    CA    . TYR TYR TYR A A 254 254 . 50.539 2.788   48.978 1.00 48.69 1 . C ?  
ATOM   1609 CB    CB    . TYR TYR TYR A A 254 254 . 50.539 2.140   50.390 1.00 50.26 1 . C ?  
ATOM   1610 CG    CG    . TYR TYR TYR A A 254 254 . 49.165 1.553   50.651 1.00 52.17 1 . C ?  
ATOM   1611 CD1   CD1   . TYR TYR TYR A A 254 254 . 48.842 0.262   50.231 1.00 53.34 1 . C ?  
ATOM   1612 CE1   CE1   . TYR TYR TYR A A 254 254 . 47.564 -0.247  50.408 1.00 48.78 1 . C ?  
ATOM   1613 CZ    CZ    . TYR TYR TYR A A 254 254 . 46.598 0.543   50.985 1.00 45.64 1 . C ?  
ATOM   1614 OH    OH    . TYR TYR TYR A A 254 254 . 45.326 0.064   51.150 1.00 43.12 1 . O ?  
ATOM   1615 CE2   CE2   . TYR TYR TYR A A 254 254 . 46.891 1.828   51.389 1.00 50.26 1 . C ?  
ATOM   1616 CD2   CD2   . TYR TYR TYR A A 254 254 . 48.156 2.331   51.206 1.00 42.83 1 . C ?  
ATOM   1617 C     C     . TYR TYR TYR A A 254 254 . 51.543 3.935   48.871 1.00 49.92 1 . C ?  
ATOM   1618 O     O     . TYR TYR TYR A A 254 254 . 51.246 5.075   49.250 1.00 50.01 1 . O ?  
ATOM   1619 N     N     . SER SER SER A A 255 255 . 52.717 3.629   48.330 1.00 49.15 1 . N ?  
ATOM   1620 CA    CA    . SER SER SER A A 255 255 . 53.671 4.651   47.954 1.00 46.25 1 . C ?  
ATOM   1621 CB    CB    . SER SER SER A A 255 255 . 54.966 4.016   47.442 1.00 46.77 1 . C ?  
ATOM   1622 OG    OG    . SER SER SER A A 255 255 . 55.619 3.306   48.484 1.00 47.03 1 . O ?  
ATOM   1623 C     C     . SER SER SER A A 255 255 . 53.034 5.541   46.886 1.00 49.39 1 . C ?  
ATOM   1624 O     O     . SER SER SER A A 255 255 . 53.061 6.767   46.985 1.00 50.53 1 . O ?  
ATOM   1625 N     N     . LEU LEU LEU A A 256 256 . 52.425 4.918   45.884 1.00 49.33 1 . N ?  
ATOM   1626 CA    CA    . LEU LEU LEU A A 256 256 . 51.799 5.672   44.800 1.00 53.53 1 . C ?  
ATOM   1627 C     C     . LEU LEU LEU A A 256 256 . 50.695 6.548   45.346 1.00 49.23 1 . C ?  
ATOM   1628 O     O     . LEU LEU LEU A A 256 256 . 50.559 7.697   44.943 1.00 45.48 1 . O ?  
ATOM   1629 CB    CB    . LEU LEU LEU A A 256 256 . 51.247 4.734   43.721 1.00 53.03 1 . C ?  
ATOM   1630 CG    CG    . LEU LEU LEU A A 256 256 . 50.371 5.338   42.613 1.00 53.91 1 . C ?  
ATOM   1631 CD1   CD1   . LEU LEU LEU A A 256 256 . 51.082 6.481   41.880 1.00 54.62 1 . C ?  
ATOM   1632 CD2   CD2   . LEU LEU LEU A A 256 256 . 49.935 4.251   41.611 1.00 51.75 1 . C ?  
ATOM   1633 N     N     . LEU LEU LEU A A 257 257 . 49.925 5.997   46.283 1.00 51.57 1 . N ?  
ATOM   1634 CA    CA    . LEU LEU LEU A A 257 257 . 48.823 6.719   46.907 1.00 48.99 1 . C ?  
ATOM   1635 CB    CB    . LEU LEU LEU A A 257 257 . 48.069 5.818   47.882 1.00 48.85 1 . C ?  
ATOM   1636 CG    CG    . LEU LEU LEU A A 257 257 . 47.046 6.528   48.771 1.00 49.49 1 . C ?  
ATOM   1637 CD1   CD1   . LEU LEU LEU A A 257 257 . 45.922 7.141   47.929 1.00 40.79 1 . C ?  
ATOM   1638 CD2   CD2   . LEU LEU LEU A A 257 257 . 46.487 5.578   49.835 1.00 50.69 1 . C ?  
ATOM   1639 C     C     . LEU LEU LEU A A 257 257 . 49.342 7.947   47.633 1.00 49.38 1 . C ?  
ATOM   1640 O     O     . LEU LEU LEU A A 257 257 . 48.658 8.973   47.734 1.00 48.80 1 . O ?  
ATOM   1641 N     N     . THR THR THR A A 258 258 . 50.564 7.839   48.139 1.00 46.40 1 . N ?  
ATOM   1642 CA    CA    . THR THR THR A A 258 258 . 51.099 8.920   48.939 1.00 52.78 1 . C ?  
ATOM   1643 CB    CB    . THR THR THR A A 258 258 . 52.215 8.429   49.884 1.00 49.65 1 . C ?  
ATOM   1644 OG1   OG1   . THR THR THR A A 258 258 . 51.698 7.365   50.702 1.00 47.01 1 . O ?  
ATOM   1645 CG2   CG2   . THR THR THR A A 258 258 . 52.669 9.559   50.783 1.00 47.75 1 . C ?  
ATOM   1646 C     C     . THR THR THR A A 258 258 . 51.588 10.029  48.010 1.00 52.22 1 . C ?  
ATOM   1647 O     O     . THR THR THR A A 258 258 . 51.412 11.211  48.308 1.00 51.20 1 . O ?  
ATOM   1648 N     N     . TYR TYR TYR A A 259 259 . 52.178 9.644   46.877 1.00 51.90 1 . N ?  
ATOM   1649 CA    CA    . TYR TYR TYR A A 259 259 . 52.568 10.606  45.847 1.00 50.99 1 . C ?  
ATOM   1650 CB    CB    . TYR TYR TYR A A 259 259 . 53.220 9.895   44.666 1.00 50.53 1 . C ?  
ATOM   1651 CG    CG    . TYR TYR TYR A A 259 259 . 54.720 9.778   44.780 1.00 51.15 1 . C ?  
ATOM   1652 CD1   CD1   . TYR TYR TYR A A 259 259 . 55.298 8.855   45.642 1.00 48.28 1 . C ?  
ATOM   1653 CE1   CE1   . TYR TYR TYR A A 259 259 . 56.672 8.740   45.754 1.00 50.75 1 . C ?  
ATOM   1654 CZ    CZ    . TYR TYR TYR A A 259 259 . 57.498 9.544   44.988 1.00 55.59 1 . C ?  
ATOM   1655 OH    OH    . TYR TYR TYR A A 259 259 . 58.871 9.413   45.099 1.00 56.68 1 . O ?  
ATOM   1656 CE2   CE2   . TYR TYR TYR A A 259 259 . 56.950 10.475  44.117 1.00 54.47 1 . C ?  
ATOM   1657 CD2   CD2   . TYR TYR TYR A A 259 259 . 55.559 10.588  44.022 1.00 50.08 1 . C ?  
ATOM   1658 C     C     . TYR TYR TYR A A 259 259 . 51.370 11.422  45.361 1.00 49.97 1 . C ?  
ATOM   1659 O     O     . TYR TYR TYR A A 259 259 . 51.432 12.644  45.292 1.00 50.17 1 . O ?  
ATOM   1660 N     N     . MET MET MET A A 260 260 . 50.280 10.731  45.047 1.00 47.48 1 . N ?  
ATOM   1661 CA    CA    . MET MET MET A A 260 260 . 49.053 11.374  44.619 1.00 49.05 1 . C ?  
ATOM   1662 CB    CB    . MET MET MET A A 260 260 . 48.016 10.319  44.256 1.00 48.29 1 . C ?  
ATOM   1663 CG    CG    . MET MET MET A A 260 260 . 48.500 9.395   43.167 1.00 52.24 1 . C ?  
ATOM   1664 SD    SD    . MET MET MET A A 260 260 . 47.468 7.941   42.884 1.00 51.97 1 . S ?  
ATOM   1665 CE    CE    . MET MET MET A A 260 260 . 45.900 8.700   42.460 1.00 49.84 1 . C ?  
ATOM   1666 C     C     . MET MET MET A A 260 260 . 48.501 12.320  45.679 1.00 53.71 1 . C ?  
ATOM   1667 O     O     . MET MET MET A A 260 260 . 48.147 13.458  45.366 1.00 53.96 1 . O ?  
ATOM   1668 N     N     . LEU LEU LEU A A 261 261 . 48.440 11.867  46.931 1.00 49.69 1 . N ?  
ATOM   1669 CA    CA    . LEU LEU LEU A A 261 261 . 47.934 12.722  48.008 1.00 52.24 1 . C ?  
ATOM   1670 CB    CB    . LEU LEU LEU A A 261 261 . 47.799 11.930  49.317 1.00 46.83 1 . C ?  
ATOM   1671 CG    CG    . LEU LEU LEU A A 261 261 . 46.590 11.003  49.474 1.00 46.84 1 . C ?  
ATOM   1672 CD1   CD1   . LEU LEU LEU A A 261 261 . 46.765 10.099  50.686 1.00 48.59 1 . C ?  
ATOM   1673 CD2   CD2   . LEU LEU LEU A A 261 261 . 45.310 11.781  49.593 1.00 41.62 1 . C ?  
ATOM   1674 C     C     . LEU LEU LEU A A 261 261 . 48.833 13.952  48.221 1.00 54.46 1 . C ?  
ATOM   1675 O     O     . LEU LEU LEU A A 261 261 . 48.338 15.053  48.469 1.00 50.80 1 . O ?  
ATOM   1676 N     N     . ALA ALA ALA A A 262 262 . 50.145 13.748  48.121 1.00 51.59 1 . N ?  
ATOM   1677 CA    CA    . ALA ALA ALA A A 262 262 . 51.122 14.828  48.237 1.00 54.85 1 . C ?  
ATOM   1678 CB    CB    . ALA ALA ALA A A 262 262 . 52.551 14.264  48.221 1.00 51.46 1 . C ?  
ATOM   1679 C     C     . ALA ALA ALA A A 262 262 . 50.941 15.857  47.120 1.00 56.15 1 . C ?  
ATOM   1680 O     O     . ALA ALA ALA A A 262 262 . 50.942 17.065  47.372 1.00 54.76 1 . O ?  
ATOM   1681 N     N     . HIS HIS HIS A A 263 263 . 50.776 15.371  45.894 1.00 55.11 1 . N ?  
ATOM   1682 CA    CA    . HIS HIS HIS A A 263 263 . 50.571 16.233  44.728 1.00 59.99 1 . C ?  
ATOM   1683 CB    CB    . HIS HIS HIS A A 263 263 . 50.495 15.373  43.452 1.00 58.79 1 . C ?  
ATOM   1684 CG    CG    . HIS HIS HIS A A 263 263 . 50.273 16.155  42.195 1.00 64.95 1 . C ?  
ATOM   1685 ND1   ND1   . HIS HIS HIS A A 263 263 . 51.285 16.415  41.293 1.00 67.53 1 . N ?  
ATOM   1686 CE1   CE1   . HIS HIS HIS A A 263 263 . 50.802 17.110  40.278 1.00 67.52 1 . C ?  
ATOM   1687 NE2   NE2   . HIS HIS HIS A A 263 263 . 49.511 17.307  40.483 1.00 71.77 1 . N ?  
ATOM   1688 CD2   CD2   . HIS HIS HIS A A 263 263 . 49.157 16.722  41.677 1.00 68.87 1 . C ?  
ATOM   1689 C     C     . HIS HIS HIS A A 263 263 . 49.306 17.096  44.890 1.00 58.08 1 . C ?  
ATOM   1690 O     O     . HIS HIS HIS A A 263 263 . 49.345 18.321  44.739 1.00 57.59 1 . O ?  
ATOM   1691 N     N     . VAL VAL VAL A A 264 264 . 48.203 16.438  45.228 1.00 53.80 1 . N ?  
ATOM   1692 CA    CA    . VAL VAL VAL A A 264 264 . 46.903 17.082  45.410 1.00 57.91 1 . C ?  
ATOM   1693 CB    CB    . VAL VAL VAL A A 264 264 . 45.811 15.993  45.634 1.00 58.30 1 . C ?  
ATOM   1694 CG1   CG1   . VAL VAL VAL A A 264 264 . 44.520 16.574  46.159 1.00 52.26 1 . C ?  
ATOM   1695 CG2   CG2   . VAL VAL VAL A A 264 264 . 45.577 15.211  44.340 1.00 55.06 1 . C ?  
ATOM   1696 C     C     . VAL VAL VAL A A 264 264 . 46.873 18.096  46.565 1.00 54.47 1 . C ?  
ATOM   1697 O     O     . VAL VAL VAL A A 264 264 . 46.074 19.026  46.565 1.00 63.82 1 . O ?  
ATOM   1698 N     N     . THR THR THR A A 265 265 . 47.756 17.948  47.541 1.00 53.62 1 . N ?  
ATOM   1699 CA    CA    . THR THR THR A A 265 265 . 47.632 18.760  48.745 1.00 55.69 1 . C ?  
ATOM   1700 CB    CB    . THR THR THR A A 265 265 . 47.619 17.880  50.015 1.00 52.43 1 . C ?  
ATOM   1701 OG1   OG1   . THR THR THR A A 265 265 . 48.792 17.052  50.038 1.00 55.31 1 . O ?  
ATOM   1702 CG2   CG2   . THR THR THR A A 265 265 . 46.381 16.995  50.026 1.00 47.99 1 . C ?  
ATOM   1703 C     C     . THR THR THR A A 265 265 . 48.736 19.797  48.853 1.00 56.08 1 . C ?  
ATOM   1704 O     O     . THR THR THR A A 265 265 . 48.681 20.666  49.720 1.00 57.60 1 . O ?  
ATOM   1705 N     N     . GLY GLY GLY A A 266 266 . 49.725 19.702  47.966 1.00 53.30 1 . N ?  
ATOM   1706 CA    CA    . GLY GLY GLY A A 266 266 . 50.796 20.682  47.887 1.00 51.27 1 . C ?  
ATOM   1707 C     C     . GLY GLY GLY A A 266 266 . 51.999 20.357  48.754 1.00 58.19 1 . C ?  
ATOM   1708 O     O     . GLY GLY GLY A A 266 266 . 52.680 21.257  49.264 1.00 57.46 1 . O ?  
ATOM   1709 N     N     . LEU LEU LEU A A 267 267 . 52.264 19.062  48.909 1.00 55.38 1 . N ?  
ATOM   1710 CA    CA    . LEU LEU LEU A A 267 267 . 53.306 18.570  49.805 1.00 53.84 1 . C ?  
ATOM   1711 CB    CB    . LEU LEU LEU A A 267 267 . 52.684 17.842  51.001 1.00 53.66 1 . C ?  
ATOM   1712 CG    CG    . LEU LEU LEU A A 267 267 . 51.852 18.718  51.930 1.00 53.40 1 . C ?  
ATOM   1713 CD1   CD1   . LEU LEU LEU A A 267 267 . 51.035 17.861  52.893 1.00 52.49 1 . C ?  
ATOM   1714 CD2   CD2   . LEU LEU LEU A A 267 267 . 52.775 19.644  52.681 1.00 48.56 1 . C ?  
ATOM   1715 C     C     . LEU LEU LEU A A 267 267 . 54.246 17.642  49.064 1.00 51.80 1 . C ?  
ATOM   1716 O     O     . LEU LEU LEU A A 267 267 . 53.921 17.162  47.994 1.00 59.49 1 . O ?  
ATOM   1717 N     N     . ALA ALA ALA A A 268 268 . 55.407 17.379  49.638 1.00 51.75 1 . N ?  
ATOM   1718 CA    CA    . ALA ALA ALA A A 268 268 . 56.361 16.478  49.018 1.00 52.22 1 . C ?  
ATOM   1719 C     C     . ALA ALA ALA A A 268 268 . 56.275 15.096  49.677 1.00 60.81 1 . C ?  
ATOM   1720 O     O     . ALA ALA ALA A A 268 268 . 56.153 14.995  50.902 1.00 58.71 1 . O ?  
ATOM   1721 CB    CB    . ALA ALA ALA A A 268 268 . 57.785 17.051  49.125 1.00 50.59 1 . C ?  
ATOM   1722 N     N     . PRO PRO PRO A A 269 269 . 56.351 14.023  48.868 1.00 62.36 1 . N ?  
ATOM   1723 CA    CA    . PRO PRO PRO A A 269 269 . 56.326 12.662  49.424 1.00 57.02 1 . C ?  
ATOM   1724 CB    CB    . PRO PRO PRO A A 269 269 . 56.597 11.773  48.204 1.00 56.18 1 . C ?  
ATOM   1725 CG    CG    . PRO PRO PRO A A 269 269 . 56.274 12.631  47.007 1.00 55.77 1 . C ?  
ATOM   1726 CD    CD    . PRO PRO PRO A A 269 269 . 56.638 14.023  47.421 1.00 55.98 1 . C ?  
ATOM   1727 C     C     . PRO PRO PRO A A 269 269 . 57.411 12.477  50.494 1.00 52.32 1 . C ?  
ATOM   1728 O     O     . PRO PRO PRO A A 269 269 . 58.558 12.844  50.271 1.00 51.92 1 . O ?  
ATOM   1729 N     N     . GLY GLY GLY A A 270 270 . 57.047 11.932  51.649 1.00 55.82 1 . N ?  
ATOM   1730 CA    CA    . GLY GLY GLY A A 270 270 . 57.985 11.819  52.748 1.00 51.18 1 . C ?  
ATOM   1731 C     C     . GLY GLY GLY A A 270 270 . 58.508 10.406  52.862 1.00 54.66 1 . C ?  
ATOM   1732 O     O     . GLY GLY GLY A A 270 270 . 59.413 9.991   52.140 1.00 52.63 1 . O ?  
ATOM   1733 N     N     . GLU GLU GLU A A 271 271 . 57.910 9.657   53.779 1.00 58.16 1 . N ?  
ATOM   1734 CA    CA    . GLU GLU GLU A A 271 271 . 58.292 8.281   54.033 1.00 51.59 1 . C ?  
ATOM   1735 CB    CB    . GLU GLU GLU A A 271 271 . 58.914 8.169   55.419 1.00 55.32 1 . C ?  
ATOM   1736 CG    CG    . GLU GLU GLU A A 271 271 . 60.233 7.439   55.498 1.00 60.74 1 . C ?  
ATOM   1737 CD    CD    . GLU GLU GLU A A 271 271 . 60.855 7.594   56.866 1.00 66.46 1 . C ?  
ATOM   1738 OE1   OE1   . GLU GLU GLU A A 271 271 . 60.479 8.560   57.573 1.00 63.69 1 . O ?  
ATOM   1739 OE2   OE2   . GLU GLU GLU A A 271 271 . 61.694 6.745   57.246 1.00 64.41 1 . O ?  
ATOM   1740 C     C     . GLU GLU GLU A A 271 271 . 57.060 7.383   53.920 1.00 51.58 1 . C ?  
ATOM   1741 O     O     . GLU GLU GLU A A 271 271 . 55.945 7.816   54.230 1.00 46.81 1 . O ?  
ATOM   1742 N     N     . PHE PHE PHE A A 272 272 . 57.259 6.150   53.458 1.00 49.87 1 . N ?  
ATOM   1743 CA    CA    . PHE PHE PHE A A 272 272 . 56.221 5.127   53.546 1.00 47.33 1 . C ?  
ATOM   1744 CB    CB    . PHE PHE PHE A A 272 272 . 55.918 4.508   52.189 1.00 42.33 1 . C ?  
ATOM   1745 CG    CG    . PHE PHE PHE A A 272 272 . 55.132 3.232   52.290 1.00 49.32 1 . C ?  
ATOM   1746 CD1   CD1   . PHE PHE PHE A A 272 272 . 53.857 3.231   52.842 1.00 45.84 1 . C ?  
ATOM   1747 CE1   CE1   . PHE PHE PHE A A 272 272 . 53.126 2.044   52.950 1.00 42.18 1 . C ?  
ATOM   1748 CZ    CZ    . PHE PHE PHE A A 272 272 . 53.672 0.852   52.515 1.00 40.56 1 . C ?  
ATOM   1749 CE2   CE2   . PHE PHE PHE A A 272 272 . 54.946 0.839   51.961 1.00 47.31 1 . C ?  
ATOM   1750 CD2   CD2   . PHE PHE PHE A A 272 272 . 55.671 2.023   51.856 1.00 47.50 1 . C ?  
ATOM   1751 C     C     . PHE PHE PHE A A 272 272 . 56.652 4.033   54.517 1.00 46.63 1 . C ?  
ATOM   1752 O     O     . PHE PHE PHE A A 272 272 . 57.657 3.365   54.285 1.00 46.40 1 . O ?  
ATOM   1753 N     N     . ILE ILE ILE A A 273 273 . 55.906 3.852   55.607 1.00 47.23 1 . N ?  
ATOM   1754 CA    CA    . ILE ILE ILE A A 273 273 . 56.219 2.789   56.569 1.00 42.71 1 . C ?  
ATOM   1755 CB    CB    . ILE ILE ILE A A 273 273 . 56.079 3.272   58.037 1.00 44.23 1 . C ?  
ATOM   1756 CG1   CG1   . ILE ILE ILE A A 273 273 . 57.032 4.431   58.319 1.00 45.54 1 . C ?  
ATOM   1757 CD1   CD1   . ILE ILE ILE A A 273 273 . 56.406 5.768   58.112 1.00 48.97 1 . C ?  
ATOM   1758 CG2   CG2   . ILE ILE ILE A A 273 273 . 56.390 2.148   59.017 1.00 41.87 1 . C ?  
ATOM   1759 C     C     . ILE ILE ILE A A 273 273 . 55.313 1.575   56.334 1.00 42.80 1 . C ?  
ATOM   1760 O     O     . ILE ILE ILE A A 273 273 . 54.092 1.695   56.223 1.00 41.64 1 . O ?  
ATOM   1761 N     N     . HIS HIS HIS A A 274 274 . 55.913 0.400   56.275 1.00 40.72 1 . N ?  
ATOM   1762 CA    CA    . HIS HIS HIS A A 274 274 . 55.166 -0.803  55.949 1.00 41.31 1 . C ?  
ATOM   1763 CB    CB    . HIS HIS HIS A A 274 274 . 55.761 -1.483  54.714 1.00 39.90 1 . C ?  
ATOM   1764 CG    CG    . HIS HIS HIS A A 274 274 . 54.956 -2.636  54.216 1.00 42.04 1 . C ?  
ATOM   1765 ND1   ND1   . HIS HIS HIS A A 274 274 . 55.534 -3.761  53.669 1.00 45.90 1 . N ?  
ATOM   1766 CE1   CE1   . HIS HIS HIS A A 274 274 . 54.582 -4.612  53.323 1.00 49.18 1 . C ?  
ATOM   1767 NE2   NE2   . HIS HIS HIS A A 274 274 . 53.410 -4.075  53.622 1.00 47.27 1 . N ?  
ATOM   1768 CD2   CD2   . HIS HIS HIS A A 274 274 . 53.616 -2.842  54.186 1.00 43.49 1 . C ?  
ATOM   1769 C     C     . HIS HIS HIS A A 274 274 . 55.157 -1.767  57.122 1.00 42.89 1 . C ?  
ATOM   1770 O     O     . HIS HIS HIS A A 274 274 . 56.184 -2.378  57.453 1.00 39.22 1 . O ?  
ATOM   1771 N     N     . THR THR THR A A 275 275 . 53.990 -1.903  57.741 1.00 37.66 1 . N ?  
ATOM   1772 CA    CA    . THR THR THR A A 275 275 . 53.855 -2.751  58.897 1.00 38.09 1 . C ?  
ATOM   1773 CB    CB    . THR THR THR A A 275 275 . 53.205 -2.007  60.055 1.00 45.26 1 . C ?  
ATOM   1774 OG1   OG1   . THR THR THR A A 275 275 . 53.983 -0.834  60.336 1.00 47.49 1 . O ?  
ATOM   1775 CG2   CG2   . THR THR THR A A 275 275 . 53.142 -2.894  61.300 1.00 39.36 1 . C ?  
ATOM   1776 C     C     . THR THR THR A A 275 275 . 53.045 -3.980  58.541 1.00 43.98 1 . C ?  
ATOM   1777 O     O     . THR THR THR A A 275 275 . 51.933 -3.871  58.026 1.00 43.62 1 . O ?  
ATOM   1778 N     N     . LEU LEU LEU A A 276 276 . 53.617 -5.155  58.787 1.00 40.56 1 . N ?  
ATOM   1779 CA    CA    . LEU LEU LEU A A 276 276 . 52.924 -6.392  58.483 1.00 41.82 1 . C ?  
ATOM   1780 CB    CB    . LEU LEU LEU A A 276 276 . 53.782 -7.282  57.599 1.00 43.34 1 . C ?  
ATOM   1781 CG    CG    . LEU LEU LEU A A 276 276 . 53.919 -6.909  56.131 1.00 47.45 1 . C ?  
ATOM   1782 CD1   CD1   . LEU LEU LEU A A 276 276 . 55.399 -6.968  55.748 1.00 53.13 1 . C ?  
ATOM   1783 CD2   CD2   . LEU LEU LEU A A 276 276 . 53.108 -7.877  55.297 1.00 44.07 1 . C ?  
ATOM   1784 C     C     . LEU LEU LEU A A 276 276 . 52.534 -7.172  59.727 1.00 44.30 1 . C ?  
ATOM   1785 O     O     . LEU LEU LEU A A 276 276 . 53.220 -7.122  60.746 1.00 40.76 1 . O ?  
ATOM   1786 N     N     . GLY GLY GLY A A 277 277 . 51.436 -7.919  59.607 1.00 46.58 1 . N ?  
ATOM   1787 CA    CA    . GLY GLY GLY A A 277 277 . 51.036 -8.912  60.585 1.00 37.92 1 . C ?  
ATOM   1788 C     C     . GLY GLY GLY A A 277 277 . 51.669 -10.260 60.293 1.00 42.68 1 . C ?  
ATOM   1789 O     O     . GLY GLY GLY A A 277 277 . 52.833 -10.481 60.649 1.00 44.17 1 . O ?  
ATOM   1790 N     N     . ASP ASP ASP A A 278 278 . 50.901 -11.154 59.657 1.00 41.12 1 . N ?  
ATOM   1791 CA    CA    . ASP ASP ASP A A 278 278 . 51.415 -12.421 59.146 1.00 41.70 1 . C ?  
ATOM   1792 CB    CB    . ASP ASP ASP A A 278 278 . 50.262 -13.390 58.867 1.00 49.85 1 . C ?  
ATOM   1793 CG    CG    . ASP ASP ASP A A 278 278 . 50.721 -14.843 58.739 1.00 50.81 1 . C ?  
ATOM   1794 OD1   OD1   . ASP ASP ASP A A 278 278 . 51.513 -15.157 57.822 1.00 48.32 1 . O ?  
ATOM   1795 OD2   OD2   . ASP ASP ASP A A 278 278 . 50.255 -15.675 59.540 1.00 53.14 1 . O ?  
ATOM   1796 C     C     . ASP ASP ASP A A 278 278 . 52.239 -12.215 57.874 1.00 42.90 1 . C ?  
ATOM   1797 O     O     . ASP ASP ASP A A 278 278 . 51.697 -11.901 56.800 1.00 42.24 1 . O ?  
ATOM   1798 N     N     . ALA ALA ALA A A 279 279 . 53.551 -12.374 58.001 1.00 45.51 1 . N ?  
ATOM   1799 CA    CA    . ALA ALA ALA A A 279 279 . 54.459 -12.249 56.859 1.00 45.70 1 . C ?  
ATOM   1800 CB    CB    . ALA ALA ALA A A 279 279 . 55.662 -11.384 57.210 1.00 44.27 1 . C ?  
ATOM   1801 C     C     . ALA ALA ALA A A 279 279 . 54.894 -13.642 56.450 1.00 41.69 1 . C ?  
ATOM   1802 O     O     . ALA ALA ALA A A 279 279 . 55.539 -14.342 57.226 1.00 41.10 1 . O ?  
ATOM   1803 N     N     . HIS HIS HIS A A 280 280 . 54.541 -14.054 55.242 1.00 42.72 1 . N ?  
ATOM   1804 CA    CA    . HIS HIS HIS A A 280 280 . 54.739 -15.447 54.867 1.00 43.01 1 . C ?  
ATOM   1805 CB    CB    . HIS HIS HIS A A 280 280 . 53.447 -16.245 55.111 1.00 42.81 1 . C ?  
ATOM   1806 CG    CG    . HIS HIS HIS A A 280 280 . 52.239 -15.663 54.433 1.00 48.49 1 . C ?  
ATOM   1807 ND1   ND1   . HIS HIS HIS A A 280 280 . 51.404 -14.751 55.047 1.00 41.57 1 . N ?  
ATOM   1808 CE1   CE1   . HIS HIS HIS A A 280 280 . 50.442 -14.407 54.211 1.00 44.83 1 . C ?  
ATOM   1809 NE2   NE2   . HIS HIS HIS A A 280 280 . 50.618 -15.062 53.076 1.00 44.62 1 . N ?  
ATOM   1810 CD2   CD2   . HIS HIS HIS A A 280 280 . 51.735 -15.853 53.189 1.00 47.72 1 . C ?  
ATOM   1811 C     C     . HIS HIS HIS A A 280 280 . 55.197 -15.695 53.438 1.00 46.11 1 . C ?  
ATOM   1812 O     O     . HIS HIS HIS A A 280 280 . 55.165 -14.840 52.556 1.00 44.67 1 . O ?  
ATOM   1813 N     N     . ILE ILE ILE A A 281 281 . 55.594 -16.939 53.254 1.00 54.05 1 . N ?  
ATOM   1814 CA    CA    . ILE ILE ILE A A 281 281 . 56.118 -17.481 52.026 1.00 48.05 1 . C ?  
ATOM   1815 CB    CB    . ILE ILE ILE A A 281 281 . 57.658 -17.690 52.116 1.00 51.10 1 . C ?  
ATOM   1816 CG1   CG1   . ILE ILE ILE A A 281 281 . 58.388 -16.357 52.284 1.00 46.61 1 . C ?  
ATOM   1817 CD1   CD1   . ILE ILE ILE A A 281 281 . 59.889 -16.497 52.291 1.00 51.24 1 . C ?  
ATOM   1818 CG2   CG2   . ILE ILE ILE A A 281 281 . 58.180 -18.485 50.929 1.00 52.02 1 . C ?  
ATOM   1819 C     C     . ILE ILE ILE A A 281 281 . 55.426 -18.817 51.851 1.00 51.21 1 . C ?  
ATOM   1820 O     O     . ILE ILE ILE A A 281 281 . 55.524 -19.668 52.738 1.00 60.14 1 . O ?  
ATOM   1821 N     N     . TYR TYR TYR A A 282 282 . 54.714 -19.016 50.751 1.00 52.28 1 . N ?  
ATOM   1822 CA    CA    . TYR TYR TYR A A 282 282 . 54.153 -20.336 50.455 1.00 54.45 1 . C ?  
ATOM   1823 CB    CB    . TYR TYR TYR A A 282 282 . 53.157 -20.254 49.288 1.00 56.32 1 . C ?  
ATOM   1824 CG    CG    . TYR TYR TYR A A 282 282 . 51.883 -19.554 49.711 1.00 62.10 1 . C ?  
ATOM   1825 CD2   CD2   . TYR TYR TYR A A 282 282 . 50.766 -20.282 50.098 1.00 60.21 1 . C ?  
ATOM   1826 CE2   CE2   . TYR TYR TYR A A 282 282 . 49.616 -19.648 50.507 1.00 61.16 1 . C ?  
ATOM   1827 CZ    CZ    . TYR TYR TYR A A 282 282 . 49.578 -18.274 50.545 1.00 54.89 1 . C ?  
ATOM   1828 OH    OH    . TYR TYR TYR A A 282 282 . 48.428 -17.641 50.964 1.00 62.84 1 . O ?  
ATOM   1829 CE1   CE1   . TYR TYR TYR A A 282 282 . 50.677 -17.531 50.175 1.00 52.89 1 . C ?  
ATOM   1830 CD1   CD1   . TYR TYR TYR A A 282 282 . 51.815 -18.164 49.771 1.00 56.85 1 . C ?  
ATOM   1831 C     C     . TYR TYR TYR A A 282 282 . 55.294 -21.296 50.157 1.00 56.42 1 . C ?  
ATOM   1832 O     O     . TYR TYR TYR A A 282 282 . 56.225 -20.941 49.433 1.00 54.99 1 . O ?  
ATOM   1833 N     N     . LYS LYS LYS A A 283 283 . 55.245 -22.498 50.730 1.00 57.83 1 . N ?  
ATOM   1834 CA    CA    . LYS LYS LYS A A 283 283 . 56.360 -23.444 50.594 1.00 54.02 1 . C ?  
ATOM   1835 C     C     . LYS LYS LYS A A 283 283 . 56.689 -23.790 49.141 1.00 54.43 1 . C ?  
ATOM   1836 O     O     . LYS LYS LYS A A 283 283 . 57.836 -24.095 48.834 1.00 60.48 1 . O ?  
ATOM   1837 CB    CB    . LYS LYS LYS A A 283 283 . 56.078 -24.723 51.360 1.00 50.76 1 . C ?  
ATOM   1838 CG    CG    . LYS LYS LYS A A 283 283 . 55.622 -24.482 52.795 1.00 62.45 1 . C ?  
ATOM   1839 CD    CD    . LYS LYS LYS A A 283 283 . 56.584 -25.052 53.824 1.00 58.23 1 . C ?  
ATOM   1840 CE    CE    . LYS LYS LYS A A 283 283 . 56.130 -26.412 54.298 1.00 62.24 1 . C ?  
ATOM   1841 NZ    NZ    . LYS LYS LYS A A 283 283 . 57.204 -27.091 55.079 1.00 61.80 1 . N ?  
ATOM   1842 N     N     . THR THR THR A A 284 284 . 55.708 -23.712 48.244 1.00 55.77 1 . N ?  
ATOM   1843 CA    CA    . THR THR THR A A 284 284 . 55.941 -24.046 46.826 1.00 58.80 1 . C ?  
ATOM   1844 CB    CB    . THR THR THR A A 284 284 . 54.620 -24.157 45.995 1.00 58.46 1 . C ?  
ATOM   1845 OG1   OG1   . THR THR THR A A 284 284 . 53.757 -23.037 46.249 1.00 62.47 1 . O ?  
ATOM   1846 CG2   CG2   . THR THR THR A A 284 284 . 53.895 -25.433 46.304 1.00 56.41 1 . C ?  
ATOM   1847 C     C     . THR THR THR A A 284 284 . 56.836 -23.052 46.104 1.00 56.17 1 . C ?  
ATOM   1848 O     O     . THR THR THR A A 284 284 . 57.394 -23.362 45.065 1.00 67.35 1 . O ?  
ATOM   1849 N     N     . HIS HIS HIS A A 285 285 . 56.965 -21.852 46.659 1.00 58.84 1 . N ?  
ATOM   1850 CA    CA    . HIS HIS HIS A A 285 285 . 57.707 -20.755 46.022 1.00 58.71 1 . C ?  
ATOM   1851 CB    CB    . HIS HIS HIS A A 285 285 . 56.950 -19.417 46.163 1.00 59.65 1 . C ?  
ATOM   1852 CG    CG    . HIS HIS HIS A A 285 285 . 55.514 -19.486 45.758 1.00 70.12 1 . C ?  
ATOM   1853 ND1   ND1   . HIS HIS HIS A A 285 285 . 54.563 -18.599 46.216 1.00 78.27 1 . N ?  
ATOM   1854 CE1   CE1   . HIS HIS HIS A A 285 285 . 53.387 -18.906 45.679 1.00 85.69 1 . C ?  
ATOM   1855 NE2   NE2   . HIS HIS HIS A A 285 285 . 53.558 -19.944 44.881 1.00 77.40 1 . N ?  
ATOM   1856 CD2   CD2   . HIS HIS HIS A A 285 285 . 54.876 -20.325 44.903 1.00 68.69 1 . C ?  
ATOM   1857 C     C     . HIS HIS HIS A A 285 285 . 59.110 -20.591 46.612 1.00 58.03 1 . C ?  
ATOM   1858 O     O     . HIS HIS HIS A A 285 285 . 59.846 -19.653 46.238 1.00 59.59 1 . O ?  
ATOM   1859 N     N     . ILE ILE ILE A A 286 286 . 59.473 -21.473 47.541 1.00 55.99 1 . N ?  
ATOM   1860 CA    CA    . ILE ILE ILE A A 286 286 . 60.753 -21.312 48.223 1.00 59.97 1 . C ?  
ATOM   1861 CB    CB    . ILE ILE ILE A A 286 286 . 60.964 -22.397 49.302 1.00 58.75 1 . C ?  
ATOM   1862 CG1   CG1   . ILE ILE ILE A A 286 286 . 60.012 -22.143 50.470 1.00 52.22 1 . C ?  
ATOM   1863 CD1   CD1   . ILE ILE ILE A A 286 286 . 60.417 -22.820 51.748 1.00 49.90 1 . C ?  
ATOM   1864 CG2   CG2   . ILE ILE ILE A A 286 286 . 62.407 -22.438 49.779 1.00 54.79 1 . C ?  
ATOM   1865 C     C     . ILE ILE ILE A A 286 286 . 61.899 -21.308 47.211 1.00 58.13 1 . C ?  
ATOM   1866 O     O     . ILE ILE ILE A A 286 286 . 62.783 -20.454 47.290 1.00 59.79 1 . O ?  
ATOM   1867 N     N     . GLU GLU GLU A A 287 287 . 61.843 -22.207 46.230 1.00 55.93 1 . N ?  
ATOM   1868 CA    CA    . GLU GLU GLU A A 287 287 . 62.904 -22.321 45.230 1.00 57.55 1 . C ?  
ATOM   1869 CB    CB    . GLU GLU GLU A A 287 287 . 62.654 -23.537 44.324 1.00 57.73 1 . C ?  
ATOM   1870 CG    CG    . GLU GLU GLU A A 287 287 . 62.679 -24.864 45.071 1.00 64.33 1 . C ?  
ATOM   1871 CD    CD    . GLU GLU GLU A A 287 287 . 62.412 -26.067 44.172 1.00 70.16 1 . C ?  
ATOM   1872 OE1   OE1   . GLU GLU GLU A A 287 287 . 62.613 -25.977 42.933 1.00 68.16 1 . O ?  
ATOM   1873 OE2   OE2   . GLU GLU GLU A A 287 287 . 61.988 -27.108 44.713 1.00 70.53 1 . O ?  
ATOM   1874 C     C     . GLU GLU GLU A A 287 287 . 63.107 -21.035 44.389 1.00 59.63 1 . C ?  
ATOM   1875 O     O     . GLU GLU GLU A A 287 287 . 64.221 -20.518 44.382 1.00 59.30 1 . O ?  
ATOM   1876 N     N     . PRO PRO PRO A A 288 288 . 62.053 -20.498 43.710 1.00 58.48 1 . N ?  
ATOM   1877 CA    CA    . PRO PRO PRO A A 288 288 . 62.260 -19.226 42.984 1.00 56.50 1 . C ?  
ATOM   1878 CB    CB    . PRO PRO PRO A A 288 288 . 60.871 -18.882 42.434 1.00 53.04 1 . C ?  
ATOM   1879 CG    CG    . PRO PRO PRO A A 288 288 . 60.096 -20.133 42.495 1.00 58.56 1 . C ?  
ATOM   1880 CD    CD    . PRO PRO PRO A A 288 288 . 60.665 -20.978 43.578 1.00 55.57 1 . C ?  
ATOM   1881 C     C     . PRO PRO PRO A A 288 288 . 62.735 -18.079 43.862 1.00 57.68 1 . C ?  
ATOM   1882 O     O     . PRO PRO PRO A A 288 288 . 63.449 -17.207 43.374 1.00 58.34 1 . O ?  
ATOM   1883 N     N     . LEU LEU LEU A A 289 289 . 62.326 -18.068 45.130 1.00 53.23 1 . N ?  
ATOM   1884 CA    CA    . LEU LEU LEU A A 289 289 . 62.741 -17.006 46.044 1.00 58.02 1 . C ?  
ATOM   1885 CB    CB    . LEU LEU LEU A A 289 289 . 61.867 -17.018 47.303 1.00 57.80 1 . C ?  
ATOM   1886 CG    CG    . LEU LEU LEU A A 289 289 . 60.464 -16.419 47.068 1.00 57.68 1 . C ?  
ATOM   1887 CD1   CD1   . LEU LEU LEU A A 289 289 . 59.569 -16.673 48.239 1.00 58.51 1 . C ?  
ATOM   1888 CD2   CD2   . LEU LEU LEU A A 289 289 . 60.525 -14.927 46.785 1.00 53.70 1 . C ?  
ATOM   1889 C     C     . LEU LEU LEU A A 289 289 . 64.226 -17.111 46.402 1.00 55.09 1 . C ?  
ATOM   1890 O     O     . LEU LEU LEU A A 289 289 . 64.907 -16.089 46.522 1.00 56.63 1 . O ?  
ATOM   1891 N     N     . ARG ARG ARG A A 290 290 . 64.726 -18.340 46.553 1.00 58.09 1 . N ?  
ATOM   1892 CA    CA    . ARG ARG ARG A A 290 290 . 66.165 -18.579 46.733 1.00 59.52 1 . C ?  
ATOM   1893 CB    CB    . ARG ARG ARG A A 290 290 . 66.483 -20.070 46.708 1.00 55.15 1 . C ?  
ATOM   1894 CG    CG    . ARG ARG ARG A A 290 290 . 66.041 -20.816 47.941 1.00 56.86 1 . C ?  
ATOM   1895 CD    CD    . ARG ARG ARG A A 290 290 . 66.776 -20.332 49.169 1.00 52.89 1 . C ?  
ATOM   1896 NE    NE    . ARG ARG ARG A A 290 290 . 66.371 -21.076 50.356 1.00 51.21 1 . N ?  
ATOM   1897 CZ    CZ    . ARG ARG ARG A A 290 290 . 66.741 -20.776 51.598 1.00 53.44 1 . C ?  
ATOM   1898 NH1   NH1   . ARG ARG ARG A A 290 290 . 67.535 -19.729 51.836 1.00 53.52 1 . N ?  
ATOM   1899 NH2   NH2   . ARG ARG ARG A A 290 290 . 66.297 -21.512 52.606 1.00 48.19 1 . N ?  
ATOM   1900 C     C     . ARG ARG ARG A A 290 290 . 66.961 -17.890 45.646 1.00 58.17 1 . C ?  
ATOM   1901 O     O     . ARG ARG ARG A A 290 290 . 67.985 -17.233 45.894 1.00 52.54 1 . O ?  
ATOM   1902 N     N     . LEU LEU LEU A A 291 291 . 66.469 -18.060 44.426 1.00 59.56 1 . N ?  
ATOM   1903 CA    CA    . LEU LEU LEU A A 291 291 . 67.068 -17.430 43.277 1.00 56.93 1 . C ?  
ATOM   1904 CB    CB    . LEU LEU LEU A A 291 291 . 66.353 -17.884 42.007 1.00 57.96 1 . C ?  
ATOM   1905 CG    CG    . LEU LEU LEU A A 291 291 . 66.971 -17.428 40.694 1.00 62.68 1 . C ?  
ATOM   1906 CD1   CD1   . LEU LEU LEU A A 291 291 . 68.435 -17.831 40.649 1.00 68.29 1 . C ?  
ATOM   1907 CD2   CD2   . LEU LEU LEU A A 291 291 . 66.217 -18.033 39.534 1.00 63.71 1 . C ?  
ATOM   1908 C     C     . LEU LEU LEU A A 291 291 . 67.021 -15.910 43.442 1.00 59.43 1 . C ?  
ATOM   1909 O     O     . LEU LEU LEU A A 291 291 . 68.038 -15.233 43.289 1.00 61.69 1 . O ?  
ATOM   1910 N     N     . GLN GLN GLN A A 292 292 . 65.854 -15.378 43.796 1.00 58.39 1 . N ?  
ATOM   1911 CA    CA    . GLN GLN GLN A A 292 292 . 65.693 -13.927 43.874 1.00 59.89 1 . C ?  
ATOM   1912 CB    CB    . GLN GLN GLN A A 292 292 . 64.260 -13.556 44.296 1.00 59.45 1 . C ?  
ATOM   1913 CG    CG    . GLN GLN GLN A A 292 292 . 63.992 -12.044 44.367 1.00 58.59 1 . C ?  
ATOM   1914 CD    CD    . GLN GLN GLN A A 292 292 . 62.531 -11.690 44.630 1.00 57.98 1 . C ?  
ATOM   1915 OE1   OE1   . GLN GLN GLN A A 292 292 . 61.669 -12.569 44.692 1.00 60.73 1 . O ?  
ATOM   1916 NE2   NE2   . GLN GLN GLN A A 292 292 . 62.244 -10.389 44.759 1.00 56.06 1 . N ?  
ATOM   1917 C     C     . GLN GLN GLN A A 292 292 . 66.707 -13.323 44.841 1.00 60.15 1 . C ?  
ATOM   1918 O     O     . GLN GLN GLN A A 292 292 . 67.269 -12.247 44.585 1.00 57.49 1 . O ?  
ATOM   1919 N     N     . LEU LEU LEU A A 293 293 . 66.964 -14.045 45.930 1.00 57.67 1 . N ?  
ATOM   1920 CA    CA    . LEU LEU LEU A A 293 293 . 67.796 -13.545 47.016 1.00 55.93 1 . C ?  
ATOM   1921 CB    CB    . LEU LEU LEU A A 293 293 . 67.696 -14.481 48.214 1.00 54.93 1 . C ?  
ATOM   1922 CG    CG    . LEU LEU LEU A A 293 293 . 66.465 -14.174 49.048 1.00 60.95 1 . C ?  
ATOM   1923 CD1   CD1   . LEU LEU LEU A A 293 293 . 66.005 -15.391 49.847 1.00 54.20 1 . C ?  
ATOM   1924 CD2   CD2   . LEU LEU LEU A A 293 293 . 66.780 -12.988 49.962 1.00 57.04 1 . C ?  
ATOM   1925 C     C     . LEU LEU LEU A A 293 293 . 69.253 -13.366 46.615 1.00 60.40 1 . C ?  
ATOM   1926 O     O     . LEU LEU LEU A A 293 293 . 70.009 -12.675 47.309 1.00 59.24 1 . O ?  
ATOM   1927 N     N     . THR THR THR A A 294 294 . 69.649 -13.975 45.498 1.00 58.95 1 . N ?  
ATOM   1928 CA    CA    . THR THR THR A A 294 294 . 71.024 -13.824 45.017 1.00 60.96 1 . C ?  
ATOM   1929 CB    CB    . THR THR THR A A 294 294 . 71.476 -15.030 44.174 1.00 61.10 1 . C ?  
ATOM   1930 OG1   OG1   . THR THR THR A A 294 294 . 70.845 -14.979 42.887 1.00 59.62 1 . O ?  
ATOM   1931 CG2   CG2   . THR THR THR A A 294 294 . 71.135 -16.350 44.878 1.00 56.60 1 . C ?  
ATOM   1932 C     C     . THR THR THR A A 294 294 . 71.185 -12.560 44.177 1.00 63.39 1 . C ?  
ATOM   1933 O     O     . THR THR THR A A 294 294 . 72.294 -12.065 43.990 1.00 67.78 1 . O ?  
ATOM   1934 N     N     . ARG ARG ARG A A 295 295 . 70.078 -12.050 43.653 1.00 65.77 1 . N ?  
ATOM   1935 CA    CA    . ARG ARG ARG A A 295 295 . 70.113 -10.840 42.844 1.00 60.55 1 . C ?  
ATOM   1936 CB    CB    . ARG ARG ARG A A 295 295 . 68.739 -10.563 42.237 1.00 63.46 1 . C ?  
ATOM   1937 CG    CG    . ARG ARG ARG A A 295 295 . 68.479 -11.261 40.908 1.00 67.42 1 . C ?  
ATOM   1938 CD    CD    . ARG ARG ARG A A 295 295 . 67.417 -12.354 41.014 1.00 68.44 1 . C ?  
ATOM   1939 NE    NE    . ARG ARG ARG A A 295 295 . 67.261 -13.063 39.747 1.00 70.70 1 . N ?  
ATOM   1940 CZ    CZ    . ARG ARG ARG A A 295 295 . 66.209 -12.942 38.947 1.00 75.37 1 . C ?  
ATOM   1941 NH1   NH1   . ARG ARG ARG A A 295 295 . 65.195 -12.153 39.294 1.00 78.44 1 . N ?  
ATOM   1942 NH2   NH2   . ARG ARG ARG A A 295 295 . 66.161 -13.623 37.808 1.00 70.37 1 . N ?  
ATOM   1943 C     C     . ARG ARG ARG A A 295 295 . 70.567 -9.660  43.684 1.00 61.95 1 . C ?  
ATOM   1944 O     O     . ARG ARG ARG A A 295 295 . 70.181 -9.535  44.850 1.00 62.15 1 . O ?  
ATOM   1945 N     N     . THR THR THR A A 296 296 . 71.419 -8.815  43.112 1.00 62.85 1 . N ?  
ATOM   1946 CA    CA    . THR THR THR A A 296 296 . 71.756 -7.560  43.769 1.00 63.25 1 . C ?  
ATOM   1947 CB    CB    . THR THR THR A A 296 296 . 73.179 -7.066  43.424 1.00 67.48 1 . C ?  
ATOM   1948 OG1   OG1   . THR THR THR A A 296 296 . 74.101 -8.155  43.511 1.00 74.39 1 . O ?  
ATOM   1949 CG2   CG2   . THR THR THR A A 296 296 . 73.618 -5.934  44.374 1.00 57.40 1 . C ?  
ATOM   1950 C     C     . THR THR THR A A 296 296 . 70.737 -6.513  43.346 1.00 59.51 1 . C ?  
ATOM   1951 O     O     . THR THR THR A A 296 296 . 70.449 -6.377  42.154 1.00 56.25 1 . O ?  
ATOM   1952 N     N     . PRO PRO PRO A A 297 297 . 70.176 -5.785  44.325 1.00 56.34 1 . N ?  
ATOM   1953 CA    CA    . PRO PRO PRO A A 297 297 . 69.221 -4.707  44.051 1.00 59.92 1 . C ?  
ATOM   1954 CB    CB    . PRO PRO PRO A A 297 297 . 68.915 -4.131  45.438 1.00 52.69 1 . C ?  
ATOM   1955 CG    CG    . PRO PRO PRO A A 297 297 . 69.253 -5.203  46.390 1.00 58.27 1 . C ?  
ATOM   1956 CD    CD    . PRO PRO PRO A A 297 297 . 70.387 -5.980  45.769 1.00 60.53 1 . C ?  
ATOM   1957 C     C     . PRO PRO PRO A A 297 297 . 69.832 -3.633  43.161 1.00 61.77 1 . C ?  
ATOM   1958 O     O     . PRO PRO PRO A A 297 297 . 71.013 -3.297  43.310 1.00 62.36 1 . O ?  
ATOM   1959 N     N     . ARG ARG ARG A A 298 298 . 69.039 -3.098  42.245 1.00 59.04 1 . N ?  
ATOM   1960 CA    CA    . ARG ARG ARG A A 298 298 . 69.476 -1.953  41.457 1.00 62.46 1 . C ?  
ATOM   1961 CB    CB    . ARG ARG ARG A A 298 298 . 69.214 -2.217  39.972 1.00 56.71 1 . C ?  
ATOM   1962 CG    CG    . ARG ARG ARG A A 298 298 . 69.923 -3.462  39.460 1.00 58.64 1 . C ?  
ATOM   1963 CD    CD    . ARG ARG ARG A A 298 298 . 69.188 -4.025  38.267 1.00 67.37 1 . C ?  
ATOM   1964 NE    NE    . ARG ARG ARG A A 298 298 . 69.889 -5.141  37.643 1.00 67.92 1 . N ?  
ATOM   1965 CZ    CZ    . ARG ARG ARG A A 298 298 . 69.473 -5.731  36.526 1.00 72.50 1 . C ?  
ATOM   1966 NH1   NH1   . ARG ARG ARG A A 298 298 . 68.366 -5.300  35.931 1.00 71.52 1 . N ?  
ATOM   1967 NH2   NH2   . ARG ARG ARG A A 298 298 . 70.153 -6.745  36.002 1.00 69.51 1 . N ?  
ATOM   1968 C     C     . ARG ARG ARG A A 298 298 . 68.765 -0.684  41.950 1.00 54.51 1 . C ?  
ATOM   1969 O     O     . ARG ARG ARG A A 298 298 . 67.705 -0.766  42.564 1.00 59.12 1 . O ?  
ATOM   1970 N     N     . PRO PRO PRO A A 299 299 . 69.359 0.486   41.705 1.00 54.94 1 . N ?  
ATOM   1971 CA    CA    . PRO PRO PRO A A 299 299 . 68.773 1.745   42.167 1.00 55.01 1 . C ?  
ATOM   1972 CB    CB    . PRO PRO PRO A A 299 299 . 69.613 2.791   41.438 1.00 56.62 1 . C ?  
ATOM   1973 CG    CG    . PRO PRO PRO A A 299 299 . 70.975 2.163   41.398 1.00 60.25 1 . C ?  
ATOM   1974 CD    CD    . PRO PRO PRO A A 299 299 . 70.694 0.696   41.115 1.00 61.28 1 . C ?  
ATOM   1975 C     C     . PRO PRO PRO A A 299 299 . 67.302 1.902   41.828 1.00 54.99 1 . C ?  
ATOM   1976 O     O     . PRO PRO PRO A A 299 299 . 66.884 1.601   40.714 1.00 57.72 1 . O ?  
ATOM   1977 N     N     . PHE PHE PHE A A 300 300 . 66.530 2.360   42.808 1.00 57.05 1 . N ?  
ATOM   1978 CA    CA    . PHE PHE PHE A A 300 300 . 65.094 2.572   42.640 1.00 58.31 1 . C ?  
ATOM   1979 CB    CB    . PHE PHE PHE A A 300 300 . 64.440 3.089   43.931 1.00 54.34 1 . C ?  
ATOM   1980 CG    CG    . PHE PHE PHE A A 300 300 . 64.084 2.018   44.915 1.00 56.58 1 . C ?  
ATOM   1981 CD1   CD1   . PHE PHE PHE A A 300 300 . 63.703 0.753   44.487 1.00 57.94 1 . C ?  
ATOM   1982 CE1   CE1   . PHE PHE PHE A A 300 300 . 63.381 -0.242  45.405 1.00 57.91 1 . C ?  
ATOM   1983 CZ    CZ    . PHE PHE PHE A A 300 300 . 63.418 0.030   46.763 1.00 56.27 1 . C ?  
ATOM   1984 CE2   CE2   . PHE PHE PHE A A 300 300 . 63.793 1.293   47.204 1.00 56.49 1 . C ?  
ATOM   1985 CD2   CD2   . PHE PHE PHE A A 300 300 . 64.124 2.279   46.279 1.00 56.72 1 . C ?  
ATOM   1986 C     C     . PHE PHE PHE A A 300 300 . 64.851 3.574   41.537 1.00 58.34 1 . C ?  
ATOM   1987 O     O     . PHE PHE PHE A A 300 300 . 65.630 4.516   41.380 1.00 59.69 1 . O ?  
ATOM   1988 N     N     . PRO PRO PRO A A 301 301 . 63.748 3.395   40.795 1.00 54.51 1 . N ?  
ATOM   1989 CA    CA    . PRO PRO PRO A A 301 301 . 63.336 4.370   39.793 1.00 61.27 1 . C ?  
ATOM   1990 CB    CB    . PRO PRO PRO A A 301 301 . 62.173 3.667   39.083 1.00 59.51 1 . C ?  
ATOM   1991 CG    CG    . PRO PRO PRO A A 301 301 . 61.609 2.787   40.120 1.00 54.81 1 . C ?  
ATOM   1992 CD    CD    . PRO PRO PRO A A 301 301 . 62.820 2.254   40.838 1.00 55.30 1 . C ?  
ATOM   1993 C     C     . PRO PRO PRO A A 301 301 . 62.876 5.662   40.445 1.00 57.76 1 . C ?  
ATOM   1994 O     O     . PRO PRO PRO A A 301 301 . 63.117 5.891   41.628 1.00 56.96 1 . O ?  
ATOM   1995 N     N     . ARG ARG ARG A A 302 302 . 62.218 6.501   39.660 1.00 55.47 1 . N ?  
ATOM   1996 CA    CA    . ARG ARG ARG A A 302 302 . 61.620 7.719   40.171 1.00 57.94 1 . C ?  
ATOM   1997 CB    CB    . ARG ARG ARG A A 302 302 . 62.486 8.940   39.841 1.00 57.18 1 . C ?  
ATOM   1998 CG    CG    . ARG ARG ARG A A 302 302 . 63.831 8.962   40.578 1.00 61.70 1 . C ?  
ATOM   1999 CD    CD    . ARG ARG ARG A A 302 302 . 64.706 10.129  40.165 1.00 64.67 1 . C ?  
ATOM   2000 NE    NE    . ARG ARG ARG A A 302 302 . 63.908 11.294  39.799 1.00 73.97 1 . N ?  
ATOM   2001 CZ    CZ    . ARG ARG ARG A A 302 302 . 63.790 11.763  38.557 1.00 72.73 1 . C ?  
ATOM   2002 NH1   NH1   . ARG ARG ARG A A 302 302 . 64.435 11.168  37.558 1.00 65.57 1 . N ?  
ATOM   2003 NH2   NH2   . ARG ARG ARG A A 302 302 . 63.026 12.828  38.320 1.00 71.97 1 . N ?  
ATOM   2004 C     C     . ARG ARG ARG A A 302 302 . 60.237 7.844   39.573 1.00 56.59 1 . C ?  
ATOM   2005 O     O     . ARG ARG ARG A A 302 302 . 59.899 7.129   38.635 1.00 56.48 1 . O ?  
ATOM   2006 N     N     . LEU LEU LEU A A 303 303 . 59.429 8.738   40.133 1.00 62.68 1 . N ?  
ATOM   2007 CA    CA    . LEU LEU LEU A A 303 303 . 58.066 8.916   39.666 1.00 57.80 1 . C ?  
ATOM   2008 CB    CB    . LEU LEU LEU A A 303 303 . 57.070 8.325   40.657 1.00 55.36 1 . C ?  
ATOM   2009 CG    CG    . LEU LEU LEU A A 303 303 . 55.605 8.474   40.245 1.00 56.12 1 . C ?  
ATOM   2010 CD1   CD1   . LEU LEU LEU A A 303 303 . 55.292 7.585   39.057 1.00 49.22 1 . C ?  
ATOM   2011 CD2   CD2   . LEU LEU LEU A A 303 303 . 54.690 8.175   41.423 1.00 53.10 1 . C ?  
ATOM   2012 C     C     . LEU LEU LEU A A 303 303 . 57.762 10.379  39.453 1.00 59.00 1 . C ?  
ATOM   2013 O     O     . LEU LEU LEU A A 303 303 . 57.827 11.175  40.384 1.00 55.78 1 . O ?  
ATOM   2014 N     N     . ALA ALA ALA A A 304 304 . 57.421 10.721  38.219 1.00 63.32 1 . N ?  
ATOM   2015 CA    CA    . ALA ALA ALA A A 304 304 . 57.113 12.094  37.867 1.00 61.16 1 . C ?  
ATOM   2016 C     C     . ALA ALA ALA A A 304 304 . 55.630 12.202  37.623 1.00 62.56 1 . C ?  
ATOM   2017 O     O     . ALA ALA ALA A A 304 304 . 55.049 11.369  36.921 1.00 63.65 1 . O ?  
ATOM   2018 CB    CB    . ALA ALA ALA A A 304 304 . 57.903 12.529  36.634 1.00 64.47 1 . C ?  
ATOM   2019 N     N     . ILE ILE ILE A A 305 305 . 55.005 13.211  38.217 1.00 58.49 1 . N ?  
ATOM   2020 CA    CA    . ILE ILE ILE A A 305 305 . 53.599 13.451  37.958 1.00 59.63 1 . C ?  
ATOM   2021 CB    CB    . ILE ILE ILE A A 305 305 . 52.829 13.775  39.246 1.00 60.87 1 . C ?  
ATOM   2022 CG1   CG1   . ILE ILE ILE A A 305 305 . 52.859 12.554  40.180 1.00 60.94 1 . C ?  
ATOM   2023 CD1   CD1   . ILE ILE ILE A A 305 305 . 52.094 12.716  41.507 1.00 56.97 1 . C ?  
ATOM   2024 CG2   CG2   . ILE ILE ILE A A 305 305 . 51.398 14.165  38.916 1.00 59.56 1 . C ?  
ATOM   2025 C     C     . ILE ILE ILE A A 305 305 . 53.511 14.584  36.943 1.00 67.98 1 . C ?  
ATOM   2026 O     O     . ILE ILE ILE A A 305 305 . 53.911 15.711  37.226 1.00 65.41 1 . O ?  
ATOM   2027 N     N     . LEU LEU LEU A A 306 306 . 52.998 14.266  35.756 1.00 69.04 1 . N ?  
ATOM   2028 CA    CA    . LEU LEU LEU A A 306 306 . 53.102 15.146  34.594 1.00 72.65 1 . C ?  
ATOM   2029 CB    CB    . LEU LEU LEU A A 306 306 . 52.591 14.418  33.348 1.00 68.50 1 . C ?  
ATOM   2030 CG    CG    . LEU LEU LEU A A 306 306 . 53.293 13.075  33.101 1.00 67.18 1 . C ?  
ATOM   2031 CD1   CD1   . LEU LEU LEU A A 306 306 . 52.894 12.501  31.774 1.00 63.72 1 . C ?  
ATOM   2032 CD2   CD2   . LEU LEU LEU A A 306 306 . 54.800 13.191  33.182 1.00 66.02 1 . C ?  
ATOM   2033 C     C     . LEU LEU LEU A A 306 306 . 52.369 16.488  34.768 1.00 78.41 1 . C ?  
ATOM   2034 O     O     . LEU LEU LEU A A 306 306 . 53.004 17.514  35.020 1.00 82.04 1 . O ?  
ATOM   2035 N     N     . ARG ARG ARG A A 307 307 . 51.049 16.496  34.630 1.00 70.07 1 . N ?  
ATOM   2036 CA    CA    . ARG ARG ARG A A 307 307 . 50.305 17.747  34.745 1.00 67.58 1 . C ?  
ATOM   2037 CB    CB    . ARG ARG ARG A A 307 307 . 49.086 17.725  33.826 1.00 71.32 1 . C ?  
ATOM   2038 CG    CG    . ARG ARG ARG A A 307 307 . 48.248 16.487  33.981 1.00 68.53 1 . C ?  
ATOM   2039 CD    CD    . ARG ARG ARG A A 307 307 . 47.033 16.493  33.072 1.00 68.44 1 . C ?  
ATOM   2040 NE    NE    . ARG ARG ARG A A 307 307 . 46.121 15.430  33.487 1.00 75.64 1 . N ?  
ATOM   2041 CZ    CZ    . ARG ARG ARG A A 307 307 . 45.138 15.593  34.368 1.00 70.29 1 . C ?  
ATOM   2042 NH1   NH1   . ARG ARG ARG A A 307 307 . 44.918 16.790  34.895 1.00 64.43 1 . N ?  
ATOM   2043 NH2   NH2   . ARG ARG ARG A A 307 307 . 44.366 14.568  34.708 1.00 67.04 1 . N ?  
ATOM   2044 C     C     . ARG ARG ARG A A 307 307 . 49.883 17.994  36.193 1.00 70.84 1 . C ?  
ATOM   2045 O     O     . ARG ARG ARG A A 307 307 . 50.183 17.184  37.071 1.00 71.29 1 . O ?  
ATOM   2046 N     N     . SER SER SER A A 308 308 . 49.208 19.113  36.445 1.00 61.59 1 . N ?  
ATOM   2047 CA    CA    . SER SER SER A A 308 308 . 48.663 19.377  37.769 1.00 65.27 1 . C ?  
ATOM   2048 CB    CB    . SER SER SER A A 308 308 . 48.572 20.873  38.056 1.00 63.98 1 . C ?  
ATOM   2049 OG    OG    . SER SER SER A A 308 308 . 49.812 21.377  38.501 1.00 65.37 1 . O ?  
ATOM   2050 C     C     . SER SER SER A A 308 308 . 47.293 18.756  37.906 1.00 70.30 1 . C ?  
ATOM   2051 O     O     . SER SER SER A A 308 308 . 46.409 19.007  37.089 1.00 69.55 1 . O ?  
ATOM   2052 N     N     . VAL VAL VAL A A 309 309 . 47.124 17.944  38.946 1.00 67.68 1 . N ?  
ATOM   2053 CA    CA    . VAL VAL VAL A A 309 309 . 45.830 17.343  39.254 1.00 70.19 1 . C ?  
ATOM   2054 CB    CB    . VAL VAL VAL A A 309 309 . 45.902 15.805  39.267 1.00 66.34 1 . C ?  
ATOM   2055 CG1   CG1   . VAL VAL VAL A A 309 309 . 44.518 15.225  39.399 1.00 64.94 1 . C ?  
ATOM   2056 CG2   CG2   . VAL VAL VAL A A 309 309 . 46.583 15.295  38.008 1.00 63.81 1 . C ?  
ATOM   2057 C     C     . VAL VAL VAL A A 309 309 . 45.337 17.841  40.610 1.00 69.61 1 . C ?  
ATOM   2058 O     O     . VAL VAL VAL A A 309 309 . 46.062 17.780  41.605 1.00 65.76 1 . O ?  
ATOM   2059 N     N     . SER SER SER A A 310 310 . 44.098 18.318  40.645 1.00 69.44 1 . N ?  
ATOM   2060 CA    CA    . SER SER SER A A 310 310 . 43.581 19.034  41.806 1.00 67.33 1 . C ?  
ATOM   2061 CB    CB    . SER SER SER A A 310 310 . 42.809 20.264  41.327 1.00 67.46 1 . C ?  
ATOM   2062 OG    OG    . SER SER SER A A 310 310 . 41.980 19.928  40.228 1.00 75.90 1 . O ?  
ATOM   2063 C     C     . SER SER SER A A 310 310 . 42.691 18.189  42.729 1.00 68.28 1 . C ?  
ATOM   2064 O     O     . SER SER SER A A 310 310 . 42.440 18.567  43.878 1.00 66.70 1 . O ?  
ATOM   2065 N     N     . SER SER SER A A 311 311 . 42.200 17.064  42.216 1.00 70.56 1 . N ?  
ATOM   2066 CA    CA    . SER SER SER A A 311 311 . 41.374 16.147  42.998 1.00 67.43 1 . C ?  
ATOM   2067 CB    CB    . SER SER SER A A 311 311 . 39.908 16.242  42.578 1.00 68.66 1 . C ?  
ATOM   2068 OG    OG    . SER SER SER A A 311 311 . 39.077 15.448  43.417 1.00 77.49 1 . O ?  
ATOM   2069 C     C     . SER SER SER A A 311 311 . 41.884 14.712  42.828 1.00 69.41 1 . C ?  
ATOM   2070 O     O     . SER SER SER A A 311 311 . 42.280 14.322  41.725 1.00 71.16 1 . O ?  
ATOM   2071 N     N     . MET MET MET A A 312 312 . 41.863 13.931  43.913 1.00 63.85 1 . N ?  
ATOM   2072 CA    CA    . MET MET MET A A 312 312 . 42.306 12.527  43.893 1.00 65.13 1 . C ?  
ATOM   2073 CB    CB    . MET MET MET A A 312 312 . 42.138 11.888  45.283 1.00 59.00 1 . C ?  
ATOM   2074 CG    CG    . MET MET MET A A 312 312 . 43.169 12.351  46.319 1.00 47.90 1 . C ?  
ATOM   2075 SD    SD    . MET MET MET A A 312 312 . 44.836 11.775  45.919 1.00 50.26 1 . S ?  
ATOM   2076 CE    CE    . MET MET MET A A 312 312 . 44.598 10.002  46.210 1.00 51.30 1 . C ?  
ATOM   2077 C     C     . MET MET MET A A 312 312 . 41.570 11.677  42.847 1.00 67.34 1 . C ?  
ATOM   2078 O     O     . MET MET MET A A 312 312 . 42.056 10.617  42.439 1.00 66.82 1 . O ?  
ATOM   2079 N     N     . GLU GLU GLU A A 313 313 . 40.415 12.167  42.399 1.00 69.24 1 . N ?  
ATOM   2080 CA    CA    . GLU GLU GLU A A 313 313 . 39.569 11.449  41.450 1.00 68.02 1 . C ?  
ATOM   2081 CB    CB    . GLU GLU GLU A A 313 313 . 38.102 11.767  41.735 1.00 68.50 1 . C ?  
ATOM   2082 CG    CG    . GLU GLU GLU A A 313 313 . 37.792 11.899  43.216 1.00 73.75 1 . C ?  
ATOM   2083 CD    CD    . GLU GLU GLU A A 313 313 . 36.305 11.824  43.518 1.00 75.52 1 . C ?  
ATOM   2084 OE1   OE1   . GLU GLU GLU A A 313 313 . 35.741 12.850  43.960 1.00 72.29 1 . O ?  
ATOM   2085 OE2   OE2   . GLU GLU GLU A A 313 313 . 35.709 10.734  43.319 1.00 74.03 1 . O ?  
ATOM   2086 C     C     . GLU GLU GLU A A 313 313 . 39.866 11.746  39.979 1.00 68.91 1 . C ?  
ATOM   2087 O     O     . GLU GLU GLU A A 313 313 . 39.325 11.081  39.101 1.00 65.64 1 . O ?  
ATOM   2088 N     N     . GLU GLU GLU A A 314 314 . 40.723 12.733  39.714 1.00 71.41 1 . N ?  
ATOM   2089 CA    CA    . GLU GLU GLU A A 314 314 . 40.989 13.184  38.346 1.00 66.06 1 . C ?  
ATOM   2090 CB    CB    . GLU GLU GLU A A 314 314 . 41.023 14.720  38.287 1.00 67.08 1 . C ?  
ATOM   2091 CG    CG    . GLU GLU GLU A A 314 314 . 39.658 15.390  38.413 1.00 67.73 1 . C ?  
ATOM   2092 CD    CD    . GLU GLU GLU A A 314 314 . 39.770 16.886  38.691 1.00 82.35 1 . C ?  
ATOM   2093 OE1   OE1   . GLU GLU GLU A A 314 314 . 40.839 17.476  38.383 1.00 81.43 1 . O ?  
ATOM   2094 OE2   OE2   . GLU GLU GLU A A 314 314 . 38.793 17.468  39.225 1.00 77.40 1 . O ?  
ATOM   2095 C     C     . GLU GLU GLU A A 314 314 . 42.285 12.636  37.759 1.00 64.51 1 . C ?  
ATOM   2096 O     O     . GLU GLU GLU A A 314 314 . 42.696 13.048  36.675 1.00 69.73 1 . O ?  
ATOM   2097 N     N     . PHE PHE PHE A A 315 315 . 42.941 11.725  38.467 1.00 60.29 1 . N ?  
ATOM   2098 CA    CA    . PHE PHE PHE A A 315 315 . 44.150 11.104  37.936 1.00 60.14 1 . C ?  
ATOM   2099 CB    CB    . PHE PHE PHE A A 315 315 . 44.949 10.404  39.045 1.00 55.47 1 . C ?  
ATOM   2100 CG    CG    . PHE PHE PHE A A 315 315 . 45.741 11.344  39.926 1.00 54.85 1 . C ?  
ATOM   2101 CD1   CD1   . PHE PHE PHE A A 315 315 . 47.016 11.758  39.555 1.00 58.01 1 . C ?  
ATOM   2102 CE1   CE1   . PHE PHE PHE A A 315 315 . 47.758 12.616  40.350 1.00 55.31 1 . C ?  
ATOM   2103 CZ    CZ    . PHE PHE PHE A A 315 315 . 47.233 13.071  41.547 1.00 55.23 1 . C ?  
ATOM   2104 CE2   CE2   . PHE PHE PHE A A 315 315 . 45.959 12.661  41.940 1.00 57.47 1 . C ?  
ATOM   2105 CD2   CD2   . PHE PHE PHE A A 315 315 . 45.220 11.801  41.130 1.00 56.99 1 . C ?  
ATOM   2106 C     C     . PHE PHE PHE A A 315 315 . 43.813 10.098  36.825 1.00 63.83 1 . C ?  
ATOM   2107 O     O     . PHE PHE PHE A A 315 315 . 42.816 9.369   36.900 1.00 59.60 1 . O ?  
ATOM   2108 N     N     . THR THR THR A A 316 316 . 44.643 10.075  35.787 1.00 61.58 1 . N ?  
ATOM   2109 CA    CA    . THR THR THR A A 316 316 . 44.545 9.056   34.744 1.00 58.35 1 . C ?  
ATOM   2110 CB    CB    . THR THR THR A A 316 316 . 44.205 9.667   33.364 1.00 58.77 1 . C ?  
ATOM   2111 OG1   OG1   . THR THR THR A A 316 316 . 45.309 10.466  32.915 1.00 64.46 1 . O ?  
ATOM   2112 CG2   CG2   . THR THR THR A A 316 316 . 42.971 10.540  33.455 1.00 50.96 1 . C ?  
ATOM   2113 C     C     . THR THR THR A A 316 316 . 45.894 8.346   34.690 1.00 60.53 1 . C ?  
ATOM   2114 O     O     . THR THR THR A A 316 316 . 46.911 8.942   35.051 1.00 63.41 1 . O ?  
ATOM   2115 N     N     . PRO PRO PRO A A 317 317 . 45.925 7.078   34.236 1.00 59.90 1 . N ?  
ATOM   2116 CA    CA    . PRO PRO PRO A A 317 317 . 47.193 6.335   34.134 1.00 53.60 1 . C ?  
ATOM   2117 CB    CB    . PRO PRO PRO A A 317 317 . 46.815 5.129   33.281 1.00 55.77 1 . C ?  
ATOM   2118 CG    CG    . PRO PRO PRO A A 317 317 . 45.371 4.908   33.578 1.00 56.91 1 . C ?  
ATOM   2119 CD    CD    . PRO PRO PRO A A 317 317 . 44.764 6.248   33.863 1.00 53.84 1 . C ?  
ATOM   2120 C     C     . PRO PRO PRO A A 317 317 . 48.320 7.120   33.456 1.00 65.57 1 . C ?  
ATOM   2121 O     O     . PRO PRO PRO A A 317 317 . 49.503 6.826   33.671 1.00 60.71 1 . O ?  
ATOM   2122 N     N     . ASP ASP ASP A A 318 318 . 47.944 8.114   32.651 1.00 69.80 1 . N ?  
ATOM   2123 CA    CA    . ASP ASP ASP A A 318 318 . 48.894 8.893   31.864 1.00 65.97 1 . C ?  
ATOM   2124 CB    CB    . ASP ASP ASP A A 318 318 . 48.173 9.527   30.677 1.00 69.18 1 . C ?  
ATOM   2125 CG    CG    . ASP ASP ASP A A 318 318 . 47.711 8.504   29.675 1.00 76.71 1 . C ?  
ATOM   2126 OD1   OD1   . ASP ASP ASP A A 318 318 . 48.502 7.584   29.361 1.00 70.40 1 . O ?  
ATOM   2127 OD2   OD2   . ASP ASP ASP A A 318 318 . 46.549 8.609   29.222 1.00 86.58 1 . O ?  
ATOM   2128 C     C     . ASP ASP ASP A A 318 318 . 49.637 9.987   32.634 1.00 69.00 1 . C ?  
ATOM   2129 O     O     . ASP ASP ASP A A 318 318 . 50.688 10.446  32.164 1.00 67.45 1 . O ?  
ATOM   2130 N     N     . ASP ASP ASP A A 319 319 . 49.115 10.410  33.792 1.00 58.93 1 . N ?  
ATOM   2131 CA    CA    . ASP ASP ASP A A 319 319 . 49.771 11.478  34.553 1.00 61.50 1 . C ?  
ATOM   2132 CB    CB    . ASP ASP ASP A A 319 319 . 48.832 12.073  35.608 1.00 56.65 1 . C ?  
ATOM   2133 CG    CG    . ASP ASP ASP A A 319 319 . 47.462 12.394  35.055 1.00 64.53 1 . C ?  
ATOM   2134 OD1   OD1   . ASP ASP ASP A A 319 319 . 47.405 12.874  33.906 1.00 70.34 1 . O ?  
ATOM   2135 OD2   OD2   . ASP ASP ASP A A 319 319 . 46.440 12.152  35.751 1.00 63.99 1 . O ?  
ATOM   2136 C     C     . ASP ASP ASP A A 319 319 . 51.056 10.997  35.224 1.00 58.62 1 . C ?  
ATOM   2137 O     O     . ASP ASP ASP A A 319 319 . 51.772 11.799  35.817 1.00 65.24 1 . O ?  
ATOM   2138 N     N     . PHE PHE PHE A A 320 320 . 51.356 9.704   35.109 1.00 57.34 1 . N ?  
ATOM   2139 CA    CA    . PHE PHE PHE A A 320 320 . 52.459 9.088   35.853 1.00 59.26 1 . C ?  
ATOM   2140 CB    CB    . PHE PHE PHE A A 320 320 . 51.955 7.882   36.656 1.00 54.25 1 . C ?  
ATOM   2141 CG    CG    . PHE PHE PHE A A 320 320 . 50.862 8.222   37.615 1.00 56.57 1 . C ?  
ATOM   2142 CD1   CD1   . PHE PHE PHE A A 320 320 . 51.028 9.246   38.539 1.00 56.26 1 . C ?  
ATOM   2143 CE1   CE1   . PHE PHE PHE A A 320 320 . 50.009 9.585   39.401 1.00 57.49 1 . C ?  
ATOM   2144 CZ    CZ    . PHE PHE PHE A A 320 320 . 48.798 8.902   39.346 1.00 51.85 1 . C ?  
ATOM   2145 CE2   CE2   . PHE PHE PHE A A 320 320 . 48.625 7.889   38.420 1.00 57.40 1 . C ?  
ATOM   2146 CD2   CD2   . PHE PHE PHE A A 320 320 . 49.652 7.554   37.563 1.00 51.55 1 . C ?  
ATOM   2147 C     C     . PHE PHE PHE A A 320 320 . 53.608 8.640   34.968 1.00 60.81 1 . C ?  
ATOM   2148 O     O     . PHE PHE PHE A A 320 320 . 53.438 7.767   34.120 1.00 58.41 1 . O ?  
ATOM   2149 N     N     . ARG ARG ARG A A 321 321 . 54.780 9.232   35.195 1.00 62.69 1 . N ?  
ATOM   2150 CA    CA    . ARG ARG ARG A A 321 321 . 55.996 8.882   34.467 1.00 59.83 1 . C ?  
ATOM   2151 CB    CB    . ARG ARG ARG A A 321 321 . 56.664 10.133  33.884 1.00 70.39 1 . C ?  
ATOM   2152 CG    CG    . ARG ARG ARG A A 321 321 . 58.145 9.959   33.515 1.00 73.68 1 . C ?  
ATOM   2153 CD    CD    . ARG ARG ARG A A 321 321 . 58.695 11.160  32.736 1.00 76.36 1 . C ?  
ATOM   2154 NE    NE    . ARG ARG ARG A A 321 321 . 58.639 10.943  31.291 1.00 79.96 1 . N ?  
ATOM   2155 CZ    CZ    . ARG ARG ARG A A 321 321 . 58.528 11.912  30.386 1.00 79.37 1 . C ?  
ATOM   2156 NH1   NH1   . ARG ARG ARG A A 321 321 . 58.484 11.610  29.095 1.00 74.11 1 . N ?  
ATOM   2157 NH2   NH2   . ARG ARG ARG A A 321 321 . 58.448 13.181  30.770 1.00 76.38 1 . N ?  
ATOM   2158 C     C     . ARG ARG ARG A A 321 321 . 56.976 8.143   35.366 1.00 65.96 1 . C ?  
ATOM   2159 O     O     . ARG ARG ARG A A 321 321 . 57.552 8.720   36.299 1.00 63.38 1 . O ?  
ATOM   2160 N     N     . LEU LEU LEU A A 322 322 . 57.156 6.858   35.077 1.00 64.73 1 . N ?  
ATOM   2161 CA    CA    . LEU LEU LEU A A 322 322 . 58.114 6.033   35.796 1.00 63.48 1 . C ?  
ATOM   2162 CB    CB    . LEU LEU LEU A A 322 322 . 57.593 4.606   35.910 1.00 62.95 1 . C ?  
ATOM   2163 CG    CG    . LEU LEU LEU A A 322 322 . 58.241 3.735   36.970 1.00 58.35 1 . C ?  
ATOM   2164 CD1   CD1   . LEU LEU LEU A A 322 322 . 57.789 4.208   38.343 1.00 57.70 1 . C ?  
ATOM   2165 CD2   CD2   . LEU LEU LEU A A 322 322 . 57.880 2.280   36.711 1.00 58.15 1 . C ?  
ATOM   2166 C     C     . LEU LEU LEU A A 322 322 . 59.479 6.038   35.103 1.00 67.70 1 . C ?  
ATOM   2167 O     O     . LEU LEU LEU A A 322 322 . 59.604 5.645   33.939 1.00 71.02 1 . O ?  
ATOM   2168 N     N     . VAL VAL VAL A A 323 323 . 60.499 6.457   35.843 1.00 62.07 1 . N ?  
ATOM   2169 CA    CA    . VAL VAL VAL A A 323 323 . 61.835 6.684   35.312 1.00 63.71 1 . C ?  
ATOM   2170 CB    CB    . VAL VAL VAL A A 323 323 . 61.983 8.173   34.918 1.00 70.07 1 . C ?  
ATOM   2171 CG2   CG2   . VAL VAL VAL A A 323 323 . 61.355 8.443   33.558 1.00 76.01 1 . C ?  
ATOM   2172 CG1   CG1   . VAL VAL VAL A A 323 323 . 63.434 8.624   34.972 1.00 64.69 1 . C ?  
ATOM   2173 C     C     . VAL VAL VAL A A 323 323 . 62.908 6.343   36.354 1.00 66.78 1 . C ?  
ATOM   2174 O     O     . VAL VAL VAL A A 323 323 . 62.832 6.873   37.451 1.00 72.46 1 . O ?  
ATOM   2175 O     O     . ASP ASP ASP A A 324 324 . 64.809 2.722   36.512 1.00 56.91 1 . O ?  
ATOM   2176 N     N     . ASP ASP ASP A A 324 324 . 63.877 5.457   36.102 1.00 66.80 1 . N ?  
ATOM   2177 CA    CA    . ASP ASP ASP A A 324 324 . 63.895 4.432   35.074 1.00 64.67 1 . C ?  
ATOM   2178 C     C     . ASP ASP ASP A A 324 324 . 63.878 3.074   35.778 1.00 61.52 1 . C ?  
ATOM   2179 CB    CB    . ASP ASP ASP A A 324 324 . 65.141 4.523   34.196 1.00 68.46 1 . C ?  
ATOM   2180 CG    CG    . ASP ASP ASP A A 324 324 . 65.527 5.946   33.858 1.00 74.73 1 . C ?  
ATOM   2181 OD1   OD1   . ASP ASP ASP A A 324 324 . 65.144 6.409   32.757 1.00 80.43 1 . O ?  
ATOM   2182 OD2   OD2   . ASP ASP ASP A A 324 324 . 66.231 6.585   34.676 1.00 67.95 1 . O ?  
ATOM   2183 N     N     . TYR TYR TYR A A 325 325 . 62.817 2.317   35.555 1.00 58.45 1 . N ?  
ATOM   2184 CA    CA    . TYR TYR TYR A A 325 325 . 62.659 1.037   36.198 1.00 56.67 1 . C ?  
ATOM   2185 CB    CB    . TYR TYR TYR A A 325 325 . 61.176 0.740   36.378 1.00 61.46 1 . C ?  
ATOM   2186 CG    CG    . TYR TYR TYR A A 325 325 . 60.898 -0.495  37.185 1.00 62.91 1 . C ?  
ATOM   2187 CD1   CD1   . TYR TYR TYR A A 325 325 . 61.605 -0.754  38.358 1.00 56.89 1 . C ?  
ATOM   2188 CE1   CE1   . TYR TYR TYR A A 325 325 . 61.345 -1.885  39.101 1.00 57.93 1 . C ?  
ATOM   2189 CZ    CZ    . TYR TYR TYR A A 325 325 . 60.359 -2.760  38.689 1.00 56.78 1 . C ?  
ATOM   2190 OH    OH    . TYR TYR TYR A A 325 325 . 60.089 -3.885  39.421 1.00 57.80 1 . O ?  
ATOM   2191 CE2   CE2   . TYR TYR TYR A A 325 325 . 59.642 -2.522  37.532 1.00 61.33 1 . C ?  
ATOM   2192 CD2   CD2   . TYR TYR TYR A A 325 325 . 59.911 -1.393  36.791 1.00 57.32 1 . C ?  
ATOM   2193 C     C     . TYR TYR TYR A A 325 325 . 63.331 -0.074  35.405 1.00 63.94 1 . C ?  
ATOM   2194 O     O     . TYR TYR TYR A A 325 325 . 62.832 -0.479  34.346 1.00 68.62 1 . O ?  
ATOM   2195 N     N     . CYS CYS CYS A A 326 326 . 64.464 -0.562  35.907 1.00 60.81 1 . N ?  
ATOM   2196 CA    CA    . CYS CYS CYS A A 326 326 . 65.173 -1.647  35.235 1.00 69.90 1 . C ?  
ATOM   2197 CB    CB    . CYS CYS CYS A A 326 326 . 66.517 -1.155  34.676 1.00 69.10 1 . C ?  
ATOM   2198 SG    SG    . CYS CYS CYS A A 326 326 . 67.403 -0.026  35.777 1.00 95.56 1 . S ?  
ATOM   2199 C     C     . CYS CYS CYS A A 326 326 . 65.374 -2.828  36.178 1.00 64.96 1 . C ?  
ATOM   2200 O     O     . CYS CYS CYS A A 326 326 . 66.461 -3.023  36.724 1.00 68.19 1 . O ?  
ATOM   2201 N     N     . PRO PRO PRO A A 327 327 . 64.312 -3.627  36.366 1.00 65.66 1 . N ?  
ATOM   2202 CA    CA    . PRO PRO PRO A A 327 327 . 64.311 -4.772  37.284 1.00 65.00 1 . C ?  
ATOM   2203 CB    CB    . PRO PRO PRO A A 327 327 . 62.820 -5.087  37.431 1.00 65.09 1 . C ?  
ATOM   2204 CG    CG    . PRO PRO PRO A A 327 327 . 62.242 -4.687  36.129 1.00 60.55 1 . C ?  
ATOM   2205 CD    CD    . PRO PRO PRO A A 327 327 . 62.988 -3.430  35.747 1.00 60.28 1 . C ?  
ATOM   2206 C     C     . PRO PRO PRO A A 327 327 . 65.043 -5.996  36.750 1.00 68.62 1 . C ?  
ATOM   2207 O     O     . PRO PRO PRO A A 327 327 . 65.170 -6.151  35.541 1.00 76.50 1 . O ?  
ATOM   2208 N     N     . HIS HIS HIS A A 328 328 . 65.512 -6.857  37.646 1.00 65.91 1 . N ?  
ATOM   2209 CA    CA    . HIS HIS HIS A A 328 328 . 65.978 -8.174  37.244 1.00 72.74 1 . C ?  
ATOM   2210 CB    CB    . HIS HIS HIS A A 328 328 . 66.596 -8.930  38.435 1.00 69.76 1 . C ?  
ATOM   2211 CG    CG    . HIS HIS HIS A A 328 328 . 67.998 -8.505  38.765 1.00 68.82 1 . C ?  
ATOM   2212 ND1   ND1   . HIS HIS HIS A A 328 328 . 69.115 -9.146  38.256 1.00 71.11 1 . N ?  
ATOM   2213 CE1   CE1   . HIS HIS HIS A A 328 328 . 70.204 -8.563  38.716 1.00 72.55 1 . C ?  
ATOM   2214 NE2   NE2   . HIS HIS HIS A A 328 328 . 69.845 -7.568  39.511 1.00 69.72 1 . N ?  
ATOM   2215 CD2   CD2   . HIS HIS HIS A A 328 328 . 68.472 -7.510  39.552 1.00 67.17 1 . C ?  
ATOM   2216 C     C     . HIS HIS HIS A A 328 328 . 64.786 -8.928  36.634 1.00 75.97 1 . C ?  
ATOM   2217 O     O     . HIS HIS HIS A A 328 328 . 63.633 -8.650  36.973 1.00 75.57 1 . O ?  
ATOM   2218 N     N     . PRO PRO PRO A A 329 329 . 65.056 -9.856  35.704 1.00 75.35 1 . N ?  
ATOM   2219 CA    CA    . PRO PRO PRO A A 329 329 . 63.956 -10.522 34.994 1.00 80.10 1 . C ?  
ATOM   2220 CB    CB    . PRO PRO PRO A A 329 329 . 64.670 -11.591 34.160 1.00 77.75 1 . C ?  
ATOM   2221 CG    CG    . PRO PRO PRO A A 329 329 . 66.054 -11.043 33.948 1.00 82.66 1 . C ?  
ATOM   2222 CD    CD    . PRO PRO PRO A A 329 329 . 66.379 -10.294 35.219 1.00 78.86 1 . C ?  
ATOM   2223 C     C     . PRO PRO PRO A A 329 329 . 62.938 -11.167 35.931 1.00 82.48 1 . C ?  
ATOM   2224 O     O     . PRO PRO PRO A A 329 329 . 63.303 -11.635 37.009 1.00 84.74 1 . O ?  
ATOM   2225 N     N     . THR THR THR A A 330 330 . 61.674 -11.160 35.518 1.00 84.57 1 . N ?  
ATOM   2226 CA    CA    . THR THR THR A A 330 330 . 60.594 -11.825 36.241 1.00 82.51 1 . C ?  
ATOM   2227 C     C     . THR THR THR A A 330 330 . 60.909 -13.307 36.495 1.00 83.97 1 . C ?  
ATOM   2228 O     O     . THR THR THR A A 330 330 . 61.647 -13.936 35.724 1.00 78.28 1 . O ?  
ATOM   2229 CB    CB    . THR THR THR A A 330 330 . 59.280 -11.707 35.453 1.00 85.68 1 . C ?  
ATOM   2230 OG1   OG1   . THR THR THR A A 330 330 . 59.279 -12.664 34.384 1.00 88.52 1 . O ?  
ATOM   2231 CG2   CG2   . THR THR THR A A 330 330 . 59.150 -10.308 34.858 1.00 73.95 1 . C ?  
ATOM   2232 O     O     . ILE ILE ILE A A 331 331 . 58.558 -16.061 38.856 1.00 88.51 1 . O ?  
ATOM   2233 N     N     . ILE ILE ILE A A 331 331 . 60.357 -13.863 37.573 1.00 87.00 1 . N ?  
ATOM   2234 CA    CA    . ILE ILE ILE A A 331 331 . 60.642 -15.258 37.938 1.00 92.88 1 . C ?  
ATOM   2235 C     C     . ILE ILE ILE A A 331 331 . 59.394 -16.150 37.954 1.00 86.54 1 . C ?  
ATOM   2236 CB    CB    . ILE ILE ILE A A 331 331 . 61.327 -15.342 39.318 1.00 83.64 1 . C ?  
ATOM   2237 CG1   CG1   . ILE ILE ILE A A 331 331 . 62.244 -14.128 39.520 1.00 77.66 1 . C ?  
ATOM   2238 CG2   CG2   . ILE ILE ILE A A 331 331 . 62.068 -16.682 39.467 1.00 76.72 1 . C ?  
ATOM   2239 CD1   CD1   . ILE ILE ILE A A 331 331 . 62.942 -14.096 40.858 1.00 76.74 1 . C ?  
ATOM   2240 N     N     . ALA ALA ALA B B 51  51  . 69.602 -7.967  77.189 1.00 59.14 1 . N ?  
ATOM   2241 CA    CA    . ALA ALA ALA B B 51  51  . 69.227 -6.577  76.948 1.00 67.23 1 . C ?  
ATOM   2242 CB    CB    . ALA ALA ALA B B 51  51  . 69.533 -6.162  75.499 1.00 54.41 1 . C ?  
ATOM   2243 C     C     . ALA ALA ALA B B 51  51  . 67.748 -6.392  77.268 1.00 61.10 1 . C ?  
ATOM   2244 O     O     . ALA ALA ALA B B 51  51  . 66.877 -6.957  76.608 1.00 59.96 1 . O ?  
ATOM   2245 N     N     . HIS HIS HIS B B 52  52  . 67.477 -5.607  78.300 1.00 56.26 1 . N ?  
ATOM   2246 CA    CA    . HIS HIS HIS B B 52  52  . 66.119 -5.388  78.786 1.00 56.16 1 . C ?  
ATOM   2247 CB    CB    . HIS HIS HIS B B 52  52  . 66.177 -4.475  80.013 1.00 52.59 1 . C ?  
ATOM   2248 CG    CG    . HIS HIS HIS B B 52  52  . 64.995 -4.585  80.926 1.00 56.64 1 . C ?  
ATOM   2249 ND1   ND1   . HIS HIS HIS B B 52  52  . 63.703 -4.355  80.506 1.00 50.67 1 . N ?  
ATOM   2250 CE1   CE1   . HIS HIS HIS B B 52  52  . 62.879 -4.506  81.530 1.00 53.86 1 . C ?  
ATOM   2251 NE2   NE2   . HIS HIS HIS B B 52  52  . 63.591 -4.830  82.595 1.00 53.31 1 . N ?  
ATOM   2252 CD2   CD2   . HIS HIS HIS B B 52  52  . 64.919 -4.878  82.247 1.00 52.86 1 . C ?  
ATOM   2253 C     C     . HIS HIS HIS B B 52  52  . 65.208 -4.785  77.694 1.00 53.81 1 . C ?  
ATOM   2254 O     O     . HIS HIS HIS B B 52  52  . 65.579 -3.814  77.032 1.00 47.13 1 . O ?  
ATOM   2255 N     N     . GLU GLU GLU B B 53  53  . 64.029 -5.379  77.516 1.00 50.24 1 . N ?  
ATOM   2256 CA    CA    . GLU GLU GLU B B 53  53  . 63.049 -4.934  76.525 1.00 49.20 1 . C ?  
ATOM   2257 CB    CB    . GLU GLU GLU B B 53  53  . 61.857 -5.894  76.485 1.00 49.72 1 . C ?  
ATOM   2258 CG    CG    . GLU GLU GLU B B 53  53  . 62.149 -7.226  75.844 1.00 48.65 1 . C ?  
ATOM   2259 CD    CD    . GLU GLU GLU B B 53  53  . 61.094 -8.264  76.176 1.00 55.36 1 . C ?  
ATOM   2260 OE1   OE1   . GLU GLU GLU B B 53  53  . 60.323 -8.065  77.144 1.00 57.43 1 . O ?  
ATOM   2261 OE2   OE2   . GLU GLU GLU B B 53  53  . 61.034 -9.281  75.460 1.00 57.47 1 . O ?  
ATOM   2262 C     C     . GLU GLU GLU B B 53  53  . 62.526 -3.514  76.769 1.00 49.93 1 . C ?  
ATOM   2263 O     O     . GLU GLU GLU B B 53  53  . 62.148 -2.818  75.822 1.00 46.93 1 . O ?  
ATOM   2264 N     N     . GLU GLU GLU B B 54  54  . 62.496 -3.089  78.028 1.00 44.68 1 . N ?  
ATOM   2265 CA    CA    . GLU GLU GLU B B 54  54  . 62.063 -1.738  78.345 1.00 48.48 1 . C ?  
ATOM   2266 CB    CB    . GLU GLU GLU B B 54  54  . 61.999 -1.543  79.871 1.00 42.61 1 . C ?  
ATOM   2267 CG    CG    . GLU GLU GLU B B 54  54  . 61.542 -0.159  80.310 1.00 44.80 1 . C ?  
ATOM   2268 CD    CD    . GLU GLU GLU B B 54  54  . 60.997 -0.109  81.739 1.00 53.47 1 . C ?  
ATOM   2269 OE1   OE1   . GLU GLU GLU B B 54  54  . 60.904 -1.162  82.425 1.00 52.20 1 . O ?  
ATOM   2270 OE2   OE2   . GLU GLU GLU B B 54  54  . 60.646 1.004   82.176 1.00 51.27 1 . O ?  
ATOM   2271 C     C     . GLU GLU GLU B B 54  54  . 62.975 -0.671  77.672 1.00 51.14 1 . C ?  
ATOM   2272 O     O     . GLU GLU GLU B B 54  54  . 62.549 0.466   77.435 1.00 50.13 1 . O ?  
ATOM   2273 N     N     . LEU LEU LEU B B 55  55  . 64.214 -1.033  77.348 1.00 45.23 1 . N ?  
ATOM   2274 CA    CA    . LEU LEU LEU B B 55  55  . 65.106 -0.097  76.665 1.00 45.76 1 . C ?  
ATOM   2275 CB    CB    . LEU LEU LEU B B 55  55  . 66.505 -0.681  76.528 1.00 45.02 1 . C ?  
ATOM   2276 CG    CG    . LEU LEU LEU B B 55  55  . 67.243 -0.959  77.837 1.00 59.53 1 . C ?  
ATOM   2277 CD1   CD1   . LEU LEU LEU B B 55  55  . 68.606 -1.587  77.562 1.00 53.29 1 . C ?  
ATOM   2278 CD2   CD2   . LEU LEU LEU B B 55  55  . 67.373 0.312   78.669 1.00 48.65 1 . C ?  
ATOM   2279 C     C     . LEU LEU LEU B B 55  55  . 64.581 0.317   75.274 1.00 53.12 1 . C ?  
ATOM   2280 O     O     . LEU LEU LEU B B 55  55  . 64.927 1.383   74.780 1.00 50.54 1 . O ?  
ATOM   2281 N     N     . GLN GLN GLN B B 56  56  . 63.753 -0.521  74.654 1.00 46.08 1 . N ?  
ATOM   2282 CA    CA    . GLN GLN GLN B B 56  56  . 63.084 -0.158  73.413 1.00 46.26 1 . C ?  
ATOM   2283 CB    CB    . GLN GLN GLN B B 56  56  . 62.180 -1.283  72.924 1.00 46.18 1 . C ?  
ATOM   2284 CG    CG    . GLN GLN GLN B B 56  56  . 62.888 -2.459  72.303 1.00 38.40 1 . C ?  
ATOM   2285 CD    CD    . GLN GLN GLN B B 56  56  . 61.935 -3.607  72.097 1.00 48.00 1 . C ?  
ATOM   2286 OE1   OE1   . GLN GLN GLN B B 56  56  . 61.562 -3.947  70.955 1.00 43.52 1 . O ?  
ATOM   2287 NE2   NE2   . GLN GLN GLN B B 56  56  . 61.504 -4.211  73.212 1.00 43.43 1 . N ?  
ATOM   2288 C     C     . GLN GLN GLN B B 56  56  . 62.254 1.093   73.615 1.00 50.82 1 . C ?  
ATOM   2289 O     O     . GLN GLN GLN B B 56  56  . 62.352 2.049   72.842 1.00 48.64 1 . O ?  
ATOM   2290 N     N     . TYR TYR TYR B B 57  57  . 61.432 1.072   74.661 1.00 48.24 1 . N ?  
ATOM   2291 CA    CA    . TYR TYR TYR B B 57  57  . 60.602 2.212   75.000 1.00 46.58 1 . C ?  
ATOM   2292 CB    CB    . TYR TYR TYR B B 57  57  . 59.666 1.887   76.166 1.00 40.01 1 . C ?  
ATOM   2293 CG    CG    . TYR TYR TYR B B 57  57  . 59.062 3.112   76.826 1.00 47.07 1 . C ?  
ATOM   2294 CD1   CD1   . TYR TYR TYR B B 57  57  . 57.995 3.794   76.246 1.00 44.34 1 . C ?  
ATOM   2295 CE1   CE1   . TYR TYR TYR B B 57  57  . 57.435 4.901   76.856 1.00 43.82 1 . C ?  
ATOM   2296 CZ    CZ    . TYR TYR TYR B B 57  57  . 57.955 5.356   78.058 1.00 50.87 1 . C ?  
ATOM   2297 OH    OH    . TYR TYR TYR B B 57  57  . 57.429 6.457   78.685 1.00 54.10 1 . O ?  
ATOM   2298 CE2   CE2   . TYR TYR TYR B B 57  57  . 59.007 4.703   78.655 1.00 51.27 1 . C ?  
ATOM   2299 CD2   CD2   . TYR TYR TYR B B 57  57  . 59.559 3.585   78.034 1.00 50.70 1 . C ?  
ATOM   2300 C     C     . TYR TYR TYR B B 57  57  . 61.479 3.403   75.347 1.00 51.03 1 . C ?  
ATOM   2301 O     O     . TYR TYR TYR B B 57  57  . 61.171 4.534   74.949 1.00 48.01 1 . O ?  
ATOM   2302 N     N     . LEU LEU LEU B B 58  58  . 62.564 3.156   76.088 1.00 46.61 1 . N ?  
ATOM   2303 CA    CA    . LEU LEU LEU B B 58  58  . 63.420 4.254   76.532 1.00 48.92 1 . C ?  
ATOM   2304 CB    CB    . LEU LEU LEU B B 58  58  . 64.373 3.802   77.643 1.00 46.78 1 . C ?  
ATOM   2305 CG    CG    . LEU LEU LEU B B 58  58  . 63.750 3.463   79.012 1.00 53.99 1 . C ?  
ATOM   2306 CD1   CD1   . LEU LEU LEU B B 58  58  . 64.746 2.730   79.890 1.00 49.76 1 . C ?  
ATOM   2307 CD2   CD2   . LEU LEU LEU B B 58  58  . 63.228 4.688   79.748 1.00 47.97 1 . C ?  
ATOM   2308 C     C     . LEU LEU LEU B B 58  58  . 64.198 4.843   75.348 1.00 49.32 1 . C ?  
ATOM   2309 O     O     . LEU LEU LEU B B 58  58  . 64.422 6.041   75.304 1.00 50.15 1 . O ?  
ATOM   2310 N     N     . ARG ARG ARG B B 59  59  . 64.571 4.018   74.369 1.00 50.30 1 . N ?  
ATOM   2311 CA    CA    . ARG ARG ARG B B 59  59  . 65.266 4.537   73.192 1.00 45.52 1 . C ?  
ATOM   2312 C     C     . ARG ARG ARG B B 59  59  . 64.329 5.364   72.343 1.00 48.20 1 . C ?  
ATOM   2313 O     O     . ARG ARG ARG B B 59  59  . 64.720 6.420   71.833 1.00 48.17 1 . O ?  
ATOM   2314 CB    CB    . ARG ARG ARG B B 59  59  . 65.892 3.417   72.351 1.00 53.52 1 . C ?  
ATOM   2315 CG    CG    . ARG ARG ARG B B 59  59  . 67.018 2.659   73.063 1.00 61.69 1 . C ?  
ATOM   2316 CD    CD    . ARG ARG ARG B B 59  59  . 67.687 1.630   72.150 1.00 71.76 1 . C ?  
ATOM   2317 NE    NE    . ARG ARG ARG B B 59  59  . 67.748 0.329   72.815 1.00 78.92 1 . N ?  
ATOM   2318 CZ    CZ    . ARG ARG ARG B B 59  59  . 67.098 -0.756  72.393 1.00 75.66 1 . C ?  
ATOM   2319 NH1   NH1   . ARG ARG ARG B B 59  59  . 66.349 -0.697  71.293 1.00 70.75 1 . N ?  
ATOM   2320 NH2   NH2   . ARG ARG ARG B B 59  59  . 67.199 -1.900  73.074 1.00 71.55 1 . N ?  
ATOM   2321 N     N     . GLN GLN GLN B B 60  60  . 63.095 4.889   72.202 1.00 51.26 1 . N ?  
ATOM   2322 CA    CA    . GLN GLN GLN B B 60  60  . 62.065 5.610   71.464 1.00 49.42 1 . C ?  
ATOM   2323 CB    CB    . GLN GLN GLN B B 60  60  . 60.784 4.786   71.408 1.00 48.04 1 . C ?  
ATOM   2324 CG    CG    . GLN GLN GLN B B 60  60  . 60.886 3.501   70.607 1.00 45.71 1 . C ?  
ATOM   2325 CD    CD    . GLN GLN GLN B B 60  60  . 59.600 2.664   70.671 1.00 47.56 1 . C ?  
ATOM   2326 OE1   OE1   . GLN GLN GLN B B 60  60  . 58.796 2.781   71.605 1.00 51.05 1 . O ?  
ATOM   2327 NE2   NE2   . GLN GLN GLN B B 60  60  . 59.401 1.829   69.669 1.00 50.36 1 . N ?  
ATOM   2328 C     C     . GLN GLN GLN B B 60  60  . 61.789 6.995   72.076 1.00 48.03 1 . C ?  
ATOM   2329 O     O     . GLN GLN GLN B B 60  60  . 61.756 7.985   71.357 1.00 47.59 1 . O ?  
ATOM   2330 N     N     . LEU LEU LEU B B 61  61  . 61.574 7.055   73.389 1.00 43.96 1 . N ?  
ATOM   2331 CA    CA    . LEU LEU LEU B B 61  61  . 61.585 8.328   74.117 1.00 48.34 1 . C ?  
ATOM   2332 CB    CB    . LEU LEU LEU B B 61  61  . 61.641 8.080   75.628 1.00 51.15 1 . C ?  
ATOM   2333 CG    CG    . LEU LEU LEU B B 61  61  . 60.433 8.295   76.527 1.00 54.16 1 . C ?  
ATOM   2334 CD1   CD1   . LEU LEU LEU B B 61  61  . 60.827 8.158   78.002 1.00 51.69 1 . C ?  
ATOM   2335 CD2   CD2   . LEU LEU LEU B B 61  61  . 59.847 9.661   76.260 1.00 55.71 1 . C ?  
ATOM   2336 C     C     . LEU LEU LEU B B 61  61  . 62.768 9.236   73.753 1.00 54.55 1 . C ?  
ATOM   2337 O     O     . LEU LEU LEU B B 61  61  . 62.598 10.412  73.409 1.00 51.66 1 . O ?  
ATOM   2338 N     N     . ARG ARG ARG B B 62  62  . 63.971 8.681   73.874 1.00 49.56 1 . N ?  
ATOM   2339 CA    CA    . ARG ARG ARG B B 62  62  . 65.191 9.419   73.624 1.00 48.32 1 . C ?  
ATOM   2340 CB    CB    . ARG ARG ARG B B 62  62  . 66.406 8.528   73.911 1.00 54.57 1 . C ?  
ATOM   2341 CG    CG    . ARG ARG ARG B B 62  62  . 67.776 9.170   73.697 1.00 60.03 1 . C ?  
ATOM   2342 CD    CD    . ARG ARG ARG B B 62  62  . 68.367 9.685   75.000 1.00 66.58 1 . C ?  
ATOM   2343 NE    NE    . ARG ARG ARG B B 62  62  . 68.538 8.621   75.989 1.00 73.01 1 . N ?  
ATOM   2344 CZ    CZ    . ARG ARG ARG B B 62  62  . 68.851 8.821   77.271 1.00 75.84 1 . C ?  
ATOM   2345 NH1   NH1   . ARG ARG ARG B B 62  62  . 69.028 10.057  77.738 1.00 70.36 1 . N ?  
ATOM   2346 NH2   NH2   . ARG ARG ARG B B 62  62  . 68.977 7.779   78.093 1.00 71.81 1 . N ?  
ATOM   2347 C     C     . ARG ARG ARG B B 62  62  . 65.206 9.942   72.186 1.00 54.32 1 . C ?  
ATOM   2348 O     O     . ARG ARG ARG B B 62  62  . 65.605 11.078  71.948 1.00 61.41 1 . O ?  
ATOM   2349 N     N     . GLU GLU GLU B B 63  63  . 64.743 9.144   71.228 1.00 49.45 1 . N ?  
ATOM   2350 CA    CA    . GLU GLU GLU B B 63  63  . 64.695 9.599   69.844 1.00 46.84 1 . C ?  
ATOM   2351 C     C     . GLU GLU GLU B B 63  63  . 63.697 10.718  69.609 1.00 56.48 1 . C ?  
ATOM   2352 O     O     . GLU GLU GLU B B 63  63  . 63.955 11.635  68.819 1.00 58.13 1 . O ?  
ATOM   2353 CB    CB    . GLU GLU GLU B B 63  63  . 64.337 8.466   68.910 1.00 54.82 1 . C ?  
ATOM   2354 CG    CG    . GLU GLU GLU B B 63  63  . 65.408 7.474   68.676 1.00 58.61 1 . C ?  
ATOM   2355 CD    CD    . GLU GLU GLU B B 63  63  . 64.953 6.417   67.698 1.00 73.49 1 . C ?  
ATOM   2356 OE1   OE1   . GLU GLU GLU B B 63  63  . 64.731 6.762   66.509 1.00 80.81 1 . O ?  
ATOM   2357 OE2   OE2   . GLU GLU GLU B B 63  63  . 64.797 5.251   68.127 1.00 74.22 1 . O ?  
ATOM   2358 N     N     . ILE ILE ILE B B 64  64  . 62.540 10.630  70.252 1.00 49.51 1 . N ?  
ATOM   2359 CA    CA    . ILE ILE ILE B B 64  64  . 61.494 11.610  70.001 1.00 53.67 1 . C ?  
ATOM   2360 CB    CB    . ILE ILE ILE B B 64  64  . 60.153 11.189  70.620 1.00 44.25 1 . C ?  
ATOM   2361 CG1   CG1   . ILE ILE ILE B B 64  64  . 59.630 9.932   69.917 1.00 49.84 1 . C ?  
ATOM   2362 CD1   CD1   . ILE ILE ILE B B 64  64  . 58.611 9.140   70.728 1.00 50.96 1 . C ?  
ATOM   2363 CG2   CG2   . ILE ILE ILE B B 64  64  . 59.123 12.307  70.468 1.00 47.72 1 . C ?  
ATOM   2364 C     C     . ILE ILE ILE B B 64  64  . 61.934 12.954  70.557 1.00 55.85 1 . C ?  
ATOM   2365 O     O     . ILE ILE ILE B B 64  64  . 61.691 14.012  69.972 1.00 59.28 1 . O ?  
ATOM   2366 N     N     . LEU LEU LEU B B 65  65  . 62.591 12.901  71.701 1.00 53.35 1 . N ?  
ATOM   2367 CA    CA    . LEU LEU LEU B B 65  65  . 63.074 14.101  72.353 1.00 58.75 1 . C ?  
ATOM   2368 CB    CB    . LEU LEU LEU B B 65  65  . 63.540 13.745  73.763 1.00 54.17 1 . C ?  
ATOM   2369 CG    CG    . LEU LEU LEU B B 65  65  . 63.855 14.871  74.730 1.00 59.91 1 . C ?  
ATOM   2370 CD1   CD1   . LEU LEU LEU B B 65  65  . 62.608 15.704  75.001 1.00 58.84 1 . C ?  
ATOM   2371 CD2   CD2   . LEU LEU LEU B B 65  65  . 64.438 14.293  76.018 1.00 62.03 1 . C ?  
ATOM   2372 C     C     . LEU LEU LEU B B 65  65  . 64.208 14.759  71.533 1.00 59.94 1 . C ?  
ATOM   2373 O     O     . LEU LEU LEU B B 65  65  . 64.329 15.976  71.489 1.00 57.70 1 . O ?  
ATOM   2374 O     O     . CYS CYS CYS B B 66  66  . 66.401 15.780  68.142 1.00 56.75 1 . O ?  
ATOM   2375 N     N     . CYS CYS CYS B B 66  66  . 65.016 13.949  70.858 1.00 54.09 1 . N ?  
ATOM   2376 CA    CA    . CYS CYS CYS B B 66  66  . 66.177 14.471  70.166 1.00 53.72 1 . C ?  
ATOM   2377 C     C     . CYS CYS CYS B B 66  66  . 65.905 14.786  68.673 1.00 60.33 1 . C ?  
ATOM   2378 CB    CB    . CYS CYS CYS B B 66  66  . 67.350 13.482  70.311 1.00 54.90 1 . C ?  
ATOM   2379 SG    SG    . CYS CYS CYS B B 66  66  . 67.935 13.220  72.055 1.00 71.66 1 . S ?  
ATOM   2380 N     N     . ALA ALA ALA B B 67  67  . 65.127 13.949  67.994 1.00 53.21 1 . N ?  
ATOM   2381 CA    CA    . ALA ALA ALA B B 67  67  . 64.929 14.127  66.559 1.00 56.06 1 . C ?  
ATOM   2382 C     C     . ALA ALA ALA B B 67  67  . 63.470 14.405  66.210 1.00 59.35 1 . C ?  
ATOM   2383 O     O     . ALA ALA ALA B B 67  67  . 63.123 14.583  65.045 1.00 53.13 1 . O ?  
ATOM   2384 CB    CB    . ALA ALA ALA B B 67  67  . 65.431 12.900  65.795 1.00 47.55 1 . C ?  
ATOM   2385 N     N     . GLY GLY GLY B B 68  68  . 62.611 14.450  67.220 1.00 54.29 1 . N ?  
ATOM   2386 CA    CA    . GLY GLY GLY B B 68  68  . 61.200 14.609  66.957 1.00 54.61 1 . C ?  
ATOM   2387 C     C     . GLY GLY GLY B B 68  68  . 60.873 15.895  66.231 1.00 53.12 1 . C ?  
ATOM   2388 O     O     . GLY GLY GLY B B 68  68  . 61.585 16.890  66.355 1.00 52.30 1 . O ?  
ATOM   2389 N     N     . SER SER SER B B 69  69  . 59.785 15.868  65.474 1.00 49.01 1 . N ?  
ATOM   2390 CA    CA    . SER SER SER B B 69  69  . 59.249 17.073  64.856 1.00 55.73 1 . C ?  
ATOM   2391 CB    CB    . SER SER SER B B 69  69  . 58.332 16.699  63.685 1.00 54.97 1 . C ?  
ATOM   2392 OG    OG    . SER SER SER B B 69  69  . 57.664 17.844  63.176 1.00 53.58 1 . O ?  
ATOM   2393 C     C     . SER SER SER B B 69  69  . 58.496 17.963  65.860 1.00 55.19 1 . C ?  
ATOM   2394 O     O     . SER SER SER B B 69  69  . 57.614 17.503  66.597 1.00 54.55 1 . O ?  
ATOM   2395 N     N     . ASP ASP ASP B B 70  70  . 58.854 19.242  65.866 1.00 54.62 1 . N ?  
ATOM   2396 CA    CA    . ASP ASP ASP B B 70  70  . 58.285 20.256  66.761 1.00 55.88 1 . C ?  
ATOM   2397 CB    CB    . ASP ASP ASP B B 70  70  . 59.359 21.340  67.029 1.00 67.10 1 . C ?  
ATOM   2398 CG    CG    . ASP ASP ASP B B 70  70  . 58.929 22.405  68.051 1.00 65.01 1 . C ?  
ATOM   2399 OD1   OD1   . ASP ASP ASP B B 70  70  . 57.716 22.571  68.309 1.00 57.98 1 . O ?  
ATOM   2400 OD2   OD2   . ASP ASP ASP B B 70  70  . 59.831 23.112  68.568 1.00 67.02 1 . O ?  
ATOM   2401 C     C     . ASP ASP ASP B B 70  70  . 57.022 20.876  66.151 1.00 61.07 1 . C ?  
ATOM   2402 O     O     . ASP ASP ASP B B 70  70  . 57.120 21.776  65.317 1.00 66.13 1 . O ?  
ATOM   2403 N     N     . ARG ARG ARG B B 71  71  . 55.841 20.419  66.571 1.00 62.20 1 . N ?  
ATOM   2404 CA    CA    . ARG ARG ARG B B 71  71  . 54.580 20.825  65.926 1.00 63.53 1 . C ?  
ATOM   2405 CB    CB    . ARG ARG ARG B B 71  71  . 54.068 19.693  65.031 1.00 54.48 1 . C ?  
ATOM   2406 CG    CG    . ARG ARG ARG B B 71  71  . 55.015 19.253  63.925 1.00 66.21 1 . C ?  
ATOM   2407 CD    CD    . ARG ARG ARG B B 71  71  . 54.470 17.997  63.222 1.00 60.27 1 . C ?  
ATOM   2408 NE    NE    . ARG ARG ARG B B 71  71  . 53.738 17.189  64.186 1.00 55.64 1 . N ?  
ATOM   2409 CZ    CZ    . ARG ARG ARG B B 71  71  . 52.805 16.304  63.867 1.00 57.15 1 . C ?  
ATOM   2410 NH1   NH1   . ARG ARG ARG B B 71  71  . 52.489 16.097  62.593 1.00 52.92 1 . N ?  
ATOM   2411 NH2   NH2   . ARG ARG ARG B B 71  71  . 52.188 15.627  64.831 1.00 56.04 1 . N ?  
ATOM   2412 C     C     . ARG ARG ARG B B 71  71  . 53.456 21.223  66.908 1.00 61.94 1 . C ?  
ATOM   2413 O     O     . ARG ARG ARG B B 71  71  . 53.281 20.600  67.951 1.00 59.06 1 . O ?  
ATOM   2414 O     O     . ALA ALA ALA B B 72  72  . 50.108 21.264  66.226 1.00 68.77 1 . O ?  
ATOM   2415 N     N     . ALA ALA ALA B B 72  72  . 52.676 22.241  66.551 1.00 62.49 1 . N ?  
ATOM   2416 CA    CA    . ALA ALA ALA B B 72  72  . 51.597 22.716  67.421 1.00 70.19 1 . C ?  
ATOM   2417 C     C     . ALA ALA ALA B B 72  72  . 50.346 21.856  67.279 1.00 70.83 1 . C ?  
ATOM   2418 CB    CB    . ALA ALA ALA B B 72  72  . 51.273 24.180  67.122 1.00 62.61 1 . C ?  
ATOM   2419 O     O     . ALA ALA ALA B B 75  75  . 45.488 24.847  69.204 1.00 90.53 1 . O ?  
ATOM   2420 N     N     . ALA ALA ALA B B 75  75  . 46.441 22.531  66.859 1.00 84.63 1 . N ?  
ATOM   2421 CA    CA    . ALA ALA ALA B B 75  75  . 45.296 23.271  67.392 1.00 86.55 1 . C ?  
ATOM   2422 C     C     . ALA ALA ALA B B 75  75  . 45.484 23.662  68.866 1.00 93.16 1 . C ?  
ATOM   2423 CB    CB    . ALA ALA ALA B B 75  75  . 44.029 22.459  67.226 1.00 80.01 1 . C ?  
ATOM   2424 O     O     . ALA ALA ALA B B 76  76  . 46.785 20.880  71.909 1.00 95.40 1 . O ?  
ATOM   2425 N     N     . ALA ALA ALA B B 76  76  . 45.650 22.666  69.735 1.00 95.58 1 . N ?  
ATOM   2426 CA    CA    . ALA ALA ALA B B 76  76  . 45.722 22.910  71.176 1.00 88.96 1 . C ?  
ATOM   2427 C     C     . ALA ALA ALA B B 76  76  . 46.846 22.113  71.861 1.00 94.30 1 . C ?  
ATOM   2428 CB    CB    . ALA ALA ALA B B 76  76  . 44.386 22.586  71.810 1.00 82.23 1 . C ?  
ATOM   2429 O     O     . ALA ALA ALA B B 77  77  . 49.714 21.524  70.825 1.00 85.91 1 . O ?  
ATOM   2430 N     N     . ALA ALA ALA B B 77  77  . 47.839 22.843  72.390 1.00 87.19 1 . N ?  
ATOM   2431 CA    CA    . ALA ALA ALA B B 77  77  . 49.075 22.322  73.012 1.00 82.11 1 . C ?  
ATOM   2432 C     C     . ALA ALA ALA B B 77  77  . 50.086 21.827  71.965 1.00 81.38 1 . C ?  
ATOM   2433 CB    CB    . ALA ALA ALA B B 77  77  . 48.768 21.212  74.028 1.00 80.22 1 . C ?  
ATOM   2434 N     N     . GLY GLY GLY B B 78  78  . 51.363 21.756  72.351 1.00 68.76 1 . N ?  
ATOM   2435 CA    CA    . GLY GLY GLY B B 78  78  . 52.431 21.426  71.417 1.00 59.30 1 . C ?  
ATOM   2436 C     C     . GLY GLY GLY B B 78  78  . 53.211 20.174  71.782 1.00 56.81 1 . C ?  
ATOM   2437 O     O     . GLY GLY GLY B B 78  78  . 53.382 19.887  72.963 1.00 60.96 1 . O ?  
ATOM   2438 N     N     . THR THR THR B B 79  79  . 53.677 19.427  70.775 1.00 53.09 1 . N ?  
ATOM   2439 CA    CA    . THR THR THR B B 79  79  . 54.432 18.184  70.993 1.00 53.79 1 . C ?  
ATOM   2440 CB    CB    . THR THR THR B B 79  79  . 53.565 16.926  70.729 1.00 54.02 1 . C ?  
ATOM   2441 OG1   OG1   . THR THR THR B B 79  79  . 53.343 16.772  69.322 1.00 52.45 1 . O ?  
ATOM   2442 CG2   CG2   . THR THR THR B B 79  79  . 52.229 16.995  71.454 1.00 46.80 1 . C ?  
ATOM   2443 C     C     . THR THR THR B B 79  79  . 55.682 18.005  70.126 1.00 53.69 1 . C ?  
ATOM   2444 O     O     . THR THR THR B B 79  79  . 55.836 18.659  69.092 1.00 60.01 1 . O ?  
ATOM   2445 N     N     . LEU LEU LEU B B 80  80  . 56.563 17.099  70.558 1.00 53.88 1 . N ?  
ATOM   2446 CA    CA    . LEU LEU LEU B B 80  80  . 57.609 16.516  69.707 1.00 49.87 1 . C ?  
ATOM   2447 CB    CB    . LEU LEU LEU B B 80  80  . 58.933 16.376  70.466 1.00 45.33 1 . C ?  
ATOM   2448 CG    CG    . LEU LEU LEU B B 80  80  . 59.571 17.691  70.931 1.00 50.31 1 . C ?  
ATOM   2449 CD1   CD1   . LEU LEU LEU B B 80  80  . 60.793 17.430  71.772 1.00 46.20 1 . C ?  
ATOM   2450 CD2   CD2   . LEU LEU LEU B B 80  80  . 59.926 18.563  69.721 1.00 51.61 1 . C ?  
ATOM   2451 C     C     . LEU LEU LEU B B 80  80  . 57.124 15.153  69.237 1.00 50.23 1 . C ?  
ATOM   2452 O     O     . LEU LEU LEU B B 80  80  . 56.581 14.411  70.033 1.00 49.06 1 . O ?  
ATOM   2453 N     N     . SER SER SER B B 81  81  . 57.303 14.808  67.964 1.00 51.17 1 . N ?  
ATOM   2454 CA    CA    . SER SER SER B B 81  81  . 56.802 13.513  67.498 1.00 50.03 1 . C ?  
ATOM   2455 CB    CB    . SER SER SER B B 81  81  . 55.341 13.634  67.051 1.00 47.02 1 . C ?  
ATOM   2456 OG    OG    . SER SER SER B B 81  81  . 55.253 14.190  65.758 1.00 50.54 1 . O ?  
ATOM   2457 C     C     . SER SER SER B B 81  81  . 57.588 12.867  66.369 1.00 48.25 1 . C ?  
ATOM   2458 O     O     . SER SER SER B B 81  81  . 58.265 13.530  65.596 1.00 48.51 1 . O ?  
ATOM   2459 N     N     . LEU LEU LEU B B 82  82  . 57.484 11.544  66.301 1.00 49.54 1 . N ?  
ATOM   2460 CA    CA    . LEU LEU LEU B B 82  82  . 57.990 10.758  65.187 1.00 47.20 1 . C ?  
ATOM   2461 CB    CB    . LEU LEU LEU B B 82  82  . 59.182 9.903   65.606 1.00 45.26 1 . C ?  
ATOM   2462 CG    CG    . LEU LEU LEU B B 82  82  . 60.397 10.691  66.105 1.00 55.86 1 . C ?  
ATOM   2463 CD1   CD1   . LEU LEU LEU B B 82  82  . 61.468 9.761   66.657 1.00 54.20 1 . C ?  
ATOM   2464 CD2   CD2   . LEU LEU LEU B B 82  82  . 60.970 11.561  64.997 1.00 48.88 1 . C ?  
ATOM   2465 C     C     . LEU LEU LEU B B 82  82  . 56.849 9.881   64.662 1.00 50.82 1 . C ?  
ATOM   2466 O     O     . LEU LEU LEU B B 82  82  . 55.837 9.687   65.344 1.00 45.34 1 . O ?  
ATOM   2467 N     N     . PHE PHE PHE B B 83  83  . 57.011 9.353   63.453 1.00 45.57 1 . N ?  
ATOM   2468 CA    CA    . PHE PHE PHE B B 83  83  . 55.953 8.577   62.832 1.00 45.71 1 . C ?  
ATOM   2469 CB    CB    . PHE PHE PHE B B 83  83  . 55.363 9.364   61.655 1.00 44.57 1 . C ?  
ATOM   2470 CG    CG    . PHE PHE PHE B B 83  83  . 54.153 8.726   61.020 1.00 43.23 1 . C ?  
ATOM   2471 CD1   CD1   . PHE PHE PHE B B 83  83  . 52.942 8.660   61.698 1.00 42.07 1 . C ?  
ATOM   2472 CE1   CE1   . PHE PHE PHE B B 83  83  . 51.835 8.081   61.099 1.00 44.50 1 . C ?  
ATOM   2473 CZ    CZ    . PHE PHE PHE B B 83  83  . 51.921 7.556   59.787 1.00 40.90 1 . C ?  
ATOM   2474 CE2   CE2   . PHE PHE PHE B B 83  83  . 53.107 7.622   59.097 1.00 40.82 1 . C ?  
ATOM   2475 CD2   CD2   . PHE PHE PHE B B 83  83  . 54.225 8.205   59.716 1.00 48.13 1 . C ?  
ATOM   2476 C     C     . PHE PHE PHE B B 83  83  . 56.474 7.207   62.390 1.00 44.99 1 . C ?  
ATOM   2477 O     O     . PHE PHE PHE B B 83  83  . 57.433 7.111   61.625 1.00 42.10 1 . O ?  
ATOM   2478 N     N     . GLY GLY GLY B B 84  84  . 55.836 6.149   62.886 1.00 43.60 1 . N ?  
ATOM   2479 CA    CA    . GLY GLY GLY B B 84  84  . 56.242 4.796   62.569 1.00 43.79 1 . C ?  
ATOM   2480 C     C     . GLY GLY GLY B B 84  84  . 57.278 4.223   63.526 1.00 49.57 1 . C ?  
ATOM   2481 O     O     . GLY GLY GLY B B 84  84  . 58.477 4.516   63.417 1.00 47.60 1 . O ?  
ATOM   2482 N     N     . MET MET MET B B 85  85  . 56.813 3.387   64.453 1.00 48.07 1 . N ?  
ATOM   2483 CA    CA    . MET MET MET B B 85  85  . 57.676 2.753   65.450 1.00 46.60 1 . C ?  
ATOM   2484 CB    CB    . MET MET MET B B 85  85  . 57.745 3.577   66.737 1.00 42.19 1 . C ?  
ATOM   2485 CG    CG    . MET MET MET B B 85  85  . 58.540 4.854   66.632 1.00 49.97 1 . C ?  
ATOM   2486 SD    SD    . MET MET MET B B 85  85  . 58.483 5.765   68.181 1.00 56.83 1 . S ?  
ATOM   2487 CE    CE    . MET MET MET B B 85  85  . 59.928 6.785   67.989 1.00 53.25 1 . C ?  
ATOM   2488 C     C     . MET MET MET B B 85  85  . 57.152 1.376   65.785 1.00 48.09 1 . C ?  
ATOM   2489 O     O     . MET MET MET B B 85  85  . 55.959 1.154   65.785 1.00 49.10 1 . O ?  
ATOM   2490 N     N     . GLN GLN GLN B B 86  86  . 58.038 0.459   66.117 1.00 46.11 1 . N ?  
ATOM   2491 CA    CA    . GLN GLN GLN B B 86  86  . 57.613 -0.872  66.464 1.00 42.03 1 . C ?  
ATOM   2492 CB    CB    . GLN GLN GLN B B 86  86  . 57.669 -1.789  65.239 1.00 45.63 1 . C ?  
ATOM   2493 CG    CG    . GLN GLN GLN B B 86  86  . 57.111 -3.177  65.517 1.00 44.97 1 . C ?  
ATOM   2494 CD    CD    . GLN GLN GLN B B 86  86  . 56.955 -4.001  64.271 1.00 38.79 1 . C ?  
ATOM   2495 OE1   OE1   . GLN GLN GLN B B 86  86  . 56.065 -3.772  63.476 1.00 43.38 1 . O ?  
ATOM   2496 NE2   NE2   . GLN GLN GLN B B 86  86  . 57.819 -4.980  64.103 1.00 46.38 1 . N ?  
ATOM   2497 C     C     . GLN GLN GLN B B 86  86  . 58.506 -1.406  67.578 1.00 46.44 1 . C ?  
ATOM   2498 O     O     . GLN GLN GLN B B 86  86  . 59.707 -1.182  67.555 1.00 47.95 1 . O ?  
ATOM   2499 N     N     . ALA ALA ALA B B 87  87  . 57.922 -2.106  68.549 1.00 45.01 1 . N ?  
ATOM   2500 CA    CA    . ALA ALA ALA B B 87  87  . 58.684 -2.704  69.637 1.00 43.63 1 . C ?  
ATOM   2501 CB    CB    . ALA ALA ALA B B 87  87  . 58.671 -1.793  70.869 1.00 40.98 1 . C ?  
ATOM   2502 C     C     . ALA ALA ALA B B 87  87  . 58.116 -4.081  69.973 1.00 45.40 1 . C ?  
ATOM   2503 O     O     . ALA ALA ALA B B 87  87  . 56.921 -4.325  69.791 1.00 45.54 1 . O ?  
ATOM   2504 N     N     . ARG ARG ARG B B 88  88  . 58.968 -4.977  70.457 1.00 40.43 1 . N ?  
ATOM   2505 CA    CA    . ARG ARG ARG B B 88  88  . 58.533 -6.320  70.793 1.00 46.34 1 . C ?  
ATOM   2506 CB    CB    . ARG ARG ARG B B 88  88  . 59.298 -7.353  69.985 1.00 39.46 1 . C ?  
ATOM   2507 CG    CG    . ARG ARG ARG B B 88  88  . 59.263 -7.147  68.493 1.00 53.66 1 . C ?  
ATOM   2508 CD    CD    . ARG ARG ARG B B 88  88  . 59.959 -8.318  67.778 1.00 44.25 1 . C ?  
ATOM   2509 NE    NE    . ARG ARG ARG B B 88  88  . 59.148 -9.524  67.837 1.00 44.86 1 . N ?  
ATOM   2510 CZ    CZ    . ARG ARG ARG B B 88  88  . 58.379 -9.941  66.838 1.00 51.35 1 . C ?  
ATOM   2511 NH1   NH1   . ARG ARG ARG B B 88  88  . 58.334 -9.233  65.716 1.00 43.56 1 . N ?  
ATOM   2512 NH2   NH2   . ARG ARG ARG B B 88  88  . 57.652 -11.054 66.965 1.00 47.46 1 . N ?  
ATOM   2513 C     C     . ARG ARG ARG B B 88  88  . 58.710 -6.638  72.277 1.00 47.13 1 . C ?  
ATOM   2514 O     O     . ARG ARG ARG B B 88  88  . 59.774 -6.411  72.848 1.00 46.30 1 . O ?  
ATOM   2515 N     N     . TYR TYR TYR B B 89  89  . 57.675 -7.203  72.883 1.00 45.21 1 . N ?  
ATOM   2516 CA    CA    . TYR TYR TYR B B 89  89  . 57.727 -7.581  74.292 1.00 45.00 1 . C ?  
ATOM   2517 CB    CB    . TYR TYR TYR B B 89  89  . 56.804 -6.686  75.121 1.00 40.55 1 . C ?  
ATOM   2518 CG    CG    . TYR TYR TYR B B 89  89  . 57.160 -5.213  74.999 1.00 46.50 1 . C ?  
ATOM   2519 CD1   CD1   . TYR TYR TYR B B 89  89  . 58.223 -4.682  75.712 1.00 44.46 1 . C ?  
ATOM   2520 CE1   CE1   . TYR TYR TYR B B 89  89  . 58.572 -3.350  75.602 1.00 49.42 1 . C ?  
ATOM   2521 CZ    CZ    . TYR TYR TYR B B 89  89  . 57.857 -2.509  74.764 1.00 45.92 1 . C ?  
ATOM   2522 OH    OH    . TYR TYR TYR B B 89  89  . 58.234 -1.182  74.680 1.00 47.21 1 . O ?  
ATOM   2523 CE2   CE2   . TYR TYR TYR B B 89  89  . 56.802 -3.006  74.022 1.00 44.49 1 . C ?  
ATOM   2524 CD2   CD2   . TYR TYR TYR B B 89  89  . 56.453 -4.362  74.143 1.00 44.19 1 . C ?  
ATOM   2525 C     C     . TYR TYR TYR B B 89  89  . 57.350 -9.044  74.451 1.00 50.49 1 . C ?  
ATOM   2526 O     O     . TYR TYR TYR B B 89  89  . 56.278 -9.470  74.016 1.00 53.77 1 . O ?  
ATOM   2527 N     N     . SER SER SER B B 90  90  . 58.252 -9.821  75.040 1.00 52.04 1 . N ?  
ATOM   2528 CA    CA    . SER SER SER B B 90  90  . 57.975 -11.219 75.314 1.00 50.29 1 . C ?  
ATOM   2529 CB    CB    . SER SER SER B B 90  90  . 59.258 -11.987 75.600 1.00 50.68 1 . C ?  
ATOM   2530 OG    OG    . SER SER SER B B 90  90  . 58.943 -13.328 75.941 1.00 60.41 1 . O ?  
ATOM   2531 C     C     . SER SER SER B B 90  90  . 57.025 -11.350 76.498 1.00 52.25 1 . C ?  
ATOM   2532 O     O     . SER SER SER B B 90  90  . 57.123 -10.606 77.471 1.00 50.22 1 . O ?  
ATOM   2533 N     N     . LEU LEU LEU B B 91  91  . 56.106 -12.303 76.397 1.00 50.62 1 . N ?  
ATOM   2534 CA    CA    . LEU LEU LEU B B 91  91  . 55.133 -12.560 77.440 1.00 52.64 1 . C ?  
ATOM   2535 CB    CB    . LEU LEU LEU B B 91  91  . 53.723 -12.449 76.857 1.00 52.31 1 . C ?  
ATOM   2536 CG    CG    . LEU LEU LEU B B 91  91  . 53.437 -11.231 75.968 1.00 49.90 1 . C ?  
ATOM   2537 CD1   CD1   . LEU LEU LEU B B 91  91  . 52.154 -11.488 75.175 1.00 49.85 1 . C ?  
ATOM   2538 CD2   CD2   . LEU LEU LEU B B 91  91  . 53.304 -9.962  76.803 1.00 44.86 1 . C ?  
ATOM   2539 C     C     . LEU LEU LEU B B 91  91  . 55.359 -13.946 78.081 1.00 51.61 1 . C ?  
ATOM   2540 O     O     . LEU LEU LEU B B 91  91  . 54.679 -14.317 79.034 1.00 49.58 1 . O ?  
ATOM   2541 N     N     . ARG ARG ARG B B 92  92  . 56.332 -14.694 77.559 1.00 55.84 1 . N ?  
ATOM   2542 CA    CA    . ARG ARG ARG B B 92  92  . 56.616 -16.062 78.026 1.00 59.40 1 . C ?  
ATOM   2543 CB    CB    . ARG ARG ARG B B 92  92  . 57.721 -16.687 77.174 1.00 56.23 1 . C ?  
ATOM   2544 CG    CG    . ARG ARG ARG B B 92  92  . 57.493 -16.445 75.702 1.00 63.63 1 . C ?  
ATOM   2545 CD    CD    . ARG ARG ARG B B 92  92  . 58.341 -17.306 74.790 1.00 59.81 1 . C ?  
ATOM   2546 NE    NE    . ARG ARG ARG B B 92  92  . 57.831 -17.208 73.428 1.00 60.07 1 . N ?  
ATOM   2547 CZ    CZ    . ARG ARG ARG B B 92  92  . 58.197 -16.269 72.558 1.00 67.86 1 . C ?  
ATOM   2548 NH1   NH1   . ARG ARG ARG B B 92  92  . 59.095 -15.352 72.915 1.00 62.94 1 . N ?  
ATOM   2549 NH2   NH2   . ARG ARG ARG B B 92  92  . 57.668 -16.248 71.332 1.00 62.53 1 . N ?  
ATOM   2550 C     C     . ARG ARG ARG B B 92  92  . 56.999 -16.153 79.507 1.00 58.75 1 . C ?  
ATOM   2551 O     O     . ARG ARG ARG B B 92  92  . 56.339 -16.840 80.269 1.00 62.55 1 . O ?  
ATOM   2552 N     N     . ASP ASP ASP B B 93  93  . 58.048 -15.453 79.921 1.00 61.63 1 . N ?  
ATOM   2553 CA    CA    . ASP ASP ASP B B 93  93  . 58.519 -15.587 81.292 1.00 57.18 1 . C ?  
ATOM   2554 C     C     . ASP ASP ASP B B 93  93  . 58.250 -14.378 82.170 1.00 56.73 1 . C ?  
ATOM   2555 O     O     . ASP ASP ASP B B 93  93  . 58.536 -14.400 83.360 1.00 61.07 1 . O ?  
ATOM   2556 CB    CB    . ASP ASP ASP B B 93  93  . 60.012 -15.902 81.292 1.00 64.22 1 . C ?  
ATOM   2557 CG    CG    . ASP ASP ASP B B 93  93  . 60.337 -17.141 80.484 1.00 75.45 1 . C ?  
ATOM   2558 OD1   OD1   . ASP ASP ASP B B 93  93  . 59.492 -18.070 80.480 1.00 74.14 1 . O ?  
ATOM   2559 OD2   OD2   . ASP ASP ASP B B 93  93  . 61.421 -17.182 79.846 1.00 83.82 1 . O ?  
ATOM   2560 N     N     . HIS HIS HIS B B 94  94  . 57.689 -13.322 81.604 1.00 58.71 1 . N ?  
ATOM   2561 CA    CA    . HIS HIS HIS B B 94  94  . 57.365 -12.160 82.418 1.00 54.18 1 . C ?  
ATOM   2562 CB    CB    . HIS HIS HIS B B 94  94  . 58.618 -11.305 82.626 1.00 55.37 1 . C ?  
ATOM   2563 CG    CG    . HIS HIS HIS B B 94  94  . 59.285 -10.879 81.359 1.00 58.72 1 . C ?  
ATOM   2564 ND1   ND1   . HIS HIS HIS B B 94  94  . 58.649 -10.118 80.397 1.00 61.96 1 . N ?  
ATOM   2565 CE1   CE1   . HIS HIS HIS B B 94  94  . 59.479 -9.891  79.393 1.00 57.54 1 . C ?  
ATOM   2566 NE2   NE2   . HIS HIS HIS B B 94  94  . 60.635 -10.469 79.674 1.00 62.98 1 . N ?  
ATOM   2567 CD2   CD2   . HIS HIS HIS B B 94  94  . 60.540 -11.094 80.898 1.00 61.17 1 . C ?  
ATOM   2568 C     C     . HIS HIS HIS B B 94  94  . 56.228 -11.325 81.825 1.00 51.85 1 . C ?  
ATOM   2569 O     O     . HIS HIS HIS B B 94  94  . 55.706 -11.621 80.751 1.00 49.42 1 . O ?  
ATOM   2570 N     N     . PHE PHE PHE B B 95  95  . 55.816 -10.308 82.567 1.00 48.49 1 . N ?  
ATOM   2571 CA    CA    . PHE PHE PHE B B 95  95  . 54.816 -9.386  82.081 1.00 47.22 1 . C ?  
ATOM   2572 CB    CB    . PHE PHE PHE B B 95  95  . 53.614 -9.341  83.001 1.00 46.04 1 . C ?  
ATOM   2573 CG    CG    . PHE PHE PHE B B 95  95  . 52.424 -8.629  82.401 1.00 48.44 1 . C ?  
ATOM   2574 CD2   CD2   . PHE PHE PHE B B 95  95  . 52.249 -7.271  82.579 1.00 45.52 1 . C ?  
ATOM   2575 CE2   CE2   . PHE PHE PHE B B 95  95  . 51.160 -6.619  82.017 1.00 44.87 1 . C ?  
ATOM   2576 CZ    CZ    . PHE PHE PHE B B 95  95  . 50.228 -7.335  81.278 1.00 46.02 1 . C ?  
ATOM   2577 CE1   CE1   . PHE PHE PHE B B 95  95  . 50.392 -8.690  81.099 1.00 48.50 1 . C ?  
ATOM   2578 CD1   CD1   . PHE PHE PHE B B 95  95  . 51.488 -9.329  81.647 1.00 47.29 1 . C ?  
ATOM   2579 C     C     . PHE PHE PHE B B 95  95  . 55.431 -8.003  81.966 1.00 52.47 1 . C ?  
ATOM   2580 O     O     . PHE PHE PHE B B 95  95  . 55.878 -7.448  82.973 1.00 49.78 1 . O ?  
ATOM   2581 N     N     . PRO PRO PRO B B 96  96  . 55.435 -7.440  80.741 1.00 47.83 1 . N ?  
ATOM   2582 CA    CA    . PRO PRO PRO B B 96  96  . 56.064 -6.163  80.377 1.00 51.77 1 . C ?  
ATOM   2583 CB    CB    . PRO PRO PRO B B 96  96  . 55.981 -6.160  78.842 1.00 42.56 1 . C ?  
ATOM   2584 CG    CG    . PRO PRO PRO B B 96  96  . 54.744 -6.919  78.556 1.00 47.81 1 . C ?  
ATOM   2585 CD    CD    . PRO PRO PRO B B 96  96  . 54.657 -7.997  79.620 1.00 49.55 1 . C ?  
ATOM   2586 C     C     . PRO PRO PRO B B 96  96  . 55.349 -4.929  80.944 1.00 50.66 1 . C ?  
ATOM   2587 O     O     . PRO PRO PRO B B 96  96  . 54.908 -4.069  80.175 1.00 50.85 1 . O ?  
ATOM   2588 N     N     . LEU LEU LEU B B 97  97  . 55.242 -4.853  82.265 1.00 45.86 1 . N ?  
ATOM   2589 CA    CA    . LEU LEU LEU B B 97  97  . 54.738 -3.662  82.951 1.00 47.70 1 . C ?  
ATOM   2590 CB    CB    . LEU LEU LEU B B 97  97  . 53.939 -4.070  84.194 1.00 48.33 1 . C ?  
ATOM   2591 CG    CG    . LEU LEU LEU B B 97  97  . 53.279 -2.965  85.001 1.00 50.25 1 . C ?  
ATOM   2592 CD1   CD1   . LEU LEU LEU B B 97  97  . 52.212 -2.301  84.177 1.00 45.75 1 . C ?  
ATOM   2593 CD2   CD2   . LEU LEU LEU B B 97  97  . 52.681 -3.555  86.277 1.00 52.72 1 . C ?  
ATOM   2594 C     C     . LEU LEU LEU B B 97  97  . 55.930 -2.768  83.314 1.00 46.87 1 . C ?  
ATOM   2595 O     O     . LEU LEU LEU B B 97  97  . 56.762 -3.148  84.126 1.00 52.58 1 . O ?  
ATOM   2596 N     N     . LEU LEU LEU B B 98  98  . 56.030 -1.600  82.687 1.00 47.02 1 . N ?  
ATOM   2597 CA    CA    . LEU LEU LEU B B 98  98  . 57.260 -0.798  82.723 1.00 52.59 1 . C ?  
ATOM   2598 CB    CB    . LEU LEU LEU B B 98  98  . 57.113 0.466   81.843 1.00 44.86 1 . C ?  
ATOM   2599 CG    CG    . LEU LEU LEU B B 98  98  . 56.802 0.272   80.341 1.00 46.22 1 . C ?  
ATOM   2600 CD1   CD1   . LEU LEU LEU B B 98  98  . 57.230 1.474   79.475 1.00 41.88 1 . C ?  
ATOM   2601 CD2   CD2   . LEU LEU LEU B B 98  98  . 57.407 -0.998  79.801 1.00 48.62 1 . C ?  
ATOM   2602 C     C     . LEU LEU LEU B B 98  98  . 57.679 -0.413  84.159 1.00 51.94 1 . C ?  
ATOM   2603 O     O     . LEU LEU LEU B B 98  98  . 56.836 -0.133  85.014 1.00 52.85 1 . O ?  
ATOM   2604 N     N     . THR THR THR B B 99  99  . 58.986 -0.407  84.404 1.00 46.48 1 . N ?  
ATOM   2605 CA    CA    . THR THR THR B B 99  99  . 59.520 -0.218  85.749 1.00 54.49 1 . C ?  
ATOM   2606 CB    CB    . THR THR THR B B 99  99  . 60.540 -1.333  86.081 1.00 54.01 1 . C ?  
ATOM   2607 OG1   OG1   . THR THR THR B B 99  99  . 61.691 -1.183  85.251 1.00 53.59 1 . O ?  
ATOM   2608 CG2   CG2   . THR THR THR B B 99  99  . 59.933 -2.732  85.845 1.00 48.91 1 . C ?  
ATOM   2609 C     C     . THR THR THR B B 99  99  . 60.189 1.162   85.979 1.00 56.81 1 . C ?  
ATOM   2610 O     O     . THR THR THR B B 99  99  . 60.466 1.540   87.130 1.00 48.74 1 . O ?  
ATOM   2611 N     N     . THR THR THR B B 100 100 . 60.419 1.910   84.894 1.00 46.84 1 . N ?  
ATOM   2612 CA    CA    . THR THR THR B B 100 100 . 61.063 3.223   84.959 1.00 53.19 1 . C ?  
ATOM   2613 CB    CB    . THR THR THR B B 100 100 . 61.388 3.778   83.556 1.00 56.68 1 . C ?  
ATOM   2614 OG1   OG1   . THR THR THR B B 100 100 . 61.817 2.722   82.694 1.00 65.17 1 . O ?  
ATOM   2615 CG2   CG2   . THR THR THR B B 100 100 . 62.487 4.760   83.649 1.00 64.77 1 . C ?  
ATOM   2616 C     C     . THR THR THR B B 100 100 . 60.190 4.244   85.685 1.00 58.47 1 . C ?  
ATOM   2617 O     O     . THR THR THR B B 100 100 . 60.690 5.193   86.274 1.00 59.74 1 . O ?  
ATOM   2618 N     N     . LYS LYS LYS B B 101 101 . 58.879 4.051   85.609 1.00 58.51 1 . N ?  
ATOM   2619 CA    CA    . LYS LYS LYS B B 101 101 . 57.932 4.759   86.460 1.00 64.61 1 . C ?  
ATOM   2620 CB    CB    . LYS LYS LYS B B 101 101 . 57.444 6.064   85.814 1.00 63.35 1 . C ?  
ATOM   2621 CG    CG    . LYS LYS LYS B B 101 101 . 56.383 5.882   84.753 1.00 63.44 1 . C ?  
ATOM   2622 CD    CD    . LYS LYS LYS B B 101 101 . 55.425 7.057   84.755 1.00 69.24 1 . C ?  
ATOM   2623 CE    CE    . LYS LYS LYS B B 101 101 . 54.230 6.791   83.854 1.00 63.73 1 . C ?  
ATOM   2624 NZ    NZ    . LYS LYS LYS B B 101 101 . 53.261 7.925   83.953 1.00 74.55 1 . N ?  
ATOM   2625 C     C     . LYS LYS LYS B B 101 101 . 56.772 3.805   86.733 1.00 61.40 1 . C ?  
ATOM   2626 O     O     . LYS LYS LYS B B 101 101 . 56.501 2.914   85.919 1.00 57.63 1 . O ?  
ATOM   2627 N     N     . ARG ARG ARG B B 102 102 . 56.118 3.967   87.882 1.00 59.71 1 . N ?  
ATOM   2628 CA    CA    . ARG ARG ARG B B 102 102 . 55.006 3.091   88.249 1.00 61.99 1 . C ?  
ATOM   2629 CB    CB    . ARG ARG ARG B B 102 102 . 54.505 3.355   89.679 1.00 57.21 1 . C ?  
ATOM   2630 CG    CG    . ARG ARG ARG B B 102 102 . 53.223 2.580   90.042 1.00 58.47 1 . C ?  
ATOM   2631 CD    CD    . ARG ARG ARG B B 102 102 . 52.826 2.720   91.532 1.00 53.99 1 . C ?  
ATOM   2632 NE    NE    . ARG ARG ARG B B 102 102 . 53.939 2.354   92.402 1.00 53.95 1 . N ?  
ATOM   2633 CZ    CZ    . ARG ARG ARG B B 102 102 . 54.188 1.115   92.821 1.00 48.27 1 . C ?  
ATOM   2634 NH1   NH1   . ARG ARG ARG B B 102 102 . 53.386 0.116   92.477 1.00 45.73 1 . N ?  
ATOM   2635 NH2   NH2   . ARG ARG ARG B B 102 102 . 55.243 0.877   93.586 1.00 53.43 1 . N ?  
ATOM   2636 C     C     . ARG ARG ARG B B 102 102 . 53.868 3.272   87.275 1.00 58.67 1 . C ?  
ATOM   2637 O     O     . ARG ARG ARG B B 102 102 . 53.510 4.392   86.925 1.00 59.41 1 . O ?  
ATOM   2638 N     N     . VAL VAL VAL B B 103 103 . 53.301 2.163   86.834 1.00 55.04 1 . N ?  
ATOM   2639 CA    CA    . VAL VAL VAL B B 103 103 . 52.161 2.234   85.941 1.00 58.69 1 . C ?  
ATOM   2640 CB    CB    . VAL VAL VAL B B 103 103 . 52.356 1.277   84.748 1.00 53.09 1 . C ?  
ATOM   2641 CG1   CG1   . VAL VAL VAL B B 103 103 . 51.164 1.311   83.808 1.00 44.45 1 . C ?  
ATOM   2642 CG2   CG2   . VAL VAL VAL B B 103 103 . 53.653 1.634   84.013 1.00 49.09 1 . C ?  
ATOM   2643 C     C     . VAL VAL VAL B B 103 103 . 50.873 1.920   86.713 1.00 49.25 1 . C ?  
ATOM   2644 O     O     . VAL VAL VAL B B 103 103 . 50.834 1.011   87.530 1.00 46.68 1 . O ?  
ATOM   2645 N     N     . PHE PHE PHE B B 104 104 . 49.823 2.690   86.451 1.00 50.99 1 . N ?  
ATOM   2646 CA    CA    . PHE PHE PHE B B 104 104 . 48.531 2.520   87.129 1.00 53.13 1 . C ?  
ATOM   2647 CB    CB    . PHE PHE PHE B B 104 104 . 47.585 3.677   86.735 1.00 57.78 1 . C ?  
ATOM   2648 CG    CG    . PHE PHE PHE B B 104 104 . 46.286 3.737   87.519 1.00 58.17 1 . C ?  
ATOM   2649 CD1   CD1   . PHE PHE PHE B B 104 104 . 46.180 3.190   88.792 1.00 53.53 1 . C ?  
ATOM   2650 CE1   CE1   . PHE PHE PHE B B 104 104 . 44.974 3.258   89.501 1.00 57.06 1 . C ?  
ATOM   2651 CZ    CZ    . PHE PHE PHE B B 104 104 . 43.875 3.886   88.938 1.00 56.32 1 . C ?  
ATOM   2652 CE2   CE2   . PHE PHE PHE B B 104 104 . 43.977 4.437   87.663 1.00 55.50 1 . C ?  
ATOM   2653 CD2   CD2   . PHE PHE PHE B B 104 104 . 45.172 4.363   86.971 1.00 57.35 1 . C ?  
ATOM   2654 C     C     . PHE PHE PHE B B 104 104 . 47.867 1.163   86.815 1.00 54.53 1 . C ?  
ATOM   2655 O     O     . PHE PHE PHE B B 104 104 . 46.803 1.130   86.184 1.00 53.79 1 . O ?  
ATOM   2656 N     N     . TRP TRP TRP B B 105 105 . 48.485 0.064   87.268 1.00 45.23 1 . N ?  
ATOM   2657 CA    CA    . TRP TRP TRP B B 105 105 . 47.997 -1.306  87.007 1.00 47.68 1 . C ?  
ATOM   2658 CB    CB    . TRP TRP TRP B B 105 105 . 48.898 -2.333  87.729 1.00 48.63 1 . C ?  
ATOM   2659 CG    CG    . TRP TRP TRP B B 105 105 . 48.443 -3.774  87.660 1.00 46.71 1 . C ?  
ATOM   2660 CD1   CD1   . TRP TRP TRP B B 105 105 . 47.996 -4.543  88.704 1.00 51.92 1 . C ?  
ATOM   2661 NE1   NE1   . TRP TRP TRP B B 105 105 . 47.667 -5.805  88.264 1.00 54.21 1 . N ?  
ATOM   2662 CE2   CE2   . TRP TRP TRP B B 105 105 . 47.914 -5.880  86.919 1.00 49.15 1 . C ?  
ATOM   2663 CD2   CD2   . TRP TRP TRP B B 105 105 . 48.411 -4.619  86.504 1.00 45.03 1 . C ?  
ATOM   2664 CE3   CE3   . TRP TRP TRP B B 105 105 . 48.740 -4.433  85.156 1.00 45.55 1 . C ?  
ATOM   2665 CZ3   CZ3   . TRP TRP TRP B B 105 105 . 48.568 -5.485  84.284 1.00 44.84 1 . C ?  
ATOM   2666 CH2   CH2   . TRP TRP TRP B B 105 105 . 48.082 -6.730  84.728 1.00 47.60 1 . C ?  
ATOM   2667 CZ2   CZ2   . TRP TRP TRP B B 105 105 . 47.750 -6.943  86.040 1.00 44.98 1 . C ?  
ATOM   2668 C     C     . TRP TRP TRP B B 105 105 . 46.526 -1.544  87.390 1.00 51.57 1 . C ?  
ATOM   2669 O     O     . TRP TRP TRP B B 105 105 . 45.800 -2.228  86.663 1.00 51.66 1 . O ?  
ATOM   2670 N     N     . ARG ARG ARG B B 106 106 . 46.080 -0.991  88.517 1.00 54.66 1 . N ?  
ATOM   2671 CA    CA    . ARG ARG ARG B B 106 106 . 44.679 -1.140  88.925 1.00 54.88 1 . C ?  
ATOM   2672 CB    CB    . ARG ARG ARG B B 106 106 . 44.418 -0.425  90.260 1.00 54.63 1 . C ?  
ATOM   2673 CG    CG    . ARG ARG ARG B B 106 106 . 42.938 -0.380  90.698 1.00 59.33 1 . C ?  
ATOM   2674 CD    CD    . ARG ARG ARG B B 106 106 . 42.791 0.061   92.165 1.00 55.57 1 . C ?  
ATOM   2675 NE    NE    . ARG ARG ARG B B 106 106 . 43.393 1.376   92.403 1.00 55.58 1 . N ?  
ATOM   2676 CZ    CZ    . ARG ARG ARG B B 106 106 . 42.713 2.521   92.404 1.00 50.89 1 . C ?  
ATOM   2677 NH1   NH1   . ARG ARG ARG B B 106 106 . 41.401 2.510   92.201 1.00 56.20 1 . N ?  
ATOM   2678 NH2   NH2   . ARG ARG ARG B B 106 106 . 43.342 3.670   92.612 1.00 50.34 1 . N ?  
ATOM   2679 C     C     . ARG ARG ARG B B 106 106 . 43.748 -0.600  87.837 1.00 55.54 1 . C ?  
ATOM   2680 O     O     . ARG ARG ARG B B 106 106 . 42.724 -1.217  87.516 1.00 53.26 1 . O ?  
ATOM   2681 N     N     . GLY GLY GLY B B 107 107 . 44.120 0.555   87.276 1.00 57.10 1 . N ?  
ATOM   2682 CA    CA    . GLY GLY GLY B B 107 107 . 43.407 1.136   86.151 1.00 50.54 1 . C ?  
ATOM   2683 C     C     . GLY GLY GLY B B 107 107 . 43.451 0.233   84.933 1.00 47.39 1 . C ?  
ATOM   2684 O     O     . GLY GLY GLY B B 107 107 . 42.457 0.096   84.233 1.00 49.70 1 . O ?  
ATOM   2685 N     N     . VAL VAL VAL B B 108 108 . 44.597 -0.393  84.679 1.00 44.56 1 . N ?  
ATOM   2686 CA    CA    . VAL VAL VAL B B 108 108 . 44.730 -1.228  83.494 1.00 48.84 1 . C ?  
ATOM   2687 CB    CB    . VAL VAL VAL B B 108 108 . 46.143 -1.841  83.340 1.00 44.01 1 . C ?  
ATOM   2688 CG1   CG1   . VAL VAL VAL B B 108 108 . 46.138 -2.797  82.166 1.00 43.42 1 . C ?  
ATOM   2689 CG2   CG2   . VAL VAL VAL B B 108 108 . 47.202 -0.767  83.146 1.00 46.22 1 . C ?  
ATOM   2690 C     C     . VAL VAL VAL B B 108 108 . 43.712 -2.365  83.536 1.00 48.13 1 . C ?  
ATOM   2691 O     O     . VAL VAL VAL B B 108 108 . 43.007 -2.611  82.565 1.00 48.46 1 . O ?  
ATOM   2692 N     N     . VAL VAL VAL B B 109 109 . 43.623 -3.047  84.673 1.00 49.04 1 . N ?  
ATOM   2693 CA    CA    . VAL VAL VAL B B 109 109 . 42.737 -4.203  84.787 1.00 50.94 1 . C ?  
ATOM   2694 CB    CB    . VAL VAL VAL B B 109 109 . 42.998 -4.984  86.095 1.00 49.86 1 . C ?  
ATOM   2695 CG1   CG1   . VAL VAL VAL B B 109 109 . 42.110 -6.213  86.158 1.00 41.69 1 . C ?  
ATOM   2696 CG2   CG2   . VAL VAL VAL B B 109 109 . 44.455 -5.372  86.183 1.00 45.15 1 . C ?  
ATOM   2697 C     C     . VAL VAL VAL B B 109 109 . 41.261 -3.812  84.718 1.00 46.92 1 . C ?  
ATOM   2698 O     O     . VAL VAL VAL B B 109 109 . 40.507 -4.362  83.904 1.00 54.01 1 . O ?  
ATOM   2699 N     N     . GLN GLN GLN B B 110 110 . 40.849 -2.872  85.563 1.00 43.89 1 . N ?  
ATOM   2700 CA    CA    . GLN GLN GLN B B 110 110 . 39.446 -2.446  85.594 1.00 46.93 1 . C ?  
ATOM   2701 C     C     . GLN GLN GLN B B 110 110 . 38.959 -1.991  84.229 1.00 47.05 1 . C ?  
ATOM   2702 O     O     . GLN GLN GLN B B 110 110 . 37.852 -2.343  83.816 1.00 52.88 1 . O ?  
ATOM   2703 CB    CB    . GLN GLN GLN B B 110 110 . 39.230 -1.316  86.609 1.00 53.04 1 . C ?  
ATOM   2704 CG    CG    . GLN GLN GLN B B 110 110 . 39.548 -1.683  88.048 1.00 55.90 1 . C ?  
ATOM   2705 CD    CD    . GLN GLN GLN B B 110 110 . 38.490 -2.577  88.691 1.00 61.91 1 . C ?  
ATOM   2706 OE1   OE1   . GLN GLN GLN B B 110 110 . 37.616 -3.129  88.014 1.00 59.95 1 . O ?  
ATOM   2707 NE2   NE2   . GLN GLN GLN B B 110 110 . 38.572 -2.724  90.010 1.00 65.59 1 . N ?  
ATOM   2708 N     N     . GLU GLU GLU B B 111 111 . 39.795 -1.239  83.514 1.00 48.16 1 . N ?  
ATOM   2709 CA    CA    . GLU GLU GLU B B 111 111 . 39.411 -0.708  82.205 1.00 48.19 1 . C ?  
ATOM   2710 CB    CB    . GLU GLU GLU B B 111 111 . 40.393 0.372   81.738 1.00 45.34 1 . C ?  
ATOM   2711 CG    CG    . GLU GLU GLU B B 111 111 . 39.807 1.269   80.633 1.00 53.06 1 . C ?  
ATOM   2712 CD    CD    . GLU GLU GLU B B 111 111 . 40.863 1.804   79.677 1.00 56.12 1 . C ?  
ATOM   2713 OE1   OE1   . GLU GLU GLU B B 111 111 . 41.884 1.091   79.479 1.00 49.46 1 . O ?  
ATOM   2714 OE2   OE2   . GLU GLU GLU B B 111 111 . 40.676 2.940   79.160 1.00 47.05 1 . O ?  
ATOM   2715 C     C     . GLU GLU GLU B B 111 111 . 39.288 -1.773  81.106 1.00 48.04 1 . C ?  
ATOM   2716 O     O     . GLU GLU GLU B B 111 111 . 38.443 -1.639  80.227 1.00 49.22 1 . O ?  
ATOM   2717 N     N     . LEU LEU LEU B B 112 112 . 40.113 -2.821  81.142 1.00 48.25 1 . N ?  
ATOM   2718 CA    CA    . LEU LEU LEU B B 112 112 . 39.994 -3.891  80.140 1.00 45.92 1 . C ?  
ATOM   2719 CB    CB    . LEU LEU LEU B B 112 112 . 41.213 -4.815  80.169 1.00 43.55 1 . C ?  
ATOM   2720 CG    CG    . LEU LEU LEU B B 112 112 . 41.233 -5.921  79.103 1.00 47.43 1 . C ?  
ATOM   2721 CD1   CD1   . LEU LEU LEU B B 112 112 . 41.215 -5.307  77.726 1.00 38.91 1 . C ?  
ATOM   2722 CD2   CD2   . LEU LEU LEU B B 112 112 . 42.451 -6.850  79.233 1.00 44.22 1 . C ?  
ATOM   2723 C     C     . LEU LEU LEU B B 112 112 . 38.722 -4.728  80.329 1.00 46.62 1 . C ?  
ATOM   2724 O     O     . LEU LEU LEU B B 112 112 . 38.060 -5.078  79.353 1.00 50.70 1 . O ?  
ATOM   2725 N     N     . LEU LEU LEU B B 113 113 . 38.381 -5.041  81.576 1.00 47.69 1 . N ?  
ATOM   2726 CA    CA    . LEU LEU LEU B B 113 113 . 37.188 -5.840  81.862 1.00 47.96 1 . C ?  
ATOM   2727 CB    CB    . LEU LEU LEU B B 113 113 . 37.137 -6.245  83.347 1.00 45.84 1 . C ?  
ATOM   2728 CG    CG    . LEU LEU LEU B B 113 113 . 38.398 -6.956  83.838 1.00 47.05 1 . C ?  
ATOM   2729 CD1   CD1   . LEU LEU LEU B B 113 113 . 38.312 -7.258  85.336 1.00 54.83 1 . C ?  
ATOM   2730 CD2   CD2   . LEU LEU LEU B B 113 113 . 38.622 -8.237  83.040 1.00 52.78 1 . C ?  
ATOM   2731 C     C     . LEU LEU LEU B B 113 113 . 35.948 -5.045  81.479 1.00 45.67 1 . C ?  
ATOM   2732 O     O     . LEU LEU LEU B B 113 113 . 35.019 -5.579  80.870 1.00 48.37 1 . O ?  
ATOM   2733 N     N     . TRP TRP TRP B B 114 114 . 35.961 -3.765  81.833 1.00 46.15 1 . N ?  
ATOM   2734 CA    CA    . TRP TRP TRP B B 114 114 . 34.951 -2.790  81.402 1.00 47.67 1 . C ?  
ATOM   2735 CB    CB    . TRP TRP TRP B B 114 114 . 35.304 -1.416  82.001 1.00 47.09 1 . C ?  
ATOM   2736 CG    CG    . TRP TRP TRP B B 114 114 . 34.438 -0.254  81.631 1.00 49.41 1 . C ?  
ATOM   2737 CD1   CD1   . TRP TRP TRP B B 114 114 . 33.169 -0.003  82.065 1.00 53.69 1 . C ?  
ATOM   2738 NE1   NE1   . TRP TRP TRP B B 114 114 . 32.708 1.171   81.525 1.00 53.13 1 . N ?  
ATOM   2739 CE2   CE2   . TRP TRP TRP B B 114 114 . 33.688 1.713   80.731 1.00 52.11 1 . C ?  
ATOM   2740 CD2   CD2   . TRP TRP TRP B B 114 114 . 34.797 0.852   80.784 1.00 50.57 1 . C ?  
ATOM   2741 CE3   CE3   . TRP TRP TRP B B 114 114 . 35.942 1.185   80.048 1.00 56.31 1 . C ?  
ATOM   2742 CZ3   CZ3   . TRP TRP TRP B B 114 114 . 35.938 2.361   79.295 1.00 51.19 1 . C ?  
ATOM   2743 CH2   CH2   . TRP TRP TRP B B 114 114 . 34.825 3.199   79.279 1.00 45.84 1 . C ?  
ATOM   2744 CZ2   CZ2   . TRP TRP TRP B B 114 114 . 33.695 2.895   79.984 1.00 43.43 1 . C ?  
ATOM   2745 C     C     . TRP TRP TRP B B 114 114 . 34.821 -2.734  79.870 1.00 46.50 1 . C ?  
ATOM   2746 O     O     . TRP TRP TRP B B 114 114 . 33.710 -2.754  79.356 1.00 54.41 1 . O ?  
ATOM   2747 N     N     . PHE PHE PHE B B 115 115 . 35.941 -2.691  79.142 1.00 50.10 1 . N ?  
ATOM   2748 CA    CA    . PHE PHE PHE B B 115 115 . 35.924 -2.860  77.672 1.00 52.39 1 . C ?  
ATOM   2749 CB    CB    . PHE PHE PHE B B 115 115 . 37.341 -2.874  77.047 1.00 54.20 1 . C ?  
ATOM   2750 CG    CG    . PHE PHE PHE B B 115 115 . 38.022 -1.524  76.947 1.00 48.99 1 . C ?  
ATOM   2751 CD1   CD1   . PHE PHE PHE B B 115 115 . 37.302 -0.347  76.943 1.00 51.03 1 . C ?  
ATOM   2752 CE1   CE1   . PHE PHE PHE B B 115 115 . 37.950 0.883   76.841 1.00 54.16 1 . C ?  
ATOM   2753 CZ    CZ    . PHE PHE PHE B B 115 115 . 39.332 0.938   76.750 1.00 54.65 1 . C ?  
ATOM   2754 CE2   CE2   . PHE PHE PHE B B 115 115 . 40.064 -0.245  76.755 1.00 53.34 1 . C ?  
ATOM   2755 CD2   CD2   . PHE PHE PHE B B 115 115 . 39.406 -1.457  76.842 1.00 50.89 1 . C ?  
ATOM   2756 C     C     . PHE PHE PHE B B 115 115 . 35.256 -4.170  77.278 1.00 49.29 1 . C ?  
ATOM   2757 O     O     . PHE PHE PHE B B 115 115 . 34.352 -4.187  76.454 1.00 53.03 1 . O ?  
ATOM   2758 N     N     . LEU LEU LEU B B 116 116 . 35.736 -5.271  77.852 1.00 49.56 1 . N ?  
ATOM   2759 CA    CA    . LEU LEU LEU B B 116 116 . 35.283 -6.611  77.461 1.00 52.63 1 . C ?  
ATOM   2760 CB    CB    . LEU LEU LEU B B 116 116 . 36.115 -7.680  78.184 1.00 50.70 1 . C ?  
ATOM   2761 CG    CG    . LEU LEU LEU B B 116 116 . 37.593 -7.760  77.779 1.00 49.08 1 . C ?  
ATOM   2762 CD1   CD1   . LEU LEU LEU B B 116 116 . 38.393 -8.549  78.796 1.00 45.14 1 . C ?  
ATOM   2763 CD2   CD2   . LEU LEU LEU B B 116 116 . 37.769 -8.381  76.385 1.00 48.59 1 . C ?  
ATOM   2764 C     C     . LEU LEU LEU B B 116 116 . 33.785 -6.830  77.712 1.00 48.57 1 . C ?  
ATOM   2765 O     O     . LEU LEU LEU B B 116 116 . 33.138 -7.545  76.949 1.00 51.38 1 . O ?  
ATOM   2766 N     N     . LYS LYS LYS B B 117 117 . 33.252 -6.197  78.763 1.00 54.03 1 . N ?  
ATOM   2767 CA    CA    . LYS LYS LYS B B 117 117 . 31.795 -6.054  79.019 1.00 57.81 1 . C ?  
ATOM   2768 CB    CB    . LYS LYS LYS B B 117 117 . 31.537 -5.078  80.185 1.00 57.76 1 . C ?  
ATOM   2769 CG    CG    . LYS LYS LYS B B 117 117 . 31.545 -5.635  81.598 1.00 57.77 1 . C ?  
ATOM   2770 CD    CD    . LYS LYS LYS B B 117 117 . 31.387 -4.475  82.597 1.00 64.60 1 . C ?  
ATOM   2771 CE    CE    . LYS LYS LYS B B 117 117 . 31.568 -4.910  84.043 1.00 70.28 1 . C ?  
ATOM   2772 NZ    NZ    . LYS LYS LYS B B 117 117 . 31.866 -3.743  84.932 1.00 69.66 1 . N ?  
ATOM   2773 C     C     . LYS LYS LYS B B 117 117 . 30.977 -5.525  77.833 1.00 59.00 1 . C ?  
ATOM   2774 O     O     . LYS LYS LYS B B 117 117 . 29.793 -5.848  77.697 1.00 62.13 1 . O ?  
ATOM   2775 N     N     . GLY GLY GLY B B 118 118 . 31.597 -4.667  77.019 1.00 56.99 1 . N ?  
ATOM   2776 CA    CA    . GLY GLY GLY B B 118 118 . 30.902 -3.920  75.975 1.00 54.60 1 . C ?  
ATOM   2777 C     C     . GLY GLY GLY B B 118 118 . 30.421 -2.573  76.493 1.00 56.09 1 . C ?  
ATOM   2778 O     O     . GLY GLY GLY B B 118 118 . 29.766 -1.806  75.792 1.00 57.07 1 . O ?  
ATOM   2779 N     N     . SER SER SER B B 119 119 . 30.745 -2.283  77.745 1.00 53.99 1 . N ?  
ATOM   2780 CA    CA    . SER SER SER B B 119 119 . 30.219 -1.097  78.368 1.00 47.94 1 . C ?  
ATOM   2781 CB    CB    . SER SER SER B B 119 119 . 30.567 -1.072  79.853 1.00 50.27 1 . C ?  
ATOM   2782 OG    OG    . SER SER SER B B 119 119 . 30.131 0.131   80.457 1.00 50.74 1 . O ?  
ATOM   2783 C     C     . SER SER SER B B 119 119 . 30.768 0.128   77.662 1.00 52.98 1 . C ?  
ATOM   2784 O     O     . SER SER SER B B 119 119 . 31.925 0.149   77.239 1.00 52.14 1 . O ?  
ATOM   2785 N     N     . THR THR THR B B 120 120 . 29.909 1.126   77.503 1.00 46.88 1 . N ?  
ATOM   2786 CA    CA    . THR THR THR B B 120 120 . 30.330 2.448   77.081 1.00 50.34 1 . C ?  
ATOM   2787 CB    CB    . THR THR THR B B 120 120 . 29.672 2.871   75.768 1.00 45.77 1 . C ?  
ATOM   2788 OG1   OG1   . THR THR THR B B 120 120 . 28.250 2.799   75.907 1.00 52.80 1 . O ?  
ATOM   2789 CG2   CG2   . THR THR THR B B 120 120 . 30.105 1.943   74.644 1.00 49.18 1 . C ?  
ATOM   2790 C     C     . THR THR THR B B 120 120 . 29.991 3.474   78.156 1.00 50.96 1 . C ?  
ATOM   2791 O     O     . THR THR THR B B 120 120 . 29.937 4.668   77.870 1.00 50.20 1 . O ?  
ATOM   2792 N     N     . ASP ASP ASP B B 121 121 . 29.774 2.995   79.384 1.00 48.25 1 . N ?  
ATOM   2793 CA    CA    . ASP ASP ASP B B 121 121 . 29.311 3.828   80.498 1.00 50.19 1 . C ?  
ATOM   2794 CB    CB    . ASP ASP ASP B B 121 121 . 28.171 3.111   81.252 1.00 51.07 1 . C ?  
ATOM   2795 CG    CG    . ASP ASP ASP B B 121 121 . 27.554 3.967   82.380 1.00 62.52 1 . C ?  
ATOM   2796 OD1   OD1   . ASP ASP ASP B B 121 121 . 27.898 5.169   82.505 1.00 58.15 1 . O ?  
ATOM   2797 OD2   OD2   . ASP ASP ASP B B 121 121 . 26.711 3.426   83.141 1.00 63.28 1 . O ?  
ATOM   2798 C     C     . ASP ASP ASP B B 121 121 . 30.478 4.184   81.440 1.00 53.95 1 . C ?  
ATOM   2799 O     O     . ASP ASP ASP B B 121 121 . 30.970 3.338   82.207 1.00 54.44 1 . O ?  
ATOM   2800 N     N     . SER SER SER B B 122 122 . 30.930 5.433   81.369 1.00 46.41 1 . N ?  
ATOM   2801 CA    CA    . SER SER SER B B 122 122 . 32.094 5.851   82.138 1.00 52.04 1 . C ?  
ATOM   2802 CB    CB    . SER SER SER B B 122 122 . 32.542 7.259   81.723 1.00 52.41 1 . C ?  
ATOM   2803 OG    OG    . SER SER SER B B 122 122 . 31.897 8.265   82.479 1.00 55.06 1 . O ?  
ATOM   2804 C     C     . SER SER SER B B 122 122 . 31.827 5.795   83.646 1.00 56.29 1 . C ?  
ATOM   2805 O     O     . SER SER SER B B 122 122 . 32.764 5.683   84.429 1.00 50.76 1 . O ?  
ATOM   2806 N     N     . ARG ARG ARG B B 123 123 . 30.557 5.855   84.044 1.00 54.73 1 . N ?  
ATOM   2807 CA    CA    . ARG ARG ARG B B 123 123 . 30.198 5.688   85.453 1.00 59.73 1 . C ?  
ATOM   2808 C     C     . ARG ARG ARG B B 123 123 . 30.517 4.291   85.981 1.00 55.44 1 . C ?  
ATOM   2809 O     O     . ARG ARG ARG B B 123 123 . 30.951 4.145   87.120 1.00 57.19 1 . O ?  
ATOM   2810 CB    CB    . ARG ARG ARG B B 123 123 . 28.714 5.975   85.681 1.00 62.17 1 . C ?  
ATOM   2811 CG    CG    . ARG ARG ARG B B 123 123 . 28.333 7.441   85.634 1.00 67.09 1 . C ?  
ATOM   2812 CD    CD    . ARG ARG ARG B B 123 123 . 26.986 7.650   86.332 1.00 76.05 1 . C ?  
ATOM   2813 NE    NE    . ARG ARG ARG B B 123 123 . 26.073 6.526   86.116 1.00 77.14 1 . N ?  
ATOM   2814 CZ    CZ    . ARG ARG ARG B B 123 123 . 24.784 6.650   85.800 1.00 81.43 1 . C ?  
ATOM   2815 NH1   NH1   . ARG ARG ARG B B 123 123 . 24.036 5.565   85.618 1.00 74.91 1 . N ?  
ATOM   2816 NH2   NH2   . ARG ARG ARG B B 123 123 . 24.238 7.857   85.657 1.00 80.52 1 . N ?  
ATOM   2817 N     N     . GLU GLU GLU B B 124 124 . 30.303 3.267   85.158 1.00 56.69 1 . N ?  
ATOM   2818 CA    CA    . GLU GLU GLU B B 124 124 . 30.507 1.885   85.599 1.00 58.71 1 . C ?  
ATOM   2819 C     C     . GLU GLU GLU B B 124 124 . 31.982 1.596   85.865 1.00 58.97 1 . C ?  
ATOM   2820 O     O     . GLU GLU GLU B B 124 124 . 32.320 0.814   86.751 1.00 63.49 1 . O ?  
ATOM   2821 CB    CB    . GLU GLU GLU B B 124 124 . 29.952 0.882   84.577 1.00 59.04 1 . C ?  
ATOM   2822 CG    CG    . GLU GLU GLU B B 124 124 . 29.787 -0.531  85.176 1.00 63.91 1 . C ?  
ATOM   2823 CD    CD    . GLU GLU GLU B B 124 124 . 29.365 -1.595  84.161 1.00 76.60 1 . C ?  
ATOM   2824 OE1   OE1   . GLU GLU GLU B B 124 124 . 29.412 -1.340  82.934 1.00 71.81 1 . O ?  
ATOM   2825 OE2   OE2   . GLU GLU GLU B B 124 124 . 28.991 -2.704  84.600 1.00 83.12 1 . O ?  
ATOM   2826 N     N     . LEU LEU LEU B B 125 125 . 32.860 2.233   85.102 1.00 57.76 1 . N ?  
ATOM   2827 CA    CA    . LEU LEU LEU B B 125 125 . 34.289 2.165   85.376 1.00 59.38 1 . C ?  
ATOM   2828 CB    CB    . LEU LEU LEU B B 125 125 . 35.101 2.739   84.210 1.00 51.69 1 . C ?  
ATOM   2829 CG    CG    . LEU LEU LEU B B 125 125 . 36.624 2.686   84.316 1.00 54.23 1 . C ?  
ATOM   2830 CD1   CD1   . LEU LEU LEU B B 125 125 . 37.066 1.290   84.689 1.00 52.22 1 . C ?  
ATOM   2831 CD2   CD2   . LEU LEU LEU B B 125 125 . 37.258 3.092   82.974 1.00 59.18 1 . C ?  
ATOM   2832 C     C     . LEU LEU LEU B B 125 125 . 34.569 2.928   86.662 1.00 56.20 1 . C ?  
ATOM   2833 O     O     . LEU LEU LEU B B 125 125 . 35.263 2.447   87.550 1.00 53.32 1 . O ?  
ATOM   2834 N     N     . SER SER SER B B 126 126 . 33.998 4.121   86.750 1.00 55.73 1 . N ?  
ATOM   2835 CA    CA    . SER SER SER B B 126 126 . 34.119 4.979   87.927 1.00 60.38 1 . C ?  
ATOM   2836 CB    CB    . SER SER SER B B 126 126 . 33.278 6.242   87.713 1.00 54.25 1 . C ?  
ATOM   2837 OG    OG    . SER SER SER B B 126 126 . 33.825 7.336   88.404 1.00 56.45 1 . O ?  
ATOM   2838 C     C     . SER SER SER B B 126 126 . 33.706 4.286   89.249 1.00 62.09 1 . C ?  
ATOM   2839 O     O     . SER SER SER B B 126 126 . 34.359 4.468   90.282 1.00 58.00 1 . O ?  
ATOM   2840 N     N     . ARG ARG ARG B B 127 127 . 32.637 3.484   89.205 1.00 66.51 1 . N ?  
ATOM   2841 CA    CA    . ARG ARG ARG B B 127 127 . 32.122 2.795   90.397 1.00 64.79 1 . C ?  
ATOM   2842 CB    CB    . ARG ARG ARG B B 127 127 . 30.880 1.963   90.047 1.00 62.39 1 . C ?  
ATOM   2843 CG    CG    . ARG ARG ARG B B 127 127 . 29.575 2.667   90.385 1.00 72.90 1 . C ?  
ATOM   2844 CD    CD    . ARG ARG ARG B B 127 127 . 28.331 1.780   90.184 1.00 79.32 1 . C ?  
ATOM   2845 NE    NE    . ARG ARG ARG B B 127 127 . 27.847 1.756   88.799 1.00 84.52 1 . N ?  
ATOM   2846 CZ    CZ    . ARG ARG ARG B B 127 127 . 27.095 2.708   88.240 1.00 75.99 1 . C ?  
ATOM   2847 NH1   NH1   . ARG ARG ARG B B 127 127 . 26.753 3.787   88.940 1.00 73.66 1 . N ?  
ATOM   2848 NH2   NH2   . ARG ARG ARG B B 127 127 . 26.700 2.593   86.974 1.00 61.98 1 . N ?  
ATOM   2849 C     C     . ARG ARG ARG B B 127 127 . 33.181 1.907   91.053 1.00 64.80 1 . C ?  
ATOM   2850 O     O     . ARG ARG ARG B B 127 127 . 33.218 1.785   92.283 1.00 67.94 1 . O ?  
ATOM   2851 N     N     . THR THR THR B B 128 128 . 34.047 1.317   90.230 1.00 59.96 1 . N ?  
ATOM   2852 CA    CA    . THR THR THR B B 128 128 . 35.111 0.426   90.694 1.00 59.30 1 . C ?  
ATOM   2853 CB    CB    . THR THR THR B B 128 128 . 35.615 -0.498  89.549 1.00 65.37 1 . C ?  
ATOM   2854 OG1   OG1   . THR THR THR B B 128 128 . 36.615 0.183   88.782 1.00 60.12 1 . O ?  
ATOM   2855 CG2   CG2   . THR THR THR B B 128 128 . 34.478 -0.931  88.633 1.00 47.12 1 . C ?  
ATOM   2856 C     C     . THR THR THR B B 128 128 . 36.338 1.155   91.269 1.00 60.99 1 . C ?  
ATOM   2857 O     O     . THR THR THR B B 128 128 . 37.237 0.515   91.809 1.00 69.12 1 . O ?  
ATOM   2858 N     N     . GLY GLY GLY B B 129 129 . 36.386 2.480   91.153 1.00 63.75 1 . N ?  
ATOM   2859 CA    CA    . GLY GLY GLY B B 129 129 . 37.501 3.251   91.691 1.00 60.65 1 . C ?  
ATOM   2860 C     C     . GLY GLY GLY B B 129 129 . 38.439 3.841   90.644 1.00 64.20 1 . C ?  
ATOM   2861 O     O     . GLY GLY GLY B B 129 129 . 39.413 4.530   90.978 1.00 63.11 1 . O ?  
ATOM   2862 N     N     . VAL VAL VAL B B 130 130 . 38.151 3.571   89.373 1.00 58.27 1 . N ?  
ATOM   2863 CA    CA    . VAL VAL VAL B B 130 130 . 39.010 4.016   88.282 1.00 57.11 1 . C ?  
ATOM   2864 CB    CB    . VAL VAL VAL B B 130 130 . 39.296 2.863   87.309 1.00 59.29 1 . C ?  
ATOM   2865 CG1   CG1   . VAL VAL VAL B B 130 130 . 39.796 3.391   85.955 1.00 56.71 1 . C ?  
ATOM   2866 CG2   CG2   . VAL VAL VAL B B 130 130 . 40.314 1.914   87.936 1.00 55.38 1 . C ?  
ATOM   2867 C     C     . VAL VAL VAL B B 130 130 . 38.388 5.204   87.547 1.00 53.86 1 . C ?  
ATOM   2868 O     O     . VAL VAL VAL B B 130 130 . 37.377 5.086   86.865 1.00 57.99 1 . O ?  
ATOM   2869 N     N     . ALA ALA ALA B B 131 131 . 39.008 6.359   87.699 1.00 56.21 1 . N ?  
ATOM   2870 CA    CA    . ALA ALA ALA B B 131 131 . 38.379 7.598   87.303 1.00 57.07 1 . C ?  
ATOM   2871 C     C     . ALA ALA ALA B B 131 131 . 38.932 8.175   85.979 1.00 56.81 1 . C ?  
ATOM   2872 O     O     . ALA ALA ALA B B 131 131 . 38.625 9.311   85.620 1.00 58.07 1 . O ?  
ATOM   2873 CB    CB    . ALA ALA ALA B B 131 131 . 38.524 8.611   88.448 1.00 50.97 1 . C ?  
ATOM   2874 N     N     . ILE ILE ILE B B 132 132 . 39.711 7.394   85.233 1.00 57.27 1 . N ?  
ATOM   2875 CA    CA    . ILE ILE ILE B B 132 132 . 40.436 7.953   84.078 1.00 60.20 1 . C ?  
ATOM   2876 CB    CB    . ILE ILE ILE B B 132 132 . 41.516 6.968   83.541 1.00 55.12 1 . C ?  
ATOM   2877 CG1   CG1   . ILE ILE ILE B B 132 132 . 40.892 5.769   82.842 1.00 55.55 1 . C ?  
ATOM   2878 CD1   CD1   . ILE ILE ILE B B 132 132 . 41.874 4.595   82.692 1.00 52.64 1 . C ?  
ATOM   2879 CG2   CG2   . ILE ILE ILE B B 132 132 . 42.422 6.501   84.656 1.00 58.81 1 . C ?  
ATOM   2880 C     C     . ILE ILE ILE B B 132 132 . 39.554 8.375   82.899 1.00 52.72 1 . C ?  
ATOM   2881 O     O     . ILE ILE ILE B B 132 132 . 39.986 9.159   82.065 1.00 53.34 1 . O ?  
ATOM   2882 N     N     . TRP TRP TRP B B 133 133 . 38.329 7.872   82.828 1.00 46.37 1 . N ?  
ATOM   2883 CA    CA    . TRP TRP TRP B B 133 133 . 37.443 8.223   81.729 1.00 50.18 1 . C ?  
ATOM   2884 CB    CB    . TRP TRP TRP B B 133 133 . 36.739 6.975   81.172 1.00 48.47 1 . C ?  
ATOM   2885 CG    CG    . TRP TRP TRP B B 133 133 . 37.461 6.196   80.087 1.00 54.93 1 . C ?  
ATOM   2886 CD1   CD1   . TRP TRP TRP B B 133 133 . 38.294 5.126   80.264 1.00 49.35 1 . C ?  
ATOM   2887 NE1   NE1   . TRP TRP TRP B B 133 133 . 38.741 4.659   79.041 1.00 52.36 1 . N ?  
ATOM   2888 CE2   CE2   . TRP TRP TRP B B 133 133 . 38.186 5.416   78.043 1.00 56.47 1 . C ?  
ATOM   2889 CD2   CD2   . TRP TRP TRP B B 133 133 . 37.359 6.389   78.659 1.00 53.35 1 . C ?  
ATOM   2890 CE3   CE3   . TRP TRP TRP B B 133 133 . 36.665 7.299   77.844 1.00 52.88 1 . C ?  
ATOM   2891 CZ3   CZ3   . TRP TRP TRP B B 133 133 . 36.810 7.205   76.447 1.00 52.19 1 . C ?  
ATOM   2892 CH2   CH2   . TRP TRP TRP B B 133 133 . 37.634 6.222   75.869 1.00 54.99 1 . C ?  
ATOM   2893 CZ2   CZ2   . TRP TRP TRP B B 133 133 . 38.333 5.324   76.646 1.00 56.59 1 . C ?  
ATOM   2894 C     C     . TRP TRP TRP B B 133 133 . 36.392 9.258   82.186 1.00 56.83 1 . C ?  
ATOM   2895 O     O     . TRP TRP TRP B B 133 133 . 35.476 9.615   81.429 1.00 54.49 1 . O ?  
ATOM   2896 N     N     . ASP ASP ASP B B 134 134 . 36.519 9.739   83.422 1.00 54.84 1 . N ?  
ATOM   2897 CA    CA    . ASP ASP ASP B B 134 134 . 35.492 10.608  84.010 1.00 57.66 1 . C ?  
ATOM   2898 CB    CB    . ASP ASP ASP B B 134 134 . 35.665 10.671  85.526 1.00 59.16 1 . C ?  
ATOM   2899 CG    CG    . ASP ASP ASP B B 134 134 . 35.188 9.406   86.222 1.00 62.58 1 . C ?  
ATOM   2900 OD1   OD1   . ASP ASP ASP B B 134 134 . 34.457 8.619   85.583 1.00 63.29 1 . O ?  
ATOM   2901 OD2   OD2   . ASP ASP ASP B B 134 134 . 35.528 9.211   87.411 1.00 56.44 1 . O ?  
ATOM   2902 C     C     . ASP ASP ASP B B 134 134 . 35.453 12.039  83.442 1.00 54.51 1 . C ?  
ATOM   2903 O     O     . ASP ASP ASP B B 134 134 . 34.371 12.589  83.246 1.00 55.61 1 . O ?  
ATOM   2904 N     N     . ALA ALA ALA B B 135 135 . 36.614 12.645  83.195 1.00 52.43 1 . N ?  
ATOM   2905 CA    CA    . ALA ALA ALA B B 135 135 . 36.661 13.959  82.549 1.00 59.51 1 . C ?  
ATOM   2906 C     C     . ALA ALA ALA B B 135 135 . 35.925 13.939  81.204 1.00 62.46 1 . C ?  
ATOM   2907 O     O     . ALA ALA ALA B B 135 135 . 35.316 14.932  80.817 1.00 66.04 1 . O ?  
ATOM   2908 CB    CB    . ALA ALA ALA B B 135 135 . 38.111 14.423  82.353 1.00 54.11 1 . C ?  
ATOM   2909 N     N     . ASN ASN ASN B B 136 136 . 35.977 12.800  80.511 1.00 58.79 1 . N ?  
ATOM   2910 CA    CA    . ASN ASN ASN B B 136 136 . 35.373 12.634  79.182 1.00 57.19 1 . C ?  
ATOM   2911 CB    CB    . ASN ASN ASN B B 136 136 . 36.114 11.540  78.399 1.00 54.19 1 . C ?  
ATOM   2912 CG    CG    . ASN ASN ASN B B 136 136 . 37.613 11.797  78.299 1.00 57.85 1 . C ?  
ATOM   2913 OD1   OD1   . ASN ASN ASN B B 136 136 . 38.045 12.859  77.850 1.00 62.21 1 . O ?  
ATOM   2914 ND2   ND2   . ASN ASN ASN B B 136 136 . 38.415 10.812  78.711 1.00 59.88 1 . N ?  
ATOM   2915 C     C     . ASN ASN ASN B B 136 136 . 33.876 12.294  79.208 1.00 59.52 1 . C ?  
ATOM   2916 O     O     . ASN ASN ASN B B 136 136 . 33.186 12.429  78.193 1.00 60.14 1 . O ?  
ATOM   2917 N     N     . GLY GLY GLY B B 137 137 . 33.378 11.849  80.359 1.00 55.02 1 . N ?  
ATOM   2918 CA    CA    . GLY GLY GLY B B 137 137 . 31.982 11.464  80.486 1.00 55.69 1 . C ?  
ATOM   2919 C     C     . GLY GLY GLY B B 137 137 . 31.102 12.511  81.151 1.00 58.13 1 . C ?  
ATOM   2920 O     O     . GLY GLY GLY B B 137 137 . 29.894 12.307  81.305 1.00 53.49 1 . O ?  
ATOM   2921 N     N     . SER SER SER B B 138 138 . 31.710 13.622  81.563 1.00 54.15 1 . N ?  
ATOM   2922 CA    CA    . SER SER SER B B 138 138 . 30.962 14.734  82.125 1.00 53.32 1 . C ?  
ATOM   2923 CB    CB    . SER SER SER B B 138 138 . 31.901 15.839  82.590 1.00 59.39 1 . C ?  
ATOM   2924 OG    OG    . SER SER SER B B 138 138 . 32.502 16.480  81.479 1.00 62.53 1 . O ?  
ATOM   2925 C     C     . SER SER SER B B 138 138 . 29.991 15.290  81.096 1.00 59.43 1 . C ?  
ATOM   2926 O     O     . SER SER SER B B 138 138 . 30.331 15.424  79.916 1.00 59.16 1 . O ?  
ATOM   2927 N     N     . ARG ARG ARG B B 139 139 . 28.782 15.615  81.546 1.00 61.34 1 . N ?  
ATOM   2928 CA    CA    . ARG ARG ARG B B 139 139 . 27.792 16.235  80.676 1.00 63.32 1 . C ?  
ATOM   2929 C     C     . ARG ARG ARG B B 139 139 . 28.370 17.509  80.059 1.00 60.29 1 . C ?  
ATOM   2930 O     O     . ARG ARG ARG B B 139 139 . 27.958 17.909  78.978 1.00 62.08 1 . O ?  
ATOM   2931 CB    CB    . ARG ARG ARG B B 139 139 . 26.499 16.552  81.441 1.00 67.03 1 . C ?  
ATOM   2932 CG    CG    . ARG ARG ARG B B 139 139 . 25.897 15.363  82.193 1.00 68.61 1 . C ?  
ATOM   2933 CD    CD    . ARG ARG ARG B B 139 139 . 24.431 15.585  82.544 1.00 70.03 1 . C ?  
ATOM   2934 NE    NE    . ARG ARG ARG B B 139 139 . 23.580 15.662  81.360 1.00 74.83 1 . N ?  
ATOM   2935 CZ    CZ    . ARG ARG ARG B B 139 139 . 23.007 16.775  80.915 1.00 74.34 1 . C ?  
ATOM   2936 NH1   NH1   . ARG ARG ARG B B 139 139 . 23.195 17.915  81.561 1.00 73.89 1 . N ?  
ATOM   2937 NH2   NH2   . ARG ARG ARG B B 139 139 . 22.250 16.748  79.820 1.00 72.49 1 . N ?  
ATOM   2938 N     N     . GLU GLU GLU B B 140 140 . 29.338 18.121  80.741 1.00 52.32 1 . N ?  
ATOM   2939 CA    CA    . GLU GLU GLU B B 140 140 . 29.999 19.322  80.246 1.00 56.35 1 . C ?  
ATOM   2940 CB    CB    . GLU GLU GLU B B 140 140 . 30.778 19.998  81.381 1.00 61.91 1 . C ?  
ATOM   2941 CG    CG    . GLU GLU GLU B B 140 140 . 29.895 20.470  82.546 1.00 61.55 1 . C ?  
ATOM   2942 CD    CD    . GLU GLU GLU B B 140 140 . 29.686 19.422  83.658 1.00 70.54 1 . C ?  
ATOM   2943 OE1   OE1   . GLU GLU GLU B B 140 140 . 29.826 18.195  83.430 1.00 64.39 1 . O ?  
ATOM   2944 OE2   OE2   . GLU GLU GLU B B 140 140 . 29.367 19.842  84.787 1.00 82.02 1 . O ?  
ATOM   2945 C     C     . GLU GLU GLU B B 140 140 . 30.929 19.033  79.056 1.00 62.67 1 . C ?  
ATOM   2946 O     O     . GLU GLU GLU B B 140 140 . 30.880 19.724  78.034 1.00 58.59 1 . O ?  
ATOM   2947 N     N     . PHE PHE PHE B B 141 141 . 31.767 18.002  79.183 1.00 65.21 1 . N ?  
ATOM   2948 CA    CA    . PHE PHE PHE B B 141 141 . 32.675 17.610  78.109 1.00 57.71 1 . C ?  
ATOM   2949 CB    CB    . PHE PHE PHE B B 141 141 . 33.628 16.511  78.578 1.00 57.47 1 . C ?  
ATOM   2950 CG    CG    . PHE PHE PHE B B 141 141 . 34.624 16.082  77.528 1.00 55.23 1 . C ?  
ATOM   2951 CD1   CD1   . PHE PHE PHE B B 141 141 . 34.306 15.085  76.609 1.00 53.11 1 . C ?  
ATOM   2952 CE1   CE1   . PHE PHE PHE B B 141 141 . 35.218 14.689  75.648 1.00 51.85 1 . C ?  
ATOM   2953 CZ    CZ    . PHE PHE PHE B B 141 141 . 36.470 15.285  75.595 1.00 55.38 1 . C ?  
ATOM   2954 CE2   CE2   . PHE PHE PHE B B 141 141 . 36.803 16.277  76.507 1.00 55.32 1 . C ?  
ATOM   2955 CD2   CD2   . PHE PHE PHE B B 141 141 . 35.880 16.665  77.469 1.00 55.04 1 . C ?  
ATOM   2956 C     C     . PHE PHE PHE B B 141 141 . 31.896 17.135  76.891 1.00 54.72 1 . C ?  
ATOM   2957 O     O     . PHE PHE PHE B B 141 141 . 32.215 17.485  75.746 1.00 53.21 1 . O ?  
ATOM   2958 N     N     . LEU LEU LEU B B 142 142 . 30.882 16.326  77.158 1.00 53.06 1 . N ?  
ATOM   2959 CA    CA    . LEU LEU LEU B B 142 142 . 30.009 15.811  76.122 1.00 53.14 1 . C ?  
ATOM   2960 CB    CB    . LEU LEU LEU B B 142 142 . 28.979 14.867  76.721 1.00 53.52 1 . C ?  
ATOM   2961 CG    CG    . LEU LEU LEU B B 142 142 . 29.541 13.515  77.147 1.00 60.06 1 . C ?  
ATOM   2962 CD1   CD1   . LEU LEU LEU B B 142 142 . 28.479 12.714  77.874 1.00 57.58 1 . C ?  
ATOM   2963 CD2   CD2   . LEU LEU LEU B B 142 142 . 30.047 12.757  75.930 1.00 54.22 1 . C ?  
ATOM   2964 C     C     . LEU LEU LEU B B 142 142 . 29.322 16.952  75.393 1.00 59.30 1 . C ?  
ATOM   2965 O     O     . LEU LEU LEU B B 142 142 . 29.255 16.962  74.161 1.00 59.27 1 . O ?  
ATOM   2966 N     N     . ALA ALA ALA B B 143 143 . 28.825 17.918  76.162 1.00 57.53 1 . N ?  
ATOM   2967 CA    CA    . ALA ALA ALA B B 143 143 . 28.217 19.102  75.587 1.00 58.55 1 . C ?  
ATOM   2968 CB    CB    . ALA ALA ALA B B 143 143 . 27.762 20.065  76.666 1.00 58.73 1 . C ?  
ATOM   2969 C     C     . ALA ALA ALA B B 143 143 . 29.203 19.780  74.663 1.00 53.19 1 . C ?  
ATOM   2970 O     O     . ALA ALA ALA B B 143 143 . 28.840 20.171  73.571 1.00 55.94 1 . O ?  
ATOM   2971 N     N     . GLY GLY GLY B B 144 144 . 30.453 19.897  75.100 1.00 51.73 1 . N ?  
ATOM   2972 CA    CA    . GLY GLY GLY B B 144 144 . 31.485 20.539  74.301 1.00 56.41 1 . C ?  
ATOM   2973 C     C     . GLY GLY GLY B B 144 144 . 31.748 19.809  72.986 1.00 61.12 1 . C ?  
ATOM   2974 O     O     . GLY GLY GLY B B 144 144 . 32.243 20.389  72.010 1.00 55.72 1 . O ?  
ATOM   2975 N     N     . ARG ARG ARG B B 145 145 . 31.398 18.527  72.976 1.00 61.00 1 . N ?  
ATOM   2976 CA    CA    . ARG ARG ARG B B 145 145 . 31.582 17.660  71.830 1.00 57.53 1 . C ?  
ATOM   2977 CB    CB    . ARG ARG ARG B B 145 145 . 31.809 16.232  72.313 1.00 58.16 1 . C ?  
ATOM   2978 CG    CG    . ARG ARG ARG B B 145 145 . 33.150 16.000  72.972 1.00 51.71 1 . C ?  
ATOM   2979 CD    CD    . ARG ARG ARG B B 145 145 . 34.240 15.744  71.939 1.00 50.78 1 . C ?  
ATOM   2980 NE    NE    . ARG ARG ARG B B 145 145 . 33.929 14.627  71.048 1.00 52.91 1 . N ?  
ATOM   2981 CZ    CZ    . ARG ARG ARG B B 145 145 . 33.651 14.760  69.751 1.00 61.25 1 . C ?  
ATOM   2982 NH1   NH1   . ARG ARG ARG B B 145 145 . 33.662 15.968  69.198 1.00 64.71 1 . N ?  
ATOM   2983 NH2   NH2   . ARG ARG ARG B B 145 145 . 33.366 13.696  69.002 1.00 48.16 1 . N ?  
ATOM   2984 C     C     . ARG ARG ARG B B 145 145 . 30.382 17.708  70.889 1.00 62.30 1 . C ?  
ATOM   2985 O     O     . ARG ARG ARG B B 145 145 . 30.338 16.977  69.892 1.00 59.27 1 . O ?  
ATOM   2986 N     N     . GLY GLY GLY B B 146 146 . 29.408 18.561  71.218 1.00 56.35 1 . N ?  
ATOM   2987 CA    CA    . GLY GLY GLY B B 146 146 . 28.156 18.614  70.492 1.00 45.90 1 . C ?  
ATOM   2988 C     C     . GLY GLY GLY B B 146 146 . 27.278 17.400  70.768 1.00 58.18 1 . C ?  
ATOM   2989 O     O     . GLY GLY GLY B B 146 146 . 26.482 16.980  69.925 1.00 55.17 1 . O ?  
ATOM   2990 N     N     . LEU LEU LEU B B 147 147 . 27.420 16.830  71.960 1.00 60.04 1 . N ?  
ATOM   2991 CA    CA    . LEU LEU LEU B B 147 147 . 26.640 15.659  72.353 1.00 62.16 1 . C ?  
ATOM   2992 CB    CB    . LEU LEU LEU B B 147 147 . 27.551 14.432  72.465 1.00 63.64 1 . C ?  
ATOM   2993 CG    CG    . LEU LEU LEU B B 147 147 . 28.325 14.055  71.196 1.00 59.18 1 . C ?  
ATOM   2994 CD1   CD1   . LEU LEU LEU B B 147 147 . 29.555 13.214  71.516 1.00 55.65 1 . C ?  
ATOM   2995 CD2   CD2   . LEU LEU LEU B B 147 147 . 27.415 13.317  70.240 1.00 54.07 1 . C ?  
ATOM   2996 C     C     . LEU LEU LEU B B 147 147 . 25.924 15.913  73.674 1.00 64.00 1 . C ?  
ATOM   2997 O     O     . LEU LEU LEU B B 147 147 . 25.924 15.057  74.564 1.00 66.70 1 . O ?  
ATOM   2998 N     N     . ALA ALA ALA B B 148 148 . 25.319 17.095  73.794 1.00 63.80 1 . N ?  
ATOM   2999 CA    CA    . ALA ALA ALA B B 148 148 . 24.749 17.555  75.062 1.00 64.01 1 . C ?  
ATOM   3000 CB    CB    . ALA ALA ALA B B 148 148 . 24.270 18.982  74.931 1.00 56.73 1 . C ?  
ATOM   3001 C     C     . ALA ALA ALA B B 148 148 . 23.608 16.677  75.575 1.00 65.66 1 . C ?  
ATOM   3002 O     O     . ALA ALA ALA B B 148 148 . 23.405 16.568  76.784 1.00 75.50 1 . O ?  
ATOM   3003 N     N     . HIS HIS HIS B B 149 149 . 22.880 16.032  74.674 1.00 62.67 1 . N ?  
ATOM   3004 CA    CA    . HIS HIS HIS B B 149 149 . 21.685 15.316  75.086 1.00 68.42 1 . C ?  
ATOM   3005 C     C     . HIS HIS HIS B B 149 149 . 21.982 13.941  75.703 1.00 72.09 1 . C ?  
ATOM   3006 O     O     . HIS HIS HIS B B 149 149 . 21.066 13.168  75.993 1.00 75.15 1 . O ?  
ATOM   3007 CB    CB    . HIS HIS HIS B B 149 149 . 20.730 15.189  73.896 1.00 74.40 1 . C ?  
ATOM   3008 CG    CG    . HIS HIS HIS B B 149 149 . 20.194 16.510  73.416 1.00 82.35 1 . C ?  
ATOM   3009 ND1   ND1   . HIS HIS HIS B B 149 149 . 19.144 17.157  74.033 1.00 81.59 1 . N ?  
ATOM   3010 CD2   CD2   . HIS HIS HIS B B 149 149 . 20.576 17.309  72.388 1.00 75.14 1 . C ?  
ATOM   3011 CE1   CE1   . HIS HIS HIS B B 149 149 . 18.895 18.292  73.399 1.00 80.36 1 . C ?  
ATOM   3012 NE2   NE2   . HIS HIS HIS B B 149 149 . 19.750 18.408  72.399 1.00 73.51 1 . N ?  
ATOM   3013 N     N     . ARG ARG ARG B B 150 150 . 23.262 13.653  75.913 1.00 69.72 1 . N ?  
ATOM   3014 CA    CA    . ARG ARG ARG B B 150 150 . 23.700 12.452  76.619 1.00 66.07 1 . C ?  
ATOM   3015 CB    CB    . ARG ARG ARG B B 150 150 . 25.192 12.211  76.361 1.00 62.70 1 . C ?  
ATOM   3016 CG    CG    . ARG ARG ARG B B 150 150 . 25.546 11.855  74.936 1.00 58.75 1 . C ?  
ATOM   3017 CD    CD    . ARG ARG ARG B B 150 150 . 25.338 10.379  74.737 1.00 59.20 1 . C ?  
ATOM   3018 NE    NE    . ARG ARG ARG B B 150 150 . 25.558 9.930   73.366 1.00 57.28 1 . N ?  
ATOM   3019 CZ    CZ    . ARG ARG ARG B B 150 150 . 26.750 9.793   72.799 1.00 55.20 1 . C ?  
ATOM   3020 NH1   NH1   . ARG ARG ARG B B 150 150 . 27.858 10.095  73.464 1.00 53.88 1 . N ?  
ATOM   3021 NH2   NH2   . ARG ARG ARG B B 150 150 . 26.829 9.367   71.553 1.00 57.25 1 . N ?  
ATOM   3022 C     C     . ARG ARG ARG B B 150 150 . 23.462 12.558  78.131 1.00 64.07 1 . C ?  
ATOM   3023 O     O     . ARG ARG ARG B B 150 150 . 23.582 13.638  78.709 1.00 63.27 1 . O ?  
ATOM   3024 N     N     . ARG ARG ARG B B 151 151 . 23.147 11.441  78.779 1.00 64.36 1 . N ?  
ATOM   3025 CA    CA    . ARG ARG ARG B B 151 151 . 23.199 11.401  80.239 1.00 63.24 1 . C ?  
ATOM   3026 CB    CB    . ARG ARG ARG B B 151 151 . 22.406 10.228  80.801 1.00 60.06 1 . C ?  
ATOM   3027 CG    CG    . ARG ARG ARG B B 151 151 . 23.143 8.908   80.731 1.00 64.63 1 . C ?  
ATOM   3028 CD    CD    . ARG ARG ARG B B 151 151 . 22.862 8.076   81.962 1.00 63.69 1 . C ?  
ATOM   3029 NE    NE    . ARG ARG ARG B B 151 151 . 23.106 6.646   81.761 1.00 67.41 1 . N ?  
ATOM   3030 CZ    CZ    . ARG ARG ARG B B 151 151 . 24.286 6.051   81.928 1.00 64.67 1 . C ?  
ATOM   3031 NH1   NH1   . ARG ARG ARG B B 151 151 . 25.351 6.753   82.281 1.00 61.53 1 . N ?  
ATOM   3032 NH2   NH2   . ARG ARG ARG B B 151 151 . 24.403 4.749   81.739 1.00 63.81 1 . N ?  
ATOM   3033 C     C     . ARG ARG ARG B B 151 151 . 24.656 11.298  80.693 1.00 67.86 1 . C ?  
ATOM   3034 O     O     . ARG ARG ARG B B 151 151 . 25.529 10.899  79.914 1.00 62.75 1 . O ?  
ATOM   3035 N     N     . GLU GLU GLU B B 152 152 . 24.919 11.645  81.949 1.00 64.97 1 . N ?  
ATOM   3036 CA    CA    . GLU GLU GLU B B 152 152 . 26.281 11.586  82.474 1.00 66.18 1 . C ?  
ATOM   3037 CB    CB    . GLU GLU GLU B B 152 152 . 26.327 11.993  83.941 1.00 66.89 1 . C ?  
ATOM   3038 CG    CG    . GLU GLU GLU B B 152 152 . 27.677 11.751  84.580 1.00 64.39 1 . C ?  
ATOM   3039 CD    CD    . GLU GLU GLU B B 152 152 . 27.608 11.724  86.093 1.00 82.07 1 . C ?  
ATOM   3040 OE1   OE1   . GLU GLU GLU B B 152 152 . 26.909 10.843  86.649 1.00 82.45 1 . O ?  
ATOM   3041 OE2   OE2   . GLU GLU GLU B B 152 152 . 28.248 12.596  86.725 1.00 84.27 1 . O ?  
ATOM   3042 C     C     . GLU GLU GLU B B 152 152 . 26.878 10.197  82.337 1.00 65.00 1 . C ?  
ATOM   3043 O     O     . GLU GLU GLU B B 152 152 . 26.254 9.212   82.729 1.00 62.28 1 . O ?  
ATOM   3044 N     N     . GLY GLY GLY B B 153 153 . 28.084 10.132  81.773 1.00 63.44 1 . N ?  
ATOM   3045 CA    CA    . GLY GLY GLY B B 153 153 . 28.808 8.880   81.647 1.00 60.84 1 . C ?  
ATOM   3046 C     C     . GLY GLY GLY B B 153 153 . 28.586 8.171   80.325 1.00 58.78 1 . C ?  
ATOM   3047 O     O     . GLY GLY GLY B B 153 153 . 29.201 7.129   80.066 1.00 53.89 1 . O ?  
ATOM   3048 N     N     . ASP ASP ASP B B 154 154 . 27.706 8.721   79.488 1.00 57.97 1 . N ?  
ATOM   3049 CA    CA    . ASP ASP ASP B B 154 154 . 27.474 8.140   78.162 1.00 58.19 1 . C ?  
ATOM   3050 CB    CB    . ASP ASP ASP B B 154 154 . 26.061 8.429   77.658 1.00 53.56 1 . C ?  
ATOM   3051 CG    CG    . ASP ASP ASP B B 154 154 . 25.666 7.531   76.498 1.00 54.91 1 . C ?  
ATOM   3052 OD1   OD1   . ASP ASP ASP B B 154 154 . 26.559 6.909   75.875 1.00 53.59 1 . O ?  
ATOM   3053 OD2   OD2   . ASP ASP ASP B B 154 154 . 24.458 7.440   76.203 1.00 59.86 1 . O ?  
ATOM   3054 C     C     . ASP ASP ASP B B 154 154 . 28.500 8.658   77.156 1.00 52.40 1 . C ?  
ATOM   3055 O     O     . ASP ASP ASP B B 154 154 . 28.373 9.772   76.650 1.00 50.75 1 . O ?  
ATOM   3056 N     N     . LEU LEU LEU B B 155 155 . 29.496 7.816   76.876 1.00 49.77 1 . N ?  
ATOM   3057 CA    CA    . LEU LEU LEU B B 155 155 . 30.637 8.148   76.032 1.00 49.58 1 . C ?  
ATOM   3058 CB    CB    . LEU LEU LEU B B 155 155 . 31.856 7.333   76.477 1.00 45.85 1 . C ?  
ATOM   3059 CG    CG    . LEU LEU LEU B B 155 155 . 32.388 7.485   77.904 1.00 53.00 1 . C ?  
ATOM   3060 CD1   CD1   . LEU LEU LEU B B 155 155 . 33.191 6.268   78.295 1.00 45.72 1 . C ?  
ATOM   3061 CD2   CD2   . LEU LEU LEU B B 155 155 . 33.238 8.754   78.036 1.00 50.06 1 . C ?  
ATOM   3062 C     C     . LEU LEU LEU B B 155 155 . 30.390 7.910   74.531 1.00 49.80 1 . C ?  
ATOM   3063 O     O     . LEU LEU LEU B B 155 155 . 31.179 8.345   73.696 1.00 48.55 1 . O ?  
ATOM   3064 N     N     . GLY GLY GLY B B 156 156 . 29.313 7.208   74.189 1.00 47.09 1 . N ?  
ATOM   3065 CA    CA    . GLY GLY GLY B B 156 156 . 29.041 6.898   72.799 1.00 44.94 1 . C ?  
ATOM   3066 C     C     . GLY GLY GLY B B 156 156 . 29.606 5.539   72.442 1.00 47.73 1 . C ?  
ATOM   3067 O     O     . GLY GLY GLY B B 156 156 . 30.058 4.812   73.321 1.00 45.75 1 . O ?  
ATOM   3068 N     N     . PRO PRO PRO B B 157 157 . 29.608 5.200   71.144 1.00 45.97 1 . N ?  
ATOM   3069 CA    CA    . PRO PRO PRO B B 157 157 . 30.028 3.884   70.652 1.00 47.20 1 . C ?  
ATOM   3070 CB    CB    . PRO PRO PRO B B 157 157 . 29.444 3.853   69.241 1.00 48.39 1 . C ?  
ATOM   3071 CG    CG    . PRO PRO PRO B B 157 157 . 29.442 5.285   68.803 1.00 45.85 1 . C ?  
ATOM   3072 CD    CD    . PRO PRO PRO B B 157 157 . 29.276 6.125   70.046 1.00 47.29 1 . C ?  
ATOM   3073 C     C     . PRO PRO PRO B B 157 157 . 31.563 3.721   70.643 1.00 49.53 1 . C ?  
ATOM   3074 O     O     . PRO PRO PRO B B 157 157 . 32.189 3.608   69.584 1.00 51.01 1 . O ?  
ATOM   3075 N     N     . VAL VAL VAL B B 158 158 . 32.140 3.720   71.841 1.00 42.45 1 . N ?  
ATOM   3076 CA    CA    . VAL VAL VAL B B 158 158 . 33.579 3.614   72.082 1.00 50.14 1 . C ?  
ATOM   3077 CB    CB    . VAL VAL VAL B B 158 158 . 33.943 4.443   73.405 1.00 45.68 1 . C ?  
ATOM   3078 CG2   CG2   . VAL VAL VAL B B 158 158 . 33.859 5.951   73.104 1.00 41.84 1 . C ?  
ATOM   3079 CG1   CG1   . VAL VAL VAL B B 158 158 . 35.318 4.175   73.947 1.00 47.51 1 . C ?  
ATOM   3080 C     C     . VAL VAL VAL B B 158 158 . 33.957 2.105   72.111 1.00 45.39 1 . C ?  
ATOM   3081 O     O     . VAL VAL VAL B B 158 158 . 33.107 1.269   71.794 1.00 48.66 1 . O ?  
ATOM   3082 N     N     . TYR TYR TYR B B 159 159 . 35.206 1.777   72.456 1.00 44.32 1 . N ?  
ATOM   3083 CA    CA    . TYR TYR TYR B B 159 159 . 35.786 0.422   72.416 1.00 45.10 1 . C ?  
ATOM   3084 CB    CB    . TYR TYR TYR B B 159 159 . 36.968 0.337   73.391 1.00 46.69 1 . C ?  
ATOM   3085 CG    CG    . TYR TYR TYR B B 159 159 . 38.131 1.235   73.034 1.00 46.54 1 . C ?  
ATOM   3086 CD1   CD1   . TYR TYR TYR B B 159 159 . 38.992 0.907   71.988 1.00 40.48 1 . C ?  
ATOM   3087 CE1   CE1   . TYR TYR TYR B B 159 159 . 40.039 1.725   71.656 1.00 40.09 1 . C ?  
ATOM   3088 CZ    CZ    . TYR TYR TYR B B 159 159 . 40.246 2.894   72.363 1.00 43.73 1 . C ?  
ATOM   3089 OH    OH    . TYR TYR TYR B B 159 159 . 41.308 3.697   72.033 1.00 52.33 1 . O ?  
ATOM   3090 CE2   CE2   . TYR TYR TYR B B 159 159 . 39.421 3.246   73.412 1.00 40.65 1 . C ?  
ATOM   3091 CD2   CD2   . TYR TYR TYR B B 159 159 . 38.371 2.414   73.742 1.00 49.44 1 . C ?  
ATOM   3092 C     C     . TYR TYR TYR B B 159 159 . 34.833 -0.739  72.709 1.00 47.83 1 . C ?  
ATOM   3093 O     O     . TYR TYR TYR B B 159 159 . 34.697 -1.643  71.888 1.00 49.58 1 . O ?  
ATOM   3094 N     N     . GLY GLY GLY B B 160 160 . 34.177 -0.713  73.865 1.00 48.07 1 . N ?  
ATOM   3095 CA    CA    . GLY GLY GLY B B 160 160 . 33.321 -1.814  74.277 1.00 49.73 1 . C ?  
ATOM   3096 C     C     . GLY GLY GLY B B 160 160 . 32.230 -2.101  73.267 1.00 49.14 1 . C ?  
ATOM   3097 O     O     . GLY GLY GLY B B 160 160 . 31.990 -3.251  72.896 1.00 47.78 1 . O ?  
ATOM   3098 N     N     . PHE PHE PHE B B 161 161 . 31.581 -1.039  72.803 1.00 49.58 1 . N ?  
ATOM   3099 CA    CA    . PHE PHE PHE B B 161 161 . 30.538 -1.159  71.800 1.00 43.89 1 . C ?  
ATOM   3100 CB    CB    . PHE PHE PHE B B 161 161 . 29.822 0.182   71.623 1.00 47.70 1 . C ?  
ATOM   3101 CG    CG    . PHE PHE PHE B B 161 161 . 28.676 0.139   70.645 1.00 47.44 1 . C ?  
ATOM   3102 CD1   CD1   . PHE PHE PHE B B 161 161 . 27.410 -0.263  71.053 1.00 43.94 1 . C ?  
ATOM   3103 CE1   CE1   . PHE PHE PHE B B 161 161 . 26.356 -0.295  70.159 1.00 48.07 1 . C ?  
ATOM   3104 CZ    CZ    . PHE PHE PHE B B 161 161 . 26.552 0.085   68.837 1.00 47.37 1 . C ?  
ATOM   3105 CE2   CE2   . PHE PHE PHE B B 161 161 . 27.801 0.488   68.418 1.00 47.94 1 . C ?  
ATOM   3106 CD2   CD2   . PHE PHE PHE B B 161 161 . 28.862 0.513   69.318 1.00 47.15 1 . C ?  
ATOM   3107 C     C     . PHE PHE PHE B B 161 161 . 31.098 -1.635  70.461 1.00 47.27 1 . C ?  
ATOM   3108 O     O     . PHE PHE PHE B B 161 161 . 30.444 -2.408  69.753 1.00 45.78 1 . O ?  
ATOM   3109 N     N     . GLN GLN GLN B B 162 162 . 32.295 -1.175  70.094 1.00 44.68 1 . N ?  
ATOM   3110 CA    CA    . GLN GLN GLN B B 162 162 . 32.861 -1.590  68.797 1.00 49.20 1 . C ?  
ATOM   3111 CB    CB    . GLN GLN GLN B B 162 162 . 33.989 -0.662  68.340 1.00 44.95 1 . C ?  
ATOM   3112 CG    CG    . GLN GLN GLN B B 162 162 . 33.617 0.805   68.197 1.00 43.97 1 . C ?  
ATOM   3113 CD    CD    . GLN GLN GLN B B 162 162 . 32.587 1.080   67.130 1.00 47.44 1 . C ?  
ATOM   3114 OE1   OE1   . GLN GLN GLN B B 162 162 . 32.404 0.292   66.202 1.00 52.25 1 . O ?  
ATOM   3115 NE2   NE2   . GLN GLN GLN B B 162 162 . 31.894 2.210   67.260 1.00 45.09 1 . N ?  
ATOM   3116 C     C     . GLN GLN GLN B B 162 162 . 33.382 -3.020  68.847 1.00 44.82 1 . C ?  
ATOM   3117 O     O     . GLN GLN GLN B B 162 162 . 33.347 -3.728  67.851 1.00 50.02 1 . O ?  
ATOM   3118 N     N     . TRP TRP TRP B B 163 163 . 33.873 -3.437  70.007 1.00 45.73 1 . N ?  
ATOM   3119 CA    CA    . TRP TRP TRP B B 163 163 . 34.385 -4.795  70.189 1.00 47.77 1 . C ?  
ATOM   3120 CB    CB    . TRP TRP TRP B B 163 163 . 35.184 -4.896  71.496 1.00 49.30 1 . C ?  
ATOM   3121 CG    CG    . TRP TRP TRP B B 163 163 . 36.563 -4.308  71.445 1.00 51.95 1 . C ?  
ATOM   3122 CD1   CD1   . TRP TRP TRP B B 163 163 . 37.105 -3.548  70.439 1.00 47.93 1 . C ?  
ATOM   3123 NE1   NE1   . TRP TRP TRP B B 163 163 . 38.382 -3.188  70.759 1.00 48.81 1 . N ?  
ATOM   3124 CE2   CE2   . TRP TRP TRP B B 163 163 . 38.704 -3.720  71.981 1.00 51.26 1 . C ?  
ATOM   3125 CD2   CD2   . TRP TRP TRP B B 163 163 . 37.573 -4.427  72.446 1.00 49.90 1 . C ?  
ATOM   3126 CE3   CE3   . TRP TRP TRP B B 163 163 . 37.633 -5.064  73.692 1.00 48.57 1 . C ?  
ATOM   3127 CZ3   CZ3   . TRP TRP TRP B B 163 163 . 38.810 -4.982  74.427 1.00 56.97 1 . C ?  
ATOM   3128 CH2   CH2   . TRP TRP TRP B B 163 163 . 39.928 -4.268  73.938 1.00 53.09 1 . C ?  
ATOM   3129 CZ2   CZ2   . TRP TRP TRP B B 163 163 . 39.891 -3.634  72.718 1.00 50.43 1 . C ?  
ATOM   3130 C     C     . TRP TRP TRP B B 163 163 . 33.279 -5.861  70.205 1.00 49.05 1 . C ?  
ATOM   3131 O     O     . TRP TRP TRP B B 163 163 . 33.496 -6.994  69.774 1.00 51.43 1 . O ?  
ATOM   3132 N     N     . ARG ARG ARG B B 164 164 . 32.109 -5.502  70.730 1.00 47.41 1 . N ?  
ATOM   3133 CA    CA    . ARG ARG ARG B B 164 164 . 31.023 -6.463  70.916 1.00 48.28 1 . C ?  
ATOM   3134 CB    CB    . ARG ARG ARG B B 164 164 . 30.459 -6.372  72.347 1.00 50.51 1 . C ?  
ATOM   3135 CG    CG    . ARG ARG ARG B B 164 164 . 31.496 -6.468  73.469 1.00 47.57 1 . C ?  
ATOM   3136 CD    CD    . ARG ARG ARG B B 164 164 . 32.420 -7.663  73.284 1.00 46.53 1 . C ?  
ATOM   3137 NE    NE    . ARG ARG ARG B B 164 164 . 31.682 -8.911  73.156 1.00 49.10 1 . N ?  
ATOM   3138 CZ    CZ    . ARG ARG ARG B B 164 164 . 31.264 -9.631  74.196 1.00 58.16 1 . C ?  
ATOM   3139 NH1   NH1   . ARG ARG ARG B B 164 164 . 31.521 -9.228  75.439 1.00 54.37 1 . N ?  
ATOM   3140 NH2   NH2   . ARG ARG ARG B B 164 164 . 30.596 -10.755 73.999 1.00 56.30 1 . N ?  
ATOM   3141 C     C     . ARG ARG ARG B B 164 164 . 29.884 -6.264  69.927 1.00 50.52 1 . C ?  
ATOM   3142 O     O     . ARG ARG ARG B B 164 164 . 29.098 -7.179  69.716 1.00 58.08 1 . O ?  
ATOM   3143 N     N     . HIS HIS HIS B B 165 165 . 29.773 -5.067  69.344 1.00 51.01 1 . N ?  
ATOM   3144 CA    CA    . HIS HIS HIS B B 165 165 . 28.609 -4.725  68.518 1.00 55.45 1 . C ?  
ATOM   3145 CB    CB    . HIS HIS HIS B B 165 165 . 27.548 -3.997  69.363 1.00 52.11 1 . C ?  
ATOM   3146 CG    CG    . HIS HIS HIS B B 165 165 . 27.147 -4.728  70.605 1.00 52.99 1 . C ?  
ATOM   3147 ND1   ND1   . HIS HIS HIS B B 165 165 . 26.389 -5.880  70.580 1.00 51.56 1 . N ?  
ATOM   3148 CE1   CE1   . HIS HIS HIS B B 165 165 . 26.187 -6.292  71.822 1.00 55.09 1 . C ?  
ATOM   3149 NE2   NE2   . HIS HIS HIS B B 165 165 . 26.788 -5.451  72.648 1.00 51.58 1 . N ?  
ATOM   3150 CD2   CD2   . HIS HIS HIS B B 165 165 . 27.396 -4.463  71.912 1.00 47.97 1 . C ?  
ATOM   3151 C     C     . HIS HIS HIS B B 165 165 . 28.941 -3.854  67.301 1.00 52.33 1 . C ?  
ATOM   3152 O     O     . HIS HIS HIS B B 165 165 . 28.221 -2.903  67.014 1.00 54.01 1 . O ?  
ATOM   3153 N     N     . PHE PHE PHE B B 166 166 . 30.013 -4.177  66.586 1.00 50.11 1 . N ?  
ATOM   3154 CA    CA    . PHE PHE PHE B B 166 166 . 30.491 -3.328  65.486 1.00 51.83 1 . C ?  
ATOM   3155 CB    CB    . PHE PHE PHE B B 166 166 . 31.788 -3.912  64.891 1.00 44.64 1 . C ?  
ATOM   3156 CG    CG    . PHE PHE PHE B B 166 166 . 32.566 -2.947  64.039 1.00 44.23 1 . C ?  
ATOM   3157 CD1   CD1   . PHE PHE PHE B B 166 166 . 32.178 -2.676  62.724 1.00 42.79 1 . C ?  
ATOM   3158 CE1   CE1   . PHE PHE PHE B B 166 166 . 32.906 -1.782  61.928 1.00 45.30 1 . C ?  
ATOM   3159 CZ    CZ    . PHE PHE PHE B B 166 166 . 34.037 -1.161  62.442 1.00 45.71 1 . C ?  
ATOM   3160 CE2   CE2   . PHE PHE PHE B B 166 166 . 34.442 -1.437  63.751 1.00 49.36 1 . C ?  
ATOM   3161 CD2   CD2   . PHE PHE PHE B B 166 166 . 33.705 -2.329  64.538 1.00 46.76 1 . C ?  
ATOM   3162 C     C     . PHE PHE PHE B B 166 166 . 29.429 -3.178  64.397 1.00 52.44 1 . C ?  
ATOM   3163 O     O     . PHE PHE PHE B B 166 166 . 28.855 -4.171  63.957 1.00 55.05 1 . O ?  
ATOM   3164 N     N     . GLY GLY GLY B B 167 167 . 29.170 -1.947  63.965 1.00 50.29 1 . N ?  
ATOM   3165 CA    CA    . GLY GLY GLY B B 167 167 . 28.234 -1.719  62.875 1.00 49.41 1 . C ?  
ATOM   3166 C     C     . GLY GLY GLY B B 167 167 . 26.813 -1.465  63.357 1.00 54.79 1 . C ?  
ATOM   3167 O     O     . GLY GLY GLY B B 167 167 . 25.929 -1.080  62.591 1.00 54.57 1 . O ?  
ATOM   3168 N     N     . ALA ALA ALA B B 168 168 . 26.582 -1.669  64.645 1.00 50.59 1 . N ?  
ATOM   3169 CA    CA    . ALA ALA ALA B B 168 168 . 25.264 -1.412  65.202 1.00 50.95 1 . C ?  
ATOM   3170 CB    CB    . ALA ALA ALA B B 168 168 . 25.129 -2.041  66.590 1.00 49.50 1 . C ?  
ATOM   3171 C     C     . ALA ALA ALA B B 168 168 . 24.990 0.074   65.278 1.00 49.94 1 . C ?  
ATOM   3172 O     O     . ALA ALA ALA B B 168 168 . 25.911 0.883   65.399 1.00 52.45 1 . O ?  
ATOM   3173 N     N     . ALA ALA ALA B B 169 169 . 23.710 0.422   65.209 1.00 52.95 1 . N ?  
ATOM   3174 CA    CA    . ALA ALA ALA B B 169 169 . 23.264 1.775   65.507 1.00 54.58 1 . C ?  
ATOM   3175 CB    CB    . ALA ALA ALA B B 169 169 . 21.832 1.971   65.060 1.00 45.12 1 . C ?  
ATOM   3176 C     C     . ALA ALA ALA B B 169 169 . 23.401 2.046   67.006 1.00 51.74 1 . C ?  
ATOM   3177 O     O     . ALA ALA ALA B B 169 169 . 22.866 1.314   67.832 1.00 52.78 1 . O ?  
ATOM   3178 N     N     . TYR TYR TYR B B 170 170 . 24.127 3.094   67.357 1.00 49.69 1 . N ?  
ATOM   3179 CA    CA    . TYR TYR TYR B B 170 170 . 24.188 3.497   68.754 1.00 54.88 1 . C ?  
ATOM   3180 CB    CB    . TYR TYR TYR B B 170 170 . 25.434 4.341   69.031 1.00 48.52 1 . C ?  
ATOM   3181 CG    CG    . TYR TYR TYR B B 170 170 . 25.726 4.465   70.510 1.00 51.30 1 . C ?  
ATOM   3182 CD1   CD1   . TYR TYR TYR B B 170 170 . 26.196 3.371   71.233 1.00 49.27 1 . C ?  
ATOM   3183 CE1   CE1   . TYR TYR TYR B B 170 170 . 26.467 3.467   72.590 1.00 48.99 1 . C ?  
ATOM   3184 CZ    CZ    . TYR TYR TYR B B 170 170 . 26.280 4.670   73.240 1.00 51.65 1 . C ?  
ATOM   3185 OH    OH    . TYR TYR TYR B B 170 170 . 26.560 4.760   74.593 1.00 45.12 1 . O ?  
ATOM   3186 CE2   CE2   . TYR TYR TYR B B 170 170 . 25.814 5.782   72.538 1.00 48.86 1 . C ?  
ATOM   3187 CD2   CD2   . TYR TYR TYR B B 170 170 . 25.538 5.671   71.185 1.00 49.18 1 . C ?  
ATOM   3188 C     C     . TYR TYR TYR B B 170 170 . 22.953 4.283   69.160 1.00 52.65 1 . C ?  
ATOM   3189 O     O     . TYR TYR TYR B B 170 170 . 22.544 5.213   68.455 1.00 57.42 1 . O ?  
ATOM   3190 N     N     . VAL VAL VAL B B 171 171 . 22.361 3.927   70.295 1.00 52.44 1 . N ?  
ATOM   3191 CA    CA    . VAL VAL VAL B B 171 171 . 21.304 4.756   70.851 1.00 50.07 1 . C ?  
ATOM   3192 CB    CB    . VAL VAL VAL B B 171 171 . 20.053 3.942   71.186 1.00 55.31 1 . C ?  
ATOM   3193 CG2   CG2   . VAL VAL VAL B B 171 171 . 19.933 2.762   70.257 1.00 57.26 1 . C ?  
ATOM   3194 CG1   CG1   . VAL VAL VAL B B 171 171 . 18.839 4.816   71.026 1.00 58.97 1 . C ?  
ATOM   3195 C     C     . VAL VAL VAL B B 171 171 . 21.811 5.484   72.100 1.00 56.65 1 . C ?  
ATOM   3196 O     O     . VAL VAL VAL B B 171 171 . 21.985 6.712   72.082 1.00 57.75 1 . O ?  
ATOM   3197 N     N     . ASP ASP ASP B B 172 172 . 22.044 4.736   73.179 1.00 50.64 1 . N ?  
ATOM   3198 CA    CA    . ASP ASP ASP B B 172 172 . 22.789 5.271   74.318 1.00 55.93 1 . C ?  
ATOM   3199 CB    CB    . ASP ASP ASP B B 172 172 . 21.884 6.176   75.168 1.00 56.97 1 . C ?  
ATOM   3200 CG    CG    . ASP ASP ASP B B 172 172 . 20.658 5.467   75.695 1.00 63.12 1 . C ?  
ATOM   3201 OD2   OD2   . ASP ASP ASP B B 172 172 . 19.873 6.129   76.412 1.00 64.52 1 . O ?  
ATOM   3202 OD1   OD1   . ASP ASP ASP B B 172 172 . 20.463 4.272   75.372 1.00 64.23 1 . O ?  
ATOM   3203 C     C     . ASP ASP ASP B B 172 172 . 23.452 4.166   75.163 1.00 56.40 1 . C ?  
ATOM   3204 O     O     . ASP ASP ASP B B 172 172 . 23.423 2.981   74.798 1.00 52.32 1 . O ?  
ATOM   3205 N     N     . ALA ALA ALA B B 173 173 . 24.084 4.567   76.264 1.00 53.70 1 . N ?  
ATOM   3206 CA    CA    . ALA ALA ALA B B 173 173 . 24.856 3.640   77.094 1.00 52.54 1 . C ?  
ATOM   3207 CB    CB    . ALA ALA ALA B B 173 173 . 25.719 4.417   78.088 1.00 47.71 1 . C ?  
ATOM   3208 C     C     . ALA ALA ALA B B 173 173 . 23.989 2.632   77.840 1.00 52.45 1 . C ?  
ATOM   3209 O     O     . ALA ALA ALA B B 173 173 . 24.491 1.637   78.341 1.00 58.30 1 . O ?  
ATOM   3210 N     N     . ASP ASP ASP B B 174 174 . 22.689 2.887   77.915 1.00 55.80 1 . N ?  
ATOM   3211 CA    CA    . ASP ASP ASP B B 174 174 . 21.788 2.028   78.684 1.00 52.84 1 . C ?  
ATOM   3212 CB    CB    . ASP ASP ASP B B 174 174 . 20.784 2.858   79.483 1.00 57.18 1 . C ?  
ATOM   3213 CG    CG    . ASP ASP ASP B B 174 174 . 21.448 3.725   80.516 1.00 60.44 1 . C ?  
ATOM   3214 OD1   OD1   . ASP ASP ASP B B 174 174 . 22.335 3.222   81.234 1.00 56.44 1 . O ?  
ATOM   3215 OD2   OD2   . ASP ASP ASP B B 174 174 . 21.090 4.920   80.594 1.00 70.78 1 . O ?  
ATOM   3216 C     C     . ASP ASP ASP B B 174 174 . 21.026 1.081   77.801 1.00 53.15 1 . C ?  
ATOM   3217 O     O     . ASP ASP ASP B B 174 174 . 20.411 0.144   78.288 1.00 56.47 1 . O ?  
ATOM   3218 N     N     . ALA ALA ALA B B 175 175 . 21.039 1.348   76.501 1.00 54.40 1 . N ?  
ATOM   3219 CA    CA    . ALA ALA ALA B B 175 175 . 20.322 0.511   75.548 1.00 59.53 1 . C ?  
ATOM   3220 CB    CB    . ALA ALA ALA B B 175 175 . 20.419 1.093   74.128 1.00 55.88 1 . C ?  
ATOM   3221 C     C     . ALA ALA ALA B B 175 175 . 20.879 -0.903  75.584 1.00 56.31 1 . C ?  
ATOM   3222 O     O     . ALA ALA ALA B B 175 175 . 22.073 -1.090  75.804 1.00 54.52 1 . O ?  
ATOM   3223 N     N     . ASP ASP ASP B B 176 176 . 20.006 -1.889  75.388 1.00 58.33 1 . N ?  
ATOM   3224 CA    CA    . ASP ASP ASP B B 176 176 . 20.419 -3.283  75.275 1.00 64.40 1 . C ?  
ATOM   3225 CB    CB    . ASP ASP ASP B B 176 176 . 19.324 -4.214  75.808 1.00 67.47 1 . C ?  
ATOM   3226 CG    CG    . ASP ASP ASP B B 176 176 . 19.663 -5.690  75.631 1.00 70.86 1 . C ?  
ATOM   3227 OD1   OD1   . ASP ASP ASP B B 176 176 . 20.856 -6.065  75.739 1.00 71.54 1 . O ?  
ATOM   3228 OD2   OD2   . ASP ASP ASP B B 176 176 . 18.726 -6.478  75.380 1.00 77.11 1 . O ?  
ATOM   3229 C     C     . ASP ASP ASP B B 176 176 . 20.744 -3.601  73.814 1.00 62.56 1 . C ?  
ATOM   3230 O     O     . ASP ASP ASP B B 176 176 . 19.910 -3.376  72.933 1.00 63.07 1 . O ?  
ATOM   3231 N     N     . TYR TYR TYR B B 177 177 . 21.944 -4.127  73.562 1.00 62.51 1 . N ?  
ATOM   3232 CA    CA    . TYR TYR TYR B B 177 177 . 22.434 -4.295  72.189 1.00 57.35 1 . C ?  
ATOM   3233 CB    CB    . TYR TYR TYR B B 177 177 . 23.770 -3.559  72.035 1.00 52.09 1 . C ?  
ATOM   3234 CG    CG    . TYR TYR TYR B B 177 177 . 23.615 -2.053  72.093 1.00 52.44 1 . C ?  
ATOM   3235 CD1   CD1   . TYR TYR TYR B B 177 177 . 22.947 -1.368  71.074 1.00 54.24 1 . C ?  
ATOM   3236 CE1   CE1   . TYR TYR TYR B B 177 177 . 22.786 0.014   71.113 1.00 55.61 1 . C ?  
ATOM   3237 CZ    CZ    . TYR TYR TYR B B 177 177 . 23.296 0.725   72.182 1.00 55.89 1 . C ?  
ATOM   3238 OH    OH    . TYR TYR TYR B B 177 177 . 23.135 2.089   72.213 1.00 52.11 1 . O ?  
ATOM   3239 CE2   CE2   . TYR TYR TYR B B 177 177 . 23.975 0.063   73.203 1.00 53.54 1 . C ?  
ATOM   3240 CD2   CD2   . TYR TYR TYR B B 177 177 . 24.123 -1.315  73.155 1.00 46.20 1 . C ?  
ATOM   3241 C     C     . TYR TYR TYR B B 177 177 . 22.575 -5.757  71.745 1.00 59.92 1 . C ?  
ATOM   3242 O     O     . TYR TYR TYR B B 177 177 . 22.955 -6.035  70.607 1.00 60.15 1 . O ?  
ATOM   3243 N     N     . THR THR THR B B 178 178 . 22.236 -6.673  72.646 1.00 63.17 1 . N ?  
ATOM   3244 CA    CA    . THR THR THR B B 178 178 . 22.334 -8.115  72.423 1.00 63.93 1 . C ?  
ATOM   3245 CB    CB    . THR THR THR B B 178 178 . 21.447 -8.878  73.426 1.00 63.42 1 . C ?  
ATOM   3246 OG1   OG1   . THR THR THR B B 178 178 . 21.850 -8.555  74.761 1.00 68.50 1 . O ?  
ATOM   3247 CG2   CG2   . THR THR THR B B 178 178 . 21.581 -10.378 73.215 1.00 59.27 1 . C ?  
ATOM   3248 C     C     . THR THR THR B B 178 178 . 21.953 -8.567  71.016 1.00 56.54 1 . C ?  
ATOM   3249 O     O     . THR THR THR B B 178 178 . 20.875 -8.258  70.524 1.00 57.40 1 . O ?  
ATOM   3250 N     N     . GLY GLY GLY B B 179 179 . 22.851 -9.298  70.370 1.00 61.35 1 . N ?  
ATOM   3251 CA    CA    . GLY GLY GLY B B 179 179 . 22.585 -9.784  69.029 1.00 63.17 1 . C ?  
ATOM   3252 C     C     . GLY GLY GLY B B 179 179 . 22.639 -8.716  67.957 1.00 59.65 1 . C ?  
ATOM   3253 O     O     . GLY GLY GLY B B 179 179 . 22.373 -9.000  66.798 1.00 66.89 1 . O ?  
ATOM   3254 N     N     . GLN GLN GLN B B 180 180 . 22.980 -7.485  68.325 1.00 62.77 1 . N ?  
ATOM   3255 CA    CA    . GLN GLN GLN B B 180 180 . 23.151 -6.439  67.320 1.00 61.76 1 . C ?  
ATOM   3256 CB    CB    . GLN GLN GLN B B 180 180 . 22.529 -5.118  67.785 1.00 59.11 1 . C ?  
ATOM   3257 CG    CG    . GLN GLN GLN B B 180 180 . 21.023 -5.173  68.010 1.00 57.41 1 . C ?  
ATOM   3258 CD    CD    . GLN GLN GLN B B 180 180 . 20.434 -3.809  68.368 1.00 64.23 1 . C ?  
ATOM   3259 OE1   OE1   . GLN GLN GLN B B 180 180 . 20.915 -2.770  67.906 1.00 68.71 1 . O ?  
ATOM   3260 NE2   NE2   . GLN GLN GLN B B 180 180 . 19.413 -3.806  69.220 1.00 61.34 1 . N ?  
ATOM   3261 C     C     . GLN GLN GLN B B 180 180 . 24.629 -6.226  66.975 1.00 57.83 1 . C ?  
ATOM   3262 O     O     . GLN GLN GLN B B 180 180 . 25.518 -6.282  67.846 1.00 55.04 1 . O ?  
ATOM   3263 N     N     . GLY GLY GLY B B 181 181 . 24.874 -5.973  65.694 1.00 57.52 1 . N ?  
ATOM   3264 CA    CA    . GLY GLY GLY B B 181 181 . 26.208 -5.703  65.201 1.00 53.10 1 . C ?  
ATOM   3265 C     C     . GLY GLY GLY B B 181 181 . 27.103 -6.923  65.293 1.00 59.37 1 . C ?  
ATOM   3266 O     O     . GLY GLY GLY B B 181 181 . 26.687 -7.996  65.741 1.00 60.99 1 . O ?  
ATOM   3267 N     N     . PHE PHE PHE B B 182 182 . 28.349 -6.748  64.873 1.00 56.93 1 . N ?  
ATOM   3268 CA    CA    . PHE PHE PHE B B 182 182 . 29.298 -7.843  64.794 1.00 51.34 1 . C ?  
ATOM   3269 CB    CB    . PHE PHE PHE B B 182 182 . 30.239 -7.605  63.625 1.00 50.70 1 . C ?  
ATOM   3270 CG    CG    . PHE PHE PHE B B 182 182 . 31.145 -8.755  63.323 1.00 52.89 1 . C ?  
ATOM   3271 CD1   CD1   . PHE PHE PHE B B 182 182 . 32.295 -8.968  64.071 1.00 46.54 1 . C ?  
ATOM   3272 CE1   CE1   . PHE PHE PHE B B 182 182 . 33.133 -10.012 63.772 1.00 51.03 1 . C ?  
ATOM   3273 CZ    CZ    . PHE PHE PHE B B 182 182 . 32.830 -10.859 62.721 1.00 49.28 1 . C ?  
ATOM   3274 CE2   CE2   . PHE PHE PHE B B 182 182 . 31.695 -10.649 61.971 1.00 46.90 1 . C ?  
ATOM   3275 CD2   CD2   . PHE PHE PHE B B 182 182 . 30.867 -9.603  62.265 1.00 46.70 1 . C ?  
ATOM   3276 C     C     . PHE PHE PHE B B 182 182 . 30.073 -7.974  66.091 1.00 53.63 1 . C ?  
ATOM   3277 O     O     . PHE PHE PHE B B 182 182 . 30.752 -7.035  66.506 1.00 50.78 1 . O ?  
ATOM   3278 N     N     . ASP ASP ASP B B 183 183 . 29.972 -9.135  66.733 1.00 50.74 1 . N ?  
ATOM   3279 CA    CA    . ASP ASP ASP B B 183 183 . 30.727 -9.369  67.950 1.00 49.40 1 . C ?  
ATOM   3280 CB    CB    . ASP ASP ASP B B 183 183 . 30.042 -10.421 68.831 1.00 52.29 1 . C ?  
ATOM   3281 CG    CG    . ASP ASP ASP B B 183 183 . 30.674 -10.535 70.215 1.00 49.75 1 . C ?  
ATOM   3282 OD1   OD1   . ASP ASP ASP B B 183 183 . 31.837 -10.119 70.421 1.00 51.65 1 . O ?  
ATOM   3283 OD2   OD2   . ASP ASP ASP B B 183 183 . 30.007 -11.069 71.114 1.00 56.22 1 . O ?  
ATOM   3284 C     C     . ASP ASP ASP B B 183 183 . 32.141 -9.808  67.592 1.00 47.51 1 . C ?  
ATOM   3285 O     O     . ASP ASP ASP B B 183 183 . 32.350 -10.908 67.077 1.00 51.41 1 . O ?  
ATOM   3286 N     N     . GLN GLN GLN B B 184 184 . 33.111 -8.951  67.877 1.00 45.20 1 . N ?  
ATOM   3287 CA    CA    . GLN GLN GLN B B 184 184 . 34.486 -9.226  67.485 1.00 48.84 1 . C ?  
ATOM   3288 CB    CB    . GLN GLN GLN B B 184 184 . 35.258 -7.922  67.298 1.00 47.28 1 . C ?  
ATOM   3289 CG    CG    . GLN GLN GLN B B 184 184 . 34.736 -7.056  66.175 1.00 46.07 1 . C ?  
ATOM   3290 CD    CD    . GLN GLN GLN B B 184 184 . 35.672 -5.917  65.868 1.00 47.52 1 . C ?  
ATOM   3291 OE1   OE1   . GLN GLN GLN B B 184 184 . 36.686 -6.104  65.184 1.00 43.08 1 . O ?  
ATOM   3292 NE2   NE2   . GLN GLN GLN B B 184 184 . 35.349 -4.727  66.378 1.00 40.56 1 . N ?  
ATOM   3293 C     C     . GLN GLN GLN B B 184 184 . 35.191 -10.107 68.502 1.00 41.96 1 . C ?  
ATOM   3294 O     O     . GLN GLN GLN B B 184 184 . 36.027 -10.925 68.142 1.00 40.89 1 . O ?  
ATOM   3295 N     N     . LEU LEU LEU B B 185 185 . 34.848 -9.943  69.775 1.00 46.68 1 . N ?  
ATOM   3296 CA    CA    . LEU LEU LEU B B 185 185 . 35.451 -10.782 70.814 1.00 47.98 1 . C ?  
ATOM   3297 CB    CB    . LEU LEU LEU B B 185 185 . 34.997 -10.346 72.212 1.00 48.91 1 . C ?  
ATOM   3298 CG    CG    . LEU LEU LEU B B 185 185 . 35.609 -11.067 73.421 1.00 44.81 1 . C ?  
ATOM   3299 CD1   CD1   . LEU LEU LEU B B 185 185 . 37.125 -11.110 73.347 1.00 40.65 1 . C ?  
ATOM   3300 CD2   CD2   . LEU LEU LEU B B 185 185 . 35.194 -10.357 74.674 1.00 50.60 1 . C ?  
ATOM   3301 C     C     . LEU LEU LEU B B 185 185 . 35.128 -12.265 70.578 1.00 48.65 1 . C ?  
ATOM   3302 O     O     . LEU LEU LEU B B 185 185 . 36.043 -13.089 70.547 1.00 48.60 1 . O ?  
ATOM   3303 N     N     . SER SER SER B B 186 186 . 33.848 -12.600 70.392 1.00 47.49 1 . N ?  
ATOM   3304 CA    CA    . SER SER SER B B 186 186 . 33.447 -13.989 70.084 1.00 52.15 1 . C ?  
ATOM   3305 CB    CB    . SER SER SER B B 186 186 . 31.932 -14.104 69.907 1.00 49.10 1 . C ?  
ATOM   3306 OG    OG    . SER SER SER B B 186 186 . 31.266 -13.336 70.893 1.00 61.79 1 . O ?  
ATOM   3307 C     C     . SER SER SER B B 186 186 . 34.113 -14.486 68.821 1.00 51.75 1 . C ?  
ATOM   3308 O     O     . SER SER SER B B 186 186 . 34.448 -15.670 68.687 1.00 52.88 1 . O ?  
ATOM   3309 N     N     . TYR TYR TYR B B 187 187 . 34.282 -13.565 67.882 1.00 49.15 1 . N ?  
ATOM   3310 CA    CA    . TYR TYR TYR B B 187 187 . 34.867 -13.887 66.593 1.00 52.82 1 . C ?  
ATOM   3311 CB    CB    . TYR TYR TYR B B 187 187 . 34.766 -12.668 65.679 1.00 49.72 1 . C ?  
ATOM   3312 CG    CG    . TYR TYR TYR B B 187 187 . 35.606 -12.716 64.431 1.00 45.98 1 . C ?  
ATOM   3313 CD1   CD1   . TYR TYR TYR B B 187 187 . 35.248 -13.513 63.346 1.00 42.39 1 . C ?  
ATOM   3314 CE1   CE1   . TYR TYR TYR B B 187 187 . 36.030 -13.535 62.182 1.00 44.50 1 . C ?  
ATOM   3315 CZ    CZ    . TYR TYR TYR B B 187 187 . 37.166 -12.736 62.110 1.00 43.79 1 . C ?  
ATOM   3316 OH    OH    . TYR TYR TYR B B 187 187 . 37.949 -12.712 60.983 1.00 41.14 1 . O ?  
ATOM   3317 CE2   CE2   . TYR TYR TYR B B 187 187 . 37.527 -11.937 63.174 1.00 42.90 1 . C ?  
ATOM   3318 CD2   CD2   . TYR TYR TYR B B 187 187 . 36.750 -11.931 64.325 1.00 44.42 1 . C ?  
ATOM   3319 C     C     . TYR TYR TYR B B 187 187 . 36.326 -14.366 66.713 1.00 51.21 1 . C ?  
ATOM   3320 O     O     . TYR TYR TYR B B 187 187 . 36.664 -15.430 66.194 1.00 50.43 1 . O ?  
ATOM   3321 N     N     . ILE ILE ILE B B 188 188 . 37.180 -13.593 67.389 1.00 47.08 1 . N ?  
ATOM   3322 CA    CA    . ILE ILE ILE B B 188 188 . 38.592 -13.959 67.475 1.00 46.34 1 . C ?  
ATOM   3323 CB    CB    . ILE ILE ILE B B 188 188 . 39.499 -12.802 67.973 1.00 42.21 1 . C ?  
ATOM   3324 CG1   CG1   . ILE ILE ILE B B 188 188 . 39.142 -12.386 69.405 1.00 44.27 1 . C ?  
ATOM   3325 CD1   CD1   . ILE ILE ILE B B 188 188 . 40.034 -11.323 69.971 1.00 42.36 1 . C ?  
ATOM   3326 CG2   CG2   . ILE ILE ILE B B 188 188 . 39.425 -11.603 67.032 1.00 41.41 1 . C ?  
ATOM   3327 C     C     . ILE ILE ILE B B 188 188 . 38.750 -15.160 68.397 1.00 50.92 1 . C ?  
ATOM   3328 O     O     . ILE ILE ILE B B 188 188 . 39.566 -16.035 68.118 1.00 49.60 1 . O ?  
ATOM   3329 N     N     . VAL VAL VAL B B 189 189 . 37.959 -15.222 69.474 1.00 51.49 1 . N ?  
ATOM   3330 CA    CA    . VAL VAL VAL B B 189 189 . 38.048 -16.355 70.394 1.00 50.74 1 . C ?  
ATOM   3331 CB    CB    . VAL VAL VAL B B 189 189 . 37.110 -16.214 71.614 1.00 50.30 1 . C ?  
ATOM   3332 CG1   CG1   . VAL VAL VAL B B 189 189 . 37.137 -17.498 72.473 1.00 44.11 1 . C ?  
ATOM   3333 CG2   CG2   . VAL VAL VAL B B 189 189 . 37.507 -14.998 72.449 1.00 44.20 1 . C ?  
ATOM   3334 C     C     . VAL VAL VAL B B 189 189 . 37.727 -17.643 69.643 1.00 51.13 1 . C ?  
ATOM   3335 O     O     . VAL VAL VAL B B 189 189 . 38.409 -18.648 69.803 1.00 49.55 1 . O ?  
ATOM   3336 N     N     . ASP ASP ASP B B 190 190 . 36.706 -17.607 68.800 1.00 51.83 1 . N ?  
ATOM   3337 CA    CA    . ASP ASP ASP B B 190 190 . 36.372 -18.803 68.042 1.00 53.22 1 . C ?  
ATOM   3338 CB    CB    . ASP ASP ASP B B 190 190 . 35.041 -18.631 67.291 1.00 51.07 1 . C ?  
ATOM   3339 CG    CG    . ASP ASP ASP B B 190 190 . 34.849 -19.666 66.173 1.00 55.73 1 . C ?  
ATOM   3340 OD1   OD1   . ASP ASP ASP B B 190 190 . 34.579 -20.864 66.446 1.00 58.70 1 . O ?  
ATOM   3341 OD2   OD2   . ASP ASP ASP B B 190 190 . 34.957 -19.264 64.998 1.00 62.33 1 . O ?  
ATOM   3342 C     C     . ASP ASP ASP B B 190 190 . 37.521 -19.161 67.089 1.00 54.89 1 . C ?  
ATOM   3343 O     O     . ASP ASP ASP B B 190 190 . 37.891 -20.336 66.992 1.00 56.71 1 . O ?  
ATOM   3344 N     N     . LEU LEU LEU B B 191 191 . 38.105 -18.163 66.420 1.00 49.12 1 . N ?  
ATOM   3345 CA    CA    . LEU LEU LEU B B 191 191 . 39.154 -18.427 65.437 1.00 49.07 1 . C ?  
ATOM   3346 CB    CB    . LEU LEU LEU B B 191 191 . 39.519 -17.156 64.642 1.00 47.86 1 . C ?  
ATOM   3347 CG    CG    . LEU LEU LEU B B 191 191 . 38.623 -16.775 63.461 1.00 46.71 1 . C ?  
ATOM   3348 CD1   CD1   . LEU LEU LEU B B 191 191 . 39.167 -15.569 62.683 1.00 46.30 1 . C ?  
ATOM   3349 CD2   CD2   . LEU LEU LEU B B 191 191 . 38.469 -17.961 62.542 1.00 49.91 1 . C ?  
ATOM   3350 C     C     . LEU LEU LEU B B 191 191 . 40.396 -18.990 66.135 1.00 52.71 1 . C ?  
ATOM   3351 O     O     . LEU LEU LEU B B 191 191 . 41.062 -19.882 65.609 1.00 51.15 1 . O ?  
ATOM   3352 N     N     . ILE ILE ILE B B 192 192 . 40.706 -18.469 67.320 1.00 47.71 1 . N ?  
ATOM   3353 CA    CA    . ILE ILE ILE B B 192 192 . 41.898 -18.904 68.045 1.00 52.02 1 . C ?  
ATOM   3354 CB    CB    . ILE ILE ILE B B 192 192 . 42.231 -17.956 69.226 1.00 49.04 1 . C ?  
ATOM   3355 CG1   CG1   . ILE ILE ILE B B 192 192 . 42.629 -16.576 68.694 1.00 49.61 1 . C ?  
ATOM   3356 CD1   CD1   . ILE ILE ILE B B 192 192 . 42.951 -15.578 69.789 1.00 50.66 1 . C ?  
ATOM   3357 CG2   CG2   . ILE ILE ILE B B 192 192 . 43.377 -18.500 70.059 1.00 49.01 1 . C ?  
ATOM   3358 C     C     . ILE ILE ILE B B 192 192 . 41.710 -20.341 68.542 1.00 52.18 1 . C ?  
ATOM   3359 O     O     . ILE ILE ILE B B 192 192 . 42.669 -21.117 68.616 1.00 53.41 1 . O ?  
ATOM   3360 N     N     . LYS LYS LYS B B 193 193 . 40.464 -20.703 68.835 1.00 51.44 1 . N ?  
ATOM   3361 CA    CA    . LYS LYS LYS B B 193 193 . 40.138 -22.062 69.270 1.00 54.06 1 . C ?  
ATOM   3362 CB    CB    . LYS LYS LYS B B 193 193 . 38.804 -22.077 70.041 1.00 53.32 1 . C ?  
ATOM   3363 CG    CG    . LYS LYS LYS B B 193 193 . 38.938 -21.881 71.551 1.00 49.34 1 . C ?  
ATOM   3364 CD    CD    . LYS LYS LYS B B 193 193 . 37.592 -21.606 72.247 1.00 56.65 1 . C ?  
ATOM   3365 CE    CE    . LYS LYS LYS B B 193 193 . 37.742 -21.555 73.770 1.00 56.05 1 . C ?  
ATOM   3366 NZ    NZ    . LYS LYS LYS B B 193 193 . 36.639 -20.823 74.479 1.00 69.92 1 . N ?  
ATOM   3367 C     C     . LYS LYS LYS B B 193 193 . 40.084 -23.055 68.095 1.00 51.81 1 . C ?  
ATOM   3368 O     O     . LYS LYS LYS B B 193 193 . 40.636 -24.139 68.189 1.00 53.78 1 . O ?  
ATOM   3369 N     N     . ASN ASN ASN B B 194 194 . 39.451 -22.684 66.987 1.00 51.85 1 . N ?  
ATOM   3370 CA    CA    . ASN ASN ASN B B 194 194 . 39.130 -23.671 65.961 1.00 54.59 1 . C ?  
ATOM   3371 CB    CB    . ASN ASN ASN B B 194 194 . 37.615 -23.690 65.729 1.00 56.44 1 . C ?  
ATOM   3372 CG    CG    . ASN ASN ASN B B 194 194 . 36.836 -23.953 67.005 1.00 57.64 1 . C ?  
ATOM   3373 OD1   OD1   . ASN ASN ASN B B 194 194 . 37.192 -24.831 67.794 1.00 61.77 1 . O ?  
ATOM   3374 ND2   ND2   . ASN ASN ASN B B 194 194 . 35.773 -23.187 67.219 1.00 56.22 1 . N ?  
ATOM   3375 C     C     . ASN ASN ASN B B 194 194 . 39.834 -23.468 64.630 1.00 55.48 1 . C ?  
ATOM   3376 O     O     . ASN ASN ASN B B 194 194 . 39.694 -24.272 63.714 1.00 58.99 1 . O ?  
ATOM   3377 N     N     . ASN ASN ASN B B 195 195 . 40.580 -22.383 64.512 1.00 57.30 1 . N ?  
ATOM   3378 CA    CA    . ASN ASN ASN B B 195 195 . 41.265 -22.087 63.264 1.00 53.09 1 . C ?  
ATOM   3379 CB    CB    . ASN ASN ASN B B 195 195 . 40.293 -21.413 62.296 1.00 55.01 1 . C ?  
ATOM   3380 CG    CG    . ASN ASN ASN B B 195 195 . 40.805 -21.396 60.882 1.00 60.25 1 . C ?  
ATOM   3381 OD1   OD1   . ASN ASN ASN B B 195 195 . 41.853 -21.970 60.581 1.00 59.99 1 . O ?  
ATOM   3382 ND2   ND2   . ASN ASN ASN B B 195 195 . 40.068 -20.736 59.997 1.00 66.00 1 . N ?  
ATOM   3383 C     C     . ASN ASN ASN B B 195 195 . 42.481 -21.203 63.515 1.00 52.57 1 . C ?  
ATOM   3384 O     O     . ASN ASN ASN B B 195 195 . 42.599 -20.135 62.912 1.00 52.90 1 . O ?  
ATOM   3385 N     N     . PRO PRO PRO B B 196 196 . 43.382 -21.643 64.418 1.00 48.82 1 . N ?  
ATOM   3386 CA    CA    . PRO PRO PRO B B 196 196 . 44.394 -20.743 64.975 1.00 46.96 1 . C ?  
ATOM   3387 CB    CB    . PRO PRO PRO B B 196 196 . 45.140 -21.637 65.975 1.00 52.20 1 . C ?  
ATOM   3388 CG    CG    . PRO PRO PRO B B 196 196 . 44.929 -23.028 65.472 1.00 49.08 1 . C ?  
ATOM   3389 CD    CD    . PRO PRO PRO B B 196 196 . 43.544 -23.025 64.913 1.00 47.33 1 . C ?  
ATOM   3390 C     C     . PRO PRO PRO B B 196 196 . 45.367 -20.144 63.950 1.00 49.38 1 . C ?  
ATOM   3391 O     O     . PRO PRO PRO B B 196 196 . 45.931 -19.084 64.211 1.00 49.82 1 . O ?  
ATOM   3392 N     N     . HIS HIS HIS B B 197 197 . 45.562 -20.789 62.808 1.00 52.40 1 . N ?  
ATOM   3393 CA    CA    . HIS HIS HIS B B 197 197 . 46.501 -20.269 61.818 1.00 48.88 1 . C ?  
ATOM   3394 CB    CB    . HIS HIS HIS B B 197 197 . 47.147 -21.416 61.045 1.00 53.82 1 . C ?  
ATOM   3395 CG    CG    . HIS HIS HIS B B 197 197 . 47.885 -22.387 61.913 1.00 54.20 1 . C ?  
ATOM   3396 ND1   ND1   . HIS HIS HIS B B 197 197 . 48.301 -23.625 61.462 1.00 63.71 1 . N ?  
ATOM   3397 CE1   CE1   . HIS HIS HIS B B 197 197 . 48.931 -24.258 62.434 1.00 62.21 1 . C ?  
ATOM   3398 NE2   NE2   . HIS HIS HIS B B 197 197 . 48.942 -23.477 63.501 1.00 61.03 1 . N ?  
ATOM   3399 CD2   CD2   . HIS HIS HIS B B 197 197 . 48.294 -22.304 63.199 1.00 51.42 1 . C ?  
ATOM   3400 C     C     . HIS HIS HIS B B 197 197 . 45.825 -19.300 60.847 1.00 50.01 1 . C ?  
ATOM   3401 O     O     . HIS HIS HIS B B 197 197 . 46.429 -18.873 59.874 1.00 53.03 1 . O ?  
ATOM   3402 N     N     . ASP ASP ASP B B 198 198 . 44.573 -18.949 61.116 1.00 51.22 1 . N ?  
ATOM   3403 CA    CA    . ASP ASP ASP B B 198 198 . 43.865 -17.969 60.298 1.00 52.93 1 . C ?  
ATOM   3404 CB    CB    . ASP ASP ASP B B 198 198 . 42.412 -17.833 60.759 1.00 50.36 1 . C ?  
ATOM   3405 CG    CG    . ASP ASP ASP B B 198 198 . 41.540 -17.161 59.725 1.00 53.36 1 . C ?  
ATOM   3406 OD1   OD1   . ASP ASP ASP B B 198 198 . 41.110 -17.847 58.771 1.00 61.70 1 . O ?  
ATOM   3407 OD2   OD2   . ASP ASP ASP B B 198 198 . 41.284 -15.950 59.858 1.00 53.22 1 . O ?  
ATOM   3408 C     C     . ASP ASP ASP B B 198 198 . 44.550 -16.605 60.353 1.00 53.04 1 . C ?  
ATOM   3409 O     O     . ASP ASP ASP B B 198 198 . 45.000 -16.161 61.412 1.00 54.32 1 . O ?  
ATOM   3410 N     N     . ARG ARG ARG B B 199 199 . 44.612 -15.929 59.217 1.00 51.78 1 . N ?  
ATOM   3411 CA    CA    . ARG ARG ARG B B 199 199 . 45.260 -14.623 59.148 1.00 51.25 1 . C ?  
ATOM   3412 CB    CB    . ARG ARG ARG B B 199 199 . 46.037 -14.521 57.834 1.00 45.69 1 . C ?  
ATOM   3413 CG    CG    . ARG ARG ARG B B 199 199 . 47.179 -15.506 57.762 1.00 44.73 1 . C ?  
ATOM   3414 CD    CD    . ARG ARG ARG B B 199 199 . 47.934 -15.377 56.449 1.00 48.39 1 . C ?  
ATOM   3415 NE    NE    . ARG ARG ARG B B 199 199 . 47.112 -15.852 55.352 1.00 46.65 1 . N ?  
ATOM   3416 CZ    CZ    . ARG ARG ARG B B 199 199 . 47.379 -16.939 54.640 1.00 46.67 1 . C ?  
ATOM   3417 NH1   NH1   . ARG ARG ARG B B 199 199 . 48.483 -17.645 54.867 1.00 46.80 1 . N ?  
ATOM   3418 NH2   NH2   . ARG ARG ARG B B 199 199 . 46.545 -17.306 53.684 1.00 50.93 1 . N ?  
ATOM   3419 C     C     . ARG ARG ARG B B 199 199 . 44.290 -13.432 59.293 1.00 49.16 1 . C ?  
ATOM   3420 O     O     . ARG ARG ARG B B 199 199 . 44.658 -12.284 59.020 1.00 41.90 1 . O ?  
ATOM   3421 N     N     . ARG ARG ARG B B 200 200 . 43.065 -13.700 59.746 1.00 46.45 1 . N ?  
ATOM   3422 CA    CA    . ARG ARG ARG B B 200 200 . 42.085 -12.632 59.947 1.00 45.18 1 . C ?  
ATOM   3423 CB    CB    . ARG ARG ARG B B 200 200 . 40.856 -12.856 59.076 1.00 43.74 1 . C ?  
ATOM   3424 CG    CG    . ARG ARG ARG B B 200 200 . 41.106 -12.813 57.602 1.00 47.77 1 . C ?  
ATOM   3425 CD    CD    . ARG ARG ARG B B 200 200 . 41.390 -14.184 57.109 1.00 53.26 1 . C ?  
ATOM   3426 NE    NE    . ARG ARG ARG B B 200 200 . 41.236 -14.275 55.669 1.00 61.60 1 . N ?  
ATOM   3427 CZ    CZ    . ARG ARG ARG B B 200 200 . 40.319 -15.027 55.081 1.00 60.22 1 . C ?  
ATOM   3428 NH1   NH1   . ARG ARG ARG B B 200 200 . 39.474 -15.730 55.826 1.00 58.84 1 . N ?  
ATOM   3429 NH2   NH2   . ARG ARG ARG B B 200 200 . 40.252 -15.071 53.757 1.00 60.00 1 . N ?  
ATOM   3430 C     C     . ARG ARG ARG B B 200 200 . 41.619 -12.477 61.394 1.00 44.09 1 . C ?  
ATOM   3431 O     O     . ARG ARG ARG B B 200 200 . 40.504 -12.002 61.638 1.00 40.97 1 . O ?  
ATOM   3432 N     N     . ILE ILE ILE B B 201 201 . 42.459 -12.877 62.342 1.00 36.90 1 . N ?  
ATOM   3433 CA    CA    . ILE ILE ILE B B 201 201 . 42.101 -12.803 63.753 1.00 43.03 1 . C ?  
ATOM   3434 CB    CB    . ILE ILE ILE B B 201 201 . 42.909 -13.815 64.609 1.00 41.15 1 . C ?  
ATOM   3435 CG1   CG1   . ILE ILE ILE B B 201 201 . 42.942 -15.188 63.917 1.00 40.36 1 . C ?  
ATOM   3436 CD1   CD1   . ILE ILE ILE B B 201 201 . 43.703 -16.262 64.687 1.00 45.02 1 . C ?  
ATOM   3437 CG2   CG2   . ILE ILE ILE B B 201 201 . 42.369 -13.867 66.020 1.00 40.54 1 . C ?  
ATOM   3438 C     C     . ILE ILE ILE B B 201 201 . 42.351 -11.386 64.238 1.00 44.45 1 . C ?  
ATOM   3439 O     O     . ILE ILE ILE B B 201 201 . 43.398 -11.068 64.802 1.00 44.57 1 . O ?  
ATOM   3440 N     N     . ILE ILE ILE B B 202 202 . 41.371 -10.531 64.003 1.00 44.29 1 . N ?  
ATOM   3441 CA    CA    . ILE ILE ILE B B 202 202 . 41.529 -9.104  64.195 1.00 40.55 1 . C ?  
ATOM   3442 CB    CB    . ILE ILE ILE B B 202 202 . 41.588 -8.341  62.834 1.00 45.44 1 . C ?  
ATOM   3443 CG1   CG1   . ILE ILE ILE B B 202 202 . 42.984 -8.414  62.228 1.00 38.72 1 . C ?  
ATOM   3444 CD1   CD1   . ILE ILE ILE B B 202 202 . 42.971 -9.187  60.942 1.00 48.33 1 . C ?  
ATOM   3445 CG2   CG2   . ILE ILE ILE B B 202 202 . 41.163 -6.872  62.979 1.00 45.89 1 . C ?  
ATOM   3446 C     C     . ILE ILE ILE B B 202 202 . 40.367 -8.589  65.012 1.00 45.16 1 . C ?  
ATOM   3447 O     O     . ILE ILE ILE B B 202 202 . 39.236 -9.050  64.852 1.00 42.70 1 . O ?  
ATOM   3448 N     N     . MET MET MET B B 203 203 . 40.655 -7.646  65.898 1.00 43.22 1 . N ?  
ATOM   3449 CA    CA    . MET MET MET B B 203 203 . 39.630 -6.884  66.588 1.00 43.87 1 . C ?  
ATOM   3450 CB    CB    . MET MET MET B B 203 203 . 39.630 -7.226  68.076 1.00 43.03 1 . C ?  
ATOM   3451 CG    CG    . MET MET MET B B 203 203 . 38.459 -6.734  68.877 1.00 51.92 1 . C ?  
ATOM   3452 SD    SD    . MET MET MET B B 203 203 . 38.163 -7.884  70.259 1.00 55.61 1 . S ?  
ATOM   3453 CE    CE    . MET MET MET B B 203 203 . 39.321 -7.234  71.471 1.00 44.48 1 . C ?  
ATOM   3454 C     C     . MET MET MET B B 203 203 . 39.953 -5.411  66.329 1.00 47.71 1 . C ?  
ATOM   3455 O     O     . MET MET MET B B 203 203 . 41.043 -4.951  66.670 1.00 45.37 1 . O ?  
ATOM   3456 N     N     . CYS CYS CYS B B 204 204 . 39.028 -4.690  65.702 1.00 47.02 1 . N ?  
ATOM   3457 CA    CA    . CYS CYS CYS B B 204 204 . 39.251 -3.301  65.301 1.00 45.79 1 . C ?  
ATOM   3458 CB    CB    . CYS CYS CYS B B 204 204 . 39.153 -3.162  63.771 1.00 50.58 1 . C ?  
ATOM   3459 SG    SG    . CYS CYS CYS B B 204 204 . 39.302 -1.441  63.134 1.00 57.60 1 . S ?  
ATOM   3460 C     C     . CYS CYS CYS B B 204 204 . 38.261 -2.342  65.968 1.00 45.23 1 . C ?  
ATOM   3461 O     O     . CYS CYS CYS B B 204 204 . 37.055 -2.570  65.938 1.00 48.51 1 . O ?  
ATOM   3462 N     N     . ALA ALA ALA B B 205 205 . 38.771 -1.258  66.543 1.00 41.68 1 . N ?  
ATOM   3463 CA    CA    . ALA ALA ALA B B 205 205 . 37.926 -0.288  67.221 1.00 38.96 1 . C ?  
ATOM   3464 CB    CB    . ALA ALA ALA B B 205 205 . 38.543 0.123   68.538 1.00 38.42 1 . C ?  
ATOM   3465 C     C     . ALA ALA ALA B B 205 205 . 37.674 0.951   66.354 1.00 48.46 1 . C ?  
ATOM   3466 O     O     . ALA ALA ALA B B 205 205 . 36.908 1.841   66.747 1.00 42.18 1 . O ?  
ATOM   3467 N     N     . TRP TRP TRP B B 206 206 . 38.322 1.021   65.189 1.00 49.41 1 . N ?  
ATOM   3468 CA    CA    . TRP TRP TRP B B 206 206 . 38.174 2.200   64.329 1.00 51.73 1 . C ?  
ATOM   3469 CB    CB    . TRP TRP TRP B B 206 206 . 39.444 2.467   63.512 1.00 44.43 1 . C ?  
ATOM   3470 CG    CG    . TRP TRP TRP B B 206 206 . 39.385 3.759   62.720 1.00 47.14 1 . C ?  
ATOM   3471 CD1   CD1   . TRP TRP TRP B B 206 206 . 39.116 3.891   61.377 1.00 44.80 1 . C ?  
ATOM   3472 NE1   NE1   . TRP TRP TRP B B 206 206 . 39.141 5.212   61.018 1.00 45.34 1 . N ?  
ATOM   3473 CE2   CE2   . TRP TRP TRP B B 206 206 . 39.435 5.975   62.119 1.00 50.12 1 . C ?  
ATOM   3474 CD2   CD2   . TRP TRP TRP B B 206 206 . 39.595 5.095   63.215 1.00 49.28 1 . C ?  
ATOM   3475 CE3   CE3   . TRP TRP TRP B B 206 206 . 39.898 5.634   64.476 1.00 46.10 1 . C ?  
ATOM   3476 CZ3   CZ3   . TRP TRP TRP B B 206 206 . 40.037 7.023   64.602 1.00 42.10 1 . C ?  
ATOM   3477 CH2   CH2   . TRP TRP TRP B B 206 206 . 39.868 7.872   63.493 1.00 46.98 1 . C ?  
ATOM   3478 CZ2   CZ2   . TRP TRP TRP B B 206 206 . 39.569 7.371   62.248 1.00 49.86 1 . C ?  
ATOM   3479 C     C     . TRP TRP TRP B B 206 206 . 36.969 2.052   63.412 1.00 49.83 1 . C ?  
ATOM   3480 O     O     . TRP TRP TRP B B 206 206 . 36.965 1.225   62.494 1.00 50.71 1 . O ?  
ATOM   3481 N     N     . ASN ASN ASN B B 207 207 . 35.952 2.867   63.688 1.00 47.78 1 . N ?  
ATOM   3482 CA    CA    . ASN ASN ASN B B 207 207 . 34.701 2.898   62.935 1.00 49.89 1 . C ?  
ATOM   3483 CB    CB    . ASN ASN ASN B B 207 207 . 33.577 2.290   63.766 1.00 48.20 1 . C ?  
ATOM   3484 CG    CG    . ASN ASN ASN B B 207 207 . 32.276 2.150   62.989 1.00 54.03 1 . C ?  
ATOM   3485 OD1   OD1   . ASN ASN ASN B B 207 207 . 32.108 2.718   61.899 1.00 50.50 1 . O ?  
ATOM   3486 ND2   ND2   . ASN ASN ASN B B 207 207 . 31.347 1.376   63.546 1.00 54.27 1 . N ?  
ATOM   3487 C     C     . ASN ASN ASN B B 207 207 . 34.329 4.328   62.540 1.00 50.57 1 . C ?  
ATOM   3488 O     O     . ASN ASN ASN B B 207 207 . 33.587 4.994   63.272 1.00 50.89 1 . O ?  
ATOM   3489 N     N     . PRO PRO PRO B B 208 208 . 34.828 4.794   61.382 1.00 50.52 1 . N ?  
ATOM   3490 CA    CA    . PRO PRO PRO B B 208 208 . 34.762 6.211   60.970 1.00 50.08 1 . C ?  
ATOM   3491 CB    CB    . PRO PRO PRO B B 208 208 . 35.295 6.191   59.523 1.00 50.86 1 . C ?  
ATOM   3492 CG    CG    . PRO PRO PRO B B 208 208 . 35.261 4.745   59.087 1.00 49.69 1 . C ?  
ATOM   3493 CD    CD    . PRO PRO PRO B B 208 208 . 35.424 3.933   60.341 1.00 54.48 1 . C ?  
ATOM   3494 C     C     . PRO PRO PRO B B 208 208 . 33.338 6.806   61.027 1.00 51.21 1 . C ?  
ATOM   3495 O     O     . PRO PRO PRO B B 208 208 . 33.163 7.974   61.398 1.00 46.82 1 . O ?  
ATOM   3496 N     N     . ALA ALA ALA B B 209 209 . 32.350 5.984   60.684 1.00 47.93 1 . N ?  
ATOM   3497 CA    CA    . ALA ALA ALA B B 209 209 . 30.942 6.360   60.719 1.00 51.06 1 . C ?  
ATOM   3498 CB    CB    . ALA ALA ALA B B 209 209 . 30.092 5.249   60.109 1.00 49.00 1 . C ?  
ATOM   3499 C     C     . ALA ALA ALA B B 209 209 . 30.432 6.667   62.122 1.00 54.78 1 . C ?  
ATOM   3500 O     O     . ALA ALA ALA B B 209 209 . 29.400 7.309   62.271 1.00 57.25 1 . O ?  
ATOM   3501 N     N     . ASP ASP ASP B B 210 210 . 31.134 6.192   63.146 1.00 51.01 1 . N ?  
ATOM   3502 CA    CA    . ASP ASP ASP B B 210 210 . 30.687 6.398   64.518 1.00 53.27 1 . C ?  
ATOM   3503 CB    CB    . ASP ASP ASP B B 210 210 . 30.793 5.081   65.323 1.00 57.88 1 . C ?  
ATOM   3504 CG    CG    . ASP ASP ASP B B 210 210 . 29.563 4.168   65.156 1.00 59.22 1 . C ?  
ATOM   3505 OD1   OD1   . ASP ASP ASP B B 210 210 . 28.505 4.662   64.711 1.00 66.11 1 . O ?  
ATOM   3506 OD2   OD2   . ASP ASP ASP B B 210 210 . 29.643 2.960   65.488 1.00 57.18 1 . O ?  
ATOM   3507 C     C     . ASP ASP ASP B B 210 210 . 31.468 7.512   65.226 1.00 50.90 1 . C ?  
ATOM   3508 O     O     . ASP ASP ASP B B 210 210 . 31.202 7.795   66.390 1.00 57.49 1 . O ?  
ATOM   3509 N     N     . LEU LEU LEU B B 211 211 . 32.410 8.159   64.532 1.00 53.01 1 . N ?  
ATOM   3510 CA    CA    . LEU LEU LEU B B 211 211 . 33.322 9.112   65.187 1.00 48.63 1 . C ?  
ATOM   3511 CB    CB    . LEU LEU LEU B B 211 211 . 34.337 9.667   64.188 1.00 42.77 1 . C ?  
ATOM   3512 CG    CG    . LEU LEU LEU B B 211 211 . 35.509 8.750   63.794 1.00 54.00 1 . C ?  
ATOM   3513 CD1   CD1   . LEU LEU LEU B B 211 211 . 36.451 9.455   62.818 1.00 43.85 1 . C ?  
ATOM   3514 CD2   CD2   . LEU LEU LEU B B 211 211 . 36.287 8.185   65.002 1.00 50.11 1 . C ?  
ATOM   3515 C     C     . LEU LEU LEU B B 211 211 . 32.628 10.287  65.889 1.00 51.49 1 . C ?  
ATOM   3516 O     O     . LEU LEU LEU B B 211 211 . 32.997 10.658  67.015 1.00 48.64 1 . O ?  
ATOM   3517 N     N     . SER SER SER B B 212 212 . 31.628 10.861  65.229 1.00 49.82 1 . N ?  
ATOM   3518 CA    CA    . SER SER SER B B 212 212 . 30.928 12.031  65.753 1.00 51.06 1 . C ?  
ATOM   3519 CB    CB    . SER SER SER B B 212 212 . 30.113 12.674  64.634 1.00 49.20 1 . C ?  
ATOM   3520 OG    OG    . SER SER SER B B 212 212 . 29.322 11.697  63.997 1.00 52.52 1 . O ?  
ATOM   3521 C     C     . SER SER SER B B 212 212 . 30.013 11.707  66.953 1.00 50.09 1 . C ?  
ATOM   3522 O     O     . SER SER SER B B 212 212 . 29.552 12.607  67.655 1.00 48.68 1 . O ?  
ATOM   3523 N     N     . LEU LEU LEU B B 213 213 . 29.727 10.425  67.169 1.00 50.05 1 . N ?  
ATOM   3524 CA    CA    . LEU LEU LEU B B 213 213 . 28.987 9.998   68.358 1.00 49.88 1 . C ?  
ATOM   3525 CB    CB    . LEU LEU LEU B B 213 213 . 28.155 8.756   68.057 1.00 47.94 1 . C ?  
ATOM   3526 CG    CG    . LEU LEU LEU B B 213 213 . 27.139 8.863   66.930 1.00 50.56 1 . C ?  
ATOM   3527 CD1   CD1   . LEU LEU LEU B B 213 213 . 26.365 7.563   66.771 1.00 37.97 1 . C ?  
ATOM   3528 CD2   CD2   . LEU LEU LEU B B 213 213 . 26.212 10.046  67.179 1.00 51.35 1 . C ?  
ATOM   3529 C     C     . LEU LEU LEU B B 213 213 . 29.924 9.704   69.535 1.00 53.42 1 . C ?  
ATOM   3530 O     O     . LEU LEU LEU B B 213 213 . 29.466 9.467   70.667 1.00 57.02 1 . O ?  
ATOM   3531 N     N     . MET MET MET B B 214 214 . 31.230 9.706   69.263 1.00 52.89 1 . N ?  
ATOM   3532 CA    CA    . MET MET MET B B 214 214 . 32.222 9.321   70.264 1.00 53.16 1 . C ?  
ATOM   3533 CB    CB    . MET MET MET B B 214 214 . 33.400 8.606   69.615 1.00 47.18 1 . C ?  
ATOM   3534 CG    CG    . MET MET MET B B 214 214 . 33.050 7.273   69.003 1.00 51.11 1 . C ?  
ATOM   3535 SD    SD    . MET MET MET B B 214 214 . 34.520 6.410   68.401 1.00 54.46 1 . S ?  
ATOM   3536 CE    CE    . MET MET MET B B 214 214 . 33.823 5.447   67.062 1.00 44.15 1 . C ?  
ATOM   3537 C     C     . MET MET MET B B 214 214 . 32.733 10.512  71.044 1.00 53.57 1 . C ?  
ATOM   3538 O     O     . MET MET MET B B 214 214 . 33.037 11.555  70.464 1.00 49.27 1 . O ?  
ATOM   3539 N     N     . ALA ALA ALA B B 215 215 . 32.822 10.335  72.362 1.00 48.66 1 . N ?  
ATOM   3540 CA    CA    . ALA ALA ALA B B 215 215 . 33.400 11.329  73.249 1.00 52.56 1 . C ?  
ATOM   3541 CB    CB    . ALA ALA ALA B B 215 215 . 33.308 10.863  74.699 1.00 56.64 1 . C ?  
ATOM   3542 C     C     . ALA ALA ALA B B 215 215 . 34.851 11.602  72.855 1.00 55.03 1 . C ?  
ATOM   3543 O     O     . ALA ALA ALA B B 215 215 . 35.276 12.760  72.797 1.00 51.34 1 . O ?  
ATOM   3544 N     N     . LEU LEU LEU B B 216 216 . 35.599 10.528  72.589 1.00 54.83 1 . N ?  
ATOM   3545 CA    CA    . LEU LEU LEU B B 216 216 . 36.971 10.596  72.048 1.00 52.74 1 . C ?  
ATOM   3546 CB    CB    . LEU LEU LEU B B 216 216 . 38.033 10.553  73.152 1.00 57.62 1 . C ?  
ATOM   3547 CG    CG    . LEU LEU LEU B B 216 216 . 38.089 11.568  74.298 1.00 61.44 1 . C ?  
ATOM   3548 CD1   CD1   . LEU LEU LEU B B 216 216 . 38.828 10.934  75.460 1.00 58.53 1 . C ?  
ATOM   3549 CD2   CD2   . LEU LEU LEU B B 216 216 . 38.795 12.838  73.863 1.00 55.63 1 . C ?  
ATOM   3550 C     C     . LEU LEU LEU B B 216 216 . 37.196 9.419   71.107 1.00 52.21 1 . C ?  
ATOM   3551 O     O     . LEU LEU LEU B B 216 216 . 36.885 8.278   71.444 1.00 53.92 1 . O ?  
ATOM   3552 N     N     . PRO PRO PRO B B 217 217 . 37.746 9.685   69.928 1.00 53.13 1 . N ?  
ATOM   3553 CA    CA    . PRO PRO PRO B B 217 217 . 37.964 8.596   68.976 1.00 49.06 1 . C ?  
ATOM   3554 CB    CB    . PRO PRO PRO B B 217 217 . 38.395 9.334   67.719 1.00 46.67 1 . C ?  
ATOM   3555 CG    CG    . PRO PRO PRO B B 217 217 . 39.155 10.519  68.271 1.00 51.52 1 . C ?  
ATOM   3556 CD    CD    . PRO PRO PRO B B 217 217 . 38.412 10.935  69.513 1.00 48.86 1 . C ?  
ATOM   3557 C     C     . PRO PRO PRO B B 217 217 . 39.065 7.665   69.496 1.00 44.80 1 . C ?  
ATOM   3558 O     O     . PRO PRO PRO B B 217 217 . 39.951 8.122   70.192 1.00 44.80 1 . O ?  
ATOM   3559 N     N     . PRO PRO PRO B B 218 218 . 38.992 6.370   69.194 1.00 46.69 1 . N ?  
ATOM   3560 CA    CA    . PRO PRO PRO B B 218 218 . 39.975 5.420   69.747 1.00 46.21 1 . C ?  
ATOM   3561 CB    CB    . PRO PRO PRO B B 218 218 . 39.529 4.070   69.165 1.00 44.12 1 . C ?  
ATOM   3562 CG    CG    . PRO PRO PRO B B 218 218 . 38.696 4.418   67.969 1.00 47.41 1 . C ?  
ATOM   3563 CD    CD    . PRO PRO PRO B B 218 218 . 37.977 5.690   68.377 1.00 44.22 1 . C ?  
ATOM   3564 C     C     . PRO PRO PRO B B 218 218 . 41.419 5.691   69.340 1.00 49.88 1 . C ?  
ATOM   3565 O     O     . PRO PRO PRO B B 218 218 . 41.659 6.093   68.204 1.00 51.60 1 . O ?  
ATOM   3566 N     N     . CYS CYS CYS B B 219 219 . 42.359 5.446   70.245 1.00 45.11 1 . N ?  
ATOM   3567 CA    CA    . CYS CYS CYS B B 219 219 . 43.769 5.496   69.903 1.00 48.53 1 . C ?  
ATOM   3568 CB    CB    . CYS CYS CYS B B 219 219 . 44.611 5.970   71.052 1.00 49.45 1 . C ?  
ATOM   3569 SG    SG    . CYS CYS CYS B B 219 219 . 44.465 7.709   71.212 1.00 69.22 1 . S ?  
ATOM   3570 C     C     . CYS CYS CYS B B 219 219 . 44.293 4.171   69.503 1.00 46.60 1 . C ?  
ATOM   3571 O     O     . CYS CYS CYS B B 219 219 . 45.165 4.091   68.626 1.00 44.61 1 . O ?  
ATOM   3572 N     N     . HIS HIS HIS B B 220 220 . 43.824 3.099   70.131 1.00 47.94 1 . N ?  
ATOM   3573 CA    CA    . HIS HIS HIS B B 220 220 . 44.468 1.865   69.721 1.00 49.31 1 . C ?  
ATOM   3574 CB    CB    . HIS HIS HIS B B 220 220 . 45.007 1.021   70.891 1.00 52.45 1 . C ?  
ATOM   3575 CG    CG    . HIS HIS HIS B B 220 220 . 44.472 1.364   72.257 1.00 53.55 1 . C ?  
ATOM   3576 ND1   ND1   . HIS HIS HIS B B 220 220 . 43.333 2.104   72.478 1.00 65.25 1 . N ?  
ATOM   3577 CE1   CE1   . HIS HIS HIS B B 220 220 . 43.165 2.304   73.771 1.00 55.37 1 . C ?  
ATOM   3578 NE2   NE2   . HIS HIS HIS B B 220 220 . 44.275 1.937   74.379 1.00 62.72 1 . N ?  
ATOM   3579 CD2   CD2   . HIS HIS HIS B B 220 220 . 45.136 1.406   73.442 1.00 56.36 1 . C ?  
ATOM   3580 C     C     . HIS HIS HIS B B 220 220 . 43.449 1.185   68.846 1.00 47.94 1 . C ?  
ATOM   3581 O     O     . HIS HIS HIS B B 220 220 . 42.398 0.722   69.288 1.00 54.20 1 . O ?  
ATOM   3582 N     N     . LEU LEU LEU B B 221 221 . 43.770 1.244   67.560 1.00 48.55 1 . N ?  
ATOM   3583 CA    CA    . LEU LEU LEU B B 221 221 . 42.841 1.027   66.475 1.00 49.88 1 . C ?  
ATOM   3584 CB    CB    . LEU LEU LEU B B 221 221 . 43.430 1.542   65.158 1.00 48.18 1 . C ?  
ATOM   3585 CG    CG    . LEU LEU LEU B B 221 221 . 43.621 3.052   65.082 1.00 52.29 1 . C ?  
ATOM   3586 CD1   CD1   . LEU LEU LEU B B 221 221 . 43.780 3.487   63.624 1.00 56.24 1 . C ?  
ATOM   3587 CD2   CD2   . LEU LEU LEU B B 221 221 . 42.434 3.738   65.738 1.00 49.10 1 . C ?  
ATOM   3588 C     C     . LEU LEU LEU B B 221 221 . 42.484 -0.425  66.317 1.00 45.78 1 . C ?  
ATOM   3589 O     O     . LEU LEU LEU B B 221 221 . 41.313 -0.761  66.111 1.00 50.17 1 . O ?  
ATOM   3590 N     N     . LEU LEU LEU B B 222 222 . 43.484 -1.290  66.362 1.00 43.62 1 . N ?  
ATOM   3591 CA    CA    . LEU LEU LEU B B 222 222 . 43.189 -2.691  66.139 1.00 48.01 1 . C ?  
ATOM   3592 CB    CB    . LEU LEU LEU B B 222 222 . 42.967 -2.960  64.651 1.00 46.74 1 . C ?  
ATOM   3593 CG    CG    . LEU LEU LEU B B 222 222 . 44.039 -2.979  63.566 1.00 50.02 1 . C ?  
ATOM   3594 CD1   CD1   . LEU LEU LEU B B 222 222 . 44.789 -4.315  63.534 1.00 44.64 1 . C ?  
ATOM   3595 CD2   CD2   . LEU LEU LEU B B 222 222 . 43.363 -2.739  62.225 1.00 46.29 1 . C ?  
ATOM   3596 C     C     . LEU LEU LEU B B 222 222 . 44.245 -3.618  66.667 1.00 41.45 1 . C ?  
ATOM   3597 O     O     . LEU LEU LEU B B 222 222 . 45.418 -3.280  66.758 1.00 47.98 1 . O ?  
ATOM   3598 N     N     . CYS CYS CYS B B 223 223 . 43.822 -4.807  67.024 1.00 41.59 1 . N ?  
ATOM   3599 CA    CA    . CYS CYS CYS B B 223 223 . 44.793 -5.832  67.333 1.00 43.49 1 . C ?  
ATOM   3600 CB    CB    . CYS CYS CYS B B 223 223 . 44.704 -6.239  68.824 1.00 50.51 1 . C ?  
ATOM   3601 SG    SG    . CYS CYS CYS B B 223 223 . 43.048 -6.487  69.515 1.00 54.73 1 . S ?  
ATOM   3602 C     C     . CYS CYS CYS B B 223 223 . 44.624 -7.042  66.403 1.00 43.89 1 . C ?  
ATOM   3603 O     O     . CYS CYS CYS B B 223 223 . 43.523 -7.392  65.951 1.00 42.98 1 . O ?  
ATOM   3604 N     N     . GLN GLN GLN B B 224 224 . 45.743 -7.666  66.104 1.00 39.74 1 . N ?  
ATOM   3605 CA    CA    . GLN GLN GLN B B 224 224 . 45.719 -8.911  65.381 1.00 40.64 1 . C ?  
ATOM   3606 CB    CB    . GLN GLN GLN B B 224 224 . 46.425 -8.777  64.035 1.00 38.41 1 . C ?  
ATOM   3607 CG    CG    . GLN GLN GLN B B 224 224 . 46.454 -10.052 63.209 1.00 35.63 1 . C ?  
ATOM   3608 CD    CD    . GLN GLN GLN B B 224 224 . 47.083 -9.803  61.869 1.00 40.35 1 . C ?  
ATOM   3609 OE1   OE1   . GLN GLN GLN B B 224 224 . 47.618 -8.716  61.637 1.00 38.76 1 . O ?  
ATOM   3610 NE2   NE2   . GLN GLN GLN B B 224 224 . 47.022 -10.790 60.970 1.00 34.50 1 . N ?  
ATOM   3611 C     C     . GLN GLN GLN B B 224 224 . 46.395 -9.957  66.246 1.00 44.45 1 . C ?  
ATOM   3612 O     O     . GLN GLN GLN B B 224 224 . 47.320 -9.641  67.008 1.00 41.23 1 . O ?  
ATOM   3613 N     N     . PHE PHE PHE B B 225 225 . 45.929 -11.197 66.127 1.00 41.99 1 . N ?  
ATOM   3614 CA    CA    . PHE PHE PHE B B 225 225 . 46.473 -12.289 66.905 1.00 41.60 1 . C ?  
ATOM   3615 CB    CB    . PHE PHE PHE B B 225 225 . 45.399 -12.855 67.846 1.00 41.53 1 . C ?  
ATOM   3616 CG    CG    . PHE PHE PHE B B 225 225 . 44.936 -11.851 68.839 1.00 41.49 1 . C ?  
ATOM   3617 CD2   CD2   . PHE PHE PHE B B 225 225 . 43.847 -11.036 68.568 1.00 44.31 1 . C ?  
ATOM   3618 CE2   CE2   . PHE PHE PHE B B 225 225 . 43.435 -10.067 69.476 1.00 40.90 1 . C ?  
ATOM   3619 CZ    CZ    . PHE PHE PHE B B 225 225 . 44.136 -9.886  70.647 1.00 42.48 1 . C ?  
ATOM   3620 CE1   CE1   . PHE PHE PHE B B 225 225 . 45.235 -10.686 70.914 1.00 44.74 1 . C ?  
ATOM   3621 CD1   CD1   . PHE PHE PHE B B 225 225 . 45.640 -11.651 70.002 1.00 39.92 1 . C ?  
ATOM   3622 C     C     . PHE PHE PHE B B 225 225 . 47.050 -13.362 66.016 1.00 41.81 1 . C ?  
ATOM   3623 O     O     . PHE PHE PHE B B 225 225 . 46.671 -13.508 64.857 1.00 36.76 1 . O ?  
ATOM   3624 N     N     . TYR TYR TYR B B 226 226 . 47.980 -14.111 66.589 1.00 41.96 1 . N ?  
ATOM   3625 CA    CA    . TYR TYR TYR B B 226 226 . 48.778 -15.054 65.833 1.00 45.71 1 . C ?  
ATOM   3626 CB    CB    . TYR TYR TYR B B 226 226 . 50.053 -14.368 65.343 1.00 40.88 1 . C ?  
ATOM   3627 CG    CG    . TYR TYR TYR B B 226 226 . 51.040 -15.189 64.541 1.00 41.77 1 . C ?  
ATOM   3628 CD1   CD1   . TYR TYR TYR B B 226 226 . 50.899 -15.347 63.159 1.00 41.26 1 . C ?  
ATOM   3629 CE1   CE1   . TYR TYR TYR B B 226 226 . 51.828 -16.071 62.429 1.00 42.35 1 . C ?  
ATOM   3630 CZ    CZ    . TYR TYR TYR B B 226 226 . 52.924 -16.626 63.085 1.00 47.53 1 . C ?  
ATOM   3631 OH    OH    . TYR TYR TYR B B 226 226 . 53.863 -17.352 62.384 1.00 49.30 1 . O ?  
ATOM   3632 CE2   CE2   . TYR TYR TYR B B 226 226 . 53.087 -16.465 64.454 1.00 41.27 1 . C ?  
ATOM   3633 CD2   CD2   . TYR TYR TYR B B 226 226 . 52.158 -15.753 65.162 1.00 42.70 1 . C ?  
ATOM   3634 C     C     . TYR TYR TYR B B 226 226 . 49.075 -16.246 66.733 1.00 48.03 1 . C ?  
ATOM   3635 O     O     . TYR TYR TYR B B 226 226 . 49.319 -16.089 67.935 1.00 46.40 1 . O ?  
ATOM   3636 N     N     . VAL VAL VAL B B 227 227 . 49.013 -17.436 66.150 1.00 43.50 1 . N ?  
ATOM   3637 CA    CA    . VAL VAL VAL B B 227 227 . 49.223 -18.654 66.897 1.00 47.58 1 . C ?  
ATOM   3638 CB    CB    . VAL VAL VAL B B 227 227 . 47.923 -19.474 66.996 1.00 51.62 1 . C ?  
ATOM   3639 CG1   CG1   . VAL VAL VAL B B 227 227 . 48.175 -20.815 67.734 1.00 48.38 1 . C ?  
ATOM   3640 CG2   CG2   . VAL VAL VAL B B 227 227 . 46.840 -18.649 67.676 1.00 37.50 1 . C ?  
ATOM   3641 C     C     . VAL VAL VAL B B 227 227 . 50.309 -19.490 66.245 1.00 47.51 1 . C ?  
ATOM   3642 O     O     . VAL VAL VAL B B 227 227 . 50.230 -19.822 65.057 1.00 47.85 1 . O ?  
ATOM   3643 N     N     . ALA ALA ALA B B 228 228 . 51.324 -19.833 67.025 1.00 45.41 1 . N ?  
ATOM   3644 CA    CA    . ALA ALA ALA B B 228 228 . 52.352 -20.751 66.546 1.00 52.38 1 . C ?  
ATOM   3645 CB    CB    . ALA ALA ALA B B 228 228 . 53.356 -20.024 65.663 1.00 46.32 1 . C ?  
ATOM   3646 C     C     . ALA ALA ALA B B 228 228 . 53.060 -21.434 67.706 1.00 56.09 1 . C ?  
ATOM   3647 O     O     . ALA ALA ALA B B 228 228 . 53.290 -20.813 68.759 1.00 54.38 1 . O ?  
ATOM   3648 N     N     . ASP ASP ASP B B 229 229 . 53.400 -22.708 67.503 1.00 55.09 1 . N ?  
ATOM   3649 CA    CA    . ASP ASP ASP B B 229 229 . 54.035 -23.523 68.537 1.00 59.47 1 . C ?  
ATOM   3650 CB    CB    . ASP ASP ASP B B 229 229 . 55.499 -23.105 68.727 1.00 67.36 1 . C ?  
ATOM   3651 CG    CG    . ASP ASP ASP B B 229 229 . 56.216 -22.843 67.407 1.00 75.68 1 . C ?  
ATOM   3652 OD1   OD1   . ASP ASP ASP B B 229 229 . 56.674 -23.823 66.779 1.00 83.70 1 . O ?  
ATOM   3653 OD2   OD2   . ASP ASP ASP B B 229 229 . 56.340 -21.664 66.998 1.00 75.40 1 . O ?  
ATOM   3654 C     C     . ASP ASP ASP B B 229 229 . 53.286 -23.415 69.872 1.00 57.34 1 . C ?  
ATOM   3655 O     O     . ASP ASP ASP B B 229 229 . 53.906 -23.220 70.912 1.00 55.16 1 . O ?  
ATOM   3656 N     N     . GLY GLY GLY B B 230 230 . 51.956 -23.484 69.827 1.00 58.46 1 . N ?  
ATOM   3657 CA    CA    . GLY GLY GLY B B 230 230 . 51.136 -23.322 71.022 1.00 59.95 1 . C ?  
ATOM   3658 C     C     . GLY GLY GLY B B 230 230 . 51.247 -21.990 71.758 1.00 59.45 1 . C ?  
ATOM   3659 O     O     . GLY GLY GLY B B 230 230 . 50.889 -21.875 72.931 1.00 54.96 1 . O ?  
ATOM   3660 N     N     . GLU GLU GLU B B 231 231 . 51.748 -20.966 71.078 1.00 61.53 1 . N ?  
ATOM   3661 CA    CA    . GLU GLU GLU B B 231 231 . 51.842 -19.654 71.704 1.00 58.09 1 . C ?  
ATOM   3662 CB    CB    . GLU GLU GLU B B 231 231 . 53.287 -19.148 71.661 1.00 53.99 1 . C ?  
ATOM   3663 CG    CG    . GLU GLU GLU B B 231 231 . 54.247 -20.015 72.447 1.00 58.18 1 . C ?  
ATOM   3664 CD    CD    . GLU GLU GLU B B 231 231 . 55.467 -19.253 72.931 1.00 64.45 1 . C ?  
ATOM   3665 OE1   OE1   . GLU GLU GLU B B 231 231 . 55.746 -19.288 74.155 1.00 68.50 1 . O ?  
ATOM   3666 OE2   OE2   . GLU GLU GLU B B 231 231 . 56.141 -18.616 72.093 1.00 61.30 1 . O ?  
ATOM   3667 C     C     . GLU GLU GLU B B 231 231 . 50.906 -18.644 71.046 1.00 52.45 1 . C ?  
ATOM   3668 O     O     . GLU GLU GLU B B 231 231 . 50.747 -18.631 69.813 1.00 42.77 1 . O ?  
ATOM   3669 N     N     . LEU LEU LEU B B 232 232 . 50.304 -17.792 71.874 1.00 49.67 1 . N ?  
ATOM   3670 CA    CA    . LEU LEU LEU B B 232 232 . 49.434 -16.730 71.372 1.00 45.61 1 . C ?  
ATOM   3671 CB    CB    . LEU LEU LEU B B 232 232 . 48.144 -16.662 72.181 1.00 46.32 1 . C ?  
ATOM   3672 CG    CG    . LEU LEU LEU B B 232 232 . 47.190 -15.631 71.577 1.00 48.65 1 . C ?  
ATOM   3673 CD1   CD1   . LEU LEU LEU B B 232 232 . 46.702 -16.142 70.230 1.00 38.73 1 . C ?  
ATOM   3674 CD2   CD2   . LEU LEU LEU B B 232 232 . 46.044 -15.258 72.503 1.00 41.78 1 . C ?  
ATOM   3675 C     C     . LEU LEU LEU B B 232 232 . 50.121 -15.354 71.389 1.00 47.24 1 . C ?  
ATOM   3676 O     O     . LEU LEU LEU B B 232 232 . 50.419 -14.822 72.457 1.00 49.44 1 . O ?  
ATOM   3677 N     N     . SER SER SER B B 233 233 . 50.364 -14.789 70.204 1.00 43.58 1 . N ?  
ATOM   3678 CA    CA    . SER SER SER B B 233 233 . 50.946 -13.452 70.084 1.00 46.07 1 . C ?  
ATOM   3679 CB    CB    . SER SER SER B B 233 233 . 52.168 -13.474 69.163 1.00 44.50 1 . C ?  
ATOM   3680 OG    OG    . SER SER SER B B 233 233 . 53.292 -13.974 69.861 1.00 48.24 1 . O ?  
ATOM   3681 C     C     . SER SER SER B B 233 233 . 49.912 -12.440 69.584 1.00 43.56 1 . C ?  
ATOM   3682 O     O     . SER SER SER B B 233 233 . 48.804 -12.814 69.187 1.00 40.77 1 . O ?  
ATOM   3683 N     N     . CYS CYS CYS B B 234 234 . 50.283 -11.161 69.625 1.00 44.38 1 . N ?  
ATOM   3684 CA    CA    . CYS CYS CYS B B 234 234 . 49.348 -10.056 69.406 1.00 44.58 1 . C ?  
ATOM   3685 CB    CB    . CYS CYS CYS B B 234 234 . 48.578 -9.696  70.691 1.00 38.95 1 . C ?  
ATOM   3686 SG    SG    . CYS CYS CYS B B 234 234 . 47.716 -8.055  70.636 1.00 42.64 1 . S ?  
ATOM   3687 C     C     . CYS CYS CYS B B 234 234 . 50.095 -8.843  68.931 1.00 47.23 1 . C ?  
ATOM   3688 O     O     . CYS CYS CYS B B 234 234 . 51.105 -8.482  69.529 1.00 45.90 1 . O ?  
ATOM   3689 N     N     . GLN GLN GLN B B 235 235 . 49.579 -8.189  67.891 1.00 40.82 1 . N ?  
ATOM   3690 CA    CA    . GLN GLN GLN B B 235 235 . 50.208 -6.972  67.394 1.00 41.44 1 . C ?  
ATOM   3691 CB    CB    . GLN GLN GLN B B 235 235 . 50.441 -6.924  65.894 1.00 40.89 1 . C ?  
ATOM   3692 CG    CG    . GLN GLN GLN B B 235 235 . 51.859 -7.039  65.375 1.00 58.82 1 . C ?  
ATOM   3693 CD    CD    . GLN GLN GLN B B 235 235 . 52.269 -5.997  64.312 1.00 49.43 1 . C ?  
ATOM   3694 OE1   OE1   . GLN GLN GLN B B 235 235 . 51.718 -4.928  64.256 1.00 53.55 1 . O ?  
ATOM   3695 NE2   NE2   . GLN GLN GLN B B 235 235 . 53.135 -6.381  63.405 1.00 54.37 1 . N ?  
ATOM   3696 C     C     . GLN GLN GLN B B 235 235 . 49.118 -5.940  67.703 1.00 42.77 1 . C ?  
ATOM   3697 O     O     . GLN GLN GLN B B 235 235 . 47.937 -6.201  67.429 1.00 37.61 1 . O ?  
ATOM   3698 N     N     . LEU LEU LEU B B 236 236 . 49.470 -4.780  68.249 1.00 43.00 1 . N ?  
ATOM   3699 CA    CA    . LEU LEU LEU B B 236 236 . 48.493 -3.714  68.396 1.00 36.44 1 . C ?  
ATOM   3700 CB    CB    . LEU LEU LEU B B 236 236 . 48.439 -3.219  69.836 1.00 40.27 1 . C ?  
ATOM   3701 CG    CG    . LEU LEU LEU B B 236 236 . 48.003 -1.768  69.947 1.00 41.24 1 . C ?  
ATOM   3702 CD1   CD1   . LEU LEU LEU B B 236 236 . 46.500 -1.742  69.766 1.00 36.70 1 . C ?  
ATOM   3703 CD2   CD2   . LEU LEU LEU B B 236 236 . 48.434 -1.206  71.297 1.00 45.59 1 . C ?  
ATOM   3704 C     C     . LEU LEU LEU B B 236 236 . 48.876 -2.580  67.473 1.00 41.75 1 . C ?  
ATOM   3705 O     O     . LEU LEU LEU B B 236 236 . 50.050 -2.213  67.434 1.00 43.53 1 . O ?  
ATOM   3706 N     N     . TYR TYR TYR B B 237 237 . 47.923 -2.023  66.723 1.00 42.28 1 . N ?  
ATOM   3707 CA    CA    . TYR TYR TYR B B 237 237 . 48.213 -0.805  65.957 1.00 38.13 1 . C ?  
ATOM   3708 CB    CB    . TYR TYR TYR B B 237 237 . 47.683 -0.840  64.508 1.00 39.49 1 . C ?  
ATOM   3709 CG    CG    . TYR TYR TYR B B 237 237 . 48.132 0.400   63.755 1.00 38.33 1 . C ?  
ATOM   3710 CD2   CD2   . TYR TYR TYR B B 237 237 . 49.314 0.389   63.021 1.00 41.91 1 . C ?  
ATOM   3711 CE2   CE2   . TYR TYR TYR B B 237 237 . 49.771 1.517   62.371 1.00 40.43 1 . C ?  
ATOM   3712 CZ    CZ    . TYR TYR TYR B B 237 237 . 49.043 2.692   62.447 1.00 44.00 1 . C ?  
ATOM   3713 OH    OH    . TYR TYR TYR B B 237 237 . 49.529 3.804   61.796 1.00 43.36 1 . O ?  
ATOM   3714 CE1   CE1   . TYR TYR TYR B B 237 237 . 47.859 2.740   63.180 1.00 42.03 1 . C ?  
ATOM   3715 CD1   CD1   . TYR TYR TYR B B 237 237 . 47.417 1.596   63.831 1.00 38.63 1 . C ?  
ATOM   3716 C     C     . TYR TYR TYR B B 237 237 . 47.610 0.380   66.685 1.00 40.53 1 . C ?  
ATOM   3717 O     O     . TYR TYR TYR B B 237 237 . 46.390 0.462   66.863 1.00 42.29 1 . O ?  
ATOM   3718 N     N     . GLN GLN GLN B B 238 238 . 48.473 1.300   67.092 1.00 39.62 1 . N ?  
ATOM   3719 CA    CA    . GLN GLN GLN B B 238 238 . 48.060 2.485   67.817 1.00 39.82 1 . C ?  
ATOM   3720 CB    CB    . GLN GLN GLN B B 238 238 . 48.765 2.547   69.167 1.00 35.47 1 . C ?  
ATOM   3721 CG    CG    . GLN GLN GLN B B 238 238 . 48.422 3.753   70.012 1.00 37.88 1 . C ?  
ATOM   3722 CD    CD    . GLN GLN GLN B B 238 238 . 48.774 3.551   71.487 1.00 43.35 1 . C ?  
ATOM   3723 OE1   OE1   . GLN GLN GLN B B 238 238 . 49.225 2.474   71.899 1.00 44.49 1 . O ?  
ATOM   3724 NE2   NE2   . GLN GLN GLN B B 238 238 . 48.568 4.582   72.280 1.00 36.99 1 . N ?  
ATOM   3725 C     C     . GLN GLN GLN B B 238 238 . 48.351 3.729   66.990 1.00 36.96 1 . C ?  
ATOM   3726 O     O     . GLN GLN GLN B B 238 238 . 49.510 4.049   66.712 1.00 34.32 1 . O ?  
ATOM   3727 N     N     . ARG ARG ARG B B 239 239 . 47.285 4.426   66.602 1.00 41.97 1 . N ?  
ATOM   3728 CA    CA    . ARG ARG ARG B B 239 239 . 47.390 5.595   65.734 1.00 37.14 1 . C ?  
ATOM   3729 CB    CB    . ARG ARG ARG B B 239 239 . 46.004 6.041   65.234 1.00 40.37 1 . C ?  
ATOM   3730 CG    CG    . ARG ARG ARG B B 239 239 . 45.056 6.563   66.318 1.00 43.83 1 . C ?  
ATOM   3731 CD    CD    . ARG ARG ARG B B 239 239 . 43.953 7.511   65.762 1.00 43.00 1 . C ?  
ATOM   3732 NE    NE    . ARG ARG ARG B B 239 239 . 43.144 8.034   66.858 1.00 38.23 1 . N ?  
ATOM   3733 CZ    CZ    . ARG ARG ARG B B 239 239 . 43.412 9.145   67.550 1.00 46.91 1 . C ?  
ATOM   3734 NH1   NH1   . ARG ARG ARG B B 239 239 . 44.449 9.913   67.231 1.00 44.03 1 . N ?  
ATOM   3735 NH2   NH2   . ARG ARG ARG B B 239 239 . 42.632 9.502   68.569 1.00 49.84 1 . N ?  
ATOM   3736 C     C     . ARG ARG ARG B B 239 239 . 48.083 6.741   66.451 1.00 38.50 1 . C ?  
ATOM   3737 O     O     . ARG ARG ARG B B 239 239 . 48.638 7.622   65.820 1.00 39.56 1 . O ?  
ATOM   3738 N     N     . SER SER SER B B 240 240 . 48.077 6.714   67.777 1.00 40.13 1 . N ?  
ATOM   3739 CA    CA    . SER SER SER B B 240 240 . 48.542 7.860   68.539 1.00 38.62 1 . C ?  
ATOM   3740 CB    CB    . SER SER SER B B 240 240 . 47.434 8.916   68.633 1.00 39.54 1 . C ?  
ATOM   3741 OG    OG    . SER SER SER B B 240 240 . 47.832 10.018  69.420 1.00 43.34 1 . O ?  
ATOM   3742 C     C     . SER SER SER B B 240 240 . 48.992 7.450   69.929 1.00 41.72 1 . C ?  
ATOM   3743 O     O     . SER SER SER B B 240 240 . 48.268 6.787   70.667 1.00 42.62 1 . O ?  
ATOM   3744 N     N     . GLY GLY GLY B B 241 241 . 50.192 7.874   70.292 1.00 44.12 1 . N ?  
ATOM   3745 CA    CA    . GLY GLY GLY B B 241 241 . 50.769 7.459   71.542 1.00 41.56 1 . C ?  
ATOM   3746 C     C     . GLY GLY GLY B B 241 241 . 51.491 8.550   72.293 1.00 43.55 1 . C ?  
ATOM   3747 O     O     . GLY GLY GLY B B 241 241 . 52.523 9.046   71.860 1.00 44.68 1 . O ?  
ATOM   3748 N     N     . ASP ASP ASP B B 242 242 . 50.922 8.912   73.436 1.00 51.92 1 . N ?  
ATOM   3749 CA    CA    . ASP ASP ASP B B 242 242 . 51.569 9.759   74.419 1.00 46.25 1 . C ?  
ATOM   3750 CB    CB    . ASP ASP ASP B B 242 242 . 50.521 10.338  75.358 1.00 50.17 1 . C ?  
ATOM   3751 CG    CG    . ASP ASP ASP B B 242 242 . 51.093 11.334  76.356 1.00 53.96 1 . C ?  
ATOM   3752 OD1   OD1   . ASP ASP ASP B B 242 242 . 52.333 11.499  76.457 1.00 51.21 1 . O ?  
ATOM   3753 OD2   OD2   . ASP ASP ASP B B 242 242 . 50.268 11.957  77.053 1.00 54.60 1 . O ?  
ATOM   3754 C     C     . ASP ASP ASP B B 242 242 . 52.568 8.917   75.187 1.00 48.55 1 . C ?  
ATOM   3755 O     O     . ASP ASP ASP B B 242 242 . 52.162 8.076   75.988 1.00 51.26 1 . O ?  
ATOM   3756 N     N     . MET MET MET B B 243 243 . 53.860 9.137   74.952 1.00 49.47 1 . N ?  
ATOM   3757 CA    CA    . MET MET MET B B 243 243 . 54.917 8.350   75.595 1.00 48.04 1 . C ?  
ATOM   3758 CB    CB    . MET MET MET B B 243 243 . 56.284 8.658   74.974 1.00 45.27 1 . C ?  
ATOM   3759 CG    CG    . MET MET MET B B 243 243 . 56.358 8.389   73.475 1.00 50.93 1 . C ?  
ATOM   3760 SD    SD    . MET MET MET B B 243 243 . 56.225 6.633   73.043 1.00 54.64 1 . S ?  
ATOM   3761 CE    CE    . MET MET MET B B 243 243 . 57.876 6.015   73.390 1.00 38.71 1 . C ?  
ATOM   3762 C     C     . MET MET MET B B 243 243 . 54.977 8.592   77.099 1.00 53.84 1 . C ?  
ATOM   3763 O     O     . MET MET MET B B 243 243 . 55.420 7.725   77.866 1.00 53.94 1 . O ?  
ATOM   3764 N     N     . GLY GLY GLY B B 244 244 . 54.524 9.768   77.515 1.00 50.89 1 . N ?  
ATOM   3765 CA    CA    . GLY GLY GLY B B 244 244 . 54.596 10.152  78.911 1.00 56.84 1 . C ?  
ATOM   3766 C     C     . GLY GLY GLY B B 244 244 . 53.584 9.459   79.809 1.00 56.68 1 . C ?  
ATOM   3767 O     O     . GLY GLY GLY B B 244 244 . 53.836 9.254   80.995 1.00 62.68 1 . O ?  
ATOM   3768 N     N     . LEU LEU LEU B B 245 245 . 52.429 9.100   79.264 1.00 54.00 1 . N ?  
ATOM   3769 CA    CA    . LEU LEU LEU B B 245 245 . 51.391 8.526   80.109 1.00 54.86 1 . C ?  
ATOM   3770 C     C     . LEU LEU LEU B B 245 245 . 50.724 7.304   79.473 1.00 50.31 1 . C ?  
ATOM   3771 O     O     . LEU LEU LEU B B 245 245 . 50.804 6.202   80.012 1.00 49.54 1 . O ?  
ATOM   3772 CB    CB    . LEU LEU LEU B B 245 245 . 50.343 9.596   80.457 1.00 57.16 1 . C ?  
ATOM   3773 CG    CG    . LEU LEU LEU B B 245 245 . 49.176 9.158   81.353 1.00 64.00 1 . C ?  
ATOM   3774 CD2   CD2   . LEU LEU LEU B B 245 245 . 48.035 10.166  81.320 1.00 68.16 1 . C ?  
ATOM   3775 CD1   CD1   . LEU LEU LEU B B 245 245 . 49.617 8.896   82.784 1.00 63.59 1 . C ?  
ATOM   3776 N     N     . GLY GLY GLY B B 246 246 . 50.072 7.496   78.330 1.00 53.18 1 . N ?  
ATOM   3777 CA    CA    . GLY GLY GLY B B 246 246 . 49.340 6.419   77.685 1.00 45.79 1 . C ?  
ATOM   3778 C     C     . GLY GLY GLY B B 246 246 . 50.142 5.166   77.364 1.00 47.28 1 . C ?  
ATOM   3779 O     O     . GLY GLY GLY B B 246 246 . 49.727 4.052   77.690 1.00 44.46 1 . O ?  
ATOM   3780 N     N     . VAL VAL VAL B B 247 247 . 51.302 5.344   76.740 1.00 43.21 1 . N ?  
ATOM   3781 CA    CA    . VAL VAL VAL B B 247 247 . 51.989 4.233   76.084 1.00 47.23 1 . C ?  
ATOM   3782 CB    CB    . VAL VAL VAL B B 247 247 . 53.191 4.771   75.222 1.00 41.21 1 . C ?  
ATOM   3783 CG1   CG1   . VAL VAL VAL B B 247 247 . 54.137 3.658   74.816 1.00 38.34 1 . C ?  
ATOM   3784 CG2   CG2   . VAL VAL VAL B B 247 247 . 52.647 5.472   73.968 1.00 38.50 1 . C ?  
ATOM   3785 C     C     . VAL VAL VAL B B 247 247 . 52.421 3.103   77.053 1.00 40.81 1 . C ?  
ATOM   3786 O     O     . VAL VAL VAL B B 247 247 . 52.166 1.944   76.749 1.00 43.51 1 . O ?  
ATOM   3787 N     N     . PRO PRO PRO B B 248 248 . 53.014 3.421   78.227 1.00 46.68 1 . N ?  
ATOM   3788 CA    CA    . PRO PRO PRO B B 248 248 . 53.238 2.315   79.180 1.00 45.78 1 . C ?  
ATOM   3789 CB    CB    . PRO PRO PRO B B 248 248 . 53.871 3.009   80.384 1.00 47.70 1 . C ?  
ATOM   3790 CG    CG    . PRO PRO PRO B B 248 248 . 54.539 4.246   79.785 1.00 46.70 1 . C ?  
ATOM   3791 CD    CD    . PRO PRO PRO B B 248 248 . 53.563 4.696   78.740 1.00 49.24 1 . C ?  
ATOM   3792 C     C     . PRO PRO PRO B B 248 248 . 51.952 1.603   79.590 1.00 42.38 1 . C ?  
ATOM   3793 O     O     . PRO PRO PRO B B 248 248 . 51.909 0.386   79.657 1.00 41.71 1 . O ?  
ATOM   3794 N     N     . PHE PHE PHE B B 249 249 . 50.900 2.374   79.812 1.00 46.60 1 . N ?  
ATOM   3795 CA    CA    . PHE PHE PHE B B 249 249 . 49.571 1.852   80.146 1.00 40.86 1 . C ?  
ATOM   3796 CB    CB    . PHE PHE PHE B B 249 249 . 48.623 3.038   80.376 1.00 43.92 1 . C ?  
ATOM   3797 CG    CG    . PHE PHE PHE B B 249 249 . 47.294 2.674   80.967 1.00 48.48 1 . C ?  
ATOM   3798 CD1   CD1   . PHE PHE PHE B B 249 249 . 46.256 2.231   80.157 1.00 41.29 1 . C ?  
ATOM   3799 CE1   CE1   . PHE PHE PHE B B 249 249 . 45.017 1.914   80.705 1.00 53.02 1 . C ?  
ATOM   3800 CZ    CZ    . PHE PHE PHE B B 249 249 . 44.799 2.054   82.080 1.00 48.35 1 . C ?  
ATOM   3801 CE2   CE2   . PHE PHE PHE B B 249 249 . 45.831 2.524   82.894 1.00 48.32 1 . C ?  
ATOM   3802 CD2   CD2   . PHE PHE PHE B B 249 249 . 47.064 2.830   82.340 1.00 43.66 1 . C ?  
ATOM   3803 C     C     . PHE PHE PHE B B 249 249 . 49.027 0.934   79.052 1.00 42.52 1 . C ?  
ATOM   3804 O     O     . PHE PHE PHE B B 249 249 . 48.530 -0.160  79.331 1.00 41.48 1 . O ?  
ATOM   3805 N     N     . ASN ASN ASN B B 250 250 . 49.141 1.396   77.801 1.00 44.16 1 . N ?  
ATOM   3806 CA    CA    . ASN ASN ASN B B 250 250 . 48.632 0.686   76.638 1.00 36.63 1 . C ?  
ATOM   3807 CB    CB    . ASN ASN ASN B B 250 250 . 48.749 1.545   75.375 1.00 40.15 1 . C ?  
ATOM   3808 CG    CG    . ASN ASN ASN B B 250 250 . 47.976 2.865   75.486 1.00 48.36 1 . C ?  
ATOM   3809 OD1   OD1   . ASN ASN ASN B B 250 250 . 48.463 3.912   75.048 1.00 44.56 1 . O ?  
ATOM   3810 ND2   ND2   . ASN ASN ASN B B 250 250 . 46.770 2.816   76.081 1.00 39.07 1 . N ?  
ATOM   3811 C     C     . ASN ASN ASN B B 250 250 . 49.354 -0.611  76.408 1.00 40.50 1 . C ?  
ATOM   3812 O     O     . ASN ASN ASN B B 250 250 . 48.748 -1.591  75.995 1.00 37.21 1 . O ?  
ATOM   3813 N     N     . ILE ILE ILE B B 251 251 . 50.666 -0.590  76.630 1.00 39.40 1 . N ?  
ATOM   3814 CA    CA    . ILE ILE ILE B B 251 251 . 51.476 -1.794  76.525 1.00 41.45 1 . C ?  
ATOM   3815 CB    CB    . ILE ILE ILE B B 251 251 . 52.958 -1.481  76.838 1.00 43.26 1 . C ?  
ATOM   3816 CG1   CG1   . ILE ILE ILE B B 251 251 . 53.557 -0.641  75.698 1.00 38.50 1 . C ?  
ATOM   3817 CD1   CD1   . ILE ILE ILE B B 251 251 . 54.942 -0.207  75.962 1.00 42.87 1 . C ?  
ATOM   3818 CG2   CG2   . ILE ILE ILE B B 251 251 . 53.765 -2.768  77.071 1.00 36.54 1 . C ?  
ATOM   3819 C     C     . ILE ILE ILE B B 251 251 . 50.925 -2.873  77.460 1.00 40.49 1 . C ?  
ATOM   3820 O     O     . ILE ILE ILE B B 251 251 . 50.698 -4.014  77.043 1.00 41.67 1 . O ?  
ATOM   3821 N     N     . ALA ALA ALA B B 252 252 . 50.655 -2.479  78.702 1.00 39.08 1 . N ?  
ATOM   3822 CA    CA    . ALA ALA ALA B B 252 252 . 50.121 -3.385  79.715 1.00 43.34 1 . C ?  
ATOM   3823 CB    CB    . ALA ALA ALA B B 252 252 . 50.063 -2.675  81.066 1.00 40.03 1 . C ?  
ATOM   3824 C     C     . ALA ALA ALA B B 252 252 . 48.737 -3.933  79.356 1.00 44.05 1 . C ?  
ATOM   3825 O     O     . ALA ALA ALA B B 252 252 . 48.459 -5.098  79.598 1.00 42.47 1 . O ?  
ATOM   3826 N     N     . SER SER SER B B 253 253 . 47.877 -3.086  78.786 1.00 41.61 1 . N ?  
ATOM   3827 CA    CA    . SER SER SER B B 253 253 . 46.491 -3.462  78.497 1.00 43.24 1 . C ?  
ATOM   3828 CB    CB    . SER SER SER B B 253 253 . 45.720 -2.280  77.900 1.00 38.59 1 . C ?  
ATOM   3829 OG    OG    . SER SER SER B B 253 253 . 45.466 -1.314  78.890 1.00 49.22 1 . O ?  
ATOM   3830 C     C     . SER SER SER B B 253 253 . 46.399 -4.635  77.537 1.00 46.02 1 . C ?  
ATOM   3831 O     O     . SER SER SER B B 253 253 . 45.734 -5.635  77.811 1.00 43.77 1 . O ?  
ATOM   3832 N     N     . TYR TYR TYR B B 254 254 . 47.063 -4.489  76.397 1.00 41.78 1 . N ?  
ATOM   3833 CA    CA    . TYR TYR TYR B B 254 254 . 46.958 -5.463  75.343 1.00 41.77 1 . C ?  
ATOM   3834 CB    CB    . TYR TYR TYR B B 254 254 . 47.354 -4.823  73.999 1.00 42.19 1 . C ?  
ATOM   3835 CG    CG    . TYR TYR TYR B B 254 254 . 46.211 -3.970  73.487 1.00 45.94 1 . C ?  
ATOM   3836 CD1   CD1   . TYR TYR TYR B B 254 254 . 46.024 -2.669  73.943 1.00 41.04 1 . C ?  
ATOM   3837 CE1   CE1   . TYR TYR TYR B B 254 254 . 44.965 -1.903  73.504 1.00 39.87 1 . C ?  
ATOM   3838 CZ    CZ    . TYR TYR TYR B B 254 254 . 44.050 -2.445  72.617 1.00 43.98 1 . C ?  
ATOM   3839 OH    OH    . TYR TYR TYR B B 254 254 . 42.978 -1.703  72.180 1.00 51.25 1 . O ?  
ATOM   3840 CE2   CE2   . TYR TYR TYR B B 254 254 . 44.194 -3.733  72.171 1.00 47.84 1 . C ?  
ATOM   3841 CD2   CD2   . TYR TYR TYR B B 254 254 . 45.269 -4.497  72.614 1.00 45.43 1 . C ?  
ATOM   3842 C     C     . TYR TYR TYR B B 254 254 . 47.798 -6.691  75.689 1.00 46.54 1 . C ?  
ATOM   3843 O     O     . TYR TYR TYR B B 254 254 . 47.482 -7.798  75.252 1.00 46.26 1 . O ?  
ATOM   3844 N     N     . SER SER SER B B 255 255 . 48.846 -6.507  76.496 1.00 43.97 1 . N ?  
ATOM   3845 CA    CA    . SER SER SER B B 255 255 . 49.611 -7.655  76.985 1.00 45.73 1 . C ?  
ATOM   3846 CB    CB    . SER SER SER B B 255 255 . 50.863 -7.209  77.749 1.00 40.37 1 . C ?  
ATOM   3847 OG    OG    . SER SER SER B B 255 255 . 51.761 -6.547  76.883 1.00 44.86 1 . O ?  
ATOM   3848 C     C     . SER SER SER B B 255 255 . 48.697 -8.508  77.877 1.00 47.94 1 . C ?  
ATOM   3849 O     O     . SER SER SER B B 255 255 . 48.684 -9.735  77.771 1.00 42.53 1 . O ?  
ATOM   3850 N     N     . LEU LEU LEU B B 256 256 . 47.915 -7.831  78.723 1.00 44.24 1 . N ?  
ATOM   3851 CA    CA    . LEU LEU LEU B B 256 256 . 46.935 -8.479  79.597 1.00 48.15 1 . C ?  
ATOM   3852 CB    CB    . LEU LEU LEU B B 256 256 . 46.265 -7.445  80.512 1.00 42.15 1 . C ?  
ATOM   3853 CG    CG    . LEU LEU LEU B B 256 256 . 45.212 -7.958  81.499 1.00 46.40 1 . C ?  
ATOM   3854 CD1   CD1   . LEU LEU LEU B B 256 256 . 45.722 -9.152  82.326 1.00 40.65 1 . C ?  
ATOM   3855 CD2   CD2   . LEU LEU LEU B B 256 256 . 44.769 -6.811  82.411 1.00 41.78 1 . C ?  
ATOM   3856 C     C     . LEU LEU LEU B B 256 256 . 45.872 -9.236  78.796 1.00 49.78 1 . C ?  
ATOM   3857 O     O     . LEU LEU LEU B B 256 256 . 45.561 -10.390 79.106 1.00 50.62 1 . O ?  
ATOM   3858 N     N     . LEU LEU LEU B B 257 257 . 45.347 -8.582  77.759 1.00 48.85 1 . N ?  
ATOM   3859 CA    CA    . LEU LEU LEU B B 257 257 . 44.312 -9.154  76.907 1.00 52.03 1 . C ?  
ATOM   3860 CB    CB    . LEU LEU LEU B B 257 257 . 43.917 -8.175  75.776 1.00 43.66 1 . C ?  
ATOM   3861 CG    CG    . LEU LEU LEU B B 257 257 . 42.909 -8.638  74.718 1.00 42.82 1 . C ?  
ATOM   3862 CD1   CD1   . LEU LEU LEU B B 257 257 . 41.560 -8.876  75.348 1.00 51.95 1 . C ?  
ATOM   3863 CD2   CD2   . LEU LEU LEU B B 257 257 . 42.763 -7.651  73.537 1.00 41.14 1 . C ?  
ATOM   3864 C     C     . LEU LEU LEU B B 257 257 . 44.805 -10.469 76.339 1.00 50.30 1 . C ?  
ATOM   3865 O     O     . LEU LEU LEU B B 257 257 . 44.054 -11.430 76.257 1.00 53.24 1 . O ?  
ATOM   3866 N     N     . THR THR THR B B 258 258 . 46.084 -10.508 75.983 1.00 48.61 1 . N ?  
ATOM   3867 CA    CA    . THR THR THR B B 258 258 . 46.693 -11.702 75.397 1.00 49.00 1 . C ?  
ATOM   3868 CB    CB    . THR THR THR B B 258 258 . 48.065 -11.383 74.770 1.00 48.27 1 . C ?  
ATOM   3869 OG1   OG1   . THR THR THR B B 258 258 . 47.923 -10.344 73.796 1.00 47.46 1 . O ?  
ATOM   3870 CG2   CG2   . THR THR THR B B 258 258 . 48.668 -12.626 74.115 1.00 44.74 1 . C ?  
ATOM   3871 C     C     . THR THR THR B B 258 258 . 46.867 -12.827 76.419 1.00 50.05 1 . C ?  
ATOM   3872 O     O     . THR THR THR B B 258 258 . 46.666 -14.002 76.091 1.00 47.70 1 . O ?  
ATOM   3873 N     N     . TYR TYR TYR B B 259 259 . 47.254 -12.479 77.648 1.00 51.32 1 . N ?  
ATOM   3874 CA    CA    . TYR TYR TYR B B 259 259 . 47.293 -13.469 78.731 1.00 50.48 1 . C ?  
ATOM   3875 CB    CB    . TYR TYR TYR B B 259 259 . 47.788 -12.849 80.021 1.00 50.35 1 . C ?  
ATOM   3876 CG    CG    . TYR TYR TYR B B 259 259 . 49.276 -12.998 80.276 1.00 57.59 1 . C ?  
ATOM   3877 CD1   CD1   . TYR TYR TYR B B 259 259 . 50.207 -12.299 79.505 1.00 46.85 1 . C ?  
ATOM   3878 CE1   CE1   . TYR TYR TYR B B 259 259 . 51.561 -12.419 79.734 1.00 46.33 1 . C ?  
ATOM   3879 CZ    CZ    . TYR TYR TYR B B 259 259 . 52.017 -13.219 80.773 1.00 56.02 1 . C ?  
ATOM   3880 OH    OH    . TYR TYR TYR B B 259 259 . 53.370 -13.310 81.007 1.00 52.00 1 . O ?  
ATOM   3881 CE2   CE2   . TYR TYR TYR B B 259 259 . 51.117 -13.917 81.574 1.00 50.12 1 . C ?  
ATOM   3882 CD2   CD2   . TYR TYR TYR B B 259 259 . 49.751 -13.805 81.320 1.00 49.91 1 . C ?  
ATOM   3883 C     C     . TYR TYR TYR B B 259 259 . 45.904 -14.076 78.955 1.00 52.67 1 . C ?  
ATOM   3884 O     O     . TYR TYR TYR B B 259 259 . 45.757 -15.295 79.073 1.00 48.66 1 . O ?  
ATOM   3885 N     N     . MET MET MET B B 260 260 . 44.894 -13.210 78.984 1.00 49.58 1 . N ?  
ATOM   3886 CA    CA    . MET MET MET B B 260 260 . 43.522 -13.625 79.198 1.00 50.48 1 . C ?  
ATOM   3887 CB    CB    . MET MET MET B B 260 260 . 42.628 -12.402 79.348 1.00 51.76 1 . C ?  
ATOM   3888 CG    CG    . MET MET MET B B 260 260 . 43.024 -11.513 80.480 1.00 47.67 1 . C ?  
ATOM   3889 SD    SD    . MET MET MET B B 260 260 . 42.062 -10.004 80.504 1.00 51.26 1 . S ?  
ATOM   3890 CE    CE    . MET MET MET B B 260 260 . 40.402 -10.612 80.726 1.00 49.23 1 . C ?  
ATOM   3891 C     C     . MET MET MET B B 260 260 . 43.011 -14.511 78.065 1.00 52.74 1 . C ?  
ATOM   3892 O     O     . MET MET MET B B 260 260 . 42.376 -15.537 78.311 1.00 52.28 1 . O ?  
ATOM   3893 N     N     . LEU LEU LEU B B 261 261 . 43.289 -14.108 76.829 1.00 51.68 1 . N ?  
ATOM   3894 CA    CA    . LEU LEU LEU B B 261 261 . 42.924 -14.905 75.661 1.00 48.54 1 . C ?  
ATOM   3895 CB    CB    . LEU LEU LEU B B 261 261 . 43.196 -14.124 74.370 1.00 47.96 1 . C ?  
ATOM   3896 CG    CG    . LEU LEU LEU B B 261 261 . 42.191 -13.056 73.912 1.00 53.12 1 . C ?  
ATOM   3897 CD1   CD1   . LEU LEU LEU B B 261 261 . 42.786 -12.164 72.791 1.00 38.86 1 . C ?  
ATOM   3898 CD2   CD2   . LEU LEU LEU B B 261 261 . 40.877 -13.695 73.434 1.00 48.19 1 . C ?  
ATOM   3899 C     C     . LEU LEU LEU B B 261 261 . 43.677 -16.246 75.649 1.00 50.29 1 . C ?  
ATOM   3900 O     O     . LEU LEU LEU B B 261 261 . 43.101 -17.283 75.307 1.00 50.43 1 . O ?  
ATOM   3901 N     N     . ALA ALA ALA B B 262 262 . 44.955 -16.220 76.028 1.00 48.31 1 . N ?  
ATOM   3902 CA    CA    . ALA ALA ALA B B 262 262 . 45.778 -17.435 76.089 1.00 52.12 1 . C ?  
ATOM   3903 CB    CB    . ALA ALA ALA B B 262 262 . 47.209 -17.096 76.480 1.00 46.37 1 . C ?  
ATOM   3904 C     C     . ALA ALA ALA B B 262 262 . 45.193 -18.449 77.071 1.00 54.54 1 . C ?  
ATOM   3905 O     O     . ALA ALA ALA B B 262 262 . 45.052 -19.637 76.751 1.00 54.48 1 . O ?  
ATOM   3906 N     N     . HIS HIS HIS B B 263 263 . 44.861 -17.957 78.263 1.00 52.10 1 . N ?  
ATOM   3907 CA    CA    . HIS HIS HIS B B 263 263 . 44.264 -18.748 79.329 1.00 47.70 1 . C ?  
ATOM   3908 CB    CB    . HIS HIS HIS B B 263 263 . 43.999 -17.861 80.541 1.00 49.12 1 . C ?  
ATOM   3909 CG    CG    . HIS HIS HIS B B 263 263 . 43.378 -18.580 81.699 1.00 58.48 1 . C ?  
ATOM   3910 ND1   ND1   . HIS HIS HIS B B 263 263 . 44.124 -19.119 82.722 1.00 60.66 1 . N ?  
ATOM   3911 CE1   CE1   . HIS HIS HIS B B 263 263 . 43.316 -19.673 83.609 1.00 61.58 1 . C ?  
ATOM   3912 NE2   NE2   . HIS HIS HIS B B 263 263 . 42.073 -19.505 83.200 1.00 64.38 1 . N ?  
ATOM   3913 CD2   CD2   . HIS HIS HIS B B 263 263 . 42.082 -18.824 82.007 1.00 57.85 1 . C ?  
ATOM   3914 C     C     . HIS HIS HIS B B 263 263 . 42.978 -19.409 78.868 1.00 51.61 1 . C ?  
ATOM   3915 O     O     . HIS HIS HIS B B 263 263 . 42.863 -20.624 78.869 1.00 51.72 1 . O ?  
ATOM   3916 N     N     . VAL VAL VAL B B 264 264 . 42.019 -18.587 78.466 1.00 49.31 1 . N ?  
ATOM   3917 CA    CA    . VAL VAL VAL B B 264 264 . 40.736 -19.053 77.967 1.00 50.46 1 . C ?  
ATOM   3918 CB    CB    . VAL VAL VAL B B 264 264 . 39.867 -17.831 77.564 1.00 51.66 1 . C ?  
ATOM   3919 CG1   CG1   . VAL VAL VAL B B 264 264 . 38.578 -18.248 76.863 1.00 57.97 1 . C ?  
ATOM   3920 CG2   CG2   . VAL VAL VAL B B 264 264 . 39.549 -16.985 78.790 1.00 54.47 1 . C ?  
ATOM   3921 C     C     . VAL VAL VAL B B 264 264 . 40.861 -20.048 76.783 1.00 55.86 1 . C ?  
ATOM   3922 O     O     . VAL VAL VAL B B 264 264 . 39.987 -20.891 76.588 1.00 59.71 1 . O ?  
ATOM   3923 N     N     . THR THR THR B B 265 265 . 41.941 -19.986 76.007 1.00 53.72 1 . N ?  
ATOM   3924 CA    CA    . THR THR THR B B 265 265 . 42.036 -20.847 74.809 1.00 55.24 1 . C ?  
ATOM   3925 CB    CB    . THR THR THR B B 265 265 . 42.515 -20.052 73.550 1.00 50.50 1 . C ?  
ATOM   3926 OG1   OG1   . THR THR THR B B 265 265 . 43.679 -19.268 73.871 1.00 48.88 1 . O ?  
ATOM   3927 CG2   CG2   . THR THR THR B B 265 265 . 41.404 -19.164 73.022 1.00 44.58 1 . C ?  
ATOM   3928 C     C     . THR THR THR B B 265 265 . 42.968 -22.057 74.969 1.00 55.94 1 . C ?  
ATOM   3929 O     O     . THR THR THR B B 265 265 . 43.083 -22.881 74.062 1.00 54.95 1 . O ?  
ATOM   3930 N     N     . GLY GLY GLY B B 266 266 . 43.639 -22.152 76.113 1.00 57.44 1 . N ?  
ATOM   3931 CA    CA    . GLY GLY GLY B B 266 266 . 44.561 -23.245 76.365 1.00 57.17 1 . C ?  
ATOM   3932 C     C     . GLY GLY GLY B B 266 266 . 45.943 -23.056 75.762 1.00 61.05 1 . C ?  
ATOM   3933 O     O     . GLY GLY GLY B B 266 266 . 46.688 -24.022 75.587 1.00 59.91 1 . O ?  
ATOM   3934 N     N     . LEU LEU LEU B B 267 267 . 46.298 -21.813 75.450 1.00 55.33 1 . N ?  
ATOM   3935 CA    CA    . LEU LEU LEU B B 267 267 . 47.594 -21.540 74.852 1.00 51.13 1 . C ?  
ATOM   3936 CB    CB    . LEU LEU LEU B B 267 267 . 47.459 -20.700 73.567 1.00 56.99 1 . C ?  
ATOM   3937 CG    CG    . LEU LEU LEU B B 267 267 . 46.566 -21.160 72.400 1.00 55.26 1 . C ?  
ATOM   3938 CD1   CD1   . LEU LEU LEU B B 267 267 . 46.642 -20.174 71.237 1.00 54.99 1 . C ?  
ATOM   3939 CD2   CD2   . LEU LEU LEU B B 267 267 . 46.963 -22.521 71.914 1.00 53.79 1 . C ?  
ATOM   3940 C     C     . LEU LEU LEU B B 267 267 . 48.448 -20.818 75.864 1.00 49.77 1 . C ?  
ATOM   3941 O     O     . LEU LEU LEU B B 267 267 . 47.933 -20.329 76.864 1.00 54.84 1 . O ?  
ATOM   3942 N     N     . ALA ALA ALA B B 268 268 . 49.750 -20.751 75.596 1.00 50.50 1 . N ?  
ATOM   3943 CA    CA    . ALA ALA ALA B B 268 268 . 50.680 -19.961 76.399 1.00 52.25 1 . C ?  
ATOM   3944 C     C     . ALA ALA ALA B B 268 268 . 50.904 -18.574 75.770 1.00 49.02 1 . C ?  
ATOM   3945 O     O     . ALA ALA ALA B B 268 268 . 50.944 -18.443 74.544 1.00 50.38 1 . O ?  
ATOM   3946 CB    CB    . ALA ALA ALA B B 268 268 . 52.009 -20.709 76.552 1.00 49.94 1 . C ?  
ATOM   3947 N     N     . PRO PRO PRO B B 269 269 . 51.029 -17.534 76.607 1.00 48.79 1 . N ?  
ATOM   3948 CA    CA    . PRO PRO PRO B B 269 269 . 51.327 -16.178 76.122 1.00 50.40 1 . C ?  
ATOM   3949 CB    CB    . PRO PRO PRO B B 269 269 . 51.509 -15.372 77.412 1.00 50.43 1 . C ?  
ATOM   3950 CG    CG    . PRO PRO PRO B B 269 269 . 50.692 -16.082 78.427 1.00 49.24 1 . C ?  
ATOM   3951 CD    CD    . PRO PRO PRO B B 269 269 . 50.750 -17.557 78.054 1.00 50.09 1 . C ?  
ATOM   3952 C     C     . PRO PRO PRO B B 269 269 . 52.600 -16.146 75.276 1.00 54.64 1 . C ?  
ATOM   3953 O     O     . PRO PRO PRO B B 269 269 . 53.579 -16.754 75.685 1.00 55.23 1 . O ?  
ATOM   3954 N     N     . GLY GLY GLY B B 270 270 . 52.587 -15.464 74.128 1.00 51.89 1 . N ?  
ATOM   3955 CA    CA    . GLY GLY GLY B B 270 270 . 53.756 -15.396 73.258 1.00 50.09 1 . C ?  
ATOM   3956 C     C     . GLY GLY GLY B B 270 270 . 54.530 -14.072 73.268 1.00 52.30 1 . C ?  
ATOM   3957 O     O     . GLY GLY GLY B B 270 270 . 55.246 -13.778 74.220 1.00 48.28 1 . O ?  
ATOM   3958 N     N     . GLU GLU GLU B B 271 271 . 54.399 -13.303 72.182 1.00 52.87 1 . N ?  
ATOM   3959 CA    CA    . GLU GLU GLU B B 271 271 . 54.965 -11.952 72.038 1.00 49.13 1 . C ?  
ATOM   3960 CB    CB    . GLU GLU GLU B B 271 271 . 55.866 -11.858 70.787 1.00 50.53 1 . C ?  
ATOM   3961 CG    CG    . GLU GLU GLU B B 271 271 . 57.297 -12.372 70.925 1.00 58.98 1 . C ?  
ATOM   3962 CD    CD    . GLU GLU GLU B B 271 271 . 57.890 -12.820 69.585 1.00 69.29 1 . C ?  
ATOM   3963 OE1   OE1   . GLU GLU GLU B B 271 271 . 57.169 -12.759 68.557 1.00 66.68 1 . O ?  
ATOM   3964 OE2   OE2   . GLU GLU GLU B B 271 271 . 59.070 -13.248 69.561 1.00 70.17 1 . O ?  
ATOM   3965 C     C     . GLU GLU GLU B B 271 271 . 53.855 -10.885 71.928 1.00 47.94 1 . C ?  
ATOM   3966 O     O     . GLU GLU GLU B B 271 271 . 52.791 -11.123 71.356 1.00 44.94 1 . O ?  
ATOM   3967 N     N     . PHE PHE PHE B B 272 272 . 54.100 -9.709  72.479 1.00 48.15 1 . N ?  
ATOM   3968 CA    CA    . PHE PHE PHE B B 272 272 . 53.264 -8.574  72.160 1.00 45.58 1 . C ?  
ATOM   3969 CB    CB    . PHE PHE PHE B B 272 272 . 52.745 -7.879  73.410 1.00 43.24 1 . C ?  
ATOM   3970 CG    CG    . PHE PHE PHE B B 272 272 . 52.159 -6.517  73.124 1.00 45.53 1 . C ?  
ATOM   3971 CD1   CD1   . PHE PHE PHE B B 272 272 . 51.018 -6.398  72.355 1.00 37.17 1 . C ?  
ATOM   3972 CE1   CE1   . PHE PHE PHE B B 272 272 . 50.475 -5.140  72.085 1.00 41.27 1 . C ?  
ATOM   3973 CZ    CZ    . PHE PHE PHE B B 272 272 . 51.085 -3.983  72.594 1.00 36.91 1 . C ?  
ATOM   3974 CE2   CE2   . PHE PHE PHE B B 272 272 . 52.216 -4.091  73.353 1.00 40.41 1 . C ?  
ATOM   3975 CD2   CD2   . PHE PHE PHE B B 272 272 . 52.766 -5.357  73.608 1.00 42.36 1 . C ?  
ATOM   3976 C     C     . PHE PHE PHE B B 272 272 . 54.084 -7.600  71.314 1.00 44.31 1 . C ?  
ATOM   3977 O     O     . PHE PHE PHE B B 272 272 . 55.171 -7.185  71.713 1.00 46.30 1 . O ?  
ATOM   3978 N     N     . ILE ILE ILE B B 273 273 . 53.573 -7.258  70.142 1.00 44.37 1 . N ?  
ATOM   3979 CA    CA    . ILE ILE ILE B B 273 273 . 54.245 -6.319  69.248 1.00 40.08 1 . C ?  
ATOM   3980 CB    CB    . ILE ILE ILE B B 273 273 . 54.387 -6.874  67.810 1.00 41.76 1 . C ?  
ATOM   3981 CG1   CG1   . ILE ILE ILE B B 273 273 . 55.192 -8.182  67.811 1.00 48.06 1 . C ?  
ATOM   3982 CD1   CD1   . ILE ILE ILE B B 273 273 . 54.343 -9.433  67.884 1.00 47.37 1 . C ?  
ATOM   3983 CG2   CG2   . ILE ILE ILE B B 273 273 . 55.028 -5.843  66.877 1.00 40.86 1 . C ?  
ATOM   3984 C     C     . ILE ILE ILE B B 273 273 . 53.460 -5.026  69.230 1.00 40.86 1 . C ?  
ATOM   3985 O     O     . ILE ILE ILE B B 273 273 . 52.254 -5.015  68.943 1.00 38.82 1 . O ?  
ATOM   3986 N     N     . HIS HIS HIS B B 274 274 . 54.162 -3.942  69.536 1.00 42.26 1 . N ?  
ATOM   3987 CA    CA    . HIS HIS HIS B B 274 274 . 53.574 -2.609  69.652 1.00 43.47 1 . C ?  
ATOM   3988 CB    CB    . HIS HIS HIS B B 274 274 . 54.014 -1.932  70.965 1.00 42.69 1 . C ?  
ATOM   3989 CG    CG    . HIS HIS HIS B B 274 274 . 53.222 -0.707  71.304 1.00 44.89 1 . C ?  
ATOM   3990 ND1   ND1   . HIS HIS HIS B B 274 274 . 53.767 0.370   71.964 1.00 47.84 1 . N ?  
ATOM   3991 CE1   CE1   . HIS HIS HIS B B 274 274 . 52.842 1.304   72.112 1.00 48.38 1 . C ?  
ATOM   3992 NE2   NE2   . HIS HIS HIS B B 274 274 . 51.715 0.866   71.580 1.00 42.75 1 . N ?  
ATOM   3993 CD2   CD2   . HIS HIS HIS B B 274 274 . 51.923 -0.392  71.074 1.00 42.70 1 . C ?  
ATOM   3994 C     C     . HIS HIS HIS B B 274 274 . 53.968 -1.724  68.482 1.00 42.79 1 . C ?  
ATOM   3995 O     O     . HIS HIS HIS B B 274 274 . 55.124 -1.318  68.383 1.00 47.98 1 . O ?  
ATOM   3996 N     N     . THR THR THR B B 275 275 . 53.012 -1.402  67.614 1.00 41.85 1 . N ?  
ATOM   3997 CA    CA    . THR THR THR B B 275 275 . 53.294 -0.556  66.468 1.00 35.16 1 . C ?  
ATOM   3998 CB    CB    . THR THR THR B B 275 275 . 52.809 -1.194  65.133 1.00 39.54 1 . C ?  
ATOM   3999 OG1   OG1   . THR THR THR B B 275 275 . 53.387 -2.495  64.967 1.00 43.34 1 . O ?  
ATOM   4000 CG2   CG2   . THR THR THR B B 275 275 . 53.199 -0.327  63.964 1.00 39.72 1 . C ?  
ATOM   4001 C     C     . THR THR THR B B 275 275 . 52.625 0.791   66.665 1.00 36.83 1 . C ?  
ATOM   4002 O     O     . THR THR THR B B 275 275 . 51.408 0.866   66.809 1.00 39.94 1 . O ?  
ATOM   4003 N     N     . LEU LEU LEU B B 276 276 . 53.420 1.859   66.682 1.00 38.72 1 . N ?  
ATOM   4004 CA    CA    . LEU LEU LEU B B 276 276 . 52.886 3.206   66.834 1.00 37.39 1 . C ?  
ATOM   4005 CB    CB    . LEU LEU LEU B B 276 276 . 53.748 3.997   67.807 1.00 40.31 1 . C ?  
ATOM   4006 CG    CG    . LEU LEU LEU B B 276 276 . 53.604 3.600   69.286 1.00 39.76 1 . C ?  
ATOM   4007 CD1   CD1   . LEU LEU LEU B B 276 276 . 54.746 4.155   70.060 1.00 48.21 1 . C ?  
ATOM   4008 CD2   CD2   . LEU LEU LEU B B 276 276 . 52.327 4.146   69.854 1.00 42.55 1 . C ?  
ATOM   4009 C     C     . LEU LEU LEU B B 276 276 . 52.765 3.966   65.499 1.00 44.78 1 . C ?  
ATOM   4010 O     O     . LEU LEU LEU B B 276 276 . 53.528 3.729   64.545 1.00 40.52 1 . O ?  
ATOM   4011 N     N     . GLY GLY GLY B B 277 277 . 51.755 4.836   65.430 1.00 41.67 1 . N ?  
ATOM   4012 CA    CA    . GLY GLY GLY B B 277 277 . 51.684 5.860   64.401 1.00 39.00 1 . C ?  
ATOM   4013 C     C     . GLY GLY GLY B B 277 277 . 52.389 7.099   64.938 1.00 44.77 1 . C ?  
ATOM   4014 O     O     . GLY GLY GLY B B 277 277 . 53.627 7.153   64.972 1.00 40.45 1 . O ?  
ATOM   4015 N     N     . ASP ASP ASP B B 278 278 . 51.608 8.070   65.406 1.00 38.16 1 . N ?  
ATOM   4016 CA    CA    . ASP ASP ASP B B 278 278 . 52.161 9.288   65.985 1.00 44.61 1 . C ?  
ATOM   4017 CB    CB    . ASP ASP ASP B B 278 278 . 51.120 10.419  65.935 1.00 46.63 1 . C ?  
ATOM   4018 CG    CG    . ASP ASP ASP B B 278 278 . 51.749 11.806  66.037 1.00 50.84 1 . C ?  
ATOM   4019 OD1   OD1   . ASP ASP ASP B B 278 278 . 52.476 12.062  67.017 1.00 52.52 1 . O ?  
ATOM   4020 OD2   OD2   . ASP ASP ASP B B 278 278 . 51.513 12.643  65.144 1.00 50.88 1 . O ?  
ATOM   4021 C     C     . ASP ASP ASP B B 278 278 . 52.650 9.071   67.434 1.00 49.35 1 . C ?  
ATOM   4022 O     O     . ASP ASP ASP B B 278 278 . 51.866 9.089   68.398 1.00 44.93 1 . O ?  
ATOM   4023 N     N     . ALA ALA ALA B B 279 279 . 53.958 8.861   67.574 1.00 47.62 1 . N ?  
ATOM   4024 CA    CA    . ALA ALA ALA B B 279 279 . 54.577 8.717   68.879 1.00 43.84 1 . C ?  
ATOM   4025 CB    CB    . ALA ALA ALA B B 279 279 . 55.736 7.718   68.836 1.00 42.58 1 . C ?  
ATOM   4026 C     C     . ALA ALA ALA B B 279 279 . 55.053 10.082  69.317 1.00 45.61 1 . C ?  
ATOM   4027 O     O     . ALA ALA ALA B B 279 279 . 55.928 10.672  68.692 1.00 44.58 1 . O ?  
ATOM   4028 N     N     . HIS HIS HIS B B 280 280 . 54.476 10.602  70.390 1.00 45.30 1 . N ?  
ATOM   4029 CA    CA    . HIS HIS HIS B B 280 280 . 54.777 11.973  70.737 1.00 47.56 1 . C ?  
ATOM   4030 CB    CB    . HIS HIS HIS B B 280 280 . 53.659 12.895  70.247 1.00 45.53 1 . C ?  
ATOM   4031 CG    CG    . HIS HIS HIS B B 280 280 . 52.291 12.443  70.645 1.00 45.55 1 . C ?  
ATOM   4032 ND1   ND1   . HIS HIS HIS B B 280 280 . 51.546 11.558  69.891 1.00 46.15 1 . N ?  
ATOM   4033 CE1   CE1   . HIS HIS HIS B B 280 280 . 50.387 11.338  70.487 1.00 43.93 1 . C ?  
ATOM   4034 NE2   NE2   . HIS HIS HIS B B 280 280 . 50.353 12.048  71.602 1.00 46.42 1 . N ?  
ATOM   4035 CD2   CD2   . HIS HIS HIS B B 280 280 . 51.532 12.747  71.724 1.00 47.95 1 . C ?  
ATOM   4036 C     C     . HIS HIS HIS B B 280 280 . 55.012 12.210  72.215 1.00 48.01 1 . C ?  
ATOM   4037 O     O     . HIS HIS HIS B B 280 280 . 54.525 11.489  73.085 1.00 50.19 1 . O ?  
ATOM   4038 N     N     . ILE ILE ILE B B 281 281 . 55.776 13.258  72.466 1.00 49.73 1 . N ?  
ATOM   4039 CA    CA    . ILE ILE ILE B B 281 281 . 55.999 13.783  73.791 1.00 53.61 1 . C ?  
ATOM   4040 C     C     . ILE ILE ILE B B 281 281 . 55.374 15.169  73.889 1.00 51.52 1 . C ?  
ATOM   4041 O     O     . ILE ILE ILE B B 281 281 . 55.620 16.019  73.035 1.00 51.51 1 . O ?  
ATOM   4042 CB    CB    . ILE ILE ILE B B 281 281 . 57.492 13.870  74.082 1.00 57.21 1 . C ?  
ATOM   4043 CG1   CG1   . ILE ILE ILE B B 281 281 . 58.094 12.465  74.170 1.00 59.08 1 . C ?  
ATOM   4044 CG2   CG2   . ILE ILE ILE B B 281 281 . 57.728 14.655  75.340 1.00 60.95 1 . C ?  
ATOM   4045 CD1   CD1   . ILE ILE ILE B B 281 281 . 59.597 12.468  74.227 1.00 60.74 1 . C ?  
ATOM   4046 N     N     . TYR TYR TYR B B 282 282 . 54.549 15.404  74.900 1.00 49.09 1 . N ?  
ATOM   4047 CA    CA    . TYR TYR TYR B B 282 282 . 54.079 16.770  75.132 1.00 55.89 1 . C ?  
ATOM   4048 CB    CB    . TYR TYR TYR B B 282 282 . 52.849 16.779  76.011 1.00 52.81 1 . C ?  
ATOM   4049 CG    CG    . TYR TYR TYR B B 282 282 . 51.638 16.330  75.258 1.00 53.81 1 . C ?  
ATOM   4050 CD1   CD1   . TYR TYR TYR B B 282 282 . 50.840 17.241  74.586 1.00 44.87 1 . C ?  
ATOM   4051 CE1   CE1   . TYR TYR TYR B B 282 282 . 49.722 16.823  73.896 1.00 44.07 1 . C ?  
ATOM   4052 CZ    CZ    . TYR TYR TYR B B 282 282 . 49.413 15.484  73.845 1.00 42.55 1 . C ?  
ATOM   4053 OH    OH    . TYR TYR TYR B B 282 282 . 48.296 15.054  73.146 1.00 46.36 1 . O ?  
ATOM   4054 CE2   CE2   . TYR TYR TYR B B 282 282 . 50.199 14.565  74.498 1.00 45.05 1 . C ?  
ATOM   4055 CD2   CD2   . TYR TYR TYR B B 282 282 . 51.298 14.986  75.200 1.00 50.44 1 . C ?  
ATOM   4056 C     C     . TYR TYR TYR B B 282 282 . 55.193 17.595  75.756 1.00 55.05 1 . C ?  
ATOM   4057 O     O     . TYR TYR TYR B B 282 282 . 55.939 17.112  76.604 1.00 59.62 1 . O ?  
ATOM   4058 N     N     . LYS LYS LYS B B 283 283 . 55.327 18.834  75.320 1.00 54.09 1 . N ?  
ATOM   4059 CA    CA    . LYS LYS LYS B B 283 283 . 56.485 19.617  75.712 1.00 54.71 1 . C ?  
ATOM   4060 CB    CB    . LYS LYS LYS B B 283 283 . 56.548 20.879  74.875 1.00 52.70 1 . C ?  
ATOM   4061 CG    CG    . LYS LYS LYS B B 283 283 . 56.939 20.602  73.437 1.00 54.52 1 . C ?  
ATOM   4062 CD    CD    . LYS LYS LYS B B 283 283 . 56.664 21.815  72.597 1.00 55.58 1 . C ?  
ATOM   4063 CE    CE    . LYS LYS LYS B B 283 283 . 57.305 21.711  71.250 1.00 56.96 1 . C ?  
ATOM   4064 NZ    NZ    . LYS LYS LYS B B 283 283 . 57.021 22.955  70.488 1.00 60.71 1 . N ?  
ATOM   4065 C     C     . LYS LYS LYS B B 283 283 . 56.524 19.958  77.206 1.00 58.59 1 . C ?  
ATOM   4066 O     O     . LYS LYS LYS B B 283 283 . 57.606 20.169  77.758 1.00 60.08 1 . O ?  
ATOM   4067 N     N     . THR THR THR B B 284 284 . 55.367 19.981  77.865 1.00 57.45 1 . N ?  
ATOM   4068 CA    CA    . THR THR THR B B 284 284 . 55.309 20.260  79.304 1.00 57.91 1 . C ?  
ATOM   4069 CB    CB    . THR THR THR B B 284 284 . 53.860 20.526  79.789 1.00 63.72 1 . C ?  
ATOM   4070 OG1   OG1   . THR THR THR B B 284 284 . 52.992 19.470  79.342 1.00 59.61 1 . O ?  
ATOM   4071 CG2   CG2   . THR THR THR B B 284 284 . 53.345 21.870  79.283 1.00 52.55 1 . C ?  
ATOM   4072 C     C     . THR THR THR B B 284 284 . 55.885 19.109  80.118 1.00 63.12 1 . C ?  
ATOM   4073 O     O     . THR THR THR B B 284 284 . 56.162 19.254  81.309 1.00 66.12 1 . O ?  
ATOM   4074 N     N     . HIS HIS HIS B B 285 285 . 56.060 17.966  79.461 1.00 62.97 1 . N ?  
ATOM   4075 CA    CA    . HIS HIS HIS B B 285 285 . 56.504 16.730  80.108 1.00 59.67 1 . C ?  
ATOM   4076 CB    CB    . HIS HIS HIS B B 285 285 . 55.772 15.516  79.512 1.00 64.50 1 . C ?  
ATOM   4077 CG    CG    . HIS HIS HIS B B 285 285 . 54.331 15.389  79.922 1.00 72.39 1 . C ?  
ATOM   4078 ND1   ND1   . HIS HIS HIS B B 285 285 . 53.436 14.585  79.243 1.00 68.72 1 . N ?  
ATOM   4079 CE1   CE1   . HIS HIS HIS B B 285 285 . 52.250 14.658  79.824 1.00 74.15 1 . C ?  
ATOM   4080 NE2   NE2   . HIS HIS HIS B B 285 285 . 52.343 15.476  80.859 1.00 78.36 1 . N ?  
ATOM   4081 CD2   CD2   . HIS HIS HIS B B 285 285 . 53.634 15.946  80.945 1.00 73.43 1 . C ?  
ATOM   4082 C     C     . HIS HIS HIS B B 285 285 . 58.006 16.506  79.973 1.00 59.61 1 . C ?  
ATOM   4083 O     O     . HIS HIS HIS B B 285 285 . 58.513 15.452  80.337 1.00 63.51 1 . O ?  
ATOM   4084 N     N     . ILE ILE ILE B B 286 286 . 58.724 17.483  79.436 1.00 63.75 1 . N ?  
ATOM   4085 CA    CA    . ILE ILE ILE B B 286 286 . 60.115 17.245  79.069 1.00 59.71 1 . C ?  
ATOM   4086 CB    CB    . ILE ILE ILE B B 286 286 . 60.667 18.378  78.184 1.00 55.75 1 . C ?  
ATOM   4087 CG1   CG1   . ILE ILE ILE B B 286 286 . 60.279 18.128  76.722 1.00 63.68 1 . C ?  
ATOM   4088 CD1   CD1   . ILE ILE ILE B B 286 286 . 60.955 19.071  75.720 1.00 58.18 1 . C ?  
ATOM   4089 CG2   CG2   . ILE ILE ILE B B 286 286 . 62.176 18.470  78.290 1.00 53.34 1 . C ?  
ATOM   4090 C     C     . ILE ILE ILE B B 286 286 . 61.016 17.046  80.281 1.00 60.41 1 . C ?  
ATOM   4091 O     O     . ILE ILE ILE B B 286 286 . 61.826 16.125  80.283 1.00 63.41 1 . O ?  
ATOM   4092 N     N     . GLU GLU GLU B B 287 287 . 60.895 17.867  81.319 1.00 58.40 1 . N ?  
ATOM   4093 CA    CA    . GLU GLU GLU B B 287 287 . 61.809 17.651  82.435 1.00 65.66 1 . C ?  
ATOM   4094 C     C     . GLU GLU GLU B B 287 287 . 61.440 16.426  83.290 1.00 62.25 1 . C ?  
ATOM   4095 O     O     . GLU GLU GLU B B 287 287 . 62.333 15.801  83.845 1.00 67.72 1 . O ?  
ATOM   4096 CB    CB    . GLU GLU GLU B B 287 287 . 61.952 18.905  83.307 1.00 65.67 1 . C ?  
ATOM   4097 CG    CG    . GLU GLU GLU B B 287 287 . 60.719 19.402  84.008 1.00 80.16 1 . C ?  
ATOM   4098 CD    CD    . GLU GLU GLU B B 287 287 . 60.969 20.693  84.772 1.00 87.23 1 . C ?  
ATOM   4099 OE1   OE1   . GLU GLU GLU B B 287 287 . 62.151 21.014  85.029 1.00 87.89 1 . O ?  
ATOM   4100 OE2   OE2   . GLU GLU GLU B B 287 287 . 59.985 21.385  85.115 1.00 94.42 1 . O ?  
ATOM   4101 N     N     . PRO PRO PRO B B 288 288 . 60.151 16.047  83.381 1.00 63.20 1 . N ?  
ATOM   4102 CA    CA    . PRO PRO PRO B B 288 288 . 59.994 14.734  84.030 1.00 63.03 1 . C ?  
ATOM   4103 CB    CB    . PRO PRO PRO B B 288 288 . 58.494 14.673  84.348 1.00 62.79 1 . C ?  
ATOM   4104 CG    CG    . PRO PRO PRO B B 288 288 . 57.851 15.686  83.485 1.00 65.54 1 . C ?  
ATOM   4105 CD    CD    . PRO PRO PRO B B 288 288 . 58.864 16.762  83.271 1.00 63.91 1 . C ?  
ATOM   4106 C     C     . PRO PRO PRO B B 288 288 . 60.417 13.522  83.173 1.00 61.33 1 . C ?  
ATOM   4107 O     O     . PRO PRO PRO B B 288 288 . 60.841 12.515  83.742 1.00 58.00 1 . O ?  
ATOM   4108 N     N     . LEU LEU LEU B B 289 289 . 60.326 13.612  81.847 1.00 58.65 1 . N ?  
ATOM   4109 CA    CA    . LEU LEU LEU B B 289 289 . 60.759 12.505  80.991 1.00 56.35 1 . C ?  
ATOM   4110 CB    CB    . LEU LEU LEU B B 289 289 . 60.192 12.666  79.579 1.00 58.39 1 . C ?  
ATOM   4111 CG    CG    . LEU LEU LEU B B 289 289 . 58.732 12.239  79.391 1.00 57.71 1 . C ?  
ATOM   4112 CD1   CD1   . LEU LEU LEU B B 289 289 . 58.298 12.462  77.957 1.00 59.38 1 . C ?  
ATOM   4113 CD2   CD2   . LEU LEU LEU B B 289 289 . 58.490 10.794  79.791 1.00 49.34 1 . C ?  
ATOM   4114 C     C     . LEU LEU LEU B B 289 289 . 62.288 12.366  80.937 1.00 60.06 1 . C ?  
ATOM   4115 O     O     . LEU LEU LEU B B 289 289 . 62.817 11.248  80.880 1.00 58.94 1 . O ?  
ATOM   4116 N     N     . ARG ARG ARG B B 290 290 . 63.001 13.490  80.961 1.00 60.83 1 . N ?  
ATOM   4117 CA    CA    . ARG ARG ARG B B 290 290 . 64.454 13.451  81.125 1.00 61.13 1 . C ?  
ATOM   4118 CB    CB    . ARG ARG ARG B B 290 290 . 65.065 14.852  81.053 1.00 57.32 1 . C ?  
ATOM   4119 CG    CG    . ARG ARG ARG B B 290 290 . 65.058 15.472  79.671 1.00 62.12 1 . C ?  
ATOM   4120 CD    CD    . ARG ARG ARG B B 290 290 . 65.733 16.830  79.708 1.00 65.42 1 . C ?  
ATOM   4121 NE    NE    . ARG ARG ARG B B 290 290 . 67.183 16.698  79.811 1.00 69.88 1 . N ?  
ATOM   4122 CZ    CZ    . ARG ARG ARG B B 290 290 . 67.970 17.528  80.492 1.00 65.18 1 . C ?  
ATOM   4123 NH1   NH1   . ARG ARG ARG B B 290 290 . 67.449 18.557  81.152 1.00 62.79 1 . N ?  
ATOM   4124 NH2   NH2   . ARG ARG ARG B B 290 290 . 69.284 17.322  80.513 1.00 63.97 1 . N ?  
ATOM   4125 C     C     . ARG ARG ARG B B 290 290 . 64.809 12.795  82.458 1.00 56.02 1 . C ?  
ATOM   4126 O     O     . ARG ARG ARG B B 290 290 . 65.835 12.146  82.573 1.00 57.38 1 . O ?  
ATOM   4127 N     N     . LEU LEU LEU B B 291 291 . 63.957 12.961  83.464 1.00 59.81 1 . N ?  
ATOM   4128 CA    CA    . LEU LEU LEU B B 291 291 . 64.200 12.328  84.756 1.00 60.04 1 . C ?  
ATOM   4129 CB    CB    . LEU LEU LEU B B 291 291 . 63.186 12.806  85.785 1.00 59.54 1 . C ?  
ATOM   4130 CG    CG    . LEU LEU LEU B B 291 291 . 63.332 12.165  87.169 1.00 67.71 1 . C ?  
ATOM   4131 CD1   CD1   . LEU LEU LEU B B 291 291 . 64.755 12.327  87.711 1.00 63.59 1 . C ?  
ATOM   4132 CD2   CD2   . LEU LEU LEU B B 291 291 . 62.310 12.734  88.156 1.00 64.90 1 . C ?  
ATOM   4133 C     C     . LEU LEU LEU B B 291 291 . 64.165 10.804  84.616 1.00 61.80 1 . C ?  
ATOM   4134 O     O     . LEU LEU LEU B B 291 291 . 65.145 10.109  84.904 1.00 62.13 1 . O ?  
ATOM   4135 N     N     . GLN GLN GLN B B 292 292 . 63.039 10.290  84.144 1.00 59.91 1 . N ?  
ATOM   4136 CA    CA    . GLN GLN GLN B B 292 292 . 62.925 8.866   83.836 1.00 63.33 1 . C ?  
ATOM   4137 CB    CB    . GLN GLN GLN B B 292 292 . 61.421 8.613   83.578 1.00 59.49 1 . C ?  
ATOM   4138 CG    CG    . GLN GLN GLN B B 292 292 . 60.841 8.437   82.245 1.00 62.83 1 . C ?  
ATOM   4139 CD    CD    . GLN GLN GLN B B 292 292 . 59.658 7.466   82.248 1.00 63.13 1 . C ?  
ATOM   4140 OE1   OE1   . GLN GLN GLN B B 292 292 . 59.325 6.907   83.273 1.00 74.78 1 . O ?  
ATOM   4141 NE2   NE2   . GLN GLN GLN B B 292 292 . 58.946 7.376   81.129 1.00 72.23 1 . N ?  
ATOM   4142 C     C     . GLN GLN GLN B B 292 292 . 63.916 8.297   82.785 1.00 63.22 1 . C ?  
ATOM   4143 O     O     . GLN GLN GLN B B 292 292 . 64.279 7.116   82.864 1.00 57.50 1 . O ?  
ATOM   4144 N     N     . LEU LEU LEU B B 293 293 . 64.468 9.146   81.921 1.00 62.65 1 . N ?  
ATOM   4145 CA    CA    . LEU LEU LEU B B 293 293 . 65.489 8.702   80.974 1.00 59.66 1 . C ?  
ATOM   4146 CB    CB    . LEU LEU LEU B B 293 293 . 65.705 9.770   79.896 1.00 54.89 1 . C ?  
ATOM   4147 CG    CG    . LEU LEU LEU B B 293 293 . 64.810 9.553   78.677 1.00 53.92 1 . C ?  
ATOM   4148 CD1   CD1   . LEU LEU LEU B B 293 293 . 65.127 10.528  77.566 1.00 56.01 1 . C ?  
ATOM   4149 CD2   CD2   . LEU LEU LEU B B 293 293 . 64.973 8.135   78.181 1.00 54.71 1 . C ?  
ATOM   4150 C     C     . LEU LEU LEU B B 293 293 . 66.812 8.350   81.688 1.00 66.59 1 . C ?  
ATOM   4151 O     O     . LEU LEU LEU B B 293 293 . 67.672 7.647   81.133 1.00 66.38 1 . O ?  
ATOM   4152 N     N     . THR THR THR B B 294 294 . 66.962 8.799   82.932 1.00 65.39 1 . N ?  
ATOM   4153 CA    CA    . THR THR THR B B 294 294 . 68.186 8.523   83.688 1.00 68.10 1 . C ?  
ATOM   4154 CB    CB    . THR THR THR B B 294 294 . 68.457 9.642   84.700 1.00 64.51 1 . C ?  
ATOM   4155 OG1   OG1   . THR THR THR B B 294 294 . 67.427 9.649   85.695 1.00 64.03 1 . O ?  
ATOM   4156 CG2   CG2   . THR THR THR B B 294 294 . 68.481 10.992  83.993 1.00 61.68 1 . C ?  
ATOM   4157 C     C     . THR THR THR B B 294 294 . 68.154 7.173   84.428 1.00 68.24 1 . C ?  
ATOM   4158 O     O     . THR THR THR B B 294 294 . 69.201 6.610   84.795 1.00 64.81 1 . O ?  
ATOM   4159 N     N     . ARG ARG ARG B B 295 295 . 66.946 6.652   84.616 1.00 61.22 1 . N ?  
ATOM   4160 CA    CA    . ARG ARG ARG B B 295 295 . 66.720 5.461   85.424 1.00 58.06 1 . C ?  
ATOM   4161 CB    CB    . ARG ARG ARG B B 295 295 . 65.304 5.499   86.005 1.00 58.55 1 . C ?  
ATOM   4162 CG    CG    . ARG ARG ARG B B 295 295 . 65.007 6.707   86.895 1.00 53.27 1 . C ?  
ATOM   4163 CD    CD    . ARG ARG ARG B B 295 295 . 63.508 6.880   87.064 1.00 57.37 1 . C ?  
ATOM   4164 NE    NE    . ARG ARG ARG B B 295 295 . 63.174 7.672   88.237 1.00 60.33 1 . N ?  
ATOM   4165 CZ    CZ    . ARG ARG ARG B B 295 295 . 61.951 7.792   88.747 1.00 65.72 1 . C ?  
ATOM   4166 NH1   NH1   . ARG ARG ARG B B 295 295 . 60.913 7.176   88.183 1.00 60.86 1 . N ?  
ATOM   4167 NH2   NH2   . ARG ARG ARG B B 295 295 . 61.770 8.532   89.834 1.00 62.75 1 . N ?  
ATOM   4168 C     C     . ARG ARG ARG B B 295 295 . 66.931 4.158   84.645 1.00 60.24 1 . C ?  
ATOM   4169 O     O     . ARG ARG ARG B B 295 295 . 66.568 4.045   83.474 1.00 57.58 1 . O ?  
ATOM   4170 N     N     . THR THR THR B B 296 296 . 67.525 3.172   85.308 1.00 59.59 1 . N ?  
ATOM   4171 CA    CA    . THR THR THR B B 296 296 . 67.709 1.865   84.706 1.00 52.23 1 . C ?  
ATOM   4172 CB    CB    . THR THR THR B B 296 296 . 69.024 1.210   85.163 1.00 56.22 1 . C ?  
ATOM   4173 OG1   OG1   . THR THR THR B B 296 296 . 70.134 1.972   84.665 1.00 64.45 1 . O ?  
ATOM   4174 CG2   CG2   . THR THR THR B B 296 296 . 69.123 -0.233  84.646 1.00 42.56 1 . C ?  
ATOM   4175 C     C     . THR THR THR B B 296 296 . 66.537 0.955   85.046 1.00 53.43 1 . C ?  
ATOM   4176 O     O     . THR THR THR B B 296 296 . 66.113 0.890   86.206 1.00 53.68 1 . O ?  
ATOM   4177 N     N     . PRO PRO PRO B B 297 297 . 66.002 0.258   84.030 1.00 53.98 1 . N ?  
ATOM   4178 CA    CA    . PRO PRO PRO B B 297 297 . 64.920 -0.714  84.218 1.00 55.90 1 . C ?  
ATOM   4179 CB    CB    . PRO PRO PRO B B 297 297 . 64.808 -1.381  82.836 1.00 49.82 1 . C ?  
ATOM   4180 CG    CG    . PRO PRO PRO B B 297 297 . 65.277 -0.352  81.895 1.00 48.98 1 . C ?  
ATOM   4181 CD    CD    . PRO PRO PRO B B 297 297 . 66.374 0.386   82.608 1.00 51.01 1 . C ?  
ATOM   4182 C     C     . PRO PRO PRO B B 297 297 . 65.243 -1.756  85.292 1.00 54.31 1 . C ?  
ATOM   4183 O     O     . PRO PRO PRO B B 297 297 . 66.369 -2.253  85.351 1.00 52.38 1 . O ?  
ATOM   4184 N     N     . ARG ARG ARG B B 298 298 . 64.261 -2.056  86.131 1.00 51.93 1 . N ?  
ATOM   4185 CA    CA    . ARG ARG ARG B B 298 298 . 64.313 -3.214  87.009 1.00 54.90 1 . C ?  
ATOM   4186 CB    CB    . ARG ARG ARG B B 298 298 . 63.568 -2.953  88.324 1.00 54.80 1 . C ?  
ATOM   4187 CG    CG    . ARG ARG ARG B B 298 298 . 64.340 -2.120  89.345 1.00 50.99 1 . C ?  
ATOM   4188 CD    CD    . ARG ARG ARG B B 298 298 . 64.142 -0.656  89.125 1.00 58.15 1 . C ?  
ATOM   4189 NE    NE    . ARG ARG ARG B B 298 298 . 64.681 0.177   90.199 1.00 59.81 1 . N ?  
ATOM   4190 CZ    CZ    . ARG ARG ARG B B 298 298 . 64.031 0.484   91.319 1.00 53.47 1 . C ?  
ATOM   4191 NH1   NH1   . ARG ARG ARG B B 298 298 . 62.811 0.008   91.544 1.00 51.16 1 . N ?  
ATOM   4192 NH2   NH2   . ARG ARG ARG B B 298 298 . 64.608 1.273   92.217 1.00 57.30 1 . N ?  
ATOM   4193 C     C     . ARG ARG ARG B B 298 298 . 63.706 -4.392  86.255 1.00 58.72 1 . C ?  
ATOM   4194 O     O     . ARG ARG ARG B B 298 298 . 62.969 -4.189  85.281 1.00 59.79 1 . O ?  
ATOM   4195 N     N     . PRO PRO PRO B B 299 299 . 64.038 -5.628  86.665 1.00 60.49 1 . N ?  
ATOM   4196 CA    CA    . PRO PRO PRO B B 299 299 . 63.444 -6.787  85.974 1.00 56.31 1 . C ?  
ATOM   4197 CB    CB    . PRO PRO PRO B B 299 299 . 63.959 -7.986  86.784 1.00 53.57 1 . C ?  
ATOM   4198 CG    CG    . PRO PRO PRO B B 299 299 . 65.275 -7.495  87.375 1.00 50.83 1 . C ?  
ATOM   4199 CD    CD    . PRO PRO PRO B B 299 299 . 65.081 -6.018  87.638 1.00 47.46 1 . C ?  
ATOM   4200 C     C     . PRO PRO PRO B B 299 299 . 61.913 -6.741  85.972 1.00 56.30 1 . C ?  
ATOM   4201 O     O     . PRO PRO PRO B B 299 299 . 61.313 -6.244  86.919 1.00 57.91 1 . O ?  
ATOM   4202 N     N     . PHE PHE PHE B B 300 300 . 61.298 -7.230  84.901 1.00 58.35 1 . N ?  
ATOM   4203 CA    CA    . PHE PHE PHE B B 300 300 . 59.840 -7.287  84.799 1.00 55.82 1 . C ?  
ATOM   4204 CB    CB    . PHE PHE PHE B B 300 300 . 59.400 -7.742  83.394 1.00 51.17 1 . C ?
[truncated: 66,396 more chars]
