# Supplementary material for: Structural Analysis of Thymidylate Synthase from Kaposi’s Sarcoma-Associated Herpesvirus with the Anticancer Drug Raltitrexed
Source: PLoS One. 2016 Dec 9;11(12):e0168019. doi: 10.1371/journal.pone.0168019 (PMC5148040; doi:10.1371/journal.pone.0168019)
Supplement: S8 File — (CIF) [file pone.0168019.s011.cif]

data_rtz2vsf
# 
_audit.revision_id     1_0 
_audit.creation_date   ? 
_audit.update_record   'Initial release' 
# 
_cell.entry_id      tz2v 
_cell.length_a      63.4100 
_cell.length_b      79.5390 
_cell.length_c      67.2830 
_cell.angle_alpha   90.0000 
_cell.angle_beta    116.2450 
_cell.angle_gamma   90.0000 
# 
_diffrn.id                  1 
_diffrn.crystal_id          1 
_diffrn.ambient_temp        ? 
_diffrn.crystal_treatment   ? 
_diffrn.details             ? 
# 
_diffrn_radiation_wavelength.id           1 
_diffrn_radiation_wavelength.wavelength   1.00000 
# 
_diffrn_reflns.diffrn_id         1 
_diffrn_reflns.pdbx_d_res_high   2.365 
_diffrn_reflns.pdbx_d_res_low    60.347 
_diffrn_reflns.limit_h_max       24 
_diffrn_reflns.limit_h_min       -26 
_diffrn_reflns.limit_k_max       33 
_diffrn_reflns.limit_k_min       0 
_diffrn_reflns.limit_l_max       28 
_diffrn_reflns.limit_l_min       0 
_diffrn_reflns.number            24622 
_diffrn_reflns.pdbx_number_obs   23606 
# 
_entry.id   tz2v 
# 
_exptl_crystal.id   1 
# 
_reflns_scale.group_code   1 
# 
_symmetry.entry_id               tz2v 
_symmetry.space_group_name_H-M   'P 1 21 1' 
_symmetry.Int_Tables_number      4 
# 
loop_
_symmetry_equiv.id 
_symmetry_equiv.pos_as_xyz 
1 'X,  Y,  Z'       
2 '-X,  Y+1/2,  -Z' 
# 
#
loop_
_refln.crystal_id
_refln.wavelength_id
_refln.scale_group_code
_refln.index_h
_refln.index_k
_refln.index_l
_refln.status
_refln.F_meas_au
_refln.F_meas_sigma_au
_refln.F_calc
_refln.phase_calc
1 1 1  -26    0    7 o 32.94307 4.775156       ?       ? 
1 1 1  -26    0    8 o 6.342881 4.514983 7.763902   178.4 
1 1 1  -26    0    9 o 9.822663 5.974885 12.05744  -179.6 
1 1 1  -26    0   10 o 15.17470 7.794833 19.37646   179.8 
1 1 1  -26    0   11 o 6.134212 4.461039 6.765444   179.5 
1 1 1  -26    0   12 o 25.21844 4.854717 45.17108    -0.1 
1 1 1  -26    0   13 o 46.45361 3.103875 38.10139    -0.2 
1 1 1  -26    0   14 o 24.32856 7.051904 42.18688     0.1 
1 1 1  -26    0   15 o 19.51328 7.690531 12.21168    -0.8 
1 1 1  -26    0   16 o 47.11327 3.197693 43.94645   179.8 
1 1 1  -26    0   17 o 28.40689 6.557026       ?       ? 
1 1 1  -26    1    7 o 61.30867 2.082621       ?       ? 
1 1 1  -26    1    8 o 59.55919 1.823195 55.31290   -76.0 
1 1 1  -26    1    9 o 11.14087 4.807022 11.04570   -82.5 
1 1 1  -26    1   10 o 58.30101 2.441148 42.59606   -71.6 
1 1 1  -26    1   11 o 23.82969 4.570501 34.74090  -103.9 
1 1 1  -26    1   12 o 19.38455 4.312114 11.38237    96.1 
1 1 1  -26    1   13 o 14.44096 5.314775 24.11655    31.1 
1 1 1  -26    1   14 o 69.21175 1.922215 84.42924  -108.6 
1 1 1  -26    1   15 o 58.70728 1.939896 63.06937  -163.9 
1 1 1  -26    1   16 o 50.36770 2.433455 49.02065   141.3 
1 1 1  -26    2    7 o 39.60707 2.990529       ?       ? 
1 1 1  -26    2    8 o 9.913550 4.686523 5.265709   -72.1 
1 1 1  -26    2    9 o 24.29327 4.339440 25.88594   -96.4 
1 1 1  -26    2   10 o 12.24973 4.966430 16.66385  -122.2 
1 1 1  -26    2   11 o 17.50924 5.830346 22.47343   -37.0 
1 1 1  -26    2   12 o 30.59391 2.976127 33.35246  -107.7 
1 1 1  -26    2   13 o 39.86686 2.598614 42.01880   -35.6 
1 1 1  -26    2   14 o 49.96389 2.532714 52.23286   -21.4 
1 1 1  -26    2   15 o 21.18823 4.622311 14.30049  -107.6 
1 1 1  -26    2   16 o 33.60317 3.033080 34.13953   170.7 
1 1 1  -26    3    7 o 23.35220 3.975178       ?       ? 
1 1 1  -26    3    8 o 56.94891 2.499400       ?       ? 
1 1 1  -26    3    9 o 48.73268 2.329450 50.42245  -154.3 
1 1 1  -26    3   10 o 28.89528 3.486380 42.67369   -42.4 
1 1 1  -26    3   11 o 10.66267 4.881787 4.010616   -54.0 
1 1 1  -26    3   12 o 54.24061 2.008730 48.98796   -86.0 
1 1 1  -26    3   13 o 40.81792 3.851398 48.15130   -88.3 
1 1 1  -26    3   14 o 50.09243 2.521227 36.02546   118.2 
1 1 1  -26    3   15 o 56.41453 1.889363 50.05809   162.8 
1 1 1  -26    3   16 o 21.76128 4.444239 5.565858  -177.5 
1 1 1  -26    4    8 o 49.10843 2.361429       ?       ? 
1 1 1  -26    4    9 o 37.16128 3.018332 47.95554   -90.1 
1 1 1  -26    4   10 o 13.13901 5.413304 11.35386  -136.9 
1 1 1  -26    4   11 o 29.78774 3.277141 33.84724   -20.9 
1 1 1  -26    4   12 o 36.68869 2.217241 33.93810  -118.8 
1 1 1  -26    4   13 o 37.99520 3.783432 31.13399    41.4 
1 1 1  -26    4   14 o 39.51769 2.914056 33.54721    55.0 
1 1 1  -26    4   15 f 49.47733 2.148525 49.47500  -146.1 
1 1 1  -26    4   16 o 69.66782 1.920772       ?       ? 
1 1 1  -26    5    8 o 52.68684 2.458232       ?       ? 
1 1 1  -26    5    9 o 44.79044 2.529398       ?       ? 
1 1 1  -26    5   10 o 13.47409 5.459574 8.131309   -73.1 
1 1 1  -26    5   11 o 60.81594 2.017789 60.73621  -145.0 
1 1 1  -26    5   12 f 35.25679 2.301200 52.94572  -100.9 
1 1 1  -26    5   13 o 24.71280 4.384478 12.44470   -31.2 
1 1 1  -26    5   14 o 63.18206 1.732829 43.16395   140.2 
1 1 1  -26    5   15 o 41.92083 2.427634       ?       ? 
1 1 1  -26    6    9 o 29.05515 2.868668       ?       ? 
1 1 1  -26    6   10 o 23.30995 5.274621       ?       ? 
1 1 1  -26    6   11 o 43.05069 2.952574       ?       ? 
1 1 1  -26    6   12 o 32.81280 2.400972       ?       ? 
1 1 1  -26    6   13 o 29.57478 2.816525       ?       ? 
1 1 1  -26    6   14 o 37.48118 2.206168       ?       ? 
1 1 1  -26    7   12 o 32.95409 3.101123       ?       ? 
1 1 1  -25    0    3 o 69.69024 2.843155       ?       ? 
1 1 1  -25    0    4 o 45.00637 3.731479 38.52811  -179.8 
1 1 1  -25    0    5 o 13.16481 7.645708 13.65405  -179.6 
1 1 1  -25    0    6 o 11.80257 6.937195 28.36140    -0.3 
1 1 1  -25    0    7 o 50.81507 3.214650 60.38953    -0.0 
1 1 1  -25    0    8 o 28.90983 5.843371 38.33464     0.3 
1 1 1  -25    0    9 o 14.49893 8.357319 8.381338  -177.9 
1 1 1  -25    0   10 f 20.92880 8.702448 4.455614  -179.5 
1 1 1  -25    0   11 o 12.77805 6.719066 39.95266    -0.0 
1 1 1  -25    0   12 o 43.72602 3.427285 37.38923   179.6 
1 1 1  -25    0   13 o 30.60180 5.249029 10.06589  -179.2 
1 1 1  -25    0   14 o 74.81432 2.805831 77.20553     0.1 
1 1 1  -25    0   15 f 9.853546 6.413896 11.07677  -178.3 
1 1 1  -25    0   16 o 11.13612 6.923167 27.65442     0.0 
1 1 1  -25    0   17 o 17.12223 8.752216 2.807311     3.2 
1 1 1  -25    0   18 o 7.575338 5.334614 2.374156  -178.8 
1 1 1  -25    0   19 o 6.869826 5.008107 14.52855   180.0 
1 1 1  -25    1    3 o 20.95576 5.252979       ?       ? 
1 1 1  -25    1    4 o 12.85739 5.255251 10.53609   133.4 
1 1 1  -25    1    5 o 76.92457 1.826642 77.86252    51.8 
1 1 1  -25    1    6 o 36.24578 3.050016 32.45615    27.6 
1 1 1  -25    1    7 o 64.84426 2.113894 56.61162   -63.5 
1 1 1  -25    1    8 o 72.33313 2.224591 41.79100  -130.5 
1 1 1  -25    1    9 o 20.23250 5.188633 24.41178   -31.9 
1 1 1  -25    1   10 o 12.67299 5.435307 7.470993   -22.7 
1 1 1  -25    1   11 o 14.22602 4.787879 12.37620    47.6 
1 1 1  -25    1   12 o 57.35258 2.068508 74.21626    79.0 
1 1 1  -25    1   13 o 15.23091 5.244772 18.03149    74.9 
1 1 1  -25    1   14 o 13.17201 5.301355 20.23103    76.4 
1 1 1  -25    1   15 o 9.033015 4.275820 6.301560   -64.0 
1 1 1  -25    1   16 o 55.16500 2.269780 53.63380  -123.7 
1 1 1  -25    1   17 o 50.62198 2.575910 50.13715   -95.7 
1 1 1  -25    1   18 o 9.122133 4.342763 6.368902    70.2 
1 1 1  -25    1   19 o 20.19391 5.881643 4.204658   154.1 
1 1 1  -25    2    3 f 24.70090 4.328649       ?       ? 
1 1 1  -25    2    4 o 15.63360 5.658195 13.21976   158.3 
1 1 1  -25    2    5 o 31.23888 3.785725 32.89104   -97.0 
1 1 1  -25    2    6 o 42.40955 2.485106 37.46273  -164.4 
1 1 1  -25    2    7 o 53.33345 2.230509 47.46430  -170.1 
1 1 1  -25    2    8 o 31.48216 3.058678 31.49952   112.4 
1 1 1  -25    2    9 o 28.53577 3.699020 24.44274  -107.8 
1 1 1  -25    2   10 o 42.84003 3.281076 41.54570  -158.7 
1 1 1  -25    2   11 o 51.27200 2.308634 48.66676  -129.0 
1 1 1  -25    2   12 o 30.10123 3.521166 32.28391    67.8 
1 1 1  -25    2   13 o 65.27314 2.050287 43.95210    91.4 
1 1 1  -25    2   14 o 10.50621 4.753210 8.487199  -137.1 
1 1 1  -25    2   15 o 66.77053 2.085856 61.17966  -112.3 
1 1 1  -25    2   16 o 33.86087 3.927126 33.83807   -81.2 
1 1 1  -25    2   17 o 9.361726 4.491361 8.587084  -160.2 
1 1 1  -25    2   18 o 19.38795 5.598537 18.19840    37.5 
1 1 1  -25    2   19 o 16.62861 6.198362 16.53981   -97.6 
1 1 1  -25    3    3 o 32.43193 3.357027       ?       ? 
1 1 1  -25    3    4 o 37.41644 2.877599 32.61167  -168.2 
1 1 1  -25    3    5 o 39.07771 2.923146 62.95904    -8.0 
1 1 1  -25    3    6 f 44.11709 2.689869 64.96152   -19.4 
1 1 1  -25    3    7 o 8.103160 3.880124 7.262482   -46.3 
1 1 1  -25    3    8 o 12.30629 5.084157 21.85876  -172.4 
1 1 1  -25    3    9 o 39.88233 2.710168 30.54934   -67.8 
1 1 1  -25    3   10 o 22.09181 5.138687 16.20898   126.9 
1 1 1  -25    3   11 o 21.78981 4.486987 8.105071   -85.8 
1 1 1  -25    3   12 o 14.38577 5.467104 33.95096  -178.3 
1 1 1  -25    3   13 o 65.29887 1.931930 72.75220   114.8 
1 1 1  -25    3   14 o 47.87475 2.612684 34.66553    85.0 
1 1 1  -25    3   15 o 73.39025 2.001311 81.40022   -97.5 
1 1 1  -25    3   16 o 82.94333 1.995778 78.13715  -121.1 
1 1 1  -25    3   17 o 34.37303 3.576069 21.45268  -118.5 
1 1 1  -25    3   18 o 16.88558 5.911826 29.31227    45.0 
1 1 1  -25    3   19 o 52.85418 3.203478 65.55894    43.7 
1 1 1  -25    4    4 o 37.74712 2.964440       ?       ? 
1 1 1  -25    4    5 o 57.44014 2.046222 69.14984  -102.8 
1 1 1  -25    4    6 o 49.79949 2.454485 36.65402    15.4 
1 1 1  -25    4    7 o 17.89088 5.338935 32.00867   -58.9 
1 1 1  -25    4    8 o 40.62978 2.790030 48.22560   -73.2 
1 1 1  -25    4    9 o 11.11111 5.072999 18.14370    10.6 
1 1 1  -25    4   10 o 25.86228 5.451392 30.07154   -50.2 
1 1 1  -25    4   11 o 60.70881 2.290221 68.06521   -58.1 
1 1 1  -25    4   12 o 12.38427 4.883081 38.13806    -4.6 
1 1 1  -25    4   13 o 34.73684 2.793374 35.74577   104.6 
1 1 1  -25    4   14 o 11.42993 4.946697 3.110765  -179.4 
1 1 1  -25    4   15 o 16.66040 5.451027 17.91839   -13.2 
1 1 1  -25    4   16 o 11.37802 5.012949 28.79178   149.8 
1 1 1  -25    4   17 o 26.96085 4.200536 29.37976    -6.5 
1 1 1  -25    4   18 o 56.27361 2.599133 64.40356   -39.2 
1 1 1  -25    4   19 o 41.15287 3.523955 37.29586   -78.5 
1 1 1  -25    5    4 o 27.71231 3.943228       ?       ? 
1 1 1  -25    5    5 o 20.98327 5.017958 2.658393   -45.7 
1 1 1  -25    5    6 o 36.60050 3.053497 25.67048   132.5 
1 1 1  -25    5    7 o 58.41394 2.058381 36.06818    97.3 
1 1 1  -25    5    8 o 33.38813 3.130538 15.54465   159.5 
1 1 1  -25    5    9 o 41.13234 2.778330 29.77396  -138.6 
1 1 1  -25    5   10 o 47.84365 2.564225 39.02857   -58.0 
1 1 1  -25    5   11 o 12.04939 4.883346 7.744265    75.4 
1 1 1  -25    5   12 f 25.51457 3.577298 14.20342    27.0 
1 1 1  -25    5   13 o 26.56707 4.011667 23.86269    84.8 
1 1 1  -25    5   14 o 53.06644 2.238615 28.42525   101.2 
1 1 1  -25    5   15 o 23.95699 4.518215 6.596797    42.5 
1 1 1  -25    5   16 o 16.28988 5.793280 3.375829   -97.5 
1 1 1  -25    5   17 o 58.24365 2.355302 56.18139  -172.1 
1 1 1  -25    5   18 o 16.32596 6.049212 31.59346   -83.1 
1 1 1  -25    6    4 o 20.17433 5.206623       ?       ? 
1 1 1  -25    6    5 o 21.86201 4.671771 22.61842   -69.4 
1 1 1  -25    6    6 o 26.60291 3.932114 38.07450    19.7 
1 1 1  -25    6    7 o 16.73498 5.242735 6.393182    33.9 
1 1 1  -25    6    8 o 31.15252 3.279612 23.63951   -87.1 
1 1 1  -25    6    9 f 13.69676 5.668504 25.86292    93.1 
1 1 1  -25    6   10 o 45.49142 3.046756 26.93999  -113.4 
1 1 1  -25    6   11 o 75.72484 1.760354 55.91409  -103.2 
1 1 1  -25    6   12 o 51.05015 2.105864 30.24681  -154.4 
1 1 1  -25    6   13 o 53.81427 2.684159 35.90018   162.7 
1 1 1  -25    6   14 o 51.22988 2.711861 61.97329  -121.5 
1 1 1  -25    6   15 o 16.79543 5.567731 26.94444     6.2 
1 1 1  -25    6   16 o 24.55876 4.765287 21.72107   -16.8 
1 1 1  -25    6   17 o 22.41186 4.750103 22.61374    98.4 
1 1 1  -25    6   18 f 17.35480 6.148181 9.693937   105.0 
1 1 1  -25    7    5 o 63.36077 2.281121       ?       ? 
1 1 1  -25    7    6 o 28.23980 3.660948 14.66321   133.7 
1 1 1  -25    7    7 o 25.27010 4.623194 5.346076  -139.3 
1 1 1  -25    7    8 o 9.168382 4.218554 9.638639    93.8 
1 1 1  -25    7    9 o 21.96809 4.750283 8.317729  -141.5 
1 1 1  -25    7   10 o 16.81350 5.963910 14.95137    78.5 
1 1 1  -25    7   11 o 60.42463 2.002621 48.17405   125.1 
1 1 1  -25    7   12 o 24.80036 4.071265 22.48396   170.7 
1 1 1  -25    7   13 o 21.10709 5.488620 22.95775  -160.4 
1 1 1  -25    7   14 o 22.19892 4.442295 8.462333   100.6 
1 1 1  -25    7   15 o 48.09279 2.424766 32.96894   -45.7 
1 1 1  -25    7   16 o 17.66554 5.400211 18.25333   -71.5 
1 1 1  -25    7   17 o 14.84927 5.310831 21.24657   -77.7 
1 1 1  -25    7   18 o 29.00432 4.422466       ?       ? 
1 1 1  -25    8    6 o 41.86120 2.566584       ?       ? 
1 1 1  -25    8    7 o 27.22182 3.986341 10.87173  -137.7 
1 1 1  -25    8    8 o 17.67982 5.588957 16.57344  -171.3 
1 1 1  -25    8    9 o 15.51179 5.171743 10.79177    84.0 
1 1 1  -25    8   10 o 67.60602 2.083847 48.62147    10.5 
1 1 1  -25    8   11 o 52.15600 2.129420 47.51307   -42.9 
1 1 1  -25    8   12 o 33.48798 2.777728 38.96342   -94.4 
1 1 1  -25    8   13 o 34.40718 3.059056 35.24385   154.5 
1 1 1  -25    8   14 o 25.22886 3.874708 29.38843   124.4 
1 1 1  -25    8   15 o 51.45039 2.346179 78.95734    62.6 
1 1 1  -25    8   16 o 17.90774 5.189706 25.61804    65.7 
1 1 1  -25    8   17 o 27.59513 4.341531 6.504172   -42.4 
1 1 1  -25    9    6 o 13.61148 5.088276       ?       ? 
1 1 1  -25    9    7 o 41.77320 2.622108       ?       ? 
1 1 1  -25    9    8 o 29.58762 3.722923 40.99242     9.5 
1 1 1  -25    9    9 o 17.91909 4.760118 14.76932  -110.9 
1 1 1  -25    9   10 o 44.67821 2.485795 50.33614    28.7 
1 1 1  -25    9   11 o 67.74982 2.103735 74.81239    78.8 
1 1 1  -25    9   12 o 47.27482 2.743875 40.25374    40.9 
1 1 1  -25    9   13 o 46.95832 2.935931 23.72391    94.9 
1 1 1  -25    9   14 o 8.895189 4.207201 10.99642    45.4 
1 1 1  -25    9   15 o 16.23210 5.762732 3.754166   -99.9 
1 1 1  -25    9   16 o 35.77802 2.902979 40.05464   152.7 
1 1 1  -25   10    8 o 24.26447 4.757004       ?       ? 
1 1 1  -25   10    9 o 10.72340 4.779318 15.04807    41.2 
1 1 1  -25   10   10 o 18.57013 5.368836 13.71842   -41.3 
1 1 1  -25   10   11 o 11.33900 4.793609 3.019336   163.8 
1 1 1  -25   10   12 o 28.81056 2.954967 39.62984   -24.5 
1 1 1  -25   10   13 f 16.83318 4.664566 30.85057   -11.2 
1 1 1  -25   10   14 o 21.71569 5.528086 29.44803  -166.9 
1 1 1  -25   10   15 o 23.68541 3.877696       ?       ? 
1 1 1  -25   11   10 o 17.87214 4.764844       ?       ? 
1 1 1  -25   11   11 o 10.88823 4.748721       ?       ? 
1 1 1  -25   11   12 o 43.53185 2.507632       ?       ? 
1 1 1  -25   11   13 o 52.49741 1.986484       ?       ? 
1 1 1  -24    0    1 f 49.40912 4.092623 49.37773   179.9 
1 1 1  -24    0    2 o 57.11993 3.615424 47.21243  -179.3 
1 1 1  -24    0    3 o 13.65531 7.547505 22.42782     0.3 
1 1 1  -24    0    4 o 7.512403 5.347562 6.281533    -0.0 
1 1 1  -24    0    5 o 39.46323 4.089693 29.93420  -179.6 
1 1 1  -24    0    6 o 71.63583 3.162043 68.06309  -179.8 
1 1 1  -24    0    7 o 33.12955 5.368176 27.25519   179.8 
1 1 1  -24    0    8 o 10.80326 6.651618 1.547829     4.5 
1 1 1  -24    0    9 o 62.34436 2.906010 47.70973   180.0 
1 1 1  -24    0   10 o 52.25842 3.283154 17.78699   179.3 
1 1 1  -24    0   11 o 137.4521 2.891934 148.2459   180.0 
1 1 1  -24    0   12 o 103.4436 3.060940 104.6934   179.9 
1 1 1  -24    0   13 f 40.18501 3.834007 35.30735    -0.3 
1 1 1  -24    0   14 o 30.87148 6.810489 29.56761     0.3 
1 1 1  -24    0   15 o 22.34071 7.212912 2.081941   171.9 
1 1 1  -24    0   16 o 20.21580 8.942700 8.199906  -180.0 
1 1 1  -24    0   17 o 52.05326 3.782907 58.43378    -0.0 
1 1 1  -24    0   18 o 28.41848 7.023238 31.43340     0.2 
1 1 1  -24    0   19 o 32.53075 6.923566 10.84683     0.8 
1 1 1  -24    0   20 o 34.32499 6.662789 10.62112    -0.2 
1 1 1  -24    0   21 o 7.659858 5.574549 7.223518  -179.8 
1 1 1  -24    1    1 o 15.87325 6.039143 22.77455  -116.3 
1 1 1  -24    1    2 o 45.92030 2.762357 50.05385  -145.5 
1 1 1  -24    1    3 o 54.18041 2.407063 52.15952  -139.8 
1 1 1  -24    1    4 o 30.03222 4.191412 32.43132    66.4 
1 1 1  -24    1    5 o 76.40195 1.798126 72.12206   133.3 
1 1 1  -24    1    6 o 15.48114 5.628076 15.66424    69.0 
1 1 1  -24    1    7 o 97.78265 1.906843 95.77123   -75.8 
1 1 1  -24    1    8 o 65.40370 2.099463 58.75658  -102.1 
1 1 1  -24    1    9 o 71.02946 2.065912 58.32579   -86.4 
1 1 1  -24    1   10 o 52.84769 2.226424 49.05262   -55.0 
1 1 1  -24    1   11 o 50.23201 2.554157 57.35291    63.2 
1 1 1  -24    1   12 o 90.35589 2.139810 80.08600  -140.4 
1 1 1  -24    1   13 o 96.83162 1.816784 97.19415  -138.2 
1 1 1  -24    1   14 o 45.54229 2.980981 53.07474   -67.5 
1 1 1  -24    1   15 o 50.77872 2.452003 65.28220    12.1 
1 1 1  -24    1   16 o 31.66371 3.964078 5.854436   148.8 
1 1 1  -24    1   17 o 15.94924 5.828955 11.35579  -114.6 
1 1 1  -24    1   18 o 17.34485 6.201734 25.57234    51.7 
1 1 1  -24    1   19 o 9.381209 4.559391 12.73171   -87.9 
1 1 1  -24    1   20 o 13.73765 5.859835 15.90944  -148.1 
1 1 1  -24    1   21 o 45.42242 3.916642 44.67500    70.0 
1 1 1  -24    2    1 o 17.11487 6.010520 25.11043  -163.8 
1 1 1  -24    2    2 o 33.71961 3.727604 40.66264  -138.8 
1 1 1  -24    2    3 o 39.85366 3.298263 44.18155   -91.1 
1 1 1  -24    2    4 o 54.10629 2.445016 60.70860   108.1 
1 1 1  -24    2    5 o 56.24753 2.572701 59.03859   109.8 
1 1 1  -24    2    6 o 25.28136 4.623614 13.43887    96.0 
1 1 1  -24    2    7 o 60.60169 2.367216 57.39320     5.9 
1 1 1  -24    2    8 o 14.74320 5.742436 40.13869  -122.3 
1 1 1  -24    2    9 o 29.33853 4.242649 45.34566   165.1 
1 1 1  -24    2   10 o 44.05108 2.320420 54.84880   -50.2 
1 1 1  -24    2   11 o 15.52315 5.921646 25.27176   133.9 
1 1 1  -24    2   12 o 62.90122 2.248643 60.21684  -133.1 
1 1 1  -24    2   13 o 30.72929 3.512255 24.55158  -125.7 
1 1 1  -24    2   14 o 33.19282 3.968650 43.60597    53.6 
1 1 1  -24    2   15 o 51.71259 2.576753 42.45030    44.0 
1 1 1  -24    2   16 o 26.77246 5.452586 22.31013   138.6 
1 1 1  -24    2   17 o 35.34540 3.374065 29.57387   -43.9 
1 1 1  -24    2   18 o 14.35363 6.023214 5.768438   -33.2 
1 1 1  -24    2   19 o 18.39043 6.356042 25.90298    72.1 
1 1 1  -24    2   20 o 28.38660 5.319442 39.94302    80.6 
1 1 1  -24    2   21 o 31.33953 6.078180 24.08041   176.5 
1 1 1  -24    3    1 o 20.39619 6.048687 26.93143  -163.4 
1 1 1  -24    3    2 o 51.08272 2.570895 61.17590  -179.7 
1 1 1  -24    3    3 o 46.28027 2.877641 51.22886  -175.1 
1 1 1  -24    3    4 o 75.41111 1.982171 71.92430   -11.9 
1 1 1  -24    3    5 o 40.34703 3.173320 46.64436    16.5 
1 1 1  -24    3    6 o 20.22533 5.349950 31.89782    78.7 
1 1 1  -24    3    7 o 17.87318 5.577156 15.77447  -140.8 
1 1 1  -24    3    8 o 48.15777 2.855359 30.73476  -158.1 
1 1 1  -24    3    9 o 66.67787 2.694427 56.29261  -154.9 
1 1 1  -24    3   10 o 49.40546 2.647732 67.47417   -94.8 
1 1 1  -24    3   11 o 57.37065 2.268479 51.67348    41.7 
1 1 1  -24    3   12 o 79.26711 2.089223 60.50528  -117.6 
1 1 1  -24    3   13 o 40.09452 2.865661 25.22670   -88.4 
1 1 1  -24    3   14 o 14.76682 5.666954 20.99153    34.4 
1 1 1  -24    3   15 o 7.287684 3.624810 20.52865    85.4 
1 1 1  -24    3   16 o 39.98618 3.478126 53.89686  -143.6 
1 1 1  -24    3   17 o 57.48708 2.487663 49.92832   140.2 
1 1 1  -24    3   18 o 53.37477 2.864185 47.68332   108.9 
1 1 1  -24    3   19 o 19.29669 6.000290 22.71713    45.2 
1 1 1  -24    3   20 o 19.11329 6.344277 25.68486  -140.1 
1 1 1  -24    3   21 o 23.19375 6.598914 25.28181    -6.2 
1 1 1  -24    4    1 o 11.35153 5.190351       ?       ? 
1 1 1  -24    4    2 o 38.36524 3.169668 50.23987  -178.3 
1 1 1  -24    4    3 o 17.49479 5.955301 15.52831  -100.4 
1 1 1  -24    4    4 o 31.91840 3.811917 35.51479   -82.8 
1 1 1  -24    4    5 o 51.35425 2.418077 52.07976   111.7 
1 1 1  -24    4    6 o 43.61973 2.696651 49.95585   135.1 
1 1 1  -24    4    7 o 15.48277 5.918662 37.54427   -18.0 
1 1 1  -24    4    8 o 55.98441 2.483860 61.94009   -96.9 
1 1 1  -24    4    9 o 38.98292 3.112066 26.27620  -101.8 
1 1 1  -24    4   10 o 47.02495 2.266686 37.93021   -60.2 
1 1 1  -24    4   11 o 90.88344 2.215121 89.57132  -144.9 
1 1 1  -24    4   12 o 63.66013 2.126624 64.93954   179.2 
1 1 1  -24    4   13 o 65.98225 2.188118 41.60377    97.2 
1 1 1  -24    4   14 o 31.76385 4.145217 17.48570   151.5 
1 1 1  -24    4   15 o 12.08422 5.144719 35.53460   -72.5 
1 1 1  -24    4   16 o 39.05802 3.961372 19.02029   -25.1 
1 1 1  -24    4   17 o 52.07959 2.686933 46.20370   -56.3 
1 1 1  -24    4   18 o 16.30104 6.291397 42.52222   118.2 
1 1 1  -24    4   19 o 36.70631 4.015202 36.77709   103.7 
1 1 1  -24    4   20 o 29.23992 5.775574 29.88088    80.0 
1 1 1  -24    4   21 o 26.15858 5.956110 30.37503   112.9 
1 1 1  -24    5    1 o 40.88060 3.177909       ?       ? 
1 1 1  -24    5    2 o 16.34343 5.595881 19.69475    40.0 
1 1 1  -24    5    3 o 24.45410 5.333072 37.61891    32.4 
1 1 1  -24    5    4 o 53.25612 2.278247 53.30252   -36.3 
1 1 1  -24    5    5 o 14.99237 5.667328 14.08804   -62.7 
1 1 1  -24    5    6 o 39.14811 2.937709 42.63497    82.4 
1 1 1  -24    5    7 o 58.86609 2.205498 42.26534    39.0 
1 1 1  -24    5    8 o 51.27057 4.214565 66.25098   137.3 
1 1 1  -24    5    9 o 17.38140 5.500741 26.19555  -148.5 
1 1 1  -24    5   10 f 67.67797 2.067241 63.46626   -84.2 
1 1 1  -24    5   11 o 44.43260 2.505536 37.87421   -78.7 
1 1 1  -24    5   12 o 10.71245 4.735514 4.731649   109.2 
1 1 1  -24    5   13 o 19.66198 4.933511 12.41495  -135.3 
1 1 1  -24    5   14 o 9.936055 4.693144 13.04210  -127.9 
1 1 1  -24    5   15 o 12.91552 5.411032 3.336617   -63.1 
1 1 1  -24    5   16 o 52.64240 2.724558 53.14017  -122.7 
1 1 1  -24    5   17 o 19.93631 6.002960 15.31133   125.1 
1 1 1  -24    5   18 o 18.69341 7.068737 22.46948    45.6 
1 1 1  -24    5   19 o 35.82070 3.904680 41.95113  -128.0 
1 1 1  -24    5   20 o 17.31589 6.658914 10.13989   165.4 
1 1 1  -24    6    1 o 14.32226 5.825318       ?       ? 
1 1 1  -24    6    2 f 22.14644 5.786539 39.67510   -90.5 
1 1 1  -24    6    3 o 21.98719 5.249921 3.704764    88.8 
1 1 1  -24    6    4 o 21.01159 5.464232 37.74468    54.9 
1 1 1  -24    6    5 o 16.46723 5.616705 13.34365    98.9 
1 1 1  -24    6    6 o 18.74419 5.694601 15.02879  -169.6 
1 1 1  -24    6    7 o 33.88807 3.498578 29.33104  -178.6 
1 1 1  -24    6    8 o 69.87953 2.369800 49.73059  -176.6 
1 1 1  -24    6    9 o 47.93045 3.414232 31.47440   162.0 
1 1 1  -24    6   10 o 65.24268 2.095880 39.71301   -63.5 
1 1 1  -24    6   11 o 61.69686 2.215619 56.23528   -69.5 
1 1 1  -24    6   12 o 42.43782 2.480162 46.58580     4.9 
1 1 1  -24    6   13 o 32.81334 3.232904 29.88310    69.8 
1 1 1  -24    6   14 o 15.85245 5.312546 22.41910   102.7 
1 1 1  -24    6   15 o 42.53015 3.257388 36.85255    74.6 
1 1 1  -24    6   16 o 24.27871 4.908760 26.00739    76.6 
1 1 1  -24    6   17 o 42.05363 3.625588 42.30923     1.3 
1 1 1  -24    6   18 o 21.14675 5.949101 12.43618   122.7 
1 1 1  -24    6   19 o 20.90277 6.242020 30.02772   -95.2 
1 1 1  -24    6   20 o 24.59513 6.150321 9.439294   -16.4 
1 1 1  -24    7    2 o 15.83058 5.778845       ?       ? 
1 1 1  -24    7    3 o 13.81790 5.528125 8.954753    76.1 
1 1 1  -24    7    4 o 10.40456 4.773633 12.04860   -63.9 
1 1 1  -24    7    5 o 57.98925 2.114616 54.10021   -49.5 
1 1 1  -24    7    6 o 20.04242 5.400084 26.72961   -71.0 
1 1 1  -24    7    7 o 27.05686 3.858122 39.12524    54.1 
1 1 1  -24    7    8 o 27.90487 3.861261 23.83188   -12.0 
1 1 1  -24    7    9 o 51.78425 2.294156 40.77438   -50.4 
1 1 1  -24    7   10 o 80.72395 1.844565 91.42358   -35.0 
1 1 1  -24    7   11 o 16.57636 5.059910 39.62019    18.9 
1 1 1  -24    7   12 o 75.28168 2.557194 66.68555   136.8 
1 1 1  -24    7   13 o 30.37823 3.782306 39.77963  -115.9 
1 1 1  -24    7   14 o 53.29057 2.328749 48.72233   -72.7 
1 1 1  -24    7   15 o 33.48749 3.897364 17.33200   115.2 
1 1 1  -24    7   16 o 46.13772 2.689568 52.04596    56.4 
1 1 1  -24    7   17 o 69.86678 2.463847 72.95742   165.0 
1 1 1  -24    7   18 o 84.55229 2.121289 83.37557   151.1 
1 1 1  -24    7   19 o 33.93946 4.423892 33.60704   124.0 
1 1 1  -24    7   20 f 12.30064 5.563984 8.815738    39.3 
1 1 1  -24    8    2 o 29.06128 4.285131       ?       ? 
1 1 1  -24    8    3 o 22.39424 5.505399 39.85322   165.9 
1 1 1  -24    8    4 o 38.18757 3.224335 46.44633    32.8 
1 1 1  -24    8    5 o 10.04482 4.643933 6.969524   -17.9 
1 1 1  -24    8    6 o 43.08371 2.680800 46.79022    25.4 
1 1 1  -24    8    7 o 72.97298 2.022535 76.35914    76.2 
1 1 1  -24    8    8 o 7.723658 3.813074 7.778828  -143.2 
1 1 1  -24    8    9 o 23.21249 5.118165 17.91003    78.0 
1 1 1  -24    8   10 o 33.66106 2.754086 49.90058   161.4 
1 1 1  -24    8   11 o 54.19957 2.063424 55.40850   158.6 
1 1 1  -24    8   12 o 27.64679 4.480501 43.07629  -142.7 
1 1 1  -24    8   13 o 74.86677 2.002697 66.97929  -142.4 
1 1 1  -24    8   14 o 19.49129 5.115188 11.12444  -155.7 
1 1 1  -24    8   15 o 32.82573 3.678029 20.18142   -27.7 
1 1 1  -24    8   16 o 39.96059 2.791834 27.97007     2.2 
1 1 1  -24    8   17 o 59.64846 2.556426 63.40467    32.5 
1 1 1  -24    8   18 o 10.76494 4.956942 4.311596    27.3 
1 1 1  -24    8   19 o 19.07318 6.719470 37.03949    21.8 
1 1 1  -24    9    3 o 7.992415 3.945851       ?       ? 
1 1 1  -24    9    4 o 25.00076 4.729839 19.30799   -29.2 
1 1 1  -24    9    5 o 22.42125 4.990903 18.00459     4.0 
1 1 1  -24    9    6 o 34.98436 2.872539 40.27036  -109.9 
1 1 1  -24    9    7 o 25.33927 4.093979 18.14333   -86.5 
1 1 1  -24    9    8 o 36.29107 3.227882 41.54589  -170.4 
1 1 1  -24    9    9 o 16.50968 5.460040 24.06991    33.7 
1 1 1  -24    9   10 o 80.90322 2.068924 69.68366    13.8 
1 1 1  -24    9   11 o 78.38226 1.879126 49.50959    56.3 
1 1 1  -24    9   12 o 19.44470 4.675846 17.74437  -158.9 
1 1 1  -24    9   13 o 11.95333 5.038950 18.57778   -44.1 
1 1 1  -24    9   14 o 29.48048 3.874275 11.46546    64.4 
1 1 1  -24    9   15 o 45.90377 2.832628 44.83597   167.4 
1 1 1  -24    9   16 o 27.26833 4.525505 13.12196   153.4 
1 1 1  -24    9   17 o 20.15534 5.907661 28.75064    12.8 
1 1 1  -24    9   18 o 42.41267 3.839449 51.74127   100.3 
1 1 1  -24    9   19 f 71.17973 2.743849 100.2768    60.2 
1 1 1  -24   10    3 o 12.34325 5.412474       ?       ? 
1 1 1  -24   10    4 o 49.17627 2.949540 50.15265   -31.7 
1 1 1  -24   10    5 o 10.87084 5.035151 16.71746  -118.6 
1 1 1  -24   10    6 f 27.49603 4.917257 35.05807    97.6 
1 1 1  -24   10    7 o 64.77309 2.846827 77.33994    46.0 
1 1 1  -24   10    8 o 32.33138 3.863195 33.33569   -64.9 
1 1 1  -24   10    9 o 29.01629 4.687827 29.06695   -47.3 
1 1 1  -24   10   10 o 24.07716 5.901734 19.51208   124.0 
1 1 1  -24   10   11 o 50.61599 2.230058 36.73732   109.1 
1 1 1  -24   10   12 o 22.58019 4.682672 15.45447   -62.9 
1 1 1  -24   10   13 o 47.45535 2.209817 59.68098  -121.1 
1 1 1  -24   10   14 o 32.62124 3.802320 37.14510  -177.7 
1 1 1  -24   10   15 o 75.46931 1.929080 86.12751   128.7 
1 1 1  -24   10   16 o 27.42028 5.035760 39.19344   146.4 
1 1 1  -24   10   17 o 12.39222 5.335404 5.830733    -8.6 
1 1 1  -24   10   18 o 21.70826 6.275289 13.20943   -59.7 
1 1 1  -24   11    4 o 21.17511 5.219076       ?       ? 
1 1 1  -24   11    5 o 35.51190 3.331252 53.67718   157.8 
1 1 1  -24   11    6 o 23.58241 4.423768 25.40863   101.1 
1 1 1  -24   11    7 o 47.00029 2.518492 62.63191    62.1 
1 1 1  -24   11    8 o 43.98234 2.887880 61.82683   122.5 
1 1 1  -24   11    9 o 21.31043 4.524976 37.58622  -163.1 
1 1 1  -24   11   10 o 28.29070 3.143169 23.57047     0.8 
1 1 1  -24   11   11 o 31.53476 2.939117 40.01392   -99.3 
1 1 1  -24   11   12 o 34.62197 2.804060 32.16605  -156.8 
1 1 1  -24   11   13 o 20.89351 4.593538 7.582551   162.1 
1 1 1  -24   11   14 o 54.55273 2.364134 53.70369    -8.5 
1 1 1  -24   11   15 o 19.18864 5.662224 11.90175   -35.2 
1 1 1  -24   11   16 o 10.84057 4.826535 11.68491    -3.9 
1 1 1  -24   11   17 o 12.62434 5.474742 18.02334  -141.6 
1 1 1  -24   12    5 o 51.45488 2.344296       ?       ? 
1 1 1  -24   12    6 o 14.48573 5.389762       ?       ? 
1 1 1  -24   12    7 o 21.67955 5.046820 33.53070   -51.1 
1 1 1  -24   12    8 o 23.07604 5.233231 38.05120   -72.2 
1 1 1  -24   12    9 o 31.84027 3.584110 33.18805   -11.1 
1 1 1  -24   12   10 o 26.95366 4.077212 41.42171   162.9 
1 1 1  -24   12   11 o 19.05721 5.745120 17.24002    81.1 
1 1 1  -24   12   12 o 18.41185 5.130557 23.50723    25.0 
1 1 1  -24   12   13 o 16.41054 5.553236 21.38485  -134.0 
1 1 1  -24   12   14 o 10.94402 4.768112 11.77859   -59.4 
1 1 1  -24   12   15 o 35.98665 3.556747 35.42523   174.3 
1 1 1  -24   12   16 o 10.46952 4.694058 8.321228  -118.0 
1 1 1  -24   13    7 o 56.04326 2.024079       ?       ? 
1 1 1  -24   13    8 o 27.73853 4.449417 13.63439   133.1 
1 1 1  -24   13    9 f 31.46284 4.502802 43.68180  -123.5 
1 1 1  -24   13   10 o 16.68023 5.539399 24.20169   178.4 
1 1 1  -24   13   11 o 57.80037 2.161514 52.14818  -149.6 
1 1 1  -24   13   12 o 45.52938 3.046871 37.13202  -153.8 
1 1 1  -24   13   13 o 11.69345 5.255515 5.991500    88.6 
1 1 1  -24   13   14 o 17.63134 5.937710 20.17472   -23.6 
1 1 1  -24   13   15 o 29.86721 4.516461       ?       ? 
1 1 1  -24   14    9 o 53.19753 2.425880       ?       ? 
1 1 1  -24   14   10 o 18.97439 5.124385       ?       ? 
1 1 1  -24   14   11 o 20.41706 4.371421       ?       ? 
1 1 1  -24   14   12 o 40.24878 2.525094       ?       ? 
1 1 1  -24   14   13 o 66.49760 2.221980       ?       ? 
1 1 1  -23    0    1 o 10.95542 7.100863 45.58148  -179.7 
1 1 1  -23    0    2 o 16.25348 9.100382 10.90338     0.9 
1 1 1  -23    0    3 o 18.89383 9.138165 30.94138   179.5 
1 1 1  -23    0    4 o 9.904372 6.606608 8.981960    -0.0 
1 1 1  -23    0    5 o 35.51756 5.590809 23.54447     0.3 
1 1 1  -23    0    6 o 12.77687 7.758541 3.884542     0.4 
1 1 1  -23    0    7 o 54.20991 3.618357 62.59630     0.4 
1 1 1  -23    0    8 o 6.933468 4.970354 4.523966  -178.2 
1 1 1  -23    0    9 o 7.752265 5.372260 4.250985    -0.5 
1 1 1  -23    0   10 o 73.48734 2.354008 60.61803   179.9 
1 1 1  -23    0   11 o 12.38635 7.151542 21.38468  -179.4 
1 1 1  -23    0   12 o 137.2004 2.915443 124.1610     0.0 
1 1 1  -23    0   14 o 38.38950 5.432943 18.07400     0.3 
1 1 1  -23    0   15 o 45.06439 4.140674 42.68923  -180.0 
1 1 1  -23    0   16 o 34.24981 6.251103 60.83926   179.9 
1 1 1  -23    0   17 o 32.78529 7.245117 50.42866     0.0 
1 1 1  -23    0   18 f 28.86853 8.874547 30.03996     0.9 
1 1 1  -23    0   19 o 19.10908 9.679765 57.78846    -0.2 
1 1 1  -23    0   20 o 8.013350 5.799171 3.673262  -180.0 
1 1 1  -23    0   21 o 24.23880 10.59760 47.13454  -179.9 
1 1 1  -23    0   22 o 11.27228 7.828278 22.37816  -179.0 
1 1 1  -23    1    1 o 16.49192 5.990290 21.30493   -42.4 
1 1 1  -23    1    2 o 27.26875 5.239883 21.35865   -19.6 
1 1 1  -23    1    3 o 33.46483 4.359530 38.86053    45.9 
1 1 1  -23    1    4 o 17.34274 5.968261 1.185013   -54.0 
1 1 1  -23    1    5 o 78.92841 2.116953 57.14396   -72.4 
1 1 1  -23    1    6 o 28.96352 4.277040 42.94188  -144.4 
1 1 1  -23    1    7 o 39.25576 3.475050 12.80013   -17.4 
1 1 1  -23    1    8 o 27.66725 6.300436 44.29880  -142.0 
1 1 1  -23    1    9 o 55.87093 2.317423 31.82857   157.5 
1 1 1  -23    1   10 o 79.59052 1.800226 81.22879  -125.5 
1 1 1  -23    1   11 o 151.3987 2.205407 131.5947   -96.9 
1 1 1  -23    1   12 o 21.24236 5.322053 21.94927   -25.7 
1 1 1  -23    1   13 o 22.05092 5.755673 48.26261   151.1 
1 1 1  -23    1   14 o 83.86184 2.227303 63.83626   142.9 
1 1 1  -23    1   15 o 100.7917 2.441581 87.05718  -114.4 
1 1 1  -23    1   16 o 45.13151 3.149446 62.23530   -88.6 
1 1 1  -23    1   17 o 35.95954 4.053303 9.408904    80.8 
1 1 1  -23    1   18 o 39.58438 4.114990 66.43202   136.0 
1 1 1  -23    1   19 o 54.33248 2.884594 76.43810    89.1 
1 1 1  -23    1   20 o 68.11440 2.525914 77.12410    82.0 
1 1 1  -23    1   21 o 50.01520 3.646084 35.16601   147.8 
1 1 1  -23    1   22 o 29.52275 7.166830 33.95956  -179.4 
1 1 1  -23    2    1 o 33.73130 4.027541 33.87931  -106.4 
1 1 1  -23    2    2 o 56.63409 2.577180 78.26761   -49.0 
1 1 1  -23    2    3 o 37.81049 3.814695 45.45147    17.2 
1 1 1  -23    2    4 o 45.93184 2.798579 50.50356  -174.6 
1 1 1  -23    2    5 o 91.58897 1.974087 121.9672  -149.4 
1 1 1  -23    2    6 o 12.94456 5.374458 21.08955   153.4 
1 1 1  -23    2    7 o 57.27032 2.550873 81.49397   -38.8 
1 1 1  -23    2    8 o 40.49128 3.466543 44.99440   -77.8 
1 1 1  -23    2    9 o 69.91419 2.384209 66.44381   -51.7 
1 1 1  -23    2   10 o 14.62401 5.287907 16.77324    21.4 
1 1 1  -23    2   11 f 43.97791 2.584387 45.15857  -170.3 
1 1 1  -23    2   12 o 65.25070 2.333822 79.77821   -26.1 
1 1 1  -23    2   13 o 57.49761 2.999703 50.26895     8.5 
1 1 1  -23    2   14 o 46.57037 3.337642 41.11085   139.6 
1 1 1  -23    2   15 o 28.84450 4.649313 32.96508    95.7 
1 1 1  -23    2   16 o 17.98169 6.098860 32.33374   -37.0 
1 1 1  -23    2   17 o 40.19060 3.689427 47.36792   109.7 
1 1 1  -23    2   18 f 49.52380 3.178836 58.39806   166.7 
1 1 1  -23    2   19 o 33.10195 5.112659 16.06989    69.1 
1 1 1  -23    2   20 o 14.01100 6.202339 3.084739   178.5 
1 1 1  -23    2   21 o 16.25847 6.656270 21.85417   155.0 
1 1 1  -23    2   22 o 58.06166 4.339721 65.63900  -117.9 
1 1 1  -23    3    1 o 19.22776 6.338982 31.04064  -160.4 
1 1 1  -23    3    2 o 46.32854 2.672035 48.04257   -61.7 
1 1 1  -23    3    3 o 27.52989 5.350521 39.60571   -96.3 
1 1 1  -23    3    4 o 55.54081 2.748775 51.47732  -172.5 
1 1 1  -23    3    5 o 69.45798 2.238379 58.74757   -77.1 
1 1 1  -23    3    6 o 27.45435 5.667045 20.39468   127.0 
1 1 1  -23    3    7 o 47.28582 2.799573 73.33010    41.9 
1 1 1  -23    3    8 o 13.41583 5.432783 2.737901    13.4 
1 1 1  -23    3    9 o 22.92608 4.663041 17.40089   -88.5 
1 1 1  -23    3   10 f 94.13481 1.950998 73.49863     5.3 
1 1 1  -23    3   11 o 72.25228 1.933364 57.55272   -59.8 
1 1 1  -23    3   12 o 87.36683 1.913686 67.33192   -38.2 
1 1 1  -23    3   13 o 48.70498 2.700279 56.10154   -47.6 
1 1 1  -23    3   14 f 29.06508 4.925851 13.90296    62.4 
1 1 1  -23    3   15 o 25.97769 5.159315 1.752744  -145.5 
1 1 1  -23    3   16 o 30.21608 4.699405 33.62428   146.2 
1 1 1  -23    3   17 o 61.36953 2.908123 41.32769   174.1 
1 1 1  -23    3   18 o 26.25236 5.286019 39.24932  -147.6 
1 1 1  -23    3   19 o 11.06522 5.299602 15.50245    -3.9 
1 1 1  -23    3   20 o 21.63215 6.785226 24.16737  -105.0 
1 1 1  -23    3   21 o 21.67655 7.417704 31.05750  -144.7 
1 1 1  -23    3   22 o 29.67578 6.866844 45.43802   162.9 
1 1 1  -23    4    1 o 82.12061 2.198067 97.06850   -59.1 
1 1 1  -23    4    2 o 27.46558 4.857205 29.12811   -77.8 
1 1 1  -23    4    3 o 29.19583 5.332311 30.34280    74.4 
1 1 1  -23    4    4 o 22.90295 5.702968 38.68529    21.5 
1 1 1  -23    4    5 o 32.94526 3.944531 39.03189  -165.9 
1 1 1  -23    4    6 o 111.4467 2.094045 141.4790   160.8 
1 1 1  -23    4    7 f 73.39857 2.133670 77.68041   165.6 
1 1 1  -23    4    8 o 36.43720 3.532011 22.67373  -108.4 
1 1 1  -23    4    9 o 80.03065 2.001820 51.47248   -65.8 
1 1 1  -23    4   10 f 41.84184 2.372279 21.82251   -47.7 
1 1 1  -23    4   11 o 66.57243 2.404401 50.33290    88.3 
1 1 1  -23    4   12 o 119.0005 2.038150 132.2852    14.0 
1 1 1  -23    4   13 o 76.36891 2.158880 91.09151    44.5 
1 1 1  -23    4   14 o 54.91503 2.682237 37.76534   156.7 
1 1 1  -23    4   15 o 28.97248 4.728241 36.37998   135.2 
1 1 1  -23    4   16 o 24.94876 5.246423 12.82271    41.6 
1 1 1  -23    4   17 o 16.05435 6.378809 41.94639  -142.3 
1 1 1  -23    4   18 o 21.22723 6.233983 37.67275  -120.1 
1 1 1  -23    4   19 o 26.60187 6.111405 13.34871   135.2 
1 1 1  -23    4   20 o 11.38329 5.443810 17.71272    18.8 
1 1 1  -23    4   21 o 46.04424 4.334274 53.87037   111.2 
1 1 1  -23    4   22 o 66.78834 3.400615 55.74543  -144.2 
1 1 1  -23    5    1 o 17.28758 6.231015 6.884109   -17.1 
1 1 1  -23    5    2 o 48.90706 2.974678 56.45758    16.9 
1 1 1  -23    5    3 o 17.44718 6.137033 10.68014  -136.9 
1 1 1  -23    5    4 o 57.75087 2.627495 49.29329  -137.6 
1 1 1  -23    5    5 o 59.72319 2.310169 73.30774  -164.7 
1 1 1  -23    5    6 o 41.08182 2.848210 27.72721  -145.3 
1 1 1  -23    5    7 o 44.00998 2.929753 41.39713   -66.9 
1 1 1  -23    5    8 o 15.06795 5.542244 31.04571    27.9 
1 1 1  -23    5    9 o 27.95843 4.430636 17.88023  -163.3 
1 1 1  -23    5   10 o 15.42658 5.504056 34.21254    24.5 
1 1 1  -23    5   11 o 30.62485 3.537615 30.58967  -101.1 
1 1 1  -23    5   12 o 18.35496 6.002939 42.76731   122.5 
1 1 1  -23    5   13 o 63.81385 2.331870 35.84226   116.8 
1 1 1  -23    5   14 o 71.81409 2.355081 66.94170  -164.5 
1 1 1  -23    5   15 o 63.61894 2.589829 75.14158  -154.4 
1 1 1  -23    5   16 o 28.37605 4.738555 24.91854     2.9 
1 1 1  -23    5   17 o 53.93578 3.238016 40.31028    90.7 
1 1 1  -23    5   18 o 25.73691 6.002476 30.73309  -168.9 
1 1 1  -23    5   19 o 17.03592 6.840909 25.14592    83.8 
1 1 1  -23    5   20 o 18.81978 6.767341 34.08214     4.1 
1 1 1  -23    5   21 o 22.96761 7.194426 27.43950   -72.5 
1 1 1  -23    5   22 o 22.26154 7.049957 4.287684  -139.2 
1 1 1  -23    6    1 o 10.78180 5.053393 19.72503   -62.9 
1 1 1  -23    6    2 o 57.40925 2.704729 36.95612  -131.7 
1 1 1  -23    6    3 o 25.54640 5.349167 34.17491   163.9 
1 1 1  -23    6    4 o 41.46395 3.341303 38.78564   -41.3 
1 1 1  -23    6    5 o 78.79294 2.162214 89.79288     8.0 
1 1 1  -23    6    6 o 61.06247 2.347952 58.17089   116.0 
1 1 1  -23    6    7 o 14.51049 5.673180 13.58253   151.5 
1 1 1  -23    6    8 o 34.38134 3.131865 44.27849   -48.9 
1 1 1  -23    6    9 o 62.64919 1.993962 68.17766    -3.9 
1 1 1  -23    6   10 o 49.14531 2.348395 57.85442    46.8 
1 1 1  -23    6   11 o 84.86338 1.941160 69.69700  -175.1 
1 1 1  -23    6   12 o 99.98373 2.106443 101.2125  -136.7 
1 1 1  -23    6   13 o 9.442805 4.481836 27.12718    30.0 
1 1 1  -23    6   14 f 34.45760 3.846728 15.78963    46.4 
1 1 1  -23    6   15 o 55.99916 2.881068 35.33498   -35.4 
1 1 1  -23    6   16 o 28.45621 5.084449 11.38250    74.5 
1 1 1  -23    6   17 o 45.30895 3.377042 62.15100  -106.1 
1 1 1  -23    6   18 o 62.51935 2.592202 69.16357   -90.7 
1 1 1  -23    6   19 o 59.39735 2.918582 67.38630   -65.7 
1 1 1  -23    6   20 o 15.22679 6.448093 17.44598   169.7 
1 1 1  -23    6   21 o 11.24485 5.425301 29.47787    98.9 
1 1 1  -23    6   22 o 20.41263 7.056140 17.77416   -30.1 
1 1 1  -23    7    1 o 33.07692 3.951497 29.73201  -124.0 
1 1 1  -23    7    2 f 55.79201 2.472645 50.25339   -73.8 
1 1 1  -23    7    3 o 26.34663 5.075593 11.71155    30.6 
1 1 1  -23    7    4 o 10.96450 4.991462 36.89034   130.0 
1 1 1  -23    7    5 o 18.69149 6.104502 11.01651    42.2 
1 1 1  -23    7    6 o 13.67830 5.500478 19.83315   119.2 
1 1 1  -23    7    7 o 52.48232 2.473114 68.27834   -83.4 
1 1 1  -23    7    8 o 13.64399 5.748818 30.86978  -165.1 
1 1 1  -23    7    9 o 52.31588 2.654688 33.95780  -174.7 
1 1 1  -23    7   10 o 54.82801 2.042215 37.33430   124.6 
1 1 1  -23    7   11 o 26.31415 3.900147 22.33120  -124.5 
1 1 1  -23    7   12 o 26.72250 3.926225 4.421936   153.5 
1 1 1  -23    7   13 o 63.50884 2.321714 48.15004    92.1 
1 1 1  -23    7   14 f 38.33406 3.332583 41.31828   160.5 
1 1 1  -23    7   15 o 33.76772 4.356207 27.21261   -17.3 
1 1 1  -23    7   16 o 30.43211 4.467928 34.22624    72.9 
1 1 1  -23    7   17 o 27.23196 5.482355 8.512624    48.9 
1 1 1  -23    7   18 o 52.11729 2.965813 49.42698   -11.5 
1 1 1  -23    7   19 o 40.64294 3.915416 58.83435   111.5 
1 1 1  -23    7   20 o 49.65093 3.340760 55.10322   152.8 
1 1 1  -23    7   21 o 45.90982 3.910454 45.51256  -169.7 
1 1 1  -23    8    1 o 37.25117 3.536356 42.29273  -106.2 
1 1 1  -23    8    2 o 55.09221 2.688945 63.32487  -106.3 
1 1 1  -23    8    3 o 19.82120 5.893676 25.11153   -54.6 
1 1 1  -23    8    4 o 17.92854 5.753006 20.51118   160.9 
1 1 1  -23    8    5 o 12.29214 5.371015 16.42513   101.8 
1 1 1  -23    8    6 o 53.21531 2.563034 51.08158   127.3 
1 1 1  -23    8    7 o 70.07832 2.272576 86.05947    64.0 
1 1 1  -23    8    8 o 89.49616 2.447577 80.01621    38.4 
1 1 1  -23    8    9 o 85.28491 2.107891 104.6704    87.4 
1 1 1  -23    8   10 o 83.47143 2.017755 105.2313    99.4 
1 1 1  -23    8   11 o 15.56964 5.452046 47.72651  -146.7 
1 1 1  -23    8   12 o 29.32451 3.630460 38.38625   -98.5 
1 1 1  -23    8   13 o 14.00008 5.398289 2.374018   -74.6 
1 1 1  -23    8   14 o 68.81547 2.192971 63.02009    -0.7 
1 1 1  -23    8   15 o 19.19719 5.781708 24.56829   142.3 
1 1 1  -23    8   16 o 61.83103 2.665326 80.53996   133.7 
1 1 1  -23    8   17 o 18.55408 6.306273 27.66059  -122.7 
1 1 1  -23    8   18 o 60.98317 2.629265 70.39587   169.3 
1 1 1  -23    8   19 o 38.44437 3.817863 35.27998   139.4 
1 1 1  -23    8   20 o 17.62613 6.774649 31.41120   121.3 
1 1 1  -23    8   21 f 26.13400 6.212214 36.22031   113.4 
1 1 1  -23    9    1 o 28.36390 4.829094 31.74944  -166.2 
1 1 1  -23    9    2 o 21.45870 6.075801 6.916268  -168.2 
1 1 1  -23    9    3 o 39.52369 3.320428 28.56353    19.2 
1 1 1  -23    9    4 o 12.83749 5.413121 16.09796  -127.4 
1 1 1  -23    9    5 o 55.93981 2.559136 59.37385   -78.4 
1 1 1  -23    9    6 o 44.53396 2.813907 39.44946   152.5 
1 1 1  -23    9    7 o 10.69695 4.798070 25.21082  -141.5 
1 1 1  -23    9    8 o 39.49244 3.452761 31.39631  -175.1 
1 1 1  -23    9    9 o 14.75444 5.804415 23.34922  -142.3 
1 1 1  -23    9   10 o 16.52389 5.811798 31.66870  -128.4 
1 1 1  -23    9   11 o 37.43386 3.197746 32.81973  -120.4 
1 1 1  -23    9   12 o 72.00322 1.889432 64.38647     6.6 
1 1 1  -23    9   13 o 79.87514 2.089540 67.76916   -23.6 
1 1 1  -23    9   14 o 88.02102 2.129246 82.51049  -128.5 
1 1 1  -23    9   15 o 64.30094 2.307542 81.54144  -136.2 
1 1 1  -23    9   16 o 16.94905 6.198343 10.84544   -25.1 
1 1 1  -23    9   17 o 15.02619 5.937653 21.53836     8.4 
1 1 1  -23    9   18 f 43.23705 3.376269 38.93079    48.7 
1 1 1  -23    9   19 o 35.35521 4.608025 51.52911    77.7 
1 1 1  -23    9   20 o 14.78378 6.627101 36.65155    90.1 
1 1 1  -23    9   21 o 19.48619 7.484697 12.16357    38.9 
1 1 1  -23   10    1 o 68.75564 2.621989       ?       ? 
1 1 1  -23   10    2 o 18.69623 6.609203 11.46956  -155.6 
1 1 1  -23   10    3 o 35.71423 3.508969 37.82635    98.3 
1 1 1  -23   10    4 o 31.60146 4.174539 31.28268   144.8 
1 1 1  -23   10    5 f 23.77321 5.008412 33.50351  -107.2 
1 1 1  -23   10    6 o 45.14641 2.754697 42.32803    26.2 
1 1 1  -23   10    7 o 44.43151 3.253300 41.57924  -124.4 
1 1 1  -23   10    8 o 92.14933 2.166604 95.44737  -131.0 
1 1 1  -23   10    9 o 46.94605 2.846257 25.09348   -92.3 
1 1 1  -23   10   10 o 66.67652 2.280396 43.38120   144.1 
1 1 1  -23   10   11 f 16.96849 5.786039 15.59680   -84.9 
1 1 1  -23   10   12 f 65.26081 2.429510 58.42775    16.9 
1 1 1  -23   10   13 o 28.75602 4.551749 33.18058    83.0 
1 1 1  -23   10   14 o 12.31140 5.365104 5.099720    48.1 
1 1 1  -23   10   15 o 21.36895 5.933322 25.57736   -46.4 
1 1 1  -23   10   16 o 15.77311 5.973338 6.721659   129.8 
1 1 1  -23   10   17 o 28.83538 5.337742 16.72971    53.9 
1 1 1  -23   10   18 o 50.86689 2.980858 61.34932   173.2 
1 1 1  -23   10   19 o 39.51684 4.252909 48.37996   126.2 
1 1 1  -23   10   20 f 36.62915 4.280680 32.11331    78.2 
1 1 1  -23   11    1 o 15.64937 5.825391       ?       ? 
1 1 1  -23   11    2 o 33.16050 3.535328 39.53471   168.7 
1 1 1  -23   11    3 o 12.16366 5.317516 16.62803   -97.5 
1 1 1  -23   11    4 f 16.03749 5.804270 31.82174    13.3 
1 1 1  -23   11    5 o 53.75180 2.523992 45.56584   -80.9 
1 1 1  -23   11    6 o 53.61950 2.439216 53.10202   118.3 
1 1 1  -23   11    7 o 52.93847 3.006808 35.87567    98.6 
1 1 1  -23   11    8 o 25.98926 5.192570 29.08003    59.8 
1 1 1  -23   11    9 o 32.08389 4.029535 58.01445   141.5 
1 1 1  -23   11   10 o 49.72939 2.359098 64.57249  -130.8 
1 1 1  -23   11   11 f 60.52448 2.164399 37.94783   -53.3 
1 1 1  -23   11   12 o 24.26349 4.968987 13.31672   -62.5 
1 1 1  -23   11   13 f 19.18765 5.487032 38.04988    49.9 
1 1 1  -23   11   14 o 15.44126 5.649323 4.571161   -86.3 
1 1 1  -23   11   15 o 47.65079 2.947828 41.19719  -146.9 
1 1 1  -23   11   16 o 14.33142 5.581719 8.927853   126.2 
1 1 1  -23   11   17 o 60.46304 2.658560 60.80251   164.2 
1 1 1  -23   11   18 o 9.806048 4.759361 4.245944    58.0 
1 1 1  -23   11   19 o 38.64257 4.015597 45.75239    19.9 
1 1 1  -23   12    2 o 19.65822 6.508621       ?       ? 
1 1 1  -23   12    3 o 23.65234 5.175005 41.56216   174.2 
1 1 1  -23   12    4 o 29.84222 4.178520 48.27170   164.3 
1 1 1  -23   12    5 o 47.72367 2.662823 45.25414   163.1 
1 1 1  -23   12    6 o 70.79598 2.092886 76.51003    66.3 
1 1 1  -23   12    7 o 67.18666 1.942370 65.34976   134.4 
1 1 1  -23   12    8 o 59.67074 2.388765 62.95261  -160.7 
1 1 1  -23   12    9 o 33.93963 3.755578 52.89412   -90.7 
1 1 1  -23   12   10 o 56.72201 2.587161 36.12361   -29.3 
1 1 1  -23   12   11 o 60.76800 2.090438 59.39505   -21.3 
1 1 1  -23   12   12 o 13.58902 5.447035 18.98853   158.8 
1 1 1  -23   12   13 o 9.486597 4.487003 3.086694    97.9 
1 1 1  -23   12   14 o 43.07256 2.775910 24.13079  -177.6 
1 1 1  -23   12   15 o 16.72668 5.828230 26.39874   134.1 
1 1 1  -23   12   16 o 45.15879 3.199163 36.24169    97.1 
1 1 1  -23   12   17 o 35.10089 3.727261 28.00880    99.9 
1 1 1  -23   12   18 o 13.71648 5.923379 8.735447   164.3 
1 1 1  -23   12   19 f 30.24833 5.067952 52.10137   -97.9 
1 1 1  -23   13    3 o 48.95852 2.577102       ?       ? 
1 1 1  -23   13    4 o 13.40753 5.494194 8.236311   -70.6 
1 1 1  -23   13    5 o 35.04497 3.396491 49.69354    21.7 
1 1 1  -23   13    6 o 48.66366 2.594363 38.55366    44.2 
1 1 1  -23   13    7 o 24.01025 4.782554 29.13377   143.2 
1 1 1  -23   13    8 f 13.43013 5.326470 51.37466    82.6 
1 1 1  -23   13    9 o 15.02770 6.133570 4.017659  -164.3 
1 1 1  -23   13   10 o 72.43784 2.233796 87.79178  -125.3 
1 1 1  -23   13   11 o 26.63956 4.461165 25.29279   -86.5 
1 1 1  -23   13   12 o 35.49856 3.342428 28.86374  -109.3 
1 1 1  -23   13   13 o 38.66650 3.687405 28.15426  -144.8 
1 1 1  -23   13   14 f 15.39384 6.177155 13.17848   -81.9 
1 1 1  -23   13   15 o 43.25516 2.754486 49.69152   -22.1 
1 1 1  -23   13   16 o 41.40861 3.626013 60.92840    31.6 
1 1 1  -23   13   17 o 36.02188 3.687651 37.80284  -138.3 
1 1 1  -23   13   18 o 19.78610 6.014107 22.54715  -146.3 
1 1 1  -23   14    4 o 11.33157 5.078155       ?       ? 
1 1 1  -23   14    5 o 20.93093 5.579756 25.79152   149.5 
1 1 1  -23   14    6 o 42.91482 2.918587 52.37648   128.5 
1 1 1  -23   14    7 o 13.55333 5.350361 31.98837   125.7 
1 1 1  -23   14    8 o 46.43512 2.910498 41.59396   -44.2 
1 1 1  -23   14    9 o 84.38375 2.310649 68.45742   -11.9 
1 1 1  -23   14   10 o 43.57150 3.199626 55.10541   -31.5 
1 1 1  -23   14   11 o 61.11344 2.490634 51.86362   -82.7 
1 1 1  -23   14   12 o 36.78011 3.266257 43.80850  -176.8 
1 1 1  -23   14   13 o 24.67648 4.642851 8.437516   -25.1 
1 1 1  -23   14   14 o 31.70674 3.549543 14.51994  -120.7 
1 1 1  -23   14   15 o 30.87999 4.533762 33.05242    60.4 
1 1 1  -23   14   16 o 45.24680 2.769894 10.93505    21.8 
1 1 1  -23   14   17 o 15.57750 6.220427 18.15462  -166.8 
1 1 1  -23   15    5 o 13.71640 5.419727       ?       ? 
1 1 1  -23   15    6 o 43.66755 3.014565 45.28987  -112.1 
1 1 1  -23   15    7 o 29.57932 3.844773 21.76620  -136.8 
1 1 1  -23   15    8 o 27.72936 4.978862 25.84183  -100.4 
1 1 1  -23   15    9 o 25.10478 4.804818 41.45613   -39.3 
1 1 1  -23   15   10 o 13.86283 5.122904 20.83133    72.1 
1 1 1  -23   15   11 o 24.92634 4.095226 21.22666   -20.8 
1 1 1  -23   15   12 o 73.00424 2.722555 61.18551    39.4 
1 1 1  -23   15   13 o 52.76982 2.449446 39.37957   136.8 
1 1 1  -23   15   14 o 25.20096 4.986820 24.49564   -80.1 
1 1 1  -23   15   15 o 11.33044 5.021545 10.10636   -34.1 
1 1 1  -23   16    7 o 36.19594 3.571678       ?       ? 
1 1 1  -23   16    8 o 19.22537 5.808989       ?       ? 
1 1 1  -23   16    9 o 35.26451 3.681610 30.32077   -19.8 
1 1 1  -23   16   10 o 46.80652 3.077929 56.25909    61.7 
1 1 1  -23   16   11 o 9.657986 4.432164 11.29026  -178.5 
1 1 1  -23   16   12 f 16.51712 5.466803 14.49149   118.0 
1 1 1  -23   16   13 o 46.97272 2.976498 27.92570   -14.8 
1 1 1  -23   16   14 o 18.40259 5.562274       ?       ? 
1 1 1  -22    0    1 o 32.63342 7.765111 0.8434274     2.7 
1 1 1  -22    0    2 o 84.04848 3.384321 105.3271   179.9 
1 1 1  -22    0    3 o 22.12664 9.311099 39.49938     0.4 
1 1 1  -22    0    4 o 145.7630 3.586942 163.0332    -0.1 
1 1 1  -22    0    5 o 46.56237 5.066062 50.60465   179.6 
1 1 1  -22    0    6 f 14.49960 8.401735 78.12589  -179.1 
1 1 1  -22    0    7 o 7.786691 5.506268 0.2137133  -133.6 
1 1 1  -22    0    8 o 79.56319 2.987727 70.25349  -179.8 
1 1 1  -22    0    9 o 85.58051 2.512129 4.439500  -178.0 
1 1 1  -22    0   10 o 116.0685 3.006799 122.9729     0.0 
1 1 1  -22    0   11 o 14.39038 7.833687 8.814828   177.0 
1 1 1  -22    0   12 o 15.52110 7.881969 50.94564    -0.9 
1 1 1  -22    0   13 o 25.94828 8.125725 37.88311     0.3 
1 1 1  -22    0   14 o 38.83003 6.465200 18.93988     1.1 
1 1 1  -22    0   15 o 85.32372 3.276689 121.7359    -0.0 
1 1 1  -22    0   16 o 95.13129 3.410468 91.12079    -0.0 
1 1 1  -22    0   17 o 32.06806 8.382765 5.563158    -2.0 
1 1 1  -22    0   18 o 44.22095 5.861533 30.07285   179.9 
1 1 1  -22    0   19 o 46.79973 6.187201 65.68404  -179.9 
1 1 1  -22    0   20 o 44.93415 6.793439 73.99448    -0.3 
1 1 1  -22    0   21 o 22.20094 10.93452 1.505302     0.4 
1 1 1  -22    0   22 o 17.53463 10.44574 9.050764  -179.3 
1 1 1  -22    0   23 o 13.51437 9.096616 13.05195  -179.5 
1 1 1  -22    0   24 o 26.65742 10.93784 54.95821    -0.1 
1 1 1  -22    1    1 o 38.86190 4.358173 26.34873  -130.7 
1 1 1  -22    1    2 o 24.87861 6.261333 22.31979     6.3 
1 1 1  -22    1    3 o 19.89945 6.565912 28.66938    23.5 
1 1 1  -22    1    4 o 84.63680 2.298826 54.02326    44.7 
1 1 1  -22    1    5 f 16.55860 6.210204 46.76287   -23.2 
1 1 1  -22    1    6 o 65.58722 2.507623 63.88214    44.6 
1 1 1  -22    1    7 o 67.10789 2.328749 93.36382    21.4 
1 1 1  -22    1    8 o 106.7692 2.159290 111.2326    -1.3 
1 1 1  -22    1    9 o 42.79881 2.706713 51.84712    85.4 
1 1 1  -22    1   10 o 49.22709 2.446853 43.21180  -171.2 
1 1 1  -22    1   11 o 101.6904 2.351426 87.42589    44.9 
1 1 1  -22    1   12 o 11.43783 5.136869 20.84458   -65.4 
1 1 1  -22    1   13 o 38.15748 3.895653 63.80493   -79.4 
1 1 1  -22    1   14 o 97.30726 2.253150 73.54317    15.4 
1 1 1  -22    1   15 o 52.07005 3.153104 72.01537    41.2 
1 1 1  -22    1   16 o 38.98164 4.007303 52.40942  -122.0 
1 1 1  -22    1   17 o 71.48688 2.743999 92.16105   124.0 
1 1 1  -22    1   18 o 13.53304 6.190889 23.64362    54.4 
1 1 1  -22    1   19 o 19.87139 7.188859 20.30983   106.8 
1 1 1  -22    1   20 o 24.31910 7.816100 11.44439    59.5 
1 1 1  -22    1   21 o 41.88966 5.187746 37.99783   -31.5 
1 1 1  -22    1   22 o 38.78516 5.843353 34.56524   -23.7 
1 1 1  -22    1   23 o 13.91756 6.629482 19.06668   176.1 
1 1 1  -22    1   24 o 26.52526 7.885296 26.70533   -94.4 
1 1 1  -22    2    1 o 15.30943 6.426412 15.14321  -127.8 
1 1 1  -22    2    2 o 74.91554 2.365904 72.29942   115.9 
1 1 1  -22    2    3 o 40.37415 3.718029 26.78568  -176.8 
1 1 1  -22    2    4 o 67.77286 2.503424 71.60136    -3.2 
1 1 1  -22    2    5 o 68.08444 2.493960 77.18786    32.4 
1 1 1  -22    2    6 o 46.83974 3.128216 52.63969   135.5 
1 1 1  -22    2    7 o 55.45553 2.702251 25.47083   154.3 
1 1 1  -22    2    8 o 47.51098 2.733774 52.17173     9.1 
1 1 1  -22    2    9 o 41.86257 2.765425 66.51409    52.4 
1 1 1  -22    2   10 f 24.75400 4.636679 49.21032   141.5 
1 1 1  -22    2   11 o 72.14814 2.206977 62.54619  -153.7 
1 1 1  -22    2   12 o 38.50693 3.384650 49.97890    46.4 
1 1 1  -22    2   13 o 58.91107 2.425862 56.80106    33.8 
1 1 1  -22    2   14 o 91.67326 2.271400 95.99334   140.0 
1 1 1  -22    2   15 o 73.87925 2.610991 74.02766   172.8 
1 1 1  -22    2   16 o 9.096633 4.485318 12.01338    30.4 
1 1 1  -22    2   17 o 51.44526 3.123867 37.20899   -84.6 
1 1 1  -22    2   18 o 21.04357 7.059937 36.26418   -76.6 
1 1 1  -22    2   19 o 67.81030 2.897173 72.97886   117.5 
1 1 1  -22    2   20 o 39.16941 5.157269 17.73711   -56.8 
1 1 1  -22    2   21 o 96.72152 2.495701 89.57450  -128.4 
1 1 1  -22    2   22 o 30.96810 7.073474 22.29518   120.4 
1 1 1  -22    2   23 o 13.28626 6.351367 12.07485  -179.2 
1 1 1  -22    3    1 o 46.24282 3.201945 68.31840   107.6 
1 1 1  -22    3    2 o 30.83838 5.110345 36.42811    98.7 
1 1 1  -22    3    3 o 82.24484 2.138973 54.70158    52.0 
1 1 1  -22    3    4 o 93.70902 2.234223 80.90344   -64.9 
1 1 1  -22    3    5 o 66.22632 2.559047 82.25916   -95.5 
1 1 1  -22    3    6 o 99.00744 2.281053 133.3895  -108.7 
1 1 1  -22    3    7 f 53.44485 2.749583 32.29545     8.1 
1 1 1  -22    3    8 o 42.69458 3.043494 76.12807   -77.3 
1 1 1  -22    3    9 o 18.76969 5.749651 4.984252   -84.6 
1 1 1  -22    3   10 o 70.03744 2.131631 85.54781  -108.6 
1 1 1  -22    3   11 o 55.90276 2.428309 47.32530   174.2 
1 1 1  -22    3   12 o 117.7201 2.273971 112.3735   151.6 
1 1 1  -22    3   13 o 57.78262 2.408317 38.67392  -173.9 
1 1 1  -22    3   14 o 80.74721 2.351952 70.48216  -159.0 
1 1 1  -22    3   15 o 66.98676 2.653068 67.28972  -146.1 
1 1 1  -22    3   16 o 50.16554 3.230413 46.67186  -150.1 
1 1 1  -22    3   17 o 61.02766 3.679475 62.75642  -138.3 
1 1 1  -22    3   18 o 51.09402 3.691827 40.85754  -123.7 
1 1 1  -22    3   19 o 36.33524 4.923725 24.59269   151.3 
1 1 1  -22    3   20 f 33.91722 5.878109 23.50278   154.8 
1 1 1  -22    3   21 o 45.82425 4.692937 36.34524   -57.4 
1 1 1  -22    3   22 o 47.17179 4.929875 56.95155   -26.6 
1 1 1  -22    3   23 o 18.56780 7.779242 7.204302    99.4 
1 1 1  -22    4    1 o 38.11361 3.905845 50.19018  -162.9 
1 1 1  -22    4    2 o 16.58841 6.270170 19.01169   119.5 
1 1 1  -22    4    3 o 64.18348 2.541745 54.60554   -60.6 
1 1 1  -22    4    4 o 32.56424 4.556769 44.60599   -69.5 
1 1 1  -22    4    5 o 37.61449 4.154421 28.74194  -149.6 
1 1 1  -22    4    6 o 48.29961 2.952742 50.94082   -46.0 
1 1 1  -22    4    7 o 13.19392 5.586645 7.418478   -64.1 
1 1 1  -22    4    8 o 68.51325 2.245796 98.64674   148.7 
1 1 1  -22    4    9 o 13.23949 5.163546 55.44336   -81.9 
1 1 1  -22    4   10 o 73.33047 2.030478 86.57510   159.9 
1 1 1  -22    4   11 o 66.70985 2.078992 77.45074  -135.6 
1 1 1  -22    4   12 f 107.7119 2.227631 122.6300    74.4 
1 1 1  -22    4   13 o 175.4568 3.460659 163.0553    40.3 
1 1 1  -22    4   14 o 62.44100 2.461041 14.71057   171.8 
1 1 1  -22    4   15 o 48.27210 3.465391 66.57508  -148.5 
1 1 1  -22    4   16 o 31.11695 4.831062 21.29965  -123.1 
1 1 1  -22    4   17 o 71.10912 2.686860 57.00496   -45.5 
1 1 1  -22    4   18 o 43.22312 4.283501 45.81163   -54.2 
1 1 1  -22    4   19 o 22.31316 7.097146 41.17054   122.5 
1 1 1  -22    4   20 o 10.21349 5.054543 23.37427    36.6 
1 1 1  -22    4   21 o 15.02394 6.749756 30.23647  -146.3 
1 1 1  -22    4   22 f 16.37022 7.203695 10.12745   -59.6 
1 1 1  -22    4   23 o 14.38766 6.802792 19.26156   -11.3 
1 1 1  -22    5    1 o 34.14321 4.581602 24.68018   -53.2 
1 1 1  -22    5    2 o 94.73621 2.344398 93.01397  -125.1 
1 1 1  -22    5    3 o 37.09103 4.297449 46.46011   -24.7 
1 1 1  -22    5    4 o 67.50966 2.719778 99.51822    30.2 
1 1 1  -22    5    5 o 41.43611 3.430825 44.46102    30.7 
1 1 1  -22    5    6 o 122.3391 2.086133 103.9431  -113.0 
1 1 1  -22    5    7 o 72.90356 2.718824 54.16677    76.0 
1 1 1  -22    5    8 o 55.65167 2.305490 58.83945   106.2 
1 1 1  -22    5    9 o 88.14794 2.087219 119.7063    94.8 
1 1 1  -22    5   10 o 66.27145 2.093031 72.86137   156.9 
1 1 1  -22    5   11 o 33.34639 3.714487 37.88580    -6.7 
1 1 1  -22    5   12 o 69.74926 2.365997 34.84164    -7.3 
1 1 1  -22    5   13 o 33.40486 4.124545 29.96648   146.5 
1 1 1  -22    5   14 o 17.48478 6.114765 45.91481    62.7 
1 1 1  -22    5   15 o 30.47929 5.515469 40.10695   -19.2 
1 1 1  -22    5   16 o 67.68357 2.705241 64.16671   -65.5 
1 1 1  -22    5   17 o 27.97161 5.584513 47.05312   -51.0 
1 1 1  -22    5   18 o 46.78018 3.384376 31.23441   177.1 
1 1 1  -22    5   19 o 29.35319 6.646464 23.45200  -144.8 
1 1 1  -22    5   20 o 29.44184 6.644300 36.89006  -127.9 
1 1 1  -22    5   21 o 34.59875 6.323607 57.43066   -80.9 
1 1 1  -22    5   22 f 32.86867 6.989346 46.51211    -1.5 
1 1 1  -22    5   23 o 27.65924 7.547334 23.96407    37.8 
1 1 1  -22    6    1 o 31.33429 4.693785 14.79570    86.9 
1 1 1  -22    6    2 o 21.61259 6.381763 23.34724    55.7 
1 1 1  -22    6    3 o 40.11152 4.013921 60.41848   -59.2 
1 1 1  -22    6    4 o 48.58062 3.025976 57.00636   -64.2 
1 1 1  -22    6    5 o 18.62359 6.103072 21.89306    15.0 
1 1 1  -22    6    6 o 40.64434 3.267081 33.08804   -36.9 
1 1 1  -22    6    7 o 10.79221 4.918401 11.46857  -148.4 
1 1 1  -22    6    8 o 54.99783 2.719761 51.66182  -172.8 
1 1 1  -22    6    9 f 37.99421 3.103295 57.12704  -129.8 
1 1 1  -22    6   10 o 30.36285 4.586371 23.77155   -51.2 
1 1 1  -22    6   11 o 37.66408 3.792894 58.02275   -49.9 
1 1 1  -22    6   12 o 62.97352 2.556338 94.09006   154.6 
1 1 1  -22    6   13 o 80.01460 2.280783 82.70977   150.7 
1 1 1  -22    6   14 o 75.50027 2.395676 95.96160  -112.7 
1 1 1  -22    6   15 o 50.07948 2.939890 37.94629   168.3 
1 1 1  -22    6   16 o 65.50294 3.316323 69.42010    98.6 
1 1 1  -22    6   17 o 32.74430 4.982629 40.50303   141.1 
1 1 1  -22    6   18 o 16.48662 6.421779 21.91099   117.8 
1 1 1  -22    6   19 o 25.76737 6.894386 38.29792   137.5 
1 1 1  -22    6   20 o 20.96293 7.424141 8.426579    26.4 
1 1 1  -22    6   21 o 20.67500 7.790555 30.99913    41.4 
1 1 1  -22    6   22 o 15.88545 6.881067 2.640518   138.8 
1 1 1  -22    6   23 o 14.28748 6.496449 13.44687   114.5 
1 1 1  -22    7    1 o 26.93008 5.889171 55.55074   -18.5 
1 1 1  -22    7    2 f 11.92325 5.392077 23.14957     7.4 
1 1 1  -22    7    3 o 29.52783 4.574319 2.887338  -169.1 
1 1 1  -22    7    4 o 15.96747 6.163702 24.28655  -123.0 
1 1 1  -22    7    5 o 87.87780 2.141072 80.42403  -160.8 
1 1 1  -22    7    6 o 118.1146 2.244236 114.6975  -172.7 
1 1 1  -22    7    7 o 19.65080 5.828085 22.43701   151.5 
1 1 1  -22    7    8 o 45.48891 2.670228 57.66026   113.3 
1 1 1  -22    7    9 f 100.7959 1.902229 63.97889   144.8 
1 1 1  -22    7   10 o 113.8425 2.190017 108.4806  -120.8 
1 1 1  -22    7   11 o 57.78619 2.821446 46.97978   -81.8 
1 1 1  -22    7   12 o 33.05400 3.805030 73.04887    13.3 
1 1 1  -22    7   13 o 56.33938 2.736679 45.11683  -135.7 
1 1 1  -22    7   14 o 43.78572 3.412019 42.81760   178.0 
1 1 1  -22    7   15 o 26.51226 5.800330 49.82676   -92.1 
1 1 1  -22    7   16 o 33.83993 4.949286 40.63720  -115.9 
1 1 1  -22    7   17 o 19.67769 6.768904 20.98477  -179.8 
1 1 1  -22    7   18 o 20.51552 6.648773 19.01984  -163.5 
1 1 1  -22    7   19 o 11.52084 5.617714 15.47138   -43.8 
1 1 1  -22    7   20 o 12.15499 5.601023 36.06629  -168.1 
1 1 1  -22    7   21 o 18.46425 7.355881 9.315499  -142.2 
1 1 1  -22    7   22 o 34.11271 6.409047 16.14188  -146.8 
1 1 1  -22    7   23 o 17.49697 7.190301 19.39691   -89.3 
1 1 1  -22    8    1 o 49.53848 3.173097 57.24600   -71.2 
1 1 1  -22    8    2 o 20.29378 6.097573 20.87236    56.2 
1 1 1  -22    8    3 o 40.51351 3.388004 36.11970  -108.6 
1 1 1  -22    8    4 o 68.74943 2.324306 66.08681   -79.7 
1 1 1  -22    8    5 o 29.05385 4.508014 30.95385    50.9 
1 1 1  -22    8    6 o 64.50519 2.301276 67.61253    90.1 
1 1 1  -22    8    7 o 70.86412 2.109880 89.64067    24.6 
1 1 1  -22    8    8 o 10.21856 4.770644 31.44003   -94.7 
1 1 1  -22    8    9 o 38.41500 3.202058 48.10936  -123.9 
1 1 1  -22    8   10 o 36.03553 3.208567 38.71622   -68.9 
1 1 1  -22    8   11 o 83.52765 1.901982 79.61575  -156.3 
1 1 1  -22    8   12 o 130.3561 2.316360 130.4645  -156.2 
1 1 1  -22    8   13 o 24.91217 5.355761 26.32257  -152.1 
1 1 1  -22    8   14 o 83.56396 2.225482 101.9211   -26.1 
1 1 1  -22    8   15 o 74.41679 3.264277 89.45419     4.0 
1 1 1  -22    8   16 o 19.09153 6.285880 16.03412  -111.6 
1 1 1  -22    8   17 o 16.78521 7.116034 15.05265  -152.1 
1 1 1  -22    8   18 o 16.58792 6.343019 15.35279   -66.2 
1 1 1  -22    8   19 o 19.13038 6.775007 17.42665    55.3 
1 1 1  -22    8   20 o 47.17177 3.831907 67.78159  -101.9 
1 1 1  -22    8   21 o 28.09391 6.929350 33.54819  -133.8 
1 1 1  -22    8   22 o 20.53624 7.483189 6.958666   163.2 
1 1 1  -22    9    1 o 21.31976 6.450272 8.335229    89.4 
1 1 1  -22    9    2 o 24.10282 5.616253 6.657672  -139.9 
1 1 1  -22    9    3 o 39.09946 3.731508 55.69563  -154.1 
1 1 1  -22    9    4 o 48.77371 2.837413 55.98603   -53.4 
1 1 1  -22    9    5 o 25.00918 5.087903 31.17731   -18.9 
1 1 1  -22    9    6 o 53.86141 2.514695 40.27419  -125.5 
1 1 1  -22    9    7 o 17.14930 6.256282 8.151369    65.7 
1 1 1  -22    9    8 o 45.76829 2.892832 40.54711   118.8 
1 1 1  -22    9    9 o 67.17519 2.357409 54.66410   143.4 
1 1 1  -22    9   10 o 46.78699 2.574472 30.45770  -101.1 
1 1 1  -22    9   11 o 19.02630 5.669614 24.42668   172.6 
1 1 1  -22    9   12 o 24.54549 5.004831 11.18020    65.4 
1 1 1  -22    9   13 o 31.40081 4.318096 21.67231   147.0 
1 1 1  -22    9   14 o 30.03667 4.553190 9.078451   -86.7 
1 1 1  -22    9   15 o 33.19551 4.570263 13.78916   -21.8 
1 1 1  -22    9   16 o 41.12434 3.389682 17.74015   174.5 
1 1 1  -22    9   17 o 31.02569 5.189365 56.35827  -130.1 
1 1 1  -22    9   18 o 23.78608 6.586662 21.52819     1.5 
1 1 1  -22    9   19 o 20.23974 6.676688 33.34798  -133.4 
1 1 1  -22    9   20 o 33.91859 5.148239 43.44391  -159.2 
1 1 1  -22    9   21 o 42.37382 5.435780 37.00920  -171.8 
1 1 1  -22    9   22 o 21.33107 7.406926 29.43892  -164.9 
1 1 1  -22   10    1 o 38.54974 4.309943 28.30103   -94.4 
1 1 1  -22   10    2 o 22.80623 6.593488 31.90658  -178.7 
1 1 1  -22   10    3 o 21.76186 6.792984 29.67499   -25.5 
1 1 1  -22   10    4 o 79.38422 2.622319 79.09639    -6.7 
1 1 1  -22   10    5 o 26.22770 5.721373 45.21832    40.4 
1 1 1  -22   10    6 o 17.74796 6.420382 23.17373   -30.1 
1 1 1  -22   10    7 o 52.87656 3.029345 42.06160   -38.2 
1 1 1  -22   10    8 o 43.39519 2.533868 52.01398    20.2 
1 1 1  -22   10    9 o 34.71611 2.958505 33.83079  -101.6 
1 1 1  -22   10   10 o 84.41585 2.153830 66.71735   -43.9 
1 1 1  -22   10   11 o 80.84010 2.215322 76.28873    -5.8 
1 1 1  -22   10   12 o 89.30058 2.418915 75.14842    68.4 
1 1 1  -22   10   13 o 54.68817 2.960337 11.38700   -57.3 
1 1 1  -22   10   14 o 81.37308 2.509424 86.06989    -0.8 
1 1 1  -22   10   15 o 38.95299 4.782650 51.38775    -2.0 
1 1 1  -22   10   16 o 18.88251 6.714217 11.29496   168.2 
1 1 1  -22   10   17 o 38.62167 3.843905 26.17897  -101.4 
1 1 1  -22   10   18 o 14.99752 6.309680 15.62570   115.1 
1 1 1  -22   10   19 o 24.74594 6.535854 11.50417   121.2 
1 1 1  -22   10   20 o 35.51940 5.394644 37.13638    11.4 
1 1 1  -22   10   21 o 19.25958 7.119649 14.64655    76.9 
1 1 1  -22   11    1 o 16.47807 6.075332 22.24949    14.2 
1 1 1  -22   11    2 o 16.34239 6.098876 51.75097   -43.5 
1 1 1  -22   11    3 o 19.39736 6.050988 39.50770   160.9 
1 1 1  -22   11    4 o 20.81106 5.851323 16.61647  -101.5 
1 1 1  -22   11    5 o 51.58663 2.757205 38.39316    67.0 
1 1 1  -22   11    6 o 22.01587 5.421657 48.95506   152.0 
1 1 1  -22   11    7 o 80.33679 1.932559 90.65414  -109.1 
1 1 1  -22   11    8 o 123.7311 2.365073 97.30372   -77.7 
1 1 1  -22   11    9 o 53.81654 2.966295 82.28546   -16.0 
1 1 1  -22   11   10 o 71.23866 2.269946 56.88175   -76.1 
1 1 1  -22   11   11 f 44.25605 2.956059 43.85871   -56.8 
1 1 1  -22   11   12 o 41.22277 3.094279 29.07200   116.5 
1 1 1  -22   11   13 o 62.45340 2.562000 52.77088    62.5 
1 1 1  -22   11   14 o 26.42904 4.989565 18.03614   -36.8 
1 1 1  -22   11   15 o 21.76342 6.000576 36.34109  -165.8 
1 1 1  -22   11   16 o 45.83255 3.311964 37.65591    83.8 
1 1 1  -22   11   17 o 50.61756 3.266051 43.66602    91.8 
1 1 1  -22   11   18 o 32.73104 4.639618 41.29755   -57.3 
1 1 1  -22   11   19 o 38.17281 4.459033 33.73832   164.1 
1 1 1  -22   11   20 o 24.81176 6.469934 13.15369   138.8 
1 1 1  -22   11   21 o 14.28819 6.552824 27.56777    52.2 
1 1 1  -22   12    1 o 42.52526 3.889228 56.19064   -78.4 
1 1 1  -22   12    2 o 30.76989 4.543554 40.55038   -62.4 
1 1 1  -22   12    3 o 42.65834 2.973451 13.53865   101.2 
1 1 1  -22   12    4 o 59.43473 2.509351 58.07769    29.2 
1 1 1  -22   12    5 o 29.61156 4.489600 47.07964    35.3 
1 1 1  -22   12    6 o 52.78595 2.560660 59.57520   153.6 
1 1 1  -22   12    7 o 89.00545 2.194627 88.87389  -153.7 
1 1 1  -22   12    8 o 53.45641 2.349581 28.71726  -148.7 
1 1 1  -22   12    9 o 64.61231 2.064301 83.19338   -80.7 
1 1 1  -22   12   10 o 72.72220 2.458545 64.35710   -75.6 
1 1 1  -22   12   11 o 52.23693 2.468266 34.73485   -94.6 
1 1 1  -22   12   12 o 51.75073 2.809099 39.58609   -44.8 
1 1 1  -22   12   13 o 34.95948 3.645333 10.37371    24.9 
1 1 1  -22   12   14 o 34.00045 4.192868 11.93340   -30.1 
1 1 1  -22   12   15 o 22.67288 5.358351 8.375744    97.2 
1 1 1  -22   12   16 o 23.00370 5.969900 21.83723  -121.7 
1 1 1  -22   12   17 o 67.35205 2.645258 84.62531   -79.8 
1 1 1  -22   12   18 o 13.63750 6.031338 20.81564    52.2 
1 1 1  -22   12   19 o 27.64659 6.411828 2.482578   -13.5 
1 1 1  -22   12   20 o 15.48766 6.539563 14.74683   -32.0 
1 1 1  -22   13    1 o 31.10810 4.588092 12.79001    36.1 
1 1 1  -22   13    2 o 21.54328 5.629868 23.93787  -120.5 
1 1 1  -22   13    3 o 16.88227 6.184351 12.56179   -49.6 
1 1 1  -22   13    4 o 67.41366 2.234318 57.58273  -125.9 
1 1 1  -22   13    5 o 43.81105 3.063035 39.45651  -150.0 
1 1 1  -22   13    6 o 41.90657 3.006439 41.53843   176.4 
1 1 1  -22   13    7 o 39.47545 3.145080 16.43163  -172.7 
1 1 1  -22   13    8 o 39.38395 4.759615 74.92371   -11.0 
1 1 1  -22   13    9 o 23.32148 5.913848 15.61640   128.9 
1 1 1  -22   13   10 o 54.59268 2.862375 61.09689   110.4 
1 1 1  -22   13   11 o 13.51949 5.524061 5.679338  -172.1 
1 1 1  -22   13   12 o 57.11941 2.623088 59.83801   -86.9 
1 1 1  -22   13   13 o 36.65445 3.712179 34.89561   -52.5 
1 1 1  -22   13   14 o 55.07582 3.196573 53.25428  -127.8 
1 1 1  -22   13   15 o 58.79825 2.665842 40.72186  -120.0 
1 1 1  -22   13   16 o 11.61100 5.217148 12.22025    14.3 
1 1 1  -22   13   17 o 15.85967 6.143108 24.56985    80.5 
1 1 1  -22   13   18 o 25.37774 6.464631 37.10379    19.3 
1 1 1  -22   13   19 o 14.85526 6.227366 11.46280   172.4 
1 1 1  -22   13   20 o 49.55828 3.319365 47.25633   -92.6 
1 1 1  -22   14    1 o 29.56189 4.905736       ?       ? 
1 1 1  -22   14    2 o 8.828178 4.338264 24.34131   155.7 
1 1 1  -22   14    3 o 36.04136 3.805119 38.79566   157.9 
1 1 1  -22   14    4 o 59.37445 2.559129 52.90188    98.7 
1 1 1  -22   14    5 o 21.06042 5.618210 27.02955    63.9 
1 1 1  -22   14    6 o 31.86604 3.973544 34.80128    40.0 
1 1 1  -22   14    7 f 38.15424 3.067761 47.24284  -120.3 
1 1 1  -22   14    8 o 49.22541 2.810858 54.45494    36.3 
1 1 1  -22   14    9 o 61.86227 2.786263 52.98302    58.9 
1 1 1  -22   14   10 o 64.87551 2.562025 62.86484   -15.9 
1 1 1  -22   14   11 o 54.81797 2.305849 55.67987    17.8 
1 1 1  -22   14   12 o 31.57531 3.985909 36.59301   -81.6 
1 1 1  -22   14   13 o 29.65042 4.275194 31.99374     1.7 
1 1 1  -22   14   14 o 39.28414 3.431791 41.53896    84.7 
1 1 1  -22   14   15 o 77.34889 3.030872 65.72618    35.7 
1 1 1  -22   14   16 o 25.44739 5.876501 18.14026    66.9 
1 1 1  -22   14   17 o 57.74327 3.165623 30.23288  -143.4 
1 1 1  -22   14   18 o 34.04996 4.677932 6.848198   166.3 
1 1 1  -22   14   19 o 28.48711 6.161244 31.97357   -12.0 
1 1 1  -22   15    2 o 64.30582 2.400055       ?       ? 
1 1 1  -22   15    3 o 67.58610 2.228792 63.25733    58.2 
1 1 1  -22   15    4 o 25.07973 5.146915 49.02268    -9.0 
1 1 1  -22   15    5 f 35.45626 3.737804 39.37965   -87.5 
1 1 1  -22   15    6 o 47.63148 2.945304 56.02785  -156.8 
1 1 1  -22   15    7 o 18.79769 5.562427 10.67529   102.1 
1 1 1  -22   15    8 o 55.09418 2.420876 74.77351    50.5 
1 1 1  -22   15    9 o 106.8906 2.447179 94.93774   126.3 
1 1 1  -22   15   10 o 46.50358 2.711109 38.39090   -39.3 
1 1 1  -22   15   11 o 63.31171 2.504288 53.49377   -61.8 
1 1 1  -22   15   12 o 76.52602 2.283491 50.59645   -86.9 
1 1 1  -22   15   13 o 15.80343 5.833045 31.00284   -28.7 
1 1 1  -22   15   14 o 23.83811 5.743423 19.05087  -159.5 
1 1 1  -22   15   15 o 24.91439 5.485757 39.25456   140.8 
1 1 1  -22   15   16 o 39.17836 3.650512 23.03065    99.3 
1 1 1  -22   15   17 o 29.62368 5.017802 17.17953    76.3 
1 1 1  -22   15   18 o 24.25253 6.391790 25.53858    29.1 
1 1 1  -22   16    3 o 24.14240 5.679371       ?       ? 
1 1 1  -22   16    4 o 14.15310 5.731914 25.39297    59.1 
1 1 1  -22   16    5 o 54.14038 2.589826 49.16887   -57.5 
1 1 1  -22   16    6 o 45.81678 2.715971 50.63991   -69.1 
1 1 1  -22   16    7 o 42.98378 2.920168 42.91029   -70.1 
1 1 1  -22   16    8 o 59.83460 2.538095 76.58686   -21.8 
1 1 1  -22   16    9 o 21.69641 5.162072 18.35419    69.7 
1 1 1  -22   16   10 o 15.64255 5.344537 12.38495   147.1 
1 1 1  -22   16   11 o 37.13640 3.028511 34.47580   151.6 
1 1 1  -22   16   12 o 79.61524 2.169082 80.22086  -158.5 
1 1 1  -22   16   13 o 19.77854 5.743356 22.51171   -41.2 
1 1 1  -22   16   14 o 18.00278 5.580726 29.72892    60.9 
1 1 1  -22   16   15 o 12.79222 5.615870 15.50122    76.5 
1 1 1  -22   16   16 o 57.44021 2.736346 44.87620   154.9 
1 1 1  -22   16   17 o 9.382951 4.595349 10.09015  -169.8 
1 1 1  -22   17    4 o 43.39723 3.210768       ?       ? 
1 1 1  -22   17    5 o 47.41042 2.816283       ?       ? 
1 1 1  -22   17    6 o 26.81107 5.164886 22.81986   144.2 
1 1 1  -22   17    7 o 21.07368 5.418097 41.01397  -146.8 
1 1 1  -22   17    8 o 11.15013 4.892020 9.257413    33.6 
1 1 1  -22   17    9 o 20.35731 5.404488 34.62615    98.3 
1 1 1  -22   17   10 o 11.53638 4.981791 22.21221  -108.5 
1 1 1  -22   17   11 o 33.50289 3.516156 26.92914  -159.3 
1 1 1  -22   17   12 o 32.87078 3.971466 22.37730   169.0 
1 1 1  -22   17   13 o 18.64936 5.686623 18.51962     8.9 
1 1 1  -22   17   14 o 29.59498 4.729254 39.33159  -104.6 
1 1 1  -22   17   15 o 10.05965 4.757204 14.29413   -86.1 
1 1 1  -22   18    7 o 50.13476 2.654986       ?       ? 
1 1 1  -22   18    8 o 73.46574 2.584292 70.10760   -76.1 
1 1 1  -22   18    9 o 33.54030 3.778597 22.64883   -52.5 
1 1 1  -22   18   10 o 51.64960 2.396046 65.16791   164.9 
1 1 1  -22   18   11 o 66.12640 2.397624 62.45433   111.2 
1 1 1  -22   18   12 o 39.58091 3.450724 54.89632   143.6 
1 1 1  -22   18   13 o 42.11768 3.098162 49.23996   167.1 
1 1 1  -21    0    2 o 8.344338 5.949172 88.64803    -0.2 
1 1 1  -21    0    3 o 16.40930 9.341240 19.73391     0.2 
1 1 1  -21    0    4 o 170.6345 3.742785 188.8593  -179.9 
1 1 1  -21    0    5 o 82.70481 4.491518 139.4137  -179.9 
1 1 1  -21    0    6 o 51.66869 4.460588 11.11343   179.7 
1 1 1  -21    0    7 o 45.31993 4.694860 52.23998    -0.1 
1 1 1  -21    0    8 o 133.1682 3.392782 113.5654  -180.0 
1 1 1  -21    0    9 o 110.5442 3.118244 44.87940   179.8 
1 1 1  -21    0   10 o 70.90057 3.584511 51.03798  -179.3 
1 1 1  -21    0   11 o 7.598749 5.440625 8.750782    -0.2 
1 1 1  -21    0   12 o 148.1638 3.467650 184.4240    -0.0 
1 1 1  -21    0   13 o 119.7886 3.696901 82.55500    -0.1 
1 1 1  -21    0   14 o 83.02482 3.770852 50.66289  -179.9 
1 1 1  -21    0   15 o 62.15585 4.300210 24.48616  -177.8 
1 1 1  -21    0   16 o 38.63376 8.343628 18.82541   179.3 
1 1 1  -21    0   17 o 79.91885 4.096440 125.2819   179.9 
1 1 1  -21    0   18 o 48.33022 5.806231 86.96848  -179.9 
1 1 1  -21    0   19 o 12.68116 8.339678 2.609920  -177.6 
1 1 1  -21    0   20 o 12.08278 8.133779 7.316049     3.1 
1 1 1  -21    0   21 o 15.97674 9.766034 34.01858    -0.2 
1 1 1  -21    0   22 o 18.72449 10.62341 26.00296     0.6 
1 1 1  -21    0   23 o 46.95901 6.549106 39.73083    -0.1 
1 1 1  -21    0   24 o 23.93620 12.65779 19.35068   179.3 
1 1 1  -21    1    1 o 16.25816 6.536571 28.23784   163.5 
1 1 1  -21    1    2 o 59.08162 3.090642 21.13917   142.9 
1 1 1  -21    1    3 o 199.6364 2.515545 167.9928    81.1 
1 1 1  -21    1    4 o 31.72564 4.769711 10.69905   126.3 
1 1 1  -21    1    5 o 51.46281 3.470979 70.99249  -126.0 
1 1 1  -21    1    6 o 109.0978 2.169861 88.93385  -104.9 
1 1 1  -21    1    7 o 133.5005 2.331027 141.5143    -4.7 
1 1 1  -21    1    8 o 14.45851 5.873608 49.26852    28.3 
1 1 1  -21    1    9 o 83.95882 2.027220 105.8390   153.9 
1 1 1  -21    1   10 o 113.6223 2.095829 141.6407    98.7 
1 1 1  -21    1   11 o 117.7623 2.220567 93.21818  -108.7 
1 1 1  -21    1   12 o 109.6491 2.270250 102.0728  -171.9 
1 1 1  -21    1   13 o 80.51559 2.502469 38.94788  -149.8 
1 1 1  -21    1   14 o 25.40810 6.187299 51.79314     4.1 
1 1 1  -21    1   15 f 18.16576 6.776143 23.27098    20.2 
1 1 1  -21    1   16 o 75.12299 2.907332 90.13580   -16.7 
1 1 1  -21    1   17 f 98.75051 2.436741 121.7565    54.9 
1 1 1  -21    1   18 o 13.90448 6.370353 34.33286  -139.0 
1 1 1  -21    1   19 o 91.15644 2.832172 64.28331    94.5 
1 1 1  -21    1   20 o 93.76787 2.837911 95.43079    44.3 
1 1 1  -21    1   21 o 34.12431 6.398984 46.33151   -25.5 
1 1 1  -21    1   22 o 35.71875 6.127415 30.08957  -122.6 
1 1 1  -21    1   23 o 14.06281 6.575399 17.82127  -156.0 
1 1 1  -21    1   24 o 34.16737 7.883069 44.36633   151.8 
1 1 1  -21    2    1 o 15.10800 6.489517 6.284081  -156.9 
1 1 1  -21    2    2 o 30.71037 5.211383 25.73177  -144.0 
1 1 1  -21    2    3 o 86.22837 2.374424 65.52573  -115.1 
1 1 1  -21    2    4 o 74.79332 2.504870 32.65463  -106.7 
1 1 1  -21    2    5 o 72.92696 2.385516 54.54773     2.6 
1 1 1  -21    2    6 o 64.85373 2.694867 28.29620     1.8 
1 1 1  -21    2    7 o 151.6304 2.437183 207.2960    96.1 
1 1 1  -21    2    8 o 143.0603 2.416476 149.4824    74.5 
1 1 1  -21    2    9 o 116.1874 2.164354 69.84756   -25.6 
1 1 1  -21    2   10 o 85.65398 2.103782 76.37572    -7.9 
1 1 1  -21    2   11 o 113.5030 2.139200 106.5604   138.7 
1 1 1  -21    2   12 o 41.79896 4.015152 48.08414    53.7 
1 1 1  -21    2   13 o 110.1718 2.564487 75.63983     4.0 
1 1 1  -21    2   14 o 19.66133 6.285255 25.93747   141.8 
1 1 1  -21    2   15 o 42.74852 4.202683 79.73894   112.3 
1 1 1  -21    2   16 o 35.12082 4.750156 16.83160   161.5 
1 1 1  -21    2   17 o 32.16950 6.174042 35.59475   121.8 
1 1 1  -21    2   18 o 24.36731 7.040571 57.86750    14.9 
1 1 1  -21    2   19 o 79.01649 2.955683 86.33862   -51.8 
1 1 1  -21    2   20 o 18.45039 7.161742 25.19420    85.0 
1 1 1  -21    2   21 o 73.19678 3.311910 88.05686    30.3 
1 1 1  -21    2   22 o 50.07331 4.366110 56.18417    32.9 
1 1 1  -21    2   23 o 44.16770 5.303721 32.01319  -110.5 
1 1 1  -21    2   24 o 21.42636 8.798277 10.35753  -163.3 
1 1 1  -21    3    1 o 53.47533 3.504146 81.27862   -86.7 
1 1 1  -21    3    2 o 47.56211 3.404921 75.85772  -108.4 
1 1 1  -21    3    3 o 77.63789 2.368912 79.70820   -95.7 
1 1 1  -21    3    4 o 13.64307 5.849469 25.82215    46.9 
1 1 1  -21    3    5 o 38.83482 4.002503 40.40967   113.9 
1 1 1  -21    3    6 o 120.5267 2.298663 114.9818   134.5 
1 1 1  -21    3    7 o 118.0646 2.335783 92.45131   142.7 
1 1 1  -21    3    8 o 108.3315 2.284239 103.5265    69.7 
1 1 1  -21    3    9 o 98.17997 2.124367 77.99620   -40.3 
1 1 1  -21    3   10 o 37.31412 3.612003 81.30630  -142.9 
1 1 1  -21    3   11 o 68.39835 2.362074 75.97748  -105.9 
1 1 1  -21    3   12 o 34.92818 4.636054 34.93910   -39.7 
1 1 1  -21    3   13 o 74.91405 2.732954 41.50517  -139.6 
1 1 1  -21    3   14 o 88.06197 2.576934 105.6605  -137.6 
1 1 1  -21    3   15 o 94.32420 2.443800 77.05207  -139.6 
1 1 1  -21    3   16 o 44.78664 3.850586 57.52761  -143.0 
1 1 1  -21    3   17 o 15.43438 6.801350 34.79912    90.1 
1 1 1  -21    3   18 o 15.28312 6.651554 6.023365  -107.3 
1 1 1  -21    3   19 o 52.79451 3.796736 54.19354   125.6 
1 1 1  -21    3   20 o 10.18014 5.021288 15.86877  -132.7 
1 1 1  -21    3   21 o 17.28958 7.124179 32.54286   -65.9 
1 1 1  -21    3   22 o 25.51382 8.117489 36.44598   117.4 
1 1 1  -21    3   23 o 19.72903 7.884587 35.42023   102.7 
1 1 1  -21    3   24 o 27.00288 9.260984 38.10663    -9.9 
1 1 1  -21    4    1 o 41.97091 4.154678 27.75551   -51.7 
1 1 1  -21    4    2 o 49.15718 3.070964 57.43756    58.1 
1 1 1  -21    4    3 o 92.19269 2.284359 82.34459    44.1 
1 1 1  -21    4    4 o 134.7972 2.314216 104.7538    57.4 
1 1 1  -21    4    5 o 133.1957 2.472826 81.17918    96.8 
1 1 1  -21    4    6 o 33.30766 4.742692 33.78554    -9.8 
1 1 1  -21    4    7 o 49.37996 3.078736 10.76890   120.5 
1 1 1  -21    4    8 o 139.4620 2.317956 125.4259   -92.4 
1 1 1  -21    4    9 o 67.91782 2.128339 55.20308  -129.1 
1 1 1  -21    4   10 o 34.31987 3.939001 39.99707  -177.3 
1 1 1  -21    4   11 o 118.4828 2.070837 122.5978  -153.0 
1 1 1  -21    4   12 o 41.46225 3.748900 50.49402   117.1 
1 1 1  -21    4   13 o 30.92143 5.562089 29.52489   134.8 
1 1 1  -21    4   14 o 91.30426 2.522284 81.27756   -76.4 
1 1 1  -21    4   15 o 11.27508 5.338315 13.81997   172.9 
1 1 1  -21    4   16 o 72.85653 2.571556 64.05978   -24.6 
1 1 1  -21    4   17 o 43.34474 4.351981 73.27364   -13.1 
1 1 1  -21    4   18 o 21.29836 7.254109 25.87839   167.0 
1 1 1  -21    4   19 o 53.64867 3.632571 73.40246  -143.4 
1 1 1  -21    4   20 o 32.25450 5.896347 37.78585  -177.8 
1 1 1  -21    4   21 o 36.37632 5.796423 22.25184    99.9 
1 1 1  -21    4   22 o 18.74499 7.590873 9.166210   150.9 
1 1 1  -21    4   23 o 19.97621 7.977565 13.12765   170.3 
1 1 1  -21    4   24 o 19.61050 8.402932 29.24704   157.6 
1 1 1  -21    5    1 o 39.53976 4.229395 55.62707  -170.8 
1 1 1  -21    5    2 o 52.77335 3.173525 54.99306   139.3 
1 1 1  -21    5    3 o 28.36954 5.803833 24.71351   -43.3 
1 1 1  -21    5    4 o 13.67607 5.883144 11.03885  -118.7 
1 1 1  -21    5    5 o 25.10669 5.780412 17.76658   165.6 
1 1 1  -21    5    6 o 122.0560 2.283903 159.8285     6.1 
1 1 1  -21    5    7 o 69.69439 2.261370 69.16648  -110.0 
1 1 1  -21    5    8 o 87.75876 2.013107 62.00672  -162.1 
1 1 1  -21    5    9 o 141.7437 2.156577 96.77752   -35.4 
1 1 1  -21    5   10 o 43.04767 2.924154 40.70829   -21.0 
1 1 1  -21    5   11 o 137.6262 2.280515 120.7184  -157.5 
1 1 1  -21    5   12 o 145.4162 2.390171 114.6759  -154.2 
1 1 1  -21    5   13 o 104.5882 2.312740 26.64473    85.0 
1 1 1  -21    5   14 o 37.20902 4.676123 41.49817  -177.5 
1 1 1  -21    5   15 o 70.32732 2.559637 69.14483   -97.2 
1 1 1  -21    5   16 o 46.55449 3.395994 63.26603  -123.6 
1 1 1  -21    5   17 o 17.79923 6.787652 12.01736    59.4 
1 1 1  -21    5   18 o 53.19905 3.749522 70.64625  -134.2 
1 1 1  -21    5   19 o 21.37825 7.405744 22.93863  -111.6 
1 1 1  -21    5   20 o 56.60794 3.784028 43.00381   154.0 
1 1 1  -21    5   21 o 31.41839 6.342034 9.570339   -40.6 
1 1 1  -21    5   22 o 19.31512 7.848905 11.14165   171.5 
1 1 1  -21    5   23 o 18.93404 8.028143 38.83010    97.1 
1 1 1  -21    5   24 o 59.91755 4.939789 56.67052    18.7 
1 1 1  -21    6    1 o 85.72367 2.430464 77.31700   -62.9 
1 1 1  -21    6    2 o 49.60448 3.296968 55.98052   -92.0 
1 1 1  -21    6    3 o 65.04069 2.850578 43.51990   -84.8 
1 1 1  -21    6    4 o 29.05383 5.410960 40.83540   -18.0 
1 1 1  -21    6    5 o 54.35418 2.861912 86.18829  -106.5 
1 1 1  -21    6    6 o 47.14777 3.177841 47.21610  -164.4 
1 1 1  -21    6    7 o 48.36393 2.905832 50.40941    69.2 
1 1 1  -21    6    8 o 99.69777 2.214414 111.2051  -162.9 
1 1 1  -21    6    9 o 13.26059 5.390201 37.78646   -83.1 
1 1 1  -21    6   10 o 84.95235 2.137328 88.00901     4.7 
1 1 1  -21    6   11 o 85.87344 2.116040 56.11866   151.2 
1 1 1  -21    6   12 o 81.59234 2.326252 121.2882   102.9 
1 1 1  -21    6   13 o 118.0589 2.266969 117.1848    94.8 
1 1 1  -21    6   14 o 41.88917 3.999448 82.90350   130.7 
1 1 1  -21    6   15 o 63.83164 3.063603 77.04013    25.0 
1 1 1  -21    6   16 o 39.75628 4.433393 44.38413   -91.9 
1 1 1  -21    6   17 f 59.72990 3.176850 51.64006  -117.8 
1 1 1  -21    6   18 o 113.8515 2.620445 136.1445   -21.4 
1 1 1  -21    6   19 o 109.6957 2.629019 115.7983   -21.6 
1 1 1  -21    6   20 o 16.12319 7.098951 11.82322    61.6 
1 1 1  -21    6   21 o 32.74155 6.882582 20.39155   101.2 
1 1 1  -21    6   22 o 34.65744 6.898900 8.016806    96.5 
1 1 1  -21    6   23 f 65.38918 3.942996 88.83194   -34.2 
1 1 1  -21    6   24 o 18.09048 7.919711 23.66807   -95.1 
1 1 1  -21    7    1 o 43.81834 3.999762 50.10653   178.5 
1 1 1  -21    7    2 o 80.82582 2.252184 67.26285   179.1 
1 1 1  -21    7    3 o 68.25145 2.653892 89.09904   -92.7 
1 1 1  -21    7    4 o 51.62442 2.996433 93.63066    23.2 
1 1 1  -21    7    5 o 37.25903 4.118589 80.57542    92.4 
1 1 1  -21    7    6 o 92.01651 2.123286 73.32776   -99.6 
1 1 1  -21    7    7 o 31.34293 4.693729 20.71560   168.3 
1 1 1  -21    7    8 o 106.6860 2.284345 126.3898   -44.9 
1 1 1  -21    7    9 o 67.01118 2.234057 43.62053     3.1 
1 1 1  -21    7   10 o 77.40891 2.105181 58.64377   145.7 
1 1 1  -21    7   11 o 101.6482 2.205723 84.29131     1.7 
1 1 1  -21    7   12 o 195.3019 2.559821 221.0359   -26.0 
1 1 1  -21    7   13 o 171.4207 2.752014 195.3266   -45.4 
1 1 1  -21    7   14 o 72.05067 2.720954 93.81916   -24.4 
1 1 1  -21    7   15 o 25.67908 6.712975 36.92677   -90.6 
1 1 1  -21    7   16 o 69.34196 2.789368 48.06834  -124.8 
1 1 1  -21    7   17 o 29.12654 6.476617 13.23988  -109.1 
1 1 1  -21    7   18 o 45.00480 4.104416 41.82178   118.1 
1 1 1  -21    7   19 o 18.69065 7.281991 36.41731    38.4 
1 1 1  -21    7   20 o 30.25909 7.237580 22.46576   106.7 
1 1 1  -21    7   21 o 33.43147 7.183495 49.42078  -120.7 
1 1 1  -21    7   22 o 81.08741 3.314228 77.19843   -96.3 
1 1 1  -21    7   23 o 13.08366 6.317956 8.854033  -116.9 
1 1 1  -21    8    1 o 20.22445 6.720712 16.37164   -29.4 
1 1 1  -21    8    2 o 20.50650 6.449404 44.28053    27.3 
1 1 1  -21    8    3 o 63.92661 2.556411 80.71484   -27.4 
1 1 1  -21    8    4 o 94.73213 2.143762 89.54782   -30.9 
1 1 1  -21    8    5 o 76.54195 2.395644 51.24432  -123.3 
1 1 1  -21    8    6 o 41.29010 3.689141 48.96996   -22.9 
1 1 1  -21    8    7 f 56.06311 2.769685 95.71151    17.7 
1 1 1  -21    8    8 o 22.64894 5.357873 39.60301  -144.2 
1 1 1  -21    8    9 o 97.27237 2.135254 47.54387    78.0 
1 1 1  -21    8   10 o 108.5757 2.043832 51.58241   -96.6 
1 1 1  -21    8   11 o 208.9560 2.667168 218.2266  -124.9 
1 1 1  -21    8   12 o 57.28846 2.763746 59.17661    66.5 
1 1 1  -21    8   13 o 74.74610 2.226748 79.86117    16.4 
1 1 1  -21    8   14 o 87.04445 2.284195 88.85841    -4.8 
1 1 1  -21    8   15 o 62.19974 2.980968 67.21735   -44.5 
1 1 1  -21    8   16 o 50.47357 3.416202 86.66898   -68.6 
1 1 1  -21    8   17 o 24.93272 6.546610 42.00702   -81.8 
1 1 1  -21    8   18 o 15.23946 6.479325 23.05203  -127.5 
1 1 1  -21    8   19 f 10.62668 5.172265 15.01874   -21.2 
1 1 1  -21    8   20 o 36.45024 5.666446 30.27146    17.5 
1 1 1  -21    8   21 o 17.07378 7.298783 22.98425    16.8 
1 1 1  -21    8   22 o 15.64508 7.090779 22.75542   154.9 
1 1 1  -21    8   23 o 41.43453 6.018694 33.20971    -6.1 
1 1 1  -21    9    1 o 46.29039 3.433344 53.15731  -119.7 
1 1 1  -21    9    2 o 37.89749 4.200619 49.37783   -67.3 
1 1 1  -21    9    3 o 13.97489 5.873622 17.54780   156.5 
1 1 1  -21    9    4 o 65.19215 2.638369 52.44177   108.8 
1 1 1  -21    9    5 o 22.95790 5.994894 26.83440   -56.7 
1 1 1  -21    9    6 o 66.72775 2.493491 49.36745    50.5 
1 1 1  -21    9    7 o 130.7726 2.179893 139.5522    86.1 
1 1 1  -21    9    8 o 85.14954 2.030938 63.08950   148.3 
1 1 1  -21    9    9 o 75.71513 2.134943 23.12473   124.2 
1 1 1  -21    9   10 o 41.07648 2.828766 33.49630    67.7 
1 1 1  -21    9   11 o 30.97540 4.390059 24.83839   -23.4 
1 1 1  -21    9   12 o 52.24210 3.166118 71.85070   124.0 
1 1 1  -21    9   13 o 56.29519 2.670418 29.90561    92.6 
1 1 1  -21    9   14 o 165.4329 2.411587 175.8058   120.2 
1 1 1  -21    9   15 o 62.24328 2.959625 75.78709    91.6 
1 1 1  -21    9   16 o 80.29685 2.483047 76.52948   -59.3 
1 1 1  -21    9   17 o 87.94293 2.653951 98.31651     9.2 
1 1 1  -21    9   18 o 37.24820 4.319616 6.893013  -169.5 
1 1 1  -21    9   19 o 23.27245 7.297862 33.89503   -71.5 
1 1 1  -21    9   20 o 24.65401 7.200409 26.22239   -19.7 
1 1 1  -21    9   21 o 43.89506 4.722098 45.48159   155.6 
1 1 1  -21    9   22 o 14.53849 6.575683 22.83190  -117.0 
1 1 1  -21    9   23 o 32.43457 7.398486 14.09690  -116.9 
1 1 1  -21   10    1 o 25.73805 6.378080 31.61693   -50.6 
1 1 1  -21   10    2 o 35.76138 5.039468 35.03899   125.2 
1 1 1  -21   10    3 o 28.92819 5.996544 34.45372   163.0 
1 1 1  -21   10    4 o 75.57180 2.824445 80.88667   141.5 
1 1 1  -21   10    5 o 73.55843 2.637631 71.04191  -147.0 
1 1 1  -21   10    6 o 85.70975 2.659593 69.01868   -28.0 
1 1 1  -21   10    7 o 52.58931 3.631038 55.19606    98.9 
1 1 1  -21   10    8 o 50.59276 3.413415 39.29919  -159.8 
1 1 1  -21   10    9 o 49.66742 2.969716 22.20579    88.0 
1 1 1  -21   10   10 o 63.59288 2.731708 76.96461    33.6 
1 1 1  -21   10   11 o 80.55461 2.245374 83.38272    43.3 
1 1 1  -21   10   12 o 37.68594 4.420738 41.30313   -83.9 
1 1 1  -21   10   13 o 24.27453 6.898876 15.89509   155.6 
1 1 1  -21   10   14 f 52.86819 3.733499 35.35781    24.0 
1 1 1  -21   10   15 o 37.16330 4.362229 12.24016  -172.2 
1 1 1  -21   10   16 o 11.35908 5.369710 7.701729    68.7 
1 1 1  -21   10   17 o 51.25119 3.367692 51.62512   163.4 
1 1 1  -21   10   18 o 46.55858 3.982727 44.31171  -141.7 
1 1 1  -21   10   19 f 64.06430 2.855464 59.51509   -39.6 
1 1 1  -21   10   20 o 32.10255 6.055019 28.18000    41.8 
1 1 1  -21   10   21 o 52.45119 3.788012 44.22282  -121.8 
1 1 1  -21   10   22 o 51.60664 4.624211 59.47307  -142.1 
1 1 1  -21   11    1 o 16.94022 6.461981 21.18700   176.9 
1 1 1  -21   11    2 o 68.01866 2.410864 57.50965   -35.6 
1 1 1  -21   11    3 o 54.88178 2.616354 38.72323    49.8 
1 1 1  -21   11    4 o 40.27339 3.513350 88.66185    65.7 
1 1 1  -21   11    5 o 28.20008 4.799178 35.41158  -166.2 
1 1 1  -21   11    6 o 97.93295 2.074817 70.93215   -42.4 
1 1 1  -21   11    7 o 82.29415 2.207493 77.77856    70.8 
1 1 1  -21   11    8 o 56.83036 2.350503 55.38213    66.3 
1 1 1  -21   11    9 o 103.2841 2.000506 102.7037   -77.5 
1 1 1  -21   11   10 o 72.86279 2.128629 45.64802    27.0 
1 1 1  -21   11   11 o 59.15778 2.497854 58.50699    36.2 
1 1 1  -21   11   12 o 51.79726 2.792632 38.23104    10.1 
1 1 1  -21   11   13 o 129.0194 2.381147 141.8137   -20.7 
1 1 1  -21   11   14 o 93.32560 2.493383 91.44249    43.0 
1 1 1  -21   11   15 o 56.10218 3.176606 59.45760    27.9 
1 1 1  -21   11   16 o 24.14067 6.098508 39.87706   -14.3 
1 1 1  -21   11   17 o 51.95396 3.211092 54.89111    46.3 
1 1 1  -21   11   18 o 75.72987 2.757705 78.98714   139.3 
1 1 1  -21   11   19 o 15.50638 6.821298 19.79945   121.7 
1 1 1  -21   11   20 o 10.94351 5.367425 5.022055    59.6 
1 1 1  -21   11   21 o 46.01828 4.771444 34.15282    79.6 
1 1 1  -21   11   22 o 47.42754 5.014643 51.51496    26.5 
1 1 1  -21   12    1 o 15.90172 6.538752 10.84180  -110.2 
1 1 1  -21   12    2 o 64.37202 2.424176 55.22163   -46.9 
1 1 1  -21   12    3 o 15.01885 6.130167 5.179531   124.0 
1 1 1  -21   12    4 o 38.87254 3.441456 56.35888    53.0 
1 1 1  -21   12    5 o 28.05195 4.782591 25.61844    33.2 
1 1 1  -21   12    6 o 29.31944 4.940136 43.94829   -22.9 
1 1 1  -21   12    7 o 79.70018 2.177266 62.08742     0.3 
1 1 1  -21   12    8 o 27.13222 4.812495 11.54449    32.4 
1 1 1  -21   12    9 o 63.17204 2.763830 33.96847   -29.7 
1 1 1  -21   12   10 o 41.12355 2.926874 39.18390   -90.5 
1 1 1  -21   12   11 o 43.27297 3.412638 57.44369    94.3 
1 1 1  -21   12   12 o 46.93056 2.828933 27.87905   -38.2 
1 1 1  -21   12   13 o 48.29066 3.054871 67.40099   -52.4 
1 1 1  -21   12   14 o 49.17633 3.013403 96.13693   -35.8 
1 1 1  -21   12   15 o 27.32763 5.484043 55.55670   -12.8 
1 1 1  -21   12   16 f 15.98125 6.634726 21.45728  -175.1 
1 1 1  -21   12   17 o 36.38902 5.254248 25.65693   144.1 
1 1 1  -21   12   18 o 36.57586 4.813437 38.85606  -160.0 
1 1 1  -21   12   19 o 50.45250 3.775718 63.66576  -104.0 
1 1 1  -21   12   20 o 12.09077 5.746255 20.87384    52.1 
1 1 1  -21   12   21 o 13.24323 6.141309 22.04161    -6.8 
1 1 1  -21   13    1 o 15.27133 6.130256 25.52801  -164.5 
1 1 1  -21   13    2 o 31.02864 4.602042 41.77673   170.7 
1 1 1  -21   13    3 o 98.13159 2.057078 87.68962   168.5 
1 1 1  -21   13    4 o 40.50535 3.427660 25.59255   124.6 
1 1 1  -21   13    5 o 24.92183 5.423532 14.53999   137.8 
1 1 1  -21   13    6 o 23.69143 5.870358 20.79129   -91.9 
1 1 1  -21   13    7 o 22.37329 5.651407 31.77702   -18.4 
1 1 1  -21   13    8 o 34.08422 5.786520 34.48077   -90.4 
1 1 1  -21   13    9 o 56.25663 2.966368 32.08235   -11.1 
1 1 1  -21   13   10 o 34.01163 3.954209 54.00977    56.9 
1 1 1  -21   13   11 o 60.25815 2.579725 36.42921    -2.0 
1 1 1  -21   13   12 o 11.07134 5.230171 32.93183   120.2 
1 1 1  -21   13   13 o 81.70168 2.846814 69.34066   147.8 
1 1 1  -21   13   14 o 39.70047 4.715011 39.11909   117.4 
1 1 1  -21   13   15 o 77.33069 2.403701 82.99653    75.5 
1 1 1  -21   13   16 o 42.14385 3.855009 34.80848    43.2 
1 1 1  -21   13   17 o 35.05188 5.162526 40.31866    66.0 
1 1 1  -21   13   18 o 20.84436 7.657142 3.737054   -37.4 
1 1 1  -21   13   19 o 18.74533 7.668414 8.004153    82.4 
1 1 1  -21   13   20 o 16.71379 7.180836 26.10219   124.1 
1 1 1  -21   13   21 f 14.95534 6.668850 23.07364    96.7 
1 1 1  -21   14    1 o 16.40815 6.341854 33.66360  -108.4 
1 1 1  -21   14    2 o 53.66591 2.981193 59.40341   176.4 
1 1 1  -21   14    3 o 21.75463 6.049206 22.82754    91.4 
1 1 1  -21   14    4 o 15.94801 6.303929 11.41319    74.1 
1 1 1  -21   14    5 o 34.21041 3.671464 26.28395  -176.4 
1 1 1  -21   14    6 o 55.40193 2.701864 55.35713   173.0 
1 1 1  -21   14    7 o 68.12280 2.591488 57.09602   139.0 
1 1 1  -21   14    8 o 79.00166 2.629048 49.76552  -144.2 
1 1 1  -21   14    9 o 37.74407 3.348775 34.82679   -73.5 
1 1 1  -21   14   10 o 34.27488 3.570388 17.18570   -62.4 
1 1 1  -21   14   11 o 54.88786 2.616231 25.61082   140.1 
1 1 1  -21   14   12 o 75.35625 2.462538 68.32521    65.7 
1 1 1  -21   14   13 o 53.66479 2.757404 43.74571  -148.5 
1 1 1  -21   14   14 o 60.92888 2.677091 67.79958   -80.5 
1 1 1  -21   14   15 o 94.79655 2.223758 55.07671   -17.4 
1 1 1  -21   14   16 f 35.74534 4.671628 46.45033   126.7 
1 1 1  -21   14   17 o 41.55960 3.825261 31.83260   150.7 
1 1 1  -21   14   18 o 68.79031 2.699182 69.19716   161.8 
1 1 1  -21   14   19 o 26.35915 6.938666 17.14529   -89.8 
1 1 1  -21   14   20 o 36.24441 5.550585 25.19811    10.2 
1 1 1  -21   15    1 o 18.15410 6.494665 13.03890   152.0 
1 1 1  -21   15    2 o 33.53448 4.129036 42.95866   -16.4 
1 1 1  -21   15    3 o 37.68158 3.623842 38.77832   -32.2 
1 1 1  -21   15    4 o 38.24770 3.901994 35.55629   -61.7 
1 1 1  -21   15    5 o 16.19009 5.990248 19.44774    66.2 
1 1 1  -21   15    6 o 35.37511 3.893179 47.02421   -26.4 
1 1 1  -21   15    7 o 46.44683 2.954266 45.99702    72.0 
1 1 1  -21   15    8 o 110.1467 2.127166 74.76540   157.7 
1 1 1  -21   15    9 o 31.46688 3.691099 15.73509  -164.3 
1 1 1  -21   15   10 o 78.89754 2.267212 67.38282   128.9 
1 1 1  -21   15   11 o 54.16672 2.755840 61.51522   -23.9 
1 1 1  -21   15   12 o 58.48875 2.545760 28.31619   -81.3 
1 1 1  -21   15   13 o 25.04562 5.413229 26.62989  -108.6 
1 1 1  -21   15   14 o 35.80549 4.065479 36.01970   150.2 
1 1 1  -21   15   15 o 13.58553 5.628123 16.97695   115.8 
1 1 1  -21   15   16 o 37.42339 3.836409 58.43597  -105.3 
1 1 1  -21   15   17 o 24.96993 6.242705 5.933994   114.0 
1 1 1  -21   15   18 o 31.03735 5.996007 34.31890    27.9 
1 1 1  -21   15   19 o 19.24461 7.000343 34.63107   106.7 
1 1 1  -21   16    1 o 42.40757 3.664801 42.09249   163.3 
1 1 1  -21   16    2 f 62.96067 2.424321 63.43473   153.5 
1 1 1  -21   16    3 o 41.85235 3.437124 49.30528   127.3 
1 1 1  -21   16    4 o 26.40393 5.106360 55.76654    75.4 
1 1 1  -21   16    5 o 46.16979 2.968593 44.66614   -96.5 
1 1 1  -21   16    6 o 65.89932 2.361774 52.66748   -60.0 
1 1 1  -21   16    7 o 62.23778 2.318685 39.89769    28.3 
1 1 1  -21   16    8 o 24.70176 5.530745 37.59373   163.0 
1 1 1  -21   16    9 o 9.544623 4.417814 7.956091    24.3 
1 1 1  -21   16   10 o 32.53498 4.116836 35.70646    -6.5 
1 1 1  -21   16   11 o 20.93946 5.842587 22.26881   116.0 
1 1 1  -21   16   12 o 73.97469 2.266721 63.29082    -2.1 
1 1 1  -21   16   13 o 39.50933 3.598686 33.95479   -36.3 
1 1 1  -21   16   14 o 22.30782 6.140438 41.30249    21.2 
1 1 1  -21   16   15 o 39.64114 4.024798 37.69746    76.6 
1 1 1  -21   16   16 o 55.16278 2.898072 51.01067   113.8 
1 1 1  -21   16   17 o 73.98485 2.677677 61.46738  -140.2 
1 1 1  -21   16   18 o 43.10112 4.368739 42.45797  -108.3 
1 1 1  -21   16   19 o 17.67047 7.078715 12.13324   110.3 
1 1 1  -21   17    1 o 23.48581 6.040147       ?       ? 
1 1 1  -21   17    2 o 11.49156 5.482006 5.648912  -132.6 
1 1 1  -21   17    3 o 13.22543 5.641645 12.06838  -175.2 
1 1 1  -21   17    4 o 24.29391 5.749056 39.57827  -139.3 
1 1 1  -21   17    5 o 28.29355 4.707338 42.51118    38.1 
1 1 1  -21   17    6 o 26.97343 4.730834 43.17556   -57.7 
1 1 1  -21   17    7 o 30.32198 4.088789 38.41723    52.1 
1 1 1  -21   17    8 o 35.89880 3.627000 51.92711    53.2 
1 1 1  -21   17    9 o 16.55547 5.623944 16.64861  -147.9 
1 1 1  -21   17   10 o 61.76802 2.355086 70.73486  -155.0 
1 1 1  -21   17   11 o 105.2312 2.351857 95.00364   -78.6 
1 1 1  -21   17   12 o 72.87733 2.318436 64.41027  -123.0 
1 1 1  -21   17   13 o 28.28301 4.575021 32.67218  -138.8 
1 1 1  -21   17   14 o 27.47039 5.003392 17.62443   -50.8 
1 1 1  -21   17   15 o 23.84471 6.275332 7.251148    21.8 
1 1 1  -21   17   16 o 23.35091 6.498602 29.26627   158.5 
1 1 1  -21   17   17 o 30.39144 5.592103 11.70644   -35.8 
1 1 1  -21   17   18 o 11.11482 5.275964 17.78795   -63.9 
1 1 1  -21   18    3 o 47.45683 3.265582       ?       ? 
1 1 1  -21   18    4 o 64.92401 2.414704 79.20052    14.9 
1 1 1  -21   18    5 o 19.76704 6.105441 26.20687   -34.5 
1 1 1  -21   18    6 o 44.28563 3.241497 36.58358   -73.1 
1 1 1  -21   18    7 o 57.79819 2.432847 54.43591   -82.5 
1 1 1  -21   18    8 o 40.64982 2.986094 47.16594  -124.9 
1 1 1  -21   18    9 o 11.64568 5.095002 4.298250    63.8 
1 1 1  -21   18   10 o 28.98382 4.432985 32.88071   -68.3 
1 1 1  -21   18   11 o 27.46968 4.544652 20.80468    83.8 
1 1 1  -21   18   12 o 40.86656 3.040690 24.03928   147.5 
1 1 1  -21   18   13 o 40.40769 3.423148 56.07059   123.3 
1 1 1  -21   18   14 o 12.53480 5.581713 13.37744   162.2 
1 1 1  -21   18   15 o 52.26883 3.015669 56.55582    29.0 
1 1 1  -21   18   16 o 60.76254 2.492325 57.34678   109.0 
1 1 1  -21   19    4 o 16.59544 6.058212       ?       ? 
1 1 1  -21   19    5 f 53.14314 2.520669 48.47307   103.2 
1 1 1  -21   19    6 o 26.48847 4.687540 21.81978   129.1 
1 1 1  -21   19    7 o 34.00569 3.600013 11.04146   -28.3 
1 1 1  -21   19    8 o 80.56686 2.155931 76.97617   -23.0 
1 1 1  -21   19    9 o 49.60462 2.752439 38.95400   -17.7 
1 1 1  -21   19   10 o 29.46322 4.057178 17.20565   139.5 
1 1 1  -21   19   11 o 19.27530 5.736890 5.005823   176.6 
1 1 1  -21   19   12 o 11.02971 5.046411 8.620567    31.5 
1 1 1  -21   19   13 o 61.66490 2.519522 70.68497   155.4 
1 1 1  -21   19   14 o 42.24525 3.069708 48.94447   163.7 
1 1 1  -21   19   15 o 16.86552 6.119502       ?       ? 
1 1 1  -21   20    7 o 39.91930 3.532661       ?       ? 
1 1 1  -21   20    8 o 32.17865 4.205886       ?       ? 
1 1 1  -21   20    9 o 10.01696 4.611683 11.31833   -61.8 
1 1 1  -21   20   10 o 36.70905 3.415586 29.81198   -60.3 
1 1 1  -21   20   11 o 43.86857 3.047205 62.97739  -104.4 
1 1 1  -21   20   12 o 41.69511 2.892253       ?       ? 
1 1 1  -20    0    1 o 123.3807 3.362288 145.2978  -179.9 
1 1 1  -20    0    2 o 63.76546 4.363961 57.96144  -179.5 
1 1 1  -20    0    3 o 12.39752 8.188201 11.37764     0.8 
1 1 1  -20    0    4 o 94.86898 3.728922 104.6012   179.9 
1 1 1  -20    0    5 o 68.05426 3.894435 65.25909  -179.3 
1 1 1  -20    0    6 o 24.70704 10.09405 64.33463    -0.4 
1 1 1  -20    0    7 o 78.21005 3.473862 20.64588   177.4 
1 1 1  -20    0    8 o 162.4392 3.253333 198.6446    -0.4 
1 1 1  -20    0    9 o 63.67118 3.400914 68.59707   179.4 
1 1 1  -20    0   10 o 206.5330 3.608319 204.2835  -180.0 
1 1 1  -20    0   11 o 31.85516 8.123843 42.30247     1.2 
1 1 1  -20    0   12 o 15.62660 9.129743 5.674653  -178.1 
1 1 1  -20    0   13 o 10.26253 7.378696 83.63696   179.9 
1 1 1  -20    0   14 o 28.94274 10.81209 42.95258   179.9 
1 1 1  -20    0   15 o 47.17998 6.806566 5.277676     6.2 
1 1 1  -20    0   16 o 64.00710 4.806188 61.82840  -179.9 
1 1 1  -20    0   17 o 49.69103 6.113343 7.238513     2.7 
1 1 1  -20    0   18 o 20.67237 11.26655 51.55898   179.6 
1 1 1  -20    0   19 o 99.85512 4.021475 108.6905  -179.9 
1 1 1  -20    0   20 o 81.86259 4.757737 59.19555   179.7 
1 1 1  -20    0   21 o 68.04710 5.453366 56.20543   180.0 
1 1 1  -20    0   22 o 59.09286 7.021324 27.20142    -0.4 
1 1 1  -20    0   23 o 14.45446 9.802754 4.536890  -179.0 
1 1 1  -20    0   24 o 14.69538 10.02933 6.119033   179.1 
1 1 1  -20    0   25 o 24.44704 13.29774 20.27808     1.0 
1 1 1  -20    1    1 o 36.77149 4.537626 64.01547  -146.1 
1 1 1  -20    1    2 o 115.4224 2.286073 94.34243    28.3 
1 1 1  -20    1    3 o 35.01330 5.195579 34.59470   -74.5 
1 1 1  -20    1    4 o 115.4104 2.436147 109.7972  -110.5 
1 1 1  -20    1    5 o 10.54457 5.090026 80.40176  -165.0 
1 1 1  -20    1    6 o 24.47590 6.172224 45.38478  -105.5 
1 1 1  -20    1    7 o 113.2987 2.251885 89.66465    -4.2 
1 1 1  -20    1    8 o 45.00020 3.538562 63.39977  -132.0 
1 1 1  -20    1    9 o 280.2145 2.888353 274.8047   126.0 
1 1 1  -20    1   10 o 340.1637 3.510921 304.0045   113.0 
1 1 1  -20    1   11 o 18.34381 6.674713 42.42486  -140.3 
1 1 1  -20    1   12 o 159.3560 2.562364 176.0058   -74.9 
1 1 1  -20    1   13 o 62.71500 3.073282 71.98699    57.8 
1 1 1  -20    1   14 o 85.49042 3.048322 107.8267   158.2 
1 1 1  -20    1   15 o 109.8228 2.662967 88.32043   157.8 
1 1 1  -20    1   16 o 12.22064 5.833466 7.460178   105.0 
1 1 1  -20    1   17 o 87.75101 2.982402 103.5176  -171.4 
1 1 1  -20    1   18 o 45.64325 4.818851 48.57377   135.9 
1 1 1  -20    1   19 o 53.11739 4.310518 54.93590   -74.5 
1 1 1  -20    1   20 o 88.92303 3.194456 107.8516   163.7 
1 1 1  -20    1   21 o 74.21767 3.632618 89.82280   171.3 
1 1 1  -20    1   22 o 63.46735 4.829893 59.97567   131.4 
1 1 1  -20    1   23 o 44.79782 8.571284 46.57601   -23.4 
1 1 1  -20    1   24 o 38.36558 8.612123 46.26875   -65.6 
1 1 1  -20    1   25 o 28.48160 9.990868 18.09012    40.9 
1 1 1  -20    2    1 o 17.55639 6.913208 53.78166  -162.9 
1 1 1  -20    2    2 o 86.29559 2.574238 61.81913   -46.6 
1 1 1  -20    2    3 o 64.02136 2.986341 63.04032  -162.4 
1 1 1  -20    2    4 o 128.5592 2.417494 93.63142   167.4 
1 1 1  -20    2    5 o 29.61440 6.032962 65.86726     8.2 
1 1 1  -20    2    6 o 85.04921 2.439132 51.96119    58.3 
1 1 1  -20    2    7 o 120.3301 2.181093 120.2951    67.4 
1 1 1  -20    2    8 o 192.0435 2.424537 205.4203    35.8 
1 1 1  -20    2    9 o 66.63690 2.285722 11.48819   -84.4 
1 1 1  -20    2   10 o 167.5718 2.278038 157.8126  -127.0 
1 1 1  -20    2   11 o 115.6684 2.598436 95.24718  -173.2 
1 1 1  -20    2   12 o 112.3855 2.370042 71.82513    79.8 
1 1 1  -20    2   13 o 190.1100 2.677974 205.1214    22.6 
1 1 1  -20    2   14 o 47.16357 4.158568 59.01482   -21.4 
1 1 1  -20    2   15 o 51.97933 4.071879 75.49257   -15.5 
1 1 1  -20    2   16 o 118.7528 2.433357 122.5080   104.4 
1 1 1  -20    2   17 o 15.22383 6.656379 16.83620  -116.6 
1 1 1  -20    2   18 o 28.41148 7.093534 16.84742  -159.7 
1 1 1  -20    2   19 o 66.21693 3.683170 38.18423    75.0 
1 1 1  -20    2   20 o 45.70283 5.579096 44.86253    28.7 
1 1 1  -20    2   21 o 33.99957 7.424547 26.30498    32.6 
1 1 1  -20    2   22 o 25.04320 8.879043 49.69303  -144.0 
1 1 1  -20    2   23 o 32.95118 9.220911 42.34178   -35.1 
1 1 1  -20    2   24 o 22.62766 8.880650 16.48677   -86.6 
1 1 1  -20    2   25 f 41.45119 8.928164 56.62949  -129.0 
1 1 1  -20    3    1 o 69.55688 2.939601 42.32109    27.3 
1 1 1  -20    3    2 o 19.13257 6.692112 30.77341   113.4 
1 1 1  -20    3    3 o 28.99694 6.368042 69.31366    59.1 
1 1 1  -20    3    4 o 45.48697 3.983969 37.60776    52.0 
1 1 1  -20    3    5 o 149.0434 2.512648 183.9654   121.0 
1 1 1  -20    3    6 o 114.1021 2.276510 83.35240  -160.1 
1 1 1  -20    3    7 f 176.3646 2.389365 130.3085    -5.6 
1 1 1  -20    3    8 o 93.45905 2.095865 66.87521   112.5 
1 1 1  -20    3    9 o 191.2297 2.283010 156.9305  -121.5 
1 1 1  -20    3   10 o 120.8378 2.102033 156.0280  -153.3 
1 1 1  -20    3   11 o 49.24853 3.228103 94.51384  -129.9 
1 1 1  -20    3   12 o 204.9255 2.716230 195.9366   -61.3 
1 1 1  -20    3   13 o 82.49352 2.639892 93.72549   -23.7 
1 1 1  -20    3   14 o 100.8623 2.663188 90.74959   147.2 
1 1 1  -20    3   15 o 76.45367 2.979369 132.5936   143.0 
1 1 1  -20    3   16 o 39.05036 5.609585 25.64554   -63.2 
1 1 1  -20    3   17 o 77.12763 2.936059 103.6636  -171.5 
1 1 1  -20    3   18 o 36.75671 6.238393 30.72702   -49.3 
1 1 1  -20    3   19 o 93.94794 2.695502 100.2346   -45.8 
1 1 1  -20    3   20 o 36.16343 6.667040 58.32471   142.7 
1 1 1  -20    3   21 o 63.49797 4.066167 65.22270    32.5 
1 1 1  -20    3   22 o 36.37270 7.709762 11.97171   146.6 
1 1 1  -20    3   23 o 63.75495 4.445888 69.00088   -43.4 
1 1 1  -20    3   24 o 69.89227 4.415788 64.48904   -54.5 
1 1 1  -20    3   25 o 29.61820 10.20137 39.68632   -19.4 
1 1 1  -20    4    1 o 51.02369 3.499724 82.19402    48.3 
1 1 1  -20    4    2 o 130.8404 2.320279 161.2473   -31.9 
1 1 1  -20    4    3 o 199.9128 2.407993 198.0976   -49.8 
1 1 1  -20    4    4 o 112.2972 2.323438 102.2856   -39.1 
1 1 1  -20    4    5 o 90.74751 2.469456 89.83006    46.5 
1 1 1  -20    4    6 o 59.52428 3.037734 46.70288    97.5 
1 1 1  -20    4    7 o 220.1394 2.717506 180.0042  -143.9 
1 1 1  -20    4    8 o 111.3228 2.098942 42.29206  -166.0 
1 1 1  -20    4    9 o 136.0897 2.142502 142.1320    32.6 
1 1 1  -20    4   10 o 51.99982 2.750110 33.57014    -7.1 
1 1 1  -20    4   11 o 27.11343 5.838962 67.81529   -64.7 
1 1 1  -20    4   12 o 154.7675 2.650047 129.1792    64.6 
1 1 1  -20    4   13 o 129.0884 2.441295 56.59664    37.8 
1 1 1  -20    4   14 o 157.4958 2.704855 129.0175  -168.0 
1 1 1  -20    4   15 o 106.3215 2.435827 86.45546  -123.4 
1 1 1  -20    4   16 o 52.77486 4.326953 39.77124   -48.6 
1 1 1  -20    4   17 o 51.34070 4.245835 70.81347   -21.5 
1 1 1  -20    4   18 o 24.29413 7.489454 24.29131   132.9 
1 1 1  -20    4   19 o 56.11877 4.048899 75.01889  -177.5 
1 1 1  -20    4   20 o 43.91301 6.219807 58.50616  -156.5 
1 1 1  -20    4   21 o 31.95209 7.728281 31.80683    93.9 
1 1 1  -20    4   22 o 64.57003 4.319399 68.90508  -136.6 
1 1 1  -20    4   23 o 65.79349 4.396729 38.88694  -151.0 
1 1 1  -20    4   24 o 38.80059 7.975250 50.74494    82.8 
1 1 1  -20    4   25 o 23.74926 9.764530 11.11088    56.2 
1 1 1  -20    5    1 o 100.9679 2.497326 87.28093   103.1 
1 1 1  -20    5    2 o 16.56862 6.650139 17.87731   -93.0 
1 1 1  -20    5    3 o 31.54252 6.233971 42.31600   -55.8 
1 1 1  -20    5    4 o 84.15248 2.604330 97.69770  -173.4 
1 1 1  -20    5    5 o 130.8984 2.417009 98.56071    41.9 
1 1 1  -20    5    6 o 21.83038 6.524590 72.97859    69.8 
1 1 1  -20    5    7 o 118.5023 2.356270 102.7878   -31.8 
1 1 1  -20    5    8 o 178.4554 2.374417 184.1409  -145.4 
1 1 1  -20    5    9 o 82.11581 2.123146 66.14286   -66.9 
1 1 1  -20    5   10 o 17.97119 6.342980 18.97971    19.6 
1 1 1  -20    5   11 o 91.93620 2.278938 64.96484   -96.4 
1 1 1  -20    5   12 o 89.58093 2.350506 101.1984  -105.2 
1 1 1  -20    5   13 o 105.7270 2.609230 56.10162   174.0 
1 1 1  -20    5   14 o 117.1276 2.615705 113.7277  -118.6 
1 1 1  -20    5   15 o 74.54071 2.854999 54.14719  -158.1 
1 1 1  -20    5   16 o 87.81970 2.996654 64.72508     1.2 
1 1 1  -20    5   17 o 99.62614 2.652080 117.8444   122.6 
1 1 1  -20    5   18 o 22.89012 7.204273 16.97154    36.9 
1 1 1  -20    5   19 o 41.49999 4.866958 36.53405   -43.0 
1 1 1  -20    5   20 o 34.31633 6.637805 32.40824  -124.5 
1 1 1  -20    5   21 o 16.55599 7.464035 20.52951  -164.3 
1 1 1  -20    5   22 o 62.24614 4.469295 38.25874   170.1 
1 1 1  -20    5   23 o 26.49140 9.130479 29.74822   -65.2 
1 1 1  -20    5   24 o 34.34295 8.676379 34.10059  -161.7 
1 1 1  -20    5   25 o 58.18329 6.357237 64.01581    96.1 
1 1 1  -20    6    1 f 137.4984 2.752866 146.8700  -149.6 
1 1 1  -20    6    2 o 148.9883 2.471533 146.6869   -76.2 
1 1 1  -20    6    3 o 99.94046 2.334487 89.07096    -7.8 
1 1 1  -20    6    4 o 112.3765 2.435816 79.69955  -158.4 
1 1 1  -20    6    5 o 61.30085 2.841858 31.62849   -57.4 
1 1 1  -20    6    6 o 23.19651 6.490845 33.47526   -39.7 
1 1 1  -20    6    7 o 121.7884 2.252238 68.73716  -173.6 
1 1 1  -20    6    8 o 143.3059 2.175157 92.96196    57.8 
1 1 1  -20    6    9 o 208.0319 2.633480 174.9904    33.2 
1 1 1  -20    6   10 o 64.97411 2.357833 13.52410   -62.2 
1 1 1  -20    6   11 o 167.9193 2.580573 160.4144  -153.6 
1 1 1  -20    6   12 f 220.0248 2.896305 209.6207    87.9 
1 1 1  -20    6   13 o 169.2272 2.647269 100.3136    63.4 
1 1 1  -20    6   14 o 8.590209 4.283251 22.92630  -144.2 
1 1 1  -20    6   15 o 49.26164 3.875618 66.04876  -103.6 
1 1 1  -20    6   16 o 38.45758 4.984652 11.59483  -141.9 
1 1 1  -20    6   17 o 98.42867 2.623602 114.0791    57.5 
1 1 1  -20    6   18 o 69.50488 3.221762 60.55212     5.5 
1 1 1  -20    6   19 o 44.57737 4.864163 53.26462   159.4 
1 1 1  -20    6   20 o 30.55743 7.706321 6.914900   171.9 
1 1 1  -20    6   21 o 60.94355 4.097967 49.73300    43.4 
1 1 1  -20    6   22 o 59.78815 4.424917 66.60468  -125.4 
1 1 1  -20    6   23 o 57.57208 5.007565 64.43510   163.2 
1 1 1  -20    6   24 o 97.51225 3.551351 80.44537    65.2 
1 1 1  -20    7    1 o 35.28800 4.886611 34.76361  -171.2 
1 1 1  -20    7    2 o 30.16687 5.348697 11.18245   175.6 
1 1 1  -20    7    3 o 38.74616 4.557077 26.19115    -0.6 
1 1 1  -20    7    4 o 21.36357 6.763233 30.28168   157.0 
1 1 1  -20    7    5 o 134.4991 2.248598 149.0069   -90.8 
1 1 1  -20    7    6 o 79.64967 2.513603 78.16503   104.3 
1 1 1  -20    7    7 o 154.4911 2.299131 177.3715    81.6 
1 1 1  -20    7    8 o 137.0327 2.180670 124.5964   179.4 
1 1 1  -20    7    9 o 58.73289 2.614546 44.87815   -65.8 
1 1 1  -20    7   10 o 89.51385 2.052308 109.0053    56.5 
1 1 1  -20    7   11 o 131.2549 2.159642 90.27022   -10.6 
1 1 1  -20    7   12 o 69.89502 2.458292 48.88530   110.6 
1 1 1  -20    7   13 o 28.08299 5.734651 31.43837  -168.8 
1 1 1  -20    7   14 o 73.82959 2.878319 74.59946  -117.1 
1 1 1  -20    7   15 o 54.91564 3.615071 64.24467    30.1 
1 1 1  -20    7   16 o 34.82478 4.953291 67.63458  -150.5 
1 1 1  -20    7   17 o 25.92210 7.215896 37.35847    60.4 
1 1 1  -20    7   18 o 81.08804 2.872787 106.1411    40.0 
1 1 1  -20    7   19 o 63.99886 3.495629 55.40549    87.3 
1 1 1  -20    7   20 o 16.91008 7.282290 34.73312   143.5 
1 1 1  -20    7   21 o 42.89449 5.473153 53.32053  -101.1 
1 1 1  -20    7   22 o 29.61417 8.149458 33.50770   112.5 
1 1 1  -20    7   23 f 74.94214 3.802210 64.31964   -12.2 
1 1 1  -20    7   24 f 31.05121 9.755875 42.78890   -94.6 
1 1 1  -20    8    1 o 78.06486 2.707330 79.89736   -60.8 
1 1 1  -20    8    2 o 161.2011 2.123044 173.7012   -28.3 
1 1 1  -20    8    3 o 77.78259 2.685009 105.6864   -62.6 
1 1 1  -20    8    4 o 49.85249 3.098606 47.53971   142.8 
1 1 1  -20    8    5 f 77.19434 2.422795 71.99065   131.6 
1 1 1  -20    8    6 o 63.48758 2.845174 17.37773   103.3 
1 1 1  -20    8    7 o 64.69414 2.643329 85.63957   102.6 
1 1 1  -20    8    8 o 87.96075 2.266150 92.63847    99.4 
1 1 1  -20    8    9 f 92.53606 2.144987 79.14462  -127.3 
1 1 1  -20    8   10 o 59.19065 3.030491 66.17082   148.4 
1 1 1  -20    8   11 o 32.98892 4.967381 57.11298    87.4 
1 1 1  -20    8   12 o 65.89116 2.963189 63.17670    -2.3 
1 1 1  -20    8   13 o 35.24544 5.262608 24.98066    36.7 
1 1 1  -20    8   14 o 56.95908 3.422612 48.23332     7.6 
1 1 1  -20    8   15 o 96.35930 2.453704 96.68468    53.2 
1 1 1  -20    8   16 o 34.06760 5.486633 42.32729    -0.9 
1 1 1  -20    8   17 o 45.99732 4.131361 36.89136   -29.9 
1 1 1  -20    8   18 o 75.50397 3.000957 65.11814    72.5 
1 1 1  -20    8   19 o 73.85075 3.000618 87.23487    29.9 
1 1 1  -20    8   20 o 64.43742 3.804060 87.30340   -34.5 
1 1 1  -20    8   21 o 29.48755 7.202583 34.38960   -14.1 
1 1 1  -20    8   22 o 49.75788 5.435835 32.44996     2.0 
1 1 1  -20    8   23 o 19.80584 8.592153 26.27003   119.0 
1 1 1  -20    8   24 o 24.30598 9.041964 32.61980    90.5 
1 1 1  -20    9    1 o 62.52502 2.769168 77.03492    99.8 
1 1 1  -20    9    2 f 68.24696 2.517920 104.3256  -152.7 
1 1 1  -20    9    3 o 74.90099 2.673078 98.81897  -129.7 
1 1 1  -20    9    4 o 68.07648 2.617167 36.42899  -125.6 
1 1 1  -20    9    5 o 78.80201 2.450495 70.32008   -31.9 
1 1 1  -20    9    6 o 36.22987 4.439888 19.82620    42.9 
1 1 1  -20    9    7 o 29.00529 5.020703 40.18591   139.4 
1 1 1  -20    9    8 o 43.18988 3.401712 60.34153   -25.3 
1 1 1  -20    9    9 o 46.00165 3.067906 8.247270  -109.9 
1 1 1  -20    9   10 o 18.19766 6.200074 42.41034   -12.9 
1 1 1  -20    9   11 o 68.48693 2.764208 48.01011   -46.8 
1 1 1  -20    9   12 o 139.6860 2.546000 159.1131    83.0 
1 1 1  -20    9   13 o 43.24270 3.884285 40.14959   -84.9 
1 1 1  -20    9   14 o 48.85359 3.352700 50.03913   -91.4 
1 1 1  -20    9   15 o 115.2664 2.268676 87.52486   -10.5 
1 1 1  -20    9   16 o 77.56807 3.143077 108.7812    64.1 
1 1 1  -20    9   17 o 90.07291 2.977705 78.12827    -4.1 
1 1 1  -20    9   18 o 50.12048 3.924021 62.02221   -21.9 
1 1 1  -20    9   19 o 43.05395 4.831844 46.61544  -158.0 
1 1 1  -20    9   20 o 137.8129 2.519051 127.6265   136.0 
1 1 1  -20    9   21 o 17.86344 7.387760 42.30274  -140.1 
1 1 1  -20    9   22 o 27.09412 8.758122 47.89642  -124.6 
1 1 1  -20    9   23 o 20.20125 8.795830 25.35135  -140.6 
1 1 1  -20    9   24 o 27.99616 9.324552 37.19014   -91.2 
1 1 1  -20   10    1 o 38.84116 4.210443 62.07821    98.2 
1 1 1  -20   10    2 o 56.27939 3.107833 98.88091    76.3 
1 1 1  -20   10    3 o 60.12299 2.765067 104.2158   156.7 
1 1 1  -20   10    4 o 60.99487 2.722380 68.13629   121.5 
1 1 1  -20   10    5 o 36.34232 4.050092 61.96148    16.1 
1 1 1  -20   10    6 o 54.47208 3.218376 60.87585    96.4 
1 1 1  -20   10    7 o 115.1648 2.356163 131.5479  -171.9 
1 1 1  -20   10    8 o 42.62757 3.781352 77.82948    43.2 
1 1 1  -20   10    9 o 74.86153 2.665537 20.40582   -13.4 
1 1 1  -20   10   10 o 26.17811 5.987453 44.85749   150.1 
1 1 1  -20   10   11 o 54.91395 3.367491 83.88228   -30.4 
1 1 1  -20   10   12 o 25.44746 6.574985 29.21173   -74.7 
1 1 1  -20   10   13 o 146.6332 2.728336 149.8710   122.1 
1 1 1  -20   10   14 o 111.5722 2.439762 137.2344   137.7 
1 1 1  -20   10   15 f 23.52636 7.388021 39.25060    99.3 
1 1 1  -20   10   16 o 41.51457 4.586830 43.97260   101.6 
1 1 1  -20   10   17 o 73.15215 3.782934 61.69614   114.3 
1 1 1  -20   10   18 o 28.80614 7.876928 41.88104  -103.0 
1 1 1  -20   10   19 o 25.11403 6.854127 47.85765   -20.0 
1 1 1  -20   10   20 o 31.12716 7.618963 11.65253   -91.3 
1 1 1  -20   10   21 o 40.39118 6.041689 37.44068  -167.9 
1 1 1  -20   10   22 o 21.44784 8.262308 20.98716   100.6 
1 1 1  -20   10   23 o 18.28833 7.809138 16.57064  -103.1 
1 1 1  -20   11    1 o 49.06372 3.347580 70.30519   -84.7 
1 1 1  -20   11    2 o 49.97908 3.406487 74.43565   -37.1 
1 1 1  -20   11    3 o 61.40074 2.744311 59.57829   138.5 
1 1 1  -20   11    4 o 94.32715 2.429676 76.98222   158.4 
1 1 1  -20   11    5 o 49.22834 3.373319 77.21288   -35.5 
1 1 1  -20   11    6 o 58.74267 2.886035 115.1799   144.2 
1 1 1  -20   11    7 o 21.89854 5.978382 19.45232    79.8 
1 1 1  -20   11    8 o 134.9284 2.400142 159.8666   -42.6 
1 1 1  -20   11    9 f 72.95496 2.355002 69.34857   -65.6 
1 1 1  -20   11   10 o 141.5633 2.471398 122.8240  -171.2 
1 1 1  -20   11   11 o 84.67992 2.339373 97.35719   152.9 
1 1 1  -20   11   12 o 93.56403 2.254592 105.2309    13.8 
1 1 1  -20   11   13 o 137.1547 3.191919 142.9261    25.5 
1 1 1  -20   11   14 o 85.41299 2.469960 69.42134    36.7 
1 1 1  -20   11   15 o 36.86974 4.726116 13.76676  -146.4 
1 1 1  -20   11   16 o 48.11106 3.700826 35.32766  -173.4 
1 1 1  -20   11   17 o 34.11261 5.586158 26.24992   -82.3 
1 1 1  -20   11   18 f 44.60143 4.479112 59.59142   -17.4 
1 1 1  -20   11   19 o 59.79634 3.731123 62.68055   -22.5 
1 1 1  -20   11   20 o 31.48384 6.752693 21.97308   158.8 
1 1 1  -20   11   21 o 62.69815 4.130757 50.56729   -61.7 
1 1 1  -20   11   22 o 41.71510 6.134075 30.65758   -14.0 
1 1 1  -20   11   23 o 21.99094 8.317061 14.65423   -27.8 
1 1 1  -20   12    1 o 54.93511 3.023080 39.72229   -68.6 
1 1 1  -20   12    2 o 25.61236 6.082929 32.71724   -19.3 
1 1 1  -20   12    3 o 61.80906 2.702365 65.28885   169.2 
1 1 1  -20   12    4 o 27.20997 5.011551 48.46401   102.8 
1 1 1  -20   12    5 o 32.23517 4.300305 33.78714     6.6 
1 1 1  -20   12    6 o 71.46042 2.351685 41.45553   -68.3 
1 1 1  -20   12    7 o 57.94268 2.613690 58.19378  -110.5 
1 1 1  -20   12    8 o 103.7585 2.285266 92.24342    55.0 
1 1 1  -20   12    9 o 88.40167 2.387217 67.62016   154.0 
1 1 1  -20   12   10 o 130.9664 2.446548 129.4663   139.6 
1 1 1  -20   12   11 o 31.82172 4.348732 39.61043   101.7 
1 1 1  -20   12   12 o 67.37172 2.576708 23.89389   -37.9 
1 1 1  -20   12   13 o 54.47623 3.215578 22.99172    11.2 
1 1 1  -20   12   14 o 42.97309 4.240382 55.10577   123.2 
1 1 1  -20   12   15 o 29.77341 5.876518 27.97917   -34.7 
1 1 1  -20   12   16 o 39.46854 4.518929 26.68265  -144.4 
1 1 1  -20   12   17 o 92.76521 2.318581 89.26814  -145.0 
1 1 1  -20   12   18 o 44.07933 4.727246 48.80445  -110.1 
1 1 1  -20   12   19 o 15.42933 6.720902 43.90029  -162.8 
1 1 1  -20   12   20 o 31.96374 6.613573 47.84119   146.3 
1 1 1  -20   12   21 o 37.93866 5.384805 34.80148   156.8 
1 1 1  -20   12   22 o 16.81418 7.301362 29.17174    24.5 
1 1 1  -20   13    1 o 44.18351 3.910342 56.36345   -51.3 
1 1 1  -20   13    2 o 73.08934 2.370223 93.41003    -7.9 
1 1 1  -20   13    3 o 14.84609 6.215667 29.65702   172.3 
1 1 1  -20   13    4 f 42.92800 3.553884 56.12717   148.9 
1 1 1  -20   13    5 o 32.94351 4.156462 29.30254   -27.5 
1 1 1  -20   13    6 f 17.85350 6.259419 34.05602  -150.2 
1 1 1  -20   13    7 f 39.25799 3.587775 28.95551    11.6 
1 1 1  -20   13    8 o 14.54253 6.082923 16.22519   133.4 
1 1 1  -20   13    9 o 76.42298 2.591224 72.32547    28.4 
1 1 1  -20   13   10 o 74.22361 2.464941 65.05934   -52.9 
1 1 1  -20   13   11 o 72.99918 2.559971 57.15570  -116.0 
1 1 1  -20   13   12 o 66.48035 2.880387 64.61093   -47.3 
1 1 1  -20   13   13 o 94.09497 2.518905 97.32943   -40.7 
1 1 1  -20   13   14 o 97.81129 2.456574 84.68935     9.7 
1 1 1  -20   13   15 o 106.3661 3.344397 92.03577    27.6 
1 1 1  -20   13   16 o 67.29116 2.776342 75.67570    27.4 
1 1 1  -20   13   17 o 23.18186 7.112523 0.3554257   -56.1 
1 1 1  -20   13   18 o 41.63398 4.608750 34.07595  -126.4 
1 1 1  -20   13   19 o 14.67624 6.665481 13.81021   161.9 
1 1 1  -20   13   20 o 39.59848 5.387866 23.89078   178.6 
1 1 1  -20   13   21 o 45.56174 6.204674 43.09885    -0.0 
1 1 1  -20   13   22 o 36.03608 7.965416 24.08553    64.0 
1 1 1  -20   14    1 o 39.49055 3.982747 36.16608   -50.0 
1 1 1  -20   14    2 o 24.97452 6.412204 7.926750   117.9 
1 1 1  -20   14    3 o 16.99333 6.309186 22.00383  -136.4 
1 1 1  -20   14    4 o 48.91777 3.219272 60.80484   -87.1 
1 1 1  -20   14    5 o 55.57579 3.023106 41.88319   106.4 
1 1 1  -20   14    6 o 101.8483 2.133875 75.00390   121.3 
1 1 1  -20   14    7 f 38.16888 3.849773 66.57157   -19.0 
1 1 1  -20   14    8 o 123.2607 2.321116 105.4229    18.7 
1 1 1  -20   14    9 o 79.78433 2.456620 60.33239   159.3 
1 1 1  -20   14   10 o 119.8290 2.683098 84.78769  -172.0 
1 1 1  -20   14   11 o 73.47166 2.620195 76.54481  -128.5 
1 1 1  -20   14   12 o 76.78054 2.468422 70.07347  -132.4 
1 1 1  -20   14   13 o 66.39205 2.694940 79.98985  -133.5 
1 1 1  -20   14   14 o 42.70102 4.082766 22.43620    86.2 
1 1 1  -20   14   15 o 26.27982 6.091288 47.18100    57.5 
1 1 1  -20   14   16 o 10.25215 5.015647 29.28899    66.7 
1 1 1  -20   14   17 o 70.37405 2.996258 78.52425   108.0 
1 1 1  -20   14   18 o 20.49354 7.351847 36.57664    27.2 
1 1 1  -20   14   19 o 19.63323 7.508661 46.97901   167.7 
1 1 1  -20   14   20 o 19.88491 7.531309 25.38589  -155.4 
1 1 1  -20   14   21 o 26.63563 7.705027 23.81398   -54.8 
1 1 1  -20   15    1 o 47.48036 3.325798 62.80161  -102.8 
1 1 1  -20   15    2 o 40.82856 3.948379 16.22981   -42.1 
1 1 1  -20   15    3 o 21.88871 6.282603 32.01232   -73.6 
1 1 1  -20   15    4 o 37.52799 4.102057 52.11945   -77.4 
1 1 1  -20   15    5 o 44.20603 3.540357 29.39730   -60.5 
1 1 1  -20   15    6 o 80.42315 2.413977 70.55795  -163.7 
1 1 1  -20   15    7 o 28.87565 5.153059 16.91747  -176.3 
1 1 1  -20   15    8 o 41.80479 3.067218 49.27701  -139.2 
1 1 1  -20   15    9 o 42.82512 3.811844 15.10251  -172.2 
1 1 1  -20   15   10 o 31.98080 4.217071 20.86040     6.5 
1 1 1  -20   15   11 o 78.49876 2.140070 78.32805  -125.3 
1 1 1  -20   15   12 o 58.19208 2.695191 20.70911    77.0 
1 1 1  -20   15   13 o 46.74748 3.473663 48.07981  -132.2 
1 1 1  -20   15   14 o 32.83563 4.703894 33.96061   -82.0 
1 1 1  -20   15   15 f 29.88258 6.238391 18.64603  -174.2 
1 1 1  -20   15   16 o 12.38501 5.814532 13.87151   163.5 
1 1 1  -20   15   17 o 50.01641 3.836081 58.01372   -54.1 
1 1 1  -20   15   18 o 42.54770 4.171471 51.84524  -129.3 
1 1 1  -20   15   19 o 12.98400 6.083483 8.498546    13.7 
1 1 1  -20   15   20 o 35.97195 6.624007 35.04906   105.4 
1 1 1  -20   15   21 o 19.19502 7.507130 15.28030   -39.2 
1 1 1  -20   16    1 o 22.73109 6.770664 25.12328   165.1 
1 1 1  -20   16    2 o 35.59124 4.009644 38.59939   128.3 
1 1 1  -20   16    3 o 25.75937 5.938122 28.75311    61.0 
1 1 1  -20   16    4 o 21.85015 6.131919 7.765815  -137.9 
1 1 1  -20   16    5 o 71.94731 2.226402 55.20794    30.1 
1 1 1  -20   16    6 o 36.68795 3.789922 40.50718    24.3 
1 1 1  -20   16    7 o 89.65908 2.157944 67.57774  -100.7 
1 1 1  -20   16    8 o 54.28598 2.639892 38.35907   -71.9 
1 1 1  -20   16    9 o 73.79314 2.355595 87.62336  -117.7 
1 1 1  -20   16   10 o 25.57127 5.395814 24.55256   -47.5 
1 1 1  -20   16   11 o 62.05301 2.675419 73.23019   -12.3 
1 1 1  -20   16   12 o 69.63564 2.551524 51.10801    -2.4 
1 1 1  -20   16   13 o 50.74508 2.922410 37.08758    57.3 
1 1 1  -20   16   14 o 28.08988 5.184374 21.08803   -22.2 
1 1 1  -20   16   15 o 63.63259 2.671361 63.22055    -1.5 
1 1 1  -20   16   16 o 27.16962 6.299216 31.71556   143.3 
1 1 1  -20   16   17 o 85.40177 2.622986 81.08016   123.8 
1 1 1  -20   16   18 o 19.85679 7.004396 14.53496    42.0 
1 1 1  -20   16   19 o 26.47022 7.339368 24.30942  -102.4 
1 1 1  -20   16   20 f 54.25159 3.728098 29.38140  -116.9 
1 1 1  -20   17    1 o 24.11833 6.488993 39.34319  -165.5 
1 1 1  -20   17    2 o 30.25266 5.211695 41.05151    53.4 
1 1 1  -20   17    3 o 42.56252 3.426172 40.79320   -44.9 
1 1 1  -20   17    4 o 34.78109 4.447327 34.11075   -56.0 
1 1 1  -20   17    5 o 47.00227 3.388079 31.02720    36.2 
1 1 1  -20   17    6 o 71.01906 2.429504 79.46072    14.1 
1 1 1  -20   17    7 o 51.81408 2.909004 38.54563     9.9 
1 1 1  -20   17    8 o 100.0232 2.622619 100.5786   115.9 
1 1 1  -20   17    9 o 62.61554 2.853258 57.08760    62.9 
1 1 1  -20   17   10 o 18.68280 5.940343 5.051793   -39.4 
1 1 1  -20   17   11 o 75.84579 2.401669 60.74488  -153.6 
1 1 1  -20   17   12 o 82.07497 2.274181 64.41528    74.8 
1 1 1  -20   17   13 o 60.02127 2.685270 61.69072   161.8 
1 1 1  -20   17   14 o 22.84467 6.464994 25.55236   147.6 
1 1 1  -20   17   15 o 50.27951 3.274963 51.34948   168.9 
1 1 1  -20   17   16 o 32.45643 5.146608 16.42302   -35.7 
1 1 1  -20   17   17 o 72.45834 2.808631 73.88463   -36.2 
1 1 1  -20   17   18 o 42.03130 4.697938 27.84037  -152.9 
1 1 1  -20   17   19 o 14.40452 6.499388 22.58129   165.5 
1 1 1  -20   18    1 o 17.40154 6.540795 9.195737     9.8 
1 1 1  -20   18    2 f 26.52645 5.813731 24.37485   -53.1 
1 1 1  -20   18    3 o 11.07062 5.177719 17.05938  -122.9 
1 1 1  -20   18    4 o 94.91029 2.234793 92.14037  -177.8 
1 1 1  -20   18    5 o 49.31165 2.840497 69.18099  -110.9 
1 1 1  -20   18    6 o 45.69398 2.863707 31.81377   -72.5 
1 1 1  -20   18    7 o 17.82881 5.952924 17.78513   141.9 
1 1 1  -20   18    8 o 46.75092 2.854857 51.60446    60.2 
1 1 1  -20   18    9 o 32.60884 3.667759 58.00584   160.0 
1 1 1  -20   18   10 o 31.62681 3.626492 29.97837    71.3 
1 1 1  -20   18   11 o 50.91678 2.835310 55.29688  -111.2 
1 1 1  -20   18   12 o 52.46870 2.747540 52.51433  -176.9 
1 1 1  -20   18   13 o 15.67393 6.081241 28.98119  -170.2 
1 1 1  -20   18   14 o 27.50132 5.586207 10.99664    48.4 
1 1 1  -20   18   15 o 23.32001 5.752447 26.55361   -99.7 
1 1 1  -20   18   16 o 31.33756 5.695325 31.31502  -134.4 
1 1 1  -20   18   17 o 56.64222 3.250552 41.92886    15.5 
1 1 1  -20   18   18 o 49.41039 3.718575 60.33410    60.4 
1 1 1  -20   19    1 o 25.07859 6.908255       ?       ? 
1 1 1  -20   19    2 o 56.54031 2.856820 38.48446   -80.4 
1 1 1  -20   19    3 o 44.06333 3.366499 50.15636     1.8 
1 1 1  -20   19    4 o 33.15230 4.130809 18.77786    27.2 
1 1 1  -20   19    5 o 37.65245 4.064732 37.53851    61.3 
1 1 1  -20   19    6 f 8.456225 4.165702 8.266577  -121.3 
1 1 1  -20   19    7 o 75.73971 2.454222 86.17009   -33.5 
1 1 1  -20   19    8 o 26.51725 4.864893 2.710518    -9.9 
1 1 1  -20   19    9 o 70.49834 2.707277 36.32681    10.8 
1 1 1  -20   19   10 o 45.13467 3.250855 24.07189    51.2 
1 1 1  -20   19   11 o 16.56833 6.063564 37.80262  -110.6 
1 1 1  -20   19   12 o 32.01560 4.306595 22.18216  -106.0 
1 1 1  -20   19   13 o 62.89152 2.671375 36.42360  -160.9 
1 1 1  -20   19   14 o 17.15770 6.382199 16.02960    30.9 
1 1 1  -20   19   15 o 78.50909 2.435301 79.40823   135.6 
1 1 1  -20   19   16 o 78.32745 2.322249 78.91441  -158.3 
1 1 1  -20   19   17 o 14.13359 6.234711 12.78190    72.5 
1 1 1  -20   20    3 o 21.58432 6.132750       ?       ? 
1 1 1  -20   20    4 o 47.60210 2.991014 29.55542   170.5 
1 1 1  -20   20    5 o 26.42978 5.310746 24.46568   115.7 
1 1 1  -20   20    6 o 13.16426 5.569548 15.24874    69.9 
1 1 1  -20   20    7 o 18.42701 5.934110 18.56380    45.2 
1 1 1  -20   20    8 o 34.88871 3.459493 48.23834    56.3 
1 1 1  -20   20    9 o 47.37810 2.992059 44.07836   121.3 
1 1 1  -20   20   10 o 17.67957 5.743566 2.883006    -7.7 
1 1 1  -20   20   11 o 52.83074 2.919698 70.39682  -125.8 
1 1 1  -20   20   12 o 41.45363 3.396298 20.29748   113.3 
1 1 1  -20   20   13 o 40.56214 3.855086 27.00395   167.4 
1 1 1  -20   20   14 o 29.39931 5.087180 32.98953  -151.0 
1 1 1  -20   20   15 o 18.50117 6.421638 17.27124   138.9 
1 1 1  -20   21    5 f 31.52648 4.020288       ?       ? 
1 1 1  -20   21    6 o 17.29678 6.091360 20.83482  -129.1 
1 1 1  -20   21    7 o 54.75025 2.891662 60.07519     2.5 
1 1 1  -20   21    8 o 32.39196 4.007102 32.11393    12.4 
1 1 1  -20   21    9 o 14.99736 5.656166 17.85185   -28.3 
1 1 1  -20   21   10 o 14.01397 5.587081 25.16121    70.0 
1 1 1  -20   21   11 o 42.85711 3.314676 45.81967   -46.3 
1 1 1  -20   21   12 o 11.39600 5.163412 34.31599   -16.2 
1 1 1  -20   21   13 o 35.56736 3.934851 47.54275  -147.1 
1 1 1  -19    0    1 o 178.8847 3.552867 196.9759    -0.2 
1 1 1  -19    0    2 o 156.3774 3.853355 199.9472     0.3 
1 1 1  -19    0    3 o 56.37849 4.738309 68.39472    -0.5 
1 1 1  -19    0    4 o 65.49273 4.757423 63.78267   179.6 
1 1 1  -19    0    5 o 291.1271 5.035193 296.4597     0.1 
1 1 1  -19    0    6 o 46.71878 5.826114 4.514803   169.4 
1 1 1  -19    0    7 o 23.52969 10.25775 47.57347   179.8 
1 1 1  -19    0    8 o 144.2787 2.756848 176.9251  -179.9 
1 1 1  -19    0    9 o 119.4762 2.878766 70.98524   179.6 
1 1 1  -19    0   10 o 67.04861 3.878950 44.82116   179.9 
1 1 1  -19    0   11 o 54.24818 5.132824 9.607102  -179.5 
1 1 1  -19    0   12 o 154.8126 4.122394 185.9673   179.9 
1 1 1  -19    0   13 o 82.52042 4.312277 147.2656  -180.0 
1 1 1  -19    0   14 o 14.80339 9.327883 42.79256    -0.4 
1 1 1  -19    0   15 f 116.9105 3.366664 185.2087   179.8 
1 1 1  -19    0   16 o 43.03750 7.484048 40.78085     1.0 
1 1 1  -19    0   17 o 101.5440 4.256518 112.1720  -179.7 
1 1 1  -19    0   18 o 59.06953 6.129050 19.70101     0.9 
1 1 1  -19    0   19 o 78.99419 4.570748 66.58877    -0.3 
1 1 1  -19    0   20 o 118.8434 4.293815 153.0379     0.2 
1 1 1  -19    0   21 o 180.7901 4.037327 156.8307    -0.1 
1 1 1  -19    0   22 o 22.79570 12.10235 27.22652    -0.3 
1 1 1  -19    0   23 o 10.75675 7.780333 11.85772    -0.1 
1 1 1  -19    0   24 o 26.69256 14.30361 66.03439  -179.9 
1 1 1  -19    0   25 o 26.31872 14.18003 31.15259  -179.3 
1 1 1  -19    0   26 o 45.16287 15.29825 36.93933   179.8 
1 1 1  -19    1    1 o 100.3684 2.562733 143.6117   -36.1 
1 1 1  -19    1    2 o 50.50984 3.612867 36.11761   -49.3 
1 1 1  -19    1    3 f 118.5574 2.492754 139.8585  -131.1 
1 1 1  -19    1    4 o 90.71661 2.577670 104.7637  -162.8 
1 1 1  -19    1    5 o 176.8581 2.767657 122.8092  -175.5 
1 1 1  -19    1    6 o 74.03117 2.906140 65.02327  -157.3 
1 1 1  -19    1    7 o 181.3604 2.532227 206.0250   112.2 
1 1 1  -19    1    8 o 171.4196 2.071012 149.8694    99.1 
1 1 1  -19    1    9 o 97.94176 2.059644 106.4086    30.0 
1 1 1  -19    1   10 o 58.22461 2.938393 66.44582  -152.0 
1 1 1  -19    1   11 o 107.5876 2.575426 102.7565    96.3 
1 1 1  -19    1   12 o 23.10001 6.961907 17.11328    19.9 
1 1 1  -19    1   13 o 178.7017 3.059525 135.8040  -153.0 
1 1 1  -19    1   14 o 178.9178 2.827075 161.0984   116.4 
1 1 1  -19    1   15 o 88.28288 2.680394 65.20876  -178.9 
1 1 1  -19    1   16 o 27.37835 7.310513 45.07285  -127.7 
1 1 1  -19    1   17 o 22.84061 8.137184 75.63663   137.9 
1 1 1  -19    1   18 o 27.62129 7.865779 21.07637   148.1 
1 1 1  -19    1   19 o 18.33122 7.698467 3.134613   117.9 
1 1 1  -19    1   20 o 108.4177 3.011502 91.32249   -92.1 
1 1 1  -19    1   21 o 91.88419 3.605373 93.26518  -118.3 
1 1 1  -19    1   22 o 57.79242 4.900602 65.56593  -173.6 
1 1 1  -19    1   23 o 66.66328 4.723322 88.68817   113.4 
1 1 1  -19    1   24 o 86.06283 4.533998 94.09654     3.6 
1 1 1  -19    1   25 o 100.9829 4.199303 115.9581   -39.6 
1 1 1  -19    1   26 f 20.73163 9.426614 23.06527   -69.8 
1 1 1  -19    2    1 o 97.20947 2.557727 84.11240    10.1 
1 1 1  -19    2    2 o 85.56528 2.837631 86.39520  -136.4 
1 1 1  -19    2    3 f 26.55512 6.772192 98.81274   151.4 
1 1 1  -19    2    4 o 211.3885 2.810793 234.5724   168.2 
1 1 1  -19    2    5 o 175.5448 2.738361 210.6487   -98.1 
1 1 1  -19    2    6 o 169.0150 2.591860 173.5260    71.7 
1 1 1  -19    2    7 o 152.3000 2.436942 114.5104    -7.9 
1 1 1  -19    2    8 o 215.8649 2.522751 232.4839   -70.3 
1 1 1  -19    2    9 o 158.8720 1.969884 153.0609   -50.6 
1 1 1  -19    2   10 o 112.4758 2.174599 86.43230  -113.2 
1 1 1  -19    2   11 o 144.5138 2.563842 192.0390    48.8 
1 1 1  -19    2   12 o 82.49229 2.552266 121.0325    50.9 
1 1 1  -19    2   13 o 141.8342 2.887791 105.2812   -45.0 
1 1 1  -19    2   14 o 114.4271 2.547317 95.32724   -89.6 
1 1 1  -19    2   15 o 189.6421 2.572274 153.4992  -156.3 
1 1 1  -19    2   16 o 44.30196 4.791807 62.30920  -115.6 
1 1 1  -19    2   17 o 146.5339 2.747731 155.8538  -154.7 
1 1 1  -19    2   18 f 144.6122 3.027936 160.3538     4.0 
1 1 1  -19    2   19 o 51.93373 4.760169 59.36252   -33.4 
1 1 1  -19    2   20 o 99.79450 3.267981 110.0926  -129.0 
1 1 1  -19    2   21 o 27.25242 9.204141 71.87598  -144.9 
1 1 1  -19    2   22 o 32.81600 8.478833 31.23352    66.0 
1 1 1  -19    2   23 o 37.90398 8.633194 37.41904    87.2 
1 1 1  -19    2   24 o 29.39988 10.07222 47.79060   140.6 
1 1 1  -19    2   25 o 54.53208 6.996687 37.95041   124.6 
1 1 1  -19    2   26 o 29.73777 11.29302 46.68029    54.1 
1 1 1  -19    3    1 o 78.37292 2.797002 94.94820    89.4 
1 1 1  -19    3    2 o 128.3825 2.495525 119.3181    79.8 
1 1 1  -19    3    3 o 67.58270 3.027503 57.77753   -84.7 
1 1 1  -19    3    4 o 226.5582 2.834221 163.4375    89.1 
1 1 1  -19    3    5 o 194.4585 2.593837 190.2031   120.9 
1 1 1  -19    3    6 o 69.13081 3.042992 50.55958     6.1 
1 1 1  -19    3    7 o 256.8041 3.030864 183.1166   104.3 
1 1 1  -19    3    8 o 118.9539 2.089833 111.6913   158.9 
1 1 1  -19    3    9 f 75.35731 2.384847 30.05886   -68.6 
1 1 1  -19    3   10 o 159.4501 2.378571 127.5543   137.5 
1 1 1  -19    3   11 o 115.9564 2.420695 86.65765   -39.1 
1 1 1  -19    3   12 o 61.82894 3.113180 48.71295  -139.8 
1 1 1  -19    3   13 o 168.0395 2.768362 181.4539   173.3 
1 1 1  -19    3   14 o 137.0115 2.654217 83.23501   157.9 
1 1 1  -19    3   15 o 72.80105 3.240499 83.32275   167.8 
1 1 1  -19    3   16 o 27.56441 7.664701 92.36414  -102.5 
1 1 1  -19    3   17 o 108.5013 2.702781 115.3675   -36.9 
1 1 1  -19    3   18 o 50.14544 4.695382 80.20928  -114.2 
1 1 1  -19    3   19 o 100.6385 3.015824 106.2258   145.8 
1 1 1  -19    3   20 o 26.49734 8.527297 10.17879  -118.7 
1 1 1  -19    3   21 o 45.68109 5.458174 19.89339   -41.2 
1 1 1  -19    3   22 o 45.06456 7.058950 48.38330   -73.1 
1 1 1  -19    3   23 o 47.91656 6.691396 19.68358    12.5 
1 1 1  -19    3   24 o 66.85851 5.857082 74.86533   -46.2 
1 1 1  -19    3   25 o 63.45557 5.931705 45.22594   -38.2 
1 1 1  -19    3   26 o 23.65251 10.33131 22.06327   112.2 
1 1 1  -19    4    1 o 77.57662 2.818177 78.35616    39.0 
1 1 1  -19    4    2 o 73.08011 2.802749 83.04255  -149.1 
1 1 1  -19    4    3 o 113.8274 2.330541 125.4874   -36.4 
1 1 1  -19    4    4 o 93.72836 2.524127 108.0723   115.5 
1 1 1  -19    4    5 o 122.5946 2.401960 115.9261   128.2 
1 1 1  -19    4    6 o 210.2174 2.583139 221.5670    77.3 
1 1 1  -19    4    7 o 91.40010 2.452528 109.6984   -51.2 
1 1 1  -19    4    8 o 203.1235 2.503247 194.8646   -37.2 
1 1 1  -19    4    9 o 391.3099 3.915169 389.0574    31.1 
1 1 1  -19    4   10 o 244.5910 2.861854 180.7962   -84.3 
1 1 1  -19    4   11 f 41.36454 4.250010 47.50885   -56.9 
1 1 1  -19    4   12 o 66.02181 3.105406 78.74505   155.1 
1 1 1  -19    4   13 o 180.3158 2.754936 157.2219    25.0 
1 1 1  -19    4   14 o 12.90289 6.056601 32.76383     4.8 
1 1 1  -19    4   15 o 43.94754 4.745585 47.92044  -165.0 
1 1 1  -19    4   16 o 118.5055 2.719891 128.8260  -125.1 
1 1 1  -19    4   17 o 121.2582 2.635319 134.8670   -93.8 
1 1 1  -19    4   18 f 154.0098 2.646409 171.4642    45.8 
1 1 1  -19    4   19 o 109.0296 2.939608 116.0013   113.0 
1 1 1  -19    4   20 o 26.23900 7.631318 9.560057   160.0 
1 1 1  -19    4   21 o 28.59352 8.552402 13.00841   -50.2 
1 1 1  -19    4   22 o 66.06926 4.674440 86.01454   -51.4 
1 1 1  -19    4   23 o 38.01406 8.405683 68.57955   -68.0 
1 1 1  -19    4   24 o 40.07526 9.580268 29.35969   -80.0 
1 1 1  -19    4   25 o 18.07904 8.352972 22.40013   133.3 
1 1 1  -19    5    1 o 75.93790 2.869124 97.72607   -70.9 
1 1 1  -19    5    2 o 46.44650 4.540779 4.275952   -37.3 
1 1 1  -19    5    3 o 94.43427 2.756445 116.1698   167.1 
1 1 1  -19    5    4 o 162.8963 2.670149 93.22187    50.0 
1 1 1  -19    5    5 o 284.5734 3.322824 225.6640    53.4 
1 1 1  -19    5    6 o 313.0773 3.273707 280.5005     5.3 
1 1 1  -19    5    7 o 107.7069 2.150899 50.09399    23.5 
1 1 1  -19    5    8 o 153.8339 2.041722 142.3193  -143.4 
1 1 1  -19    5    9 o 213.2277 2.592897 159.0911  -155.9 
1 1 1  -19    5   10 o 132.5776 2.483788 71.96735    16.9 
1 1 1  -19    5   11 o 192.6002 2.828079 160.7413   -30.1 
1 1 1  -19    5   12 o 51.07684 4.215746 26.43620   129.8 
1 1 1  -19    5   13 o 41.09276 4.868087 40.59283  -170.5 
1 1 1  -19    5   14 o 126.1788 2.673578 148.6036  -122.6 
1 1 1  -19    5   15 o 54.62707 4.234057 58.35600   -10.0 
1 1 1  -19    5   16 o 131.9533 2.512854 180.2856   127.9 
1 1 1  -19    5   17 o 31.79845 7.576539 40.36925    47.6 
1 1 1  -19    5   18 o 40.01857 6.114729 64.22676   -95.7 
1 1 1  -19    5   19 o 101.5091 2.796952 102.9727  -121.8 
1 1 1  -19    5   20 o 39.10915 6.598147 54.58001  -156.6 
1 1 1  -19    5   21 o 67.60294 3.999440 45.71131   176.0 
1 1 1  -19    5   22 o 90.14569 3.854764 89.83803   -65.2 
1 1 1  -19    5   23 o 62.05357 4.916711 55.55674   -74.3 
1 1 1  -19    5   24 o 53.67427 6.427120 46.07592   154.0 
1 1 1  -19    5   25 o 19.78495 8.816267 29.19457    94.0 
1 1 1  -19    6    1 o 70.49960 3.251704 44.92134    40.6 
1 1 1  -19    6    2 o 36.81152 4.511951 52.04343  -165.3 
1 1 1  -19    6    3 o 121.5982 2.564721 142.8346   -77.1 
1 1 1  -19    6    4 o 127.5849 2.474773 126.3817    -1.9 
1 1 1  -19    6    5 o 63.52678 3.130620 79.03813   -80.3 
1 1 1  -19    6    6 o 46.57079 3.802686 61.30162   -38.6 
1 1 1  -19    6    7 f 85.54531 2.455994 103.2378   -95.3 
1 1 1  -19    6    8 o 129.0147 2.165710 156.1201   -67.7 
1 1 1  -19    6    9 o 289.7044 3.172253 233.6691    67.2 
1 1 1  -19    6   10 o 182.2150 2.462621 203.8916  -155.9 
1 1 1  -19    6   11 o 61.32503 3.020175 39.21980   -25.7 
1 1 1  -19    6   12 o 84.14870 2.740327 100.4095  -176.5 
1 1 1  -19    6   13 o 16.00209 6.714486 56.37785  -159.8 
1 1 1  -19    6   14 o 37.00130 5.061322 23.50867  -175.6 
1 1 1  -19    6   15 o 104.1318 2.576253 96.09732   -86.4 
1 1 1  -19    6   16 o 35.69938 5.993133 34.76981  -126.6 
1 1 1  -19    6   17 o 30.61509 6.999546 59.83793   -78.0 
1 1 1  -19    6   18 o 35.70056 7.477927 55.05548    73.9 
1 1 1  -19    6   19 o 13.32853 6.310917 27.51124   137.9 
1 1 1  -19    6   20 o 59.94151 4.054897 70.58328   -25.6 
1 1 1  -19    6   21 o 63.72758 4.648499 75.05872   171.5 
1 1 1  -19    6   22 o 63.28181 4.513484 42.28728   161.5 
1 1 1  -19    6   23 o 27.38646 9.258430 11.09472   -60.8 
1 1 1  -19    6   24 o 45.96485 7.589967 40.69389  -103.9 
1 1 1  -19    6   25 o 21.87660 9.440826 29.37033  -154.9 
1 1 1  -19    7    1 o 159.0929 2.253136 140.7696    31.3 
1 1 1  -19    7    2 o 16.42252 6.749407 19.10213   155.9 
1 1 1  -19    7    3 o 74.61059 2.862846 88.99519   169.8 
1 1 1  -19    7    4 o 18.96643 6.964261 44.92207   -35.2 
1 1 1  -19    7    5 o 222.1233 2.727309 153.9154  -107.2 
1 1 1  -19    7    6 o 215.5554 2.657266 168.7842   -78.5 
1 1 1  -19    7    7 o 138.8071 2.185342 113.7750   177.3 
1 1 1  -19    7    8 o 136.3552 2.191148 153.8310  -142.7 
1 1 1  -19    7    9 o 97.38181 2.163722 116.0677    92.8 
1 1 1  -19    7   10 o 44.91434 3.664327 31.54232    33.0 
1 1 1  -19    7   11 o 45.27183 4.015630 35.92038   176.6 
1 1 1  -19    7   12 o 33.40096 5.585206 43.73627   -19.8 
1 1 1  -19    7   13 o 44.82695 4.392357 37.03857   157.3 
1 1 1  -19    7   14 o 108.2684 2.469965 90.68318  -137.1 
1 1 1  -19    7   15 o 89.95772 2.692663 56.85501  -115.9 
1 1 1  -19    7   16 o 38.02245 5.565488 19.90961   168.3 
1 1 1  -19    7   17 o 93.97443 2.902586 58.72494    98.6 
1 1 1  -19    7   18 o 107.5814 2.961713 92.80607   122.1 
1 1 1  -19    7   19 o 150.6129 2.646181 165.3923   161.9 
1 1 1  -19    7   20 o 90.96700 3.049688 98.37586   107.5 
1 1 1  -19    7   21 o 45.52805 6.314066 55.01591  -158.3 
1 1 1  -19    7   22 o 95.39965 3.609271 101.5195  -117.1 
1 1 1  -19    7   23 o 96.38411 4.021441 110.2521  -128.4 
1 1 1  -19    7   24 o 64.35188 5.376520 76.56013   156.4 
1 1 1  -19    7   25 o 61.45104 6.466001 68.31406   115.2 
1 1 1  -19    8    1 o 83.17713 2.483342 103.4992   -52.1 
1 1 1  -19    8    2 o 66.77692 3.132112 59.62994   -24.6 
1 1 1  -19    8    3 o 55.33083 3.641444 73.84643   -40.2 
1 1 1  -19    8    4 o 114.7100 2.409068 131.7060  -114.8 
1 1 1  -19    8    5 o 130.2276 2.281816 93.16302   -79.2 
1 1 1  -19    8    6 o 68.86906 2.756532 117.5344    18.4 
1 1 1  -19    8    7 o 190.8404 2.498789 126.8340   132.1 
1 1 1  -19    8    8 o 81.72001 2.221518 96.50771   114.0 
1 1 1  -19    8    9 o 192.2078 2.659578 172.8236   123.1 
1 1 1  -19    8   10 o 118.2739 2.273844 55.36787    42.5 
1 1 1  -19    8   11 f 207.7474 2.730165 189.6011    15.0 
1 1 1  -19    8   12 o 91.94167 2.481408 104.0723   154.5 
1 1 1  -19    8   13 o 106.8038 2.326448 84.51828    23.9 
1 1 1  -19    8   14 o 192.7721 3.349762 194.5780    25.7 
1 1 1  -19    8   15 o 54.30883 4.010557 19.03588    11.3 
1 1 1  -19    8   16 o 79.18845 2.965116 90.61194  -161.2 
1 1 1  -19    8   17 o 28.17884 7.011053 40.97485    68.7 
1 1 1  -19    8   18 o 16.04836 6.799900 41.17382   135.7 
1 1 1  -19    8   19 o 97.54990 2.807749 128.8863   -87.8 
1 1 1  -19    8   20 o 86.53497 3.187590 102.8371   -76.9 
1 1 1  -19    8   21 o 41.79613 7.060792 48.55708   160.7 
1 1 1  -19    8   22 o 39.43665 7.742225 44.22673  -180.0 
1 1 1  -19    8   23 o 30.73546 8.478186 37.78081    -8.3 
1 1 1  -19    8   24 o 33.06289 9.958437 43.43095    19.9 
1 1 1  -19    8   25 o 31.54927 10.16029 5.993311    78.0 
1 1 1  -19    9    1 o 136.9751 2.467695 150.2680   155.3 
1 1 1  -19    9    2 o 155.9455 2.434414 189.4566  -146.4 
1 1 1  -19    9    3 o 121.6829 2.486592 145.0412  -137.8 
1 1 1  -19    9    4 o 55.69106 3.156760 79.98047    80.3 
1 1 1  -19    9    5 o 143.2890 2.505906 127.1090  -121.0 
1 1 1  -19    9    6 o 131.9743 2.463024 162.8158   -37.0 
1 1 1  -19    9    7 o 64.96429 2.867348 15.62514   -60.4 
1 1 1  -19    9    8 o 108.5232 2.266406 140.0788   157.6 
1 1 1  -19    9    9 o 42.90296 3.424697 10.31295   -29.5 
1 1 1  -19    9   10 o 110.7972 2.449873 134.0786  -144.7 
1 1 1  -19    9   11 o 183.5300 2.857873 244.5706    79.4 
1 1 1  -19    9   12 o 49.12253 3.830349 36.49873   110.5 
1 1 1  -19    9   13 o 81.56611 2.746351 47.59365   -42.0 
1 1 1  -19    9   14 o 139.5559 2.569022 145.7534   -72.6 
1 1 1  -19    9   15 o 51.10073 4.440086 58.10654  -146.8 
1 1 1  -19    9   16 o 89.77058 2.937638 91.76337    80.9 
1 1 1  -19    9   17 o 24.54980 7.720446 17.72637    73.0 
1 1 1  -19    9   18 o 68.96647 3.282835 68.03986    50.8 
1 1 1  -19    9   19 o 90.77622 3.189103 72.55021    94.1 
1 1 1  -19    9   20 o 72.05296 3.817131 81.34630   108.8 
1 1 1  -19    9   21 o 77.39851 3.736338 67.94495   153.6 
1 1 1  -19    9   22 o 21.82027 8.315337 21.84460   -33.2 
1 1 1  -19    9   23 o 23.80227 8.946721 28.19670   -35.0 
1 1 1  -19    9   24 o 18.52727 8.580957 41.02118    34.5 
1 1 1  -19   10    1 o 19.71480 7.116837 34.35192   -29.9 
1 1 1  -19   10    2 o 80.17640 2.424628 119.7448  -132.8 
1 1 1  -19   10    3 o 49.63992 3.770484 50.52060   151.0 
1 1 1  -19   10    4 o 87.77964 2.430169 89.09289    74.6 
1 1 1  -19   10    5 o 68.70054 2.709723 115.2414   -15.1 
1 1 1  -19   10    6 o 179.3045 2.644117 147.7953  -120.7 
1 1 1  -19   10    7 o 90.32043 2.403572 68.85525   139.8 
1 1 1  -19   10    8 f 119.9854 2.340353 178.5218    33.3 
1 1 1  -19   10    9 o 79.91177 2.844535 71.93105   -23.4 
1 1 1  -19   10   10 o 79.49085 3.072242 73.92652   -42.5 
1 1 1  -19   10   11 o 65.32961 3.637432 28.06716   -73.3 
1 1 1  -19   10   12 o 17.87698 7.261019 17.48152  -115.4 
1 1 1  -19   10   13 o 86.60133 3.458925 83.01602   -11.9 
1 1 1  -19   10   14 o 93.63821 3.150954 136.3951    45.5 
1 1 1  -19   10   15 o 67.89000 3.142109 49.03118    57.6 
1 1 1  -19   10   16 o 13.25976 6.233948 23.20979  -112.7 
1 1 1  -19   10   17 o 57.45471 4.229325 58.88873    13.8 
1 1 1  -19   10   18 o 18.97861 8.162417 25.43291    31.0 
1 1 1  -19   10   19 o 25.21498 8.066554 15.59966  -106.8 
1 1 1  -19   10   20 o 20.97965 7.874452 23.67695   -89.0 
1 1 1  -19   10   21 o 28.39482 8.527367 29.32006   -56.4 
1 1 1  -19   10   22 o 26.08891 8.537168 49.64404   -60.5 
1 1 1  -19   10   23 o 18.40740 7.820287 17.78760  -111.7 
1 1 1  -19   10   24 o 27.42809 9.943772 12.33865   -35.2 
1 1 1  -19   11    1 o 56.78604 3.082245 85.84256  -165.4 
1 1 1  -19   11    2 o 129.9642 2.331757 133.1865  -101.7 
1 1 1  -19   11    3 f 61.44154 2.935546 106.4252   177.0 
1 1 1  -19   11    4 o 135.0102 2.322098 164.6853   119.6 
1 1 1  -19   11    5 o 64.09698 2.697260 83.26390   144.5 
1 1 1  -19   11    6 o 86.63336 2.326648 73.08977   -22.1 
1 1 1  -19   11    7 o 62.97209 2.469940 86.03558    21.9 
1 1 1  -19   11    8 o 114.7244 2.111430 88.50715   156.5 
1 1 1  -19   11    9 o 145.3566 2.510355 126.8584   -99.7 
1 1 1  -19   11   10 o 64.05175 2.608519 17.76109    96.5 
1 1 1  -19   11   11 o 101.6812 2.477130 96.19968   -42.3 
1 1 1  -19   11   12 o 13.39858 5.934805 44.14907   -99.7 
1 1 1  -19   11   13 o 65.17426 2.901452 40.63659    77.1 
1 1 1  -19   11   14 o 114.3268 2.153789 80.27291     5.7 
1 1 1  -19   11   15 o 30.68073 5.533340 45.61036  -151.2 
1 1 1  -19   11   16 o 55.50824 3.253477 44.43340    38.8 
1 1 1  -19   11   17 o 42.78063 4.699454 57.73508   -21.8 
1 1 1  -19   11   18 o 87.14472 2.933139 96.84914    -8.0 
1 1 1  -19   11   19 o 46.31925 5.525766 39.71495   -39.8 
1 1 1  -19   11   20 o 53.31205 4.892297 54.88621  -133.8 
1 1 1  -19   11   21 f 14.66183 6.869956 47.14758   163.7 
1 1 1  -19   11   22 o 15.53044 7.175152 21.64046    27.4 
1 1 1  -19   11   23 o 46.07918 7.516464 31.24592   115.7 
1 1 1  -19   11   24 o 35.41928 8.810831 27.74556    30.9 
1 1 1  -19   12    1 o 141.1463 2.226568 142.1338     9.8 
1 1 1  -19   12    2 o 85.64671 2.459736 80.56508    93.0 
1 1 1  -19   12    3 o 96.96272 2.164569 82.44971   126.9 
1 1 1  -19   12    4 o 69.29533 2.802931 106.9292   132.5 
1 1 1  -19   12    5 o 49.10567 3.189961 60.09984     0.5 
1 1 1  -19   12    6 o 18.47586 6.497265 38.47267  -173.0 
1 1 1  -19   12    7 o 17.28043 6.390620 46.05254   140.9 
1 1 1  -19   12    8 o 66.44228 2.891129 44.46792   128.3 
1 1 1  -19   12    9 o 110.3608 2.356862 100.2838    89.2 
1 1 1  -19   12   10 o 87.81230 2.499050 137.4770    32.0 
1 1 1  -19   12   11 o 18.38673 6.790538 45.23806    33.2 
1 1 1  -19   12   12 o 112.8610 3.190948 123.8946     6.2 
1 1 1  -19   12   13 o 105.2307 2.714369 124.7993    63.2 
1 1 1  -19   12   14 o 74.72505 3.328066 66.32172    31.6 
1 1 1  -19   12   15 o 42.27353 4.347439 4.736938   116.8 
1 1 1  -19   12   16 o 91.13932 2.661834 89.89951   156.8 
1 1 1  -19   12   17 o 54.60819 3.801930 79.68821   118.5 
1 1 1  -19   12   18 o 29.46130 7.760366 17.93027   113.2 
1 1 1  -19   12   19 o 53.92795 4.333971 41.38566    38.8 
1 1 1  -19   12   20 o 56.52017 4.562137 73.51153    35.2 
1 1 1  -19   12   21 o 30.99573 7.720384 24.17621   110.6 
1 1 1  -19   12   22 o 36.65699 8.499427 36.69888   172.0 
1 1 1  -19   12   23 o 21.57490 8.631121 18.68584   -41.7 
1 1 1  -19   13    1 f 26.83350 6.805360 9.686892   -25.5 
1 1 1  -19   13    2 o 12.97264 5.834073 14.06382   135.6 
1 1 1  -19   13    3 o 62.13795 3.420756 87.06272    -3.1 
1 1 1  -19   13    4 o 17.05020 6.562457 26.48367   -64.8 
1 1 1  -19   13    5 o 103.5110 2.385328 106.7230   -48.7 
1 1 1  -19   13    6 o 35.56757 4.579625 33.95139   -91.2 
1 1 1  -19   13    7 o 120.6361 2.304615 118.9959   143.4 
1 1 1  -19   13    8 o 23.37365 6.531152 26.70559    46.7 
1 1 1  -19   13    9 o 164.8199 3.101852 156.6384  -100.8 
1 1 1  -19   13   10 o 126.6551 2.946665 129.6641   -69.5 
1 1 1  -19   13   11 o 146.5259 3.633069 140.1030   -76.5 
1 1 1  -19   13   12 f 61.19426 3.384267 51.22778   -31.9 
1 1 1  -19   13   13 o 102.7529 3.872022 115.6000    10.6 
1 1 1  -19   13   14 o 33.20792 6.274045 49.09663   -25.6 
1 1 1  -19   13   15 f 79.89246 2.955332 27.40670  -161.3 
1 1 1  -19   13   16 o 26.60745 7.068248 12.99459     2.6 
1 1 1  -19   13   17 o 38.24778 5.501454 31.25768   108.6 
1 1 1  -19   13   18 o 31.64649 6.940327 17.07219  -177.8 
1 1 1  -19   13   19 o 66.38776 4.238818 82.73228  -149.3 
1 1 1  -19   13   20 f 52.29279 4.782869 54.43117  -135.2 
1 1 1  -19   13   21 o 28.66538 8.859010 30.34412   165.2 
1 1 1  -19   13   22 o 42.74697 6.348406 28.43746     4.6 
1 1 1  -19   13   23 o 17.62716 7.891920 27.03822   134.1 
1 1 1  -19   14    1 o 43.29400 4.235138 49.12149   -11.2 
1 1 1  -19   14    2 o 45.75362 3.709991 26.26940    34.7 
1 1 1  -19   14    3 f 43.73468 3.783630 54.46936   -53.4 
1 1 1  -19   14    4 o 70.38372 2.705380 59.82965   143.0 
1 1 1  -19   14    5 o 15.60931 6.261521 34.47069  -135.6 
1 1 1  -19   14    6 o 52.61874 2.931342 97.49036  -153.5 
1 1 1  -19   14    7 o 48.72534 3.199400 51.57942     2.9 
1 1 1  -19   14    8 o 97.89059 2.284488 124.9725   -25.7 
1 1 1  -19   14    9 o 12.60544 5.546797 23.06824  -171.2 
1 1 1  -19   14   10 o 66.59023 2.743094 78.87301  -149.5 
1 1 1  -19   14   11 o 107.7556 2.387056 124.7664   152.4 
1 1 1  -19   14   12 o 45.96962 3.923992 48.13398   -80.6 
1 1 1  -19   14   13 o 155.5786 3.459163 179.3204   -13.4 
1 1 1  -19   14   14 o 86.65388 2.709343 94.61108    36.0 
1 1 1  -19   14   15 o 66.29382 3.102045 70.26503    85.6 
1 1 1  -19   14   16 o 22.68875 7.705044 50.57230    58.4 
1 1 1  -19   14   17 o 60.28397 3.453528 39.63113   -68.3 
1 1 1  -19   14   18 o 20.28808 7.646987 19.97607  -147.5 
1 1 1  -19   14   19 o 47.32846 4.747313 47.05817  -106.7 
1 1 1  -19   14   20 o 41.21079 5.665882 34.02819     3.4 
1 1 1  -19   14   21 o 35.88939 7.275411 38.65099   155.2 
1 1 1  -19   14   22 o 66.17623 4.053408 66.62547   164.3 
1 1 1  -19   15    1 o 20.84723 6.554928 4.972719   -34.6 
1 1 1  -19   15    2 o 43.93275 3.826553 61.50552   114.7 
1 1 1  -19   15    3 o 45.13989 3.363483 52.62991   141.4 
1 1 1  -19   15    4 o 26.74079 6.180368 33.88301  -113.1 
1 1 1  -19   15    5 o 72.53081 2.447100 54.46402   166.6 
1 1 1  -19   15    6 o 16.24198 6.075511 14.78430  -105.4 
1 1 1  -19   15    7 o 58.87226 2.799603 73.65788    74.9 
1 1 1  -19   15    8 o 77.66599 2.597901 88.84137    35.5 
1 1 1  -19   15    9 o 64.75327 2.677561 101.5518   -31.6 
1 1 1  -19   15   10 o 152.2166 2.611000 128.7205   -10.7 
1 1 1  -19   15   11 o 27.05769 5.641802 15.08794   -97.1 
1 1 1  -19   15   12 o 120.7864 2.263916 128.8160  -124.9 
1 1 1  -19   15   13 o 99.85067 2.383541 79.50240  -144.6 
1 1 1  -19   15   14 o 69.01713 2.717291 55.87748   146.3 
1 1 1  -19   15   15 o 53.32030 3.663219 68.51184    92.9 
1 1 1  -19   15   16 o 22.22685 7.087583 15.43369    89.0 
1 1 1  -19   15   17 o 14.25255 6.435410 20.35446   142.4 
1 1 1  -19   15   18 o 26.18447 8.024427 12.51218    20.8 
1 1 1  -19   15   19 o 22.98147 7.369442 23.73715   164.8 
1 1 1  -19   15   20 f 14.49305 6.841524 24.53140   -29.5 
1 1 1  -19   15   21 o 38.95328 6.473530 56.60502   109.4 
1 1 1  -19   15   22 o 28.24572 8.829530 14.21144   118.9 
1 1 1  -19   16    1 o 69.11100 2.614285 59.16656   -12.1 
1 1 1  -19   16    2 o 37.56477 4.149178 23.69141   -92.8 
1 1 1  -19   16    3 f 45.53749 3.544542 40.19724    45.3 
1 1 1  -19   16    4 o 34.46626 4.654777 34.52060    79.0 
1 1 1  -19   16    5 o 52.18987 3.233781 28.96527   -43.3 
1 1 1  -19   16    6 f 19.72127 6.358422 43.21608   149.7 
1 1 1  -19   16    7 o 20.61451 6.720461 17.71452   116.7 
1 1 1  -19   16    8 o 75.51626 2.284998 45.40616   165.9 
1 1 1  -19   16    9 o 123.9653 2.544468 120.9639   168.2 
1 1 1  -19   16   10 o 71.89233 2.538474 35.24774   -21.9 
1 1 1  -19   16   11 o 35.62202 4.542724 25.57995   -84.3 
1 1 1  -19   16   12 o 96.73940 3.137243 80.80796  -142.3 
1 1 1  -19   16   13 o 84.05735 2.543718 93.21838   -27.4 
1 1 1  -19   16   14 o 86.56030 2.446978 88.69409   -23.0 
1 1 1  -19   16   15 o 24.68517 7.384064 29.70080   174.8 
1 1 1  -19   16   16 o 80.84594 2.757869 77.63404   116.5 
1 1 1  -19   16   17 o 85.02052 2.674003 62.24931    79.1 
1 1 1  -19   16   18 o 72.58195 2.846686 53.49663    42.4 
1 1 1  -19   16   19 o 14.41585 6.582661 3.247193  -126.9 
1 1 1  -19   16   20 o 19.56791 7.844491 5.528071    71.3 
1 1 1  -19   16   21 o 15.19615 6.937442 13.64713    99.6 
1 1 1  -19   17    1 o 41.79885 4.424620 48.38592  -174.5 
1 1 1  -19   17    2 o 47.33084 3.774899 12.32568  -124.3 
1 1 1  -19   17    3 o 105.4840 2.335856 95.38080   -93.2 
1 1 1  -19   17    4 o 48.45818 3.280876 50.79954   -45.3 
1 1 1  -19   17    5 o 84.12984 2.409268 108.9141    33.9 
1 1 1  -19   17    6 f 18.33982 6.327256 32.07112   -33.4 
1 1 1  -19   17    7 o 37.78035 3.402774 30.95185    97.5 
1 1 1  -19   17    8 o 13.41048 5.492775 19.69998  -116.9 
1 1 1  -19   17    9 o 49.21606 2.903805 56.69480   -86.0 
1 1 1  -19   17   10 o 24.54555 5.964205 18.67579    33.9 
1 1 1  -19   17   11 o 44.28113 3.649462 47.77272    67.3 
1 1 1  -19   17   12 o 10.53800 4.987939 30.20581  -116.7 
1 1 1  -19   17   13 o 43.78131 3.600696 15.61481   -15.7 
1 1 1  -19   17   14 f 46.78047 3.757643 54.83866  -163.9 
1 1 1  -19   17   15 o 48.24370 3.674186 49.86441   -13.7 
1 1 1  -19   17   16 f 51.56825 4.402573 41.65772   -80.6 
1 1 1  -19   17   17 o 61.87170 3.404954 44.96031  -176.3 
1 1 1  -19   17   18 o 62.55929 3.437692 52.68260   149.4 
1 1 1  -19   17   19 o 29.19664 6.570032 26.34199    93.2 
1 1 1  -19   17   20 f 22.08917 8.130494 46.60051    13.4 
1 1 1  -19   18    1 o 82.77235 2.348457 77.76617   -69.1 
1 1 1  -19   18    2 o 15.08831 6.235124 15.82146  -121.9 
1 1 1  -19   18    3 o 83.85587 2.336788 96.18941    81.6 
1 1 1  -19   18    4 o 21.11447 6.352604 34.54838    60.5 
1 1 1  -19   18    5 o 21.54241 6.124586 15.37150  -156.8 
1 1 1  -19   18    6 o 32.20785 4.432999 54.99625    52.7 
1 1 1  -19   18    7 o 22.30179 5.754160 60.00623  -135.2 
1 1 1  -19   18    8 o 107.7348 2.358305 96.24634  -147.3 
1 1 1  -19   18    9 o 43.21206 3.363247 48.45294   147.3 
1 1 1  -19   18   10 o 56.85247 2.787824 45.50171   -58.0 
1 1 1  -19   18   11 o 38.39903 3.859263 22.37691   148.5 
1 1 1  -19   18   12 o 26.59985 5.511458 20.44151  -131.7 
1 1 1  -19   18   13 o 32.20774 4.804437 13.71577   121.2 
1 1 1  -19   18   14 o 17.37025 6.805253 28.25651    37.7 
1 1 1  -19   18   15 o 32.21718 5.590871 31.43041  -133.1 
1 1 1  -19   18   16 o 34.37474 4.840537 26.74757   -57.5 
1 1 1  -19   18   17 f 19.17594 6.895079 33.06221   110.3 
1 1 1  -19   18   18 o 21.49992 7.466212 6.640776   -52.6 
1 1 1  -19   18   19 o 42.24947 5.771810 31.58350   174.7 
1 1 1  -19   19    1 o 17.86564 6.827114 17.51150   102.6 
1 1 1  -19   19    2 o 42.45836 3.499109 55.10756    73.1 
1 1 1  -19   19    3 o 65.42661 2.460859 67.84011  -165.2 
1 1 1  -19   19    4 o 65.72963 2.556990 74.09853  -103.6 
1 1 1  -19   19    5 o 63.74300 2.249938 78.99754   -50.1 
1 1 1  -19   19    6 o 15.32203 5.876710 21.97108   144.2 
1 1 1  -19   19    7 o 28.18816 5.360044 15.98030    39.7 
1 1 1  -19   19    8 o 35.95628 4.176057 20.60108   -22.9 
1 1 1  -19   19    9 o 27.31427 4.833864 44.26456  -118.8 
1 1 1  -19   19   10 o 24.00329 5.514834 29.17207    95.5 
1 1 1  -19   19   11 o 39.82215 3.965733 64.33550   -80.5 
1 1 1  -19   19   12 o 59.64537 2.678644 58.27463  -157.6 
1 1 1  -19   19   13 o 39.24577 4.035530 60.33355   -84.4 
1 1 1  -19   19   14 o 14.67258 6.249884 27.34968   -68.5 
1 1 1  -19   19   15 o 37.51235 5.802954 22.39053   -61.3 
1 1 1  -19   19   16 o 38.29617 4.236282 47.06880   -24.4 
1 1 1  -19   19   17 o 15.86580 6.679147 15.13595    95.4 
1 1 1  -19   19   18 o 60.68883 3.365826 79.68701   128.0 
1 1 1  -19   20    1 o 28.87050 4.862316 32.18422  -125.5 
1 1 1  -19   20    2 o 42.61412 3.861328 17.69964     1.8 
1 1 1  -19   20    3 o 40.81724 3.666313 38.80517    75.3 
1 1 1  -19   20    4 o 29.74346 5.287123 29.97897   132.7 
1 1 1  -19   20    5 o 49.31276 3.095992 29.50516  -101.8 
1 1 1  -19   20    6 o 17.85026 6.114982 16.82648    93.5 
1 1 1  -19   20    7 o 55.02030 2.671803 53.84056    55.6 
1 1 1  -19   20    8 o 69.01673 2.419127 54.21152    30.9 
1 1 1  -19   20    9 o 65.20242 2.713508 63.52613   104.2 
1 1 1  -19   20   10 o 12.92991 5.398919 20.56618  -165.1 
1 1 1  -19   20   11 o 48.02479 2.971571 35.67237   114.4 
1 1 1  -19   20   12 o 57.97266 2.647350 8.549629  -138.7 
1 1 1  -19   20   13 o 34.21206 3.728088 33.09051   137.0 
1 1 1  -19   20   14 o 27.82434 5.598032 11.05551  -179.8 
1 1 1  -19   20   15 o 31.80894 5.643946 18.77379   -22.9 
1 1 1  -19   20   16 o 30.12070 6.170560 36.68546   -70.2 
1 1 1  -19   20   17 f 16.33194 6.783989 47.81018   126.4 
1 1 1  -19   21    1 o 37.76822 4.450370       ?       ? 
1 1 1  -19   21    2 o 27.54277 5.504255 22.05759    93.5 
1 1 1  -19   21    3 o 18.90090 6.200374 18.73161  -167.2 
1 1 1  -19   21    4 o 70.36655 2.267405 62.84305  -105.7 
1 1 1  -19   21    5 o 33.87991 4.195609 30.36815  -141.9 
1 1 1  -19   21    6 o 47.67741 3.098311 52.67794    93.5 
1 1 1  -19   21    7 o 16.85096 6.068375 29.48584   109.8 
1 1 1  -19   21    8 o 11.88089 5.273651 21.34692   -40.3 
1 1 1  -19   21    9 o 20.58006 5.765006 9.504594   112.2 
1 1 1  -19   21   10 o 49.35445 3.010655 54.81361    75.1 
1 1 1  -19   21   11 o 53.28201 2.775278 42.05118    95.7 
1 1 1  -19   21   12 o 18.66433 6.546499 42.74559   142.1 
1 1 1  -19   21   13 o 20.83713 6.219735 3.204541    17.1 
1 1 1  -19   21   14 o 11.44373 5.273472 13.08715  -109.7 
1 1 1  -19   21   15 o 41.08844 3.986945 37.71601  -144.8 
1 1 1  -19   21   16 o 38.71583 4.297189 21.01121    68.2 
1 1 1  -19   22    3 o 19.61166 6.379367       ?       ? 
1 1 1  -19   22    4 o 28.06097 5.176029 13.72659  -145.5 
1 1 1  -19   22    5 o 10.13738 4.837942 15.52168    69.8 
1 1 1  -19   22    6 o 31.65337 4.003163 40.53048    97.5 
1 1 1  -19   22    7 o 40.12955 3.051375 40.15621   102.4 
1 1 1  -19   22    8 o 33.34960 4.091048 36.82613   -11.8 
1 1 1  -19   22    9 o 56.19335 2.731615 46.38104    45.9 
1 1 1  -19   22   10 o 15.61892 5.712645 9.830830    36.8 
1 1 1  -19   22   11 o 14.79528 5.879919 10.10766    93.7 
1 1 1  -19   22   12 o 20.92819 6.038860 12.69326   -50.0 
1 1 1  -19   22   13 o 37.24054 4.177332 48.77754   -88.2 
1 1 1  -19   22   14 o 23.35867 6.622699 24.09384    47.9 
1 1 1  -19   23    6 o 45.97083 3.183563       ?       ? 
1 1 1  -19   23    7 o 56.10385 2.798565       ?       ? 
1 1 1  -19   23    8 o 39.27729 3.557449       ?       ? 
1 1 1  -19   23    9 o 43.22414 3.105573 41.27238   119.3 
1 1 1  -19   23   10 o 68.63555 2.239673       ?       ? 
1 1 1  -19   23   11 o 27.79387 5.186178       ?       ? 
1 1 1  -18    0    1 o 10.38618 7.193937 47.39394   179.8 
1 1 1  -18    0    2 o 129.9964 3.628703 144.3646     0.3 
1 1 1  -18    0    3 o 110.7614 3.722931 118.7611     0.0 
1 1 1  -18    0    4 o 10.75647 7.468863 21.00376     0.0 
1 1 1  -18    0    5 o 35.57141 9.340746 60.09634   179.5 
1 1 1  -18    0    6 f 138.7367 3.486913 42.38971  -179.4 
1 1 1  -18    0    7 o 151.3394 3.286682 173.8565    -0.4 
1 1 1  -18    0    8 o 166.4811 3.192224 46.06820    -0.7 
1 1 1  -18    0    9 o 16.54040 9.316150 45.95183  -180.0 
1 1 1  -18    0   10 o 211.8960 4.270285 205.3259  -179.9 
1 1 1  -18    0   11 o 518.7839 7.395853 593.7134   179.9 
1 1 1  -18    0   12 o 191.8717 3.874693 166.8679  -179.5 
1 1 1  -18    0   13 o 107.3049 3.716677 115.9927   179.2 
1 1 1  -18    0   14 o 46.43388 7.170810 33.18089    -0.1 
1 1 1  -18    0   15 o 116.7542 4.462592 75.09338    -0.0 
1 1 1  -18    0   16 o 15.91926 10.17292 55.01992  -179.5 
1 1 1  -18    0   17 o 84.50558 4.635002 134.5812   179.9 
1 1 1  -18    0   18 o 19.74030 11.21792 36.68159  -179.4 
1 1 1  -18    0   19 o 161.3406 4.402719 197.4346    -0.0 
1 1 1  -18    0   20 o 70.14558 7.272569 78.21436    -0.5 
1 1 1  -18    0   21 o 28.52488 13.20384 50.56499     0.1 
1 1 1  -18    0   22 o 87.82066 6.141791 103.7213  -179.8 
1 1 1  -18    0   23 o 54.73289 10.19074 57.00610  -179.8 
1 1 1  -18    0   24 o 17.11753 11.26529 55.84429     0.1 
1 1 1  -18    0   25 o 40.35215 16.35505 77.04520    -0.0 
1 1 1  -18    0   26 o 84.34720 8.027787 66.87148   179.9 
1 1 1  -18    1    1 o 34.86536 6.581512 45.73098    27.1 
1 1 1  -18    1    2 o 27.54690 7.993208 76.44794    52.7 
1 1 1  -18    1    3 o 188.5990 2.843468 132.6632  -179.4 
1 1 1  -18    1    4 o 174.6828 2.686442 168.6725     0.7 
1 1 1  -18    1    5 o 353.4152 3.527091 291.9224    27.0 
1 1 1  -18    1    6 o 227.3092 2.819253 133.3506     3.0 
1 1 1  -18    1    7 f 358.8953 3.631227 326.4460   -45.0 
1 1 1  -18    1    8 f 152.2575 2.031097 65.40289   -22.2 
1 1 1  -18    1    9 o 177.2142 2.196748 131.3284   103.6 
1 1 1  -18    1   10 o 403.4101 4.302430 361.6934   111.7 
1 1 1  -18    1   11 o 148.2935 2.802791 169.8924   173.3 
1 1 1  -18    1   12 o 239.3393 3.165074 201.7418  -127.4 
1 1 1  -18    1   13 o 50.75278 4.629052 76.10221   -44.9 
1 1 1  -18    1   14 o 66.13235 3.641762 25.52057  -105.1 
1 1 1  -18    1   15 o 105.5596 2.929637 164.4257   -68.5 
1 1 1  -18    1   16 o 128.5197 2.857646 126.8215  -153.1 
1 1 1  -18    1   17 o 22.51490 8.521602 40.29397   156.4 
1 1 1  -18    1   18 o 47.57915 6.480053 49.87588    61.9 
1 1 1  -18    1   19 o 22.98502 8.549556 22.26326   -63.8 
1 1 1  -18    1   20 o 107.1309 3.224192 135.1064    57.7 
1 1 1  -18    1   21 o 92.21181 3.796901 93.50684    44.2 
1 1 1  -18    1   22 o 19.02008 8.373537 52.13381   114.4 
1 1 1  -18    1   23 o 83.24474 4.142344 89.02708   -41.4 
1 1 1  -18    1   24 o 107.9664 3.972199 81.70605   -36.3 
1 1 1  -18    1   25 o 20.77553 9.368761 43.32273   -42.1 
1 1 1  -18    1   26 o 29.00810 10.72295 26.02408  -106.7 
1 1 1  -18    2    1 o 33.16208 6.482969 60.25580   152.7 
1 1 1  -18    2    2 o 111.6525 2.366183 150.3807    43.2 
1 1 1  -18    2    3 o 124.6658 2.506459 128.4310    17.9 
1 1 1  -18    2    4 o 86.98281 2.720093 35.50910   114.5 
1 1 1  -18    2    5 o 50.91737 4.351934 6.008895   -86.7 
1 1 1  -18    2    6 o 335.8549 3.449427 301.4946  -121.2 
1 1 1  -18    2    7 o 411.9994 4.010220 449.0759  -145.8 
1 1 1  -18    2    8 o 223.7043 2.637989 163.3737   107.9 
1 1 1  -18    2    9 o 325.8531 3.292436 268.6106   -16.8 
1 1 1  -18    2   10 o 100.1258 2.384959 95.73579   -42.1 
1 1 1  -18    2   11 o 308.0670 3.535549 282.1602   177.9 
1 1 1  -18    2   12 o 168.4165 2.737330 115.3202  -125.7 
1 1 1  -18    2   13 o 157.3101 2.885119 142.2132  -102.9 
1 1 1  -18    2   14 o 80.42525 3.178246 62.76152    -6.8 
1 1 1  -18    2   15 o 119.1461 2.685187 155.7610   -44.2 
1 1 1  -18    2   16 o 113.1803 2.988011 109.2880   -79.7 
1 1 1  -18    2   17 o 47.29508 5.672188 24.05926   174.5 
1 1 1  -18    2   18 o 69.01569 4.092781 11.66585    83.6 
1 1 1  -18    2   19 o 80.88517 3.647454 85.24023    -0.3 
1 1 1  -18    2   20 o 60.11951 4.862240 29.55048    63.7 
1 1 1  -18    2   21 o 98.53107 3.771158 92.41486    -9.7 
1 1 1  -18    2   22 o 79.45119 4.289813 80.91041  -148.6 
1 1 1  -18    2   23 o 45.61721 8.023216 60.42654   156.3 
1 1 1  -18    2   24 o 67.29829 5.504133 63.13017    58.7 
1 1 1  -18    2   25 o 72.14565 5.749719 42.18885    -2.6 
1 1 1  -18    2   26 o 72.13521 6.321138 44.81186  -108.2 
1 1 1  -18    3    1 o 19.12735 7.686827 34.29688   164.0 
1 1 1  -18    3    2 o 56.02363 4.259974 11.04734   -85.8 
1 1 1  -18    3    3 o 178.7149 2.567780 120.2522   172.3 
1 1 1  -18    3    4 o 15.15055 6.596417 41.04251   -82.1 
1 1 1  -18    3    5 o 256.5356 3.066879 273.5569  -156.3 
1 1 1  -18    3    6 o 123.5809 2.402867 54.29110  -109.2 
1 1 1  -18    3    7 o 433.7379 4.126658 381.7605    37.8 
1 1 1  -18    3    8 o 164.9355 2.231953 153.8592   140.2 
1 1 1  -18    3    9 o 163.2538 2.320049 70.14254   132.7 
1 1 1  -18    3   10 o 330.9994 3.672328 309.4940    80.8 
1 1 1  -18    3   11 o 305.1920 3.546080 231.6395    45.1 
1 1 1  -18    3   12 f 156.6543 2.745690 149.6923     5.0 
1 1 1  -18    3   13 o 33.75364 6.641828 49.28601    93.0 
1 1 1  -18    3   14 o 172.9053 2.828068 206.3298   123.2 
1 1 1  -18    3   15 o 147.4239 2.838205 127.1834  -133.8 
1 1 1  -18    3   16 o 37.47812 7.284272 41.25202   -68.1 
1 1 1  -18    3   17 o 195.0187 2.905236 187.5668    18.7 
1 1 1  -18    3   18 o 60.73003 4.657070 47.97411   119.5 
1 1 1  -18    3   19 o 175.8178 3.051889 207.5734  -129.3 
1 1 1  -18    3   20 o 126.5485 3.047692 133.2134   -93.6 
1 1 1  -18    3   21 o 35.66536 8.309865 24.80593   -90.7 
1 1 1  -18    3   22 o 86.64021 3.822909 74.19666    59.9 
1 1 1  -18    3   23 o 18.48345 8.497589 25.43787   -78.5 
1 1 1  -18    3   24 o 17.32733 8.164887 14.81980   -89.9 
1 1 1  -18    3   25 o 46.02703 9.040429 41.82958    94.8 
1 1 1  -18    3   26 o 36.10653 11.53853 38.17352   146.0 
1 1 1  -18    4    1 o 35.94055 6.215592 75.89499  -175.1 
1 1 1  -18    4    2 o 92.07133 2.856303 88.08131  -156.3 
1 1 1  -18    4    3 o 63.99891 3.554945 63.86757  -126.0 
1 1 1  -18    4    4 o 32.43528 6.392514 65.97613   138.1 
1 1 1  -18    4    5 o 148.8456 2.396215 89.18433   -19.9 
1 1 1  -18    4    6 o 106.5189 2.569689 67.43682   -19.6 
1 1 1  -18    4    7 o 260.7579 2.953801 216.3244  -171.5 
1 1 1  -18    4    8 o 122.0686 2.142991 113.9788   102.0 
1 1 1  -18    4    9 o 201.2061 2.711816 176.5236  -152.0 
1 1 1  -18    4   10 o 149.8583 2.379300 113.3842    48.6 
1 1 1  -18    4   11 o 142.8236 2.587155 124.4720    93.6 
1 1 1  -18    4   12 o 178.2100 2.910966 158.1943  -134.7 
1 1 1  -18    4   13 o 124.6267 2.883611 161.2154   -35.9 
1 1 1  -18    4   14 o 30.53687 7.787347 11.07133    22.3 
1 1 1  -18    4   15 o 229.8051 2.938891 257.0481  -128.3 
1 1 1  -18    4   16 o 183.8702 2.544574 161.7264   -86.9 
1 1 1  -18    4   17 o 147.3762 2.865533 161.6131    59.4 
1 1 1  -18    4   18 o 70.97693 4.048244 58.57059   100.3 
1 1 1  -18    4   19 o 29.66744 8.269478 29.08014    40.0 
1 1 1  -18    4   20 o 39.50723 6.855327 34.84300   -49.7 
1 1 1  -18    4   21 o 32.84906 8.195752 17.66655  -167.5 
1 1 1  -18    4   22 o 44.84518 6.902234 22.30689   165.6 
1 1 1  -18    4   23 o 43.19730 8.428668 27.98013    12.1 
1 1 1  -18    4   24 o 40.87694 8.974481 28.28436   -88.8 
1 1 1  -18    4   25 o 30.36752 11.27325 54.36102  -155.2 
1 1 1  -18    4   26 o 19.46843 9.131756 34.88321   152.6 
1 1 1  -18    5    1 o 61.84496 3.410381 23.24607  -112.3 
1 1 1  -18    5    2 o 154.0524 2.595131 90.91624   -81.0 
1 1 1  -18    5    3 o 23.30913 7.327923 47.09105   -42.0 
1 1 1  -18    5    4 o 40.38108 6.113384 51.81158    40.5 
1 1 1  -18    5    5 o 168.7379 2.396125 184.1299    45.4 
1 1 1  -18    5    6 o 417.1668 4.212781 377.4818    96.1 
1 1 1  -18    5    7 o 256.4794 2.957573 246.3873   115.3 
1 1 1  -18    5    8 o 226.2069 2.507114 195.3677   166.2 
1 1 1  -18    5    9 o 139.2799 2.369158 68.59985  -133.8 
1 1 1  -18    5   10 o 392.8669 4.039959 321.8124   -38.7 
1 1 1  -18    5   11 o 93.61626 2.691347 125.3977    14.8 
1 1 1  -18    5   12 o 178.3174 2.899239 95.82979   -66.1 
1 1 1  -18    5   13 o 227.8214 3.144068 229.9870  -109.3 
1 1 1  -18    5   14 o 172.6067 2.907538 135.7865  -167.7 
1 1 1  -18    5   15 o 134.7187 2.518319 138.3726   -58.6 
1 1 1  -18    5   16 o 215.4124 3.378788 200.8485     0.3 
1 1 1  -18    5   17 o 129.6214 2.926757 151.0364    75.5 
1 1 1  -18    5   18 o 151.6660 2.656787 191.5384  -157.3 
1 1 1  -18    5   19 o 99.64614 3.132909 85.16570  -156.6 
1 1 1  -18    5   20 o 79.28677 3.712418 87.09507   -33.8 
1 1 1  -18    5   21 o 48.86675 6.045185 52.64863   -69.2 
1 1 1  -18    5   22 o 64.34528 5.772480 73.45425    11.4 
1 1 1  -18    5   23 o 36.71427 9.467111 46.80477   -55.7 
1 1 1  -18    5   24 o 45.63200 9.062048 53.77361   -38.6 
1 1 1  -18    5   25 o 37.64326 11.76412 43.30724    -1.8 
1 1 1  -18    5   26 o 39.98189 10.90005 45.25130   106.3 
1 1 1  -18    6    1 o 149.6411 2.796289 126.1927   -60.0 
1 1 1  -18    6    2 o 243.2363 2.946113 236.8324  -106.3 
1 1 1  -18    6    3 o 69.08513 3.319148 36.98613    39.9 
1 1 1  -18    6    4 o 135.9804 2.464772 112.6360    30.6 
1 1 1  -18    6    5 o 209.9715 2.591809 257.5448   -49.9 
1 1 1  -18    6    6 f 402.0441 4.109262 326.7544    77.5 
1 1 1  -18    6    7 o 178.5931 2.517628 139.5667   126.8 
1 1 1  -18    6    8 o 286.6341 2.955430 305.9486   -38.1 
1 1 1  -18    6    9 o 68.34476 2.776390 6.621871   117.3 
1 1 1  -18    6   10 o 203.8642 2.869694 178.4621    19.8 
1 1 1  -18    6   11 o 155.1082 2.706323 110.9685     1.0 
1 1 1  -18    6   12 o 167.5530 3.249844 128.9381   163.3 
1 1 1  -18    6   13 o 94.75548 2.795986 110.1711  -167.8 
1 1 1  -18    6   14 o 64.88347 3.499290 50.13152   106.2 
1 1 1  -18    6   15 o 51.17527 4.518529 49.91971  -165.9 
1 1 1  -18    6   16 o 13.65603 6.499482 82.45545  -125.6 
1 1 1  -18    6   17 o 52.66610 4.642794 45.78068   159.4 
1 1 1  -18    6   18 o 153.9257 2.606821 200.5760  -103.5 
1 1 1  -18    6   19 o 179.5818 2.776979 150.9902   -85.4 
1 1 1  -18    6   20 o 36.89763 8.326451 43.21867  -118.9 
1 1 1  -18    6   21 o 37.71608 8.588845 43.41992   -70.9 
1 1 1  -18    6   22 o 30.92033 9.969788 52.56115    41.1 
1 1 1  -18    6   23 o 22.31612 9.449538 45.11978    16.7 
1 1 1  -18    6   24 o 63.67290 6.040196 58.14638   -73.0 
1 1 1  -18    6   25 o 20.48116 9.383907 13.51321  -153.6 
1 1 1  -18    6   26 o 27.52758 10.90288 19.82416  -176.6 
1 1 1  -18    7    1 o 110.7329 2.520082 122.4128  -177.9 
1 1 1  -18    7    2 o 105.2108 2.635657 122.3403  -146.2 
1 1 1  -18    7    3 o 104.8523 2.510885 86.56697   123.8 
1 1 1  -18    7    4 o 151.4904 2.433212 134.3059   -25.2 
1 1 1  -18    7    5 o 139.2196 2.561467 103.8409   -45.5 
1 1 1  -18    7    6 o 274.3974 3.213534 324.4683    89.3 
1 1 1  -18    7    7 o 46.07104 4.525577 1.940993    64.0 
1 1 1  -18    7    8 o 69.54227 2.802212 99.97598    61.9 
1 1 1  -18    7    9 o 33.90043 5.191575 36.31852  -133.7 
1 1 1  -18    7   10 o 233.7932 2.971877 204.4089  -172.6 
1 1 1  -18    7   11 o 146.4214 3.574070 188.6739   134.4 
1 1 1  -18    7   12 o 49.25583 4.551581 72.62357  -141.5 
1 1 1  -18    7   13 o 207.3732 2.835876 203.9688  -104.8 
1 1 1  -18    7   14 o 47.82302 4.428572 35.17349    68.6 
1 1 1  -18    7   15 o 52.49010 4.591309 93.70481   -22.4 
1 1 1  -18    7   16 o 79.41535 3.263612 94.94687    47.1 
1 1 1  -18    7   17 f 117.7073 2.844317 108.2314    53.7 
1 1 1  -18    7   18 o 15.02647 6.883420 25.18849  -164.4 
1 1 1  -18    7   19 o 143.4888 2.919348 141.8734    27.9 
1 1 1  -18    7   20 o 26.81523 9.677306 28.91473   132.9 
1 1 1  -18    7   21 o 120.4982 3.090614 115.6946  -145.5 
1 1 1  -18    7   22 o 62.88407 5.483491 63.43766   -64.6 
1 1 1  -18    7   23 o 27.41984 9.566566 24.33308     9.9 
1 1 1  -18    7   24 f 36.09040 10.39057 36.51694   109.9 
1 1 1  -18    7   25 o 18.87771 8.757545 21.50349   -44.9 
1 1 1  -18    8    1 o 140.4442 2.634153 67.96559   -46.2 
1 1 1  -18    8    2 o 118.2613 2.590473 120.7152   -37.5 
1 1 1  -18    8    3 o 69.27648 3.211832 87.51763    60.9 
1 1 1  -18    8    4 o 50.08077 4.042064 51.43646   172.5 
1 1 1  -18    8    5 o 484.8020 4.677182 444.9997   -59.8 
1 1 1  -18    8    6 o 219.9297 2.864682 231.5084    13.7 
1 1 1  -18    8    7 o 48.96082 3.290032 68.22902   -29.5 
1 1 1  -18    8    8 o 180.5045 2.496367 119.3652  -130.1 
1 1 1  -18    8    9 o 110.5322 2.402712 75.13316  -178.0 
1 1 1  -18    8   10 o 176.8683 2.296069 177.0940   -23.4 
1 1 1  -18    8   11 o 103.5965 2.488309 119.8588   -95.0 
1 1 1  -18    8   12 o 37.86715 5.460623 48.62437   -16.9 
1 1 1  -18    8   13 o 53.68182 3.875997 30.13685   -43.1 
1 1 1  -18    8   14 o 142.6271 2.809870 106.5725    36.0 
1 1 1  -18    8   15 o 18.63140 7.737010 27.18871   -52.3 
1 1 1  -18    8   16 o 134.6384 2.787827 129.2808    11.7 
1 1 1  -18    8   17 o 52.14777 5.221789 73.32146   145.9 
1 1 1  -18    8   18 o 160.6591 2.775155 136.9203  -120.0 
1 1 1  -18    8   19 o 65.51601 4.228149 78.88820  -117.3 
1 1 1  -18    8   20 o 36.49483 7.277565 32.40022  -167.2 
1 1 1  -18    8   21 o 66.70152 4.401829 69.89525  -140.1 
1 1 1  -18    8   22 o 38.41586 8.651003 64.65273  -113.5 
1 1 1  -18    8   23 o 38.28225 8.953315 14.05233  -144.3 
1 1 1  -18    8   24 o 35.08144 10.43424 65.59849  -169.3 
1 1 1  -18    8   25 o 16.97273 8.044585 20.56104  -145.0 
1 1 1  -18    9    1 o 28.83035 6.918156 32.99292   114.6 
1 1 1  -18    9    2 o 16.64858 6.933881 51.67085   -59.1 
1 1 1  -18    9    3 o 77.33311 2.914672 100.0942    81.3 
1 1 1  -18    9    4 o 95.80123 2.760211 52.14115    32.5 
1 1 1  -18    9    5 o 161.7727 2.634651 151.4321   -21.0 
1 1 1  -18    9    6 o 26.03907 6.149934 26.36120   -39.9 
1 1 1  -18    9    7 o 123.7990 2.213475 54.05245  -169.7 
1 1 1  -18    9    8 f 105.7972 2.327384 143.7156    78.0 
1 1 1  -18    9    9 o 52.01198 3.341416 35.74615   141.5 
1 1 1  -18    9   10 o 54.09224 3.186312 75.72441    93.8 
1 1 1  -18    9   11 o 161.2282 2.529861 146.8617    90.6 
1 1 1  -18    9   12 o 178.7259 2.640890 198.8677    74.4 
1 1 1  -18    9   13 o 139.8443 3.187316 135.7313    86.2 
1 1 1  -18    9   14 o 126.0857 2.419732 112.2705    78.7 
1 1 1  -18    9   15 o 33.66993 7.065880 70.46198   -98.3 
1 1 1  -18    9   16 o 104.4552 2.611013 113.3999    20.3 
1 1 1  -18    9   17 o 145.9472 2.703447 123.2137    34.1 
1 1 1  -18    9   18 o 53.53038 4.695110 73.80447     6.7 
1 1 1  -18    9   19 o 76.04717 3.516048 97.47731   -17.1 
1 1 1  -18    9   20 o 62.91891 3.744246 88.33340  -167.3 
1 1 1  -18    9   21 o 17.34878 7.714914 21.71028   -16.7 
1 1 1  -18    9   22 o 37.82157 8.164859 19.16945    30.2 
1 1 1  -18    9   23 o 20.91260 9.065480 9.947554   164.7 
1 1 1  -18    9   24 o 34.83031 10.40977 39.84025    85.7 
1 1 1  -18    9   25 o 29.47260 10.81527 17.88614    53.8 
1 1 1  -18   10    1 o 173.9919 2.496733 170.6315   -89.7 
1 1 1  -18   10    2 o 109.3913 2.328243 130.5621   -99.1 
1 1 1  -18   10    3 o 106.7558 2.458908 109.4577   147.5 
1 1 1  -18   10    4 o 23.16767 7.116234 55.38454   136.2 
1 1 1  -18   10    5 o 156.6810 2.480165 170.1615   -82.7 
1 1 1  -18   10    6 o 234.8284 2.775879 217.3867    73.6 
1 1 1  -18   10    7 o 153.9775 2.308235 121.9754  -157.2 
1 1 1  -18   10    8 o 139.9062 2.414395 100.6815   -52.1 
1 1 1  -18   10    9 o 78.96512 2.516607 59.22855   -98.6 
1 1 1  -18   10   10 o 101.9538 2.528924 74.85787    45.6 
1 1 1  -18   10   11 o 75.49229 2.806733 78.29189    60.8 
1 1 1  -18   10   12 o 54.73428 4.270214 78.47311   -78.6 
1 1 1  -18   10   13 o 129.2942 2.884125 94.20860    57.5 
1 1 1  -18   10   14 o 171.7882 2.928638 162.6098    38.5 
1 1 1  -18   10   15 o 55.15485 4.176753 54.95336  -111.9 
1 1 1  -18   10   16 o 15.58938 6.880704 36.54248  -176.1 
1 1 1  -18   10   17 o 77.55360 3.862406 82.98196    70.6 
1 1 1  -18   10   18 o 64.74613 4.115332 51.42440  -173.2 
1 1 1  -18   10   19 o 85.49413 3.844212 79.89577    78.4 
1 1 1  -18   10   20 f 22.53561 8.297842 9.894186    32.4 
1 1 1  -18   10   21 o 63.34438 4.125161 70.82070  -172.9 
1 1 1  -18   10   22 o 52.98699 6.602075 57.18534  -170.1 
1 1 1  -18   10   23 o 19.67685 8.992816 1.294451   -92.1 
1 1 1  -18   10   24 o 21.92693 9.106649 19.42945    43.5 
1 1 1  -18   10   25 o 26.17046 10.30856 43.21229    99.9 
1 1 1  -18   11    1 o 162.3215 2.362848 130.3982  -111.7 
1 1 1  -18   11    2 o 40.53199 4.291388 43.42451   -28.9 
1 1 1  -18   11    3 o 104.5090 2.287489 97.93682  -161.3 
1 1 1  -18   11    4 o 76.90979 2.775521 93.66152   106.7 
1 1 1  -18   11    5 o 147.5383 2.351554 125.5994  -178.7 
1 1 1  -18   11    6 o 249.3763 3.042551 198.2188  -126.8 
1 1 1  -18   11    7 o 98.46609 2.475564 115.3600   -24.9 
1 1 1  -18   11    8 o 96.64054 2.144325 103.1609   -25.6 
1 1 1  -18   11    9 o 135.1532 2.585750 134.4311   140.5 
1 1 1  -18   11   10 o 178.0509 2.616541 134.6386  -176.2 
1 1 1  -18   11   11 o 61.53740 2.808500 28.72657    60.4 
1 1 1  -18   11   12 o 91.55312 2.774223 94.66164    57.8 
1 1 1  -18   11   13 o 110.5010 2.722802 159.2016    60.8 
1 1 1  -18   11   14 o 91.83978 3.604424 86.74614   147.2 
1 1 1  -18   11   15 o 14.82563 6.584126 57.71122  -179.4 
1 1 1  -18   11   16 o 71.41883 3.223682 65.40276    40.4 
1 1 1  -18   11   17 o 68.70624 3.326910 63.76844   -74.6 
1 1 1  -18   11   18 o 57.50351 4.398317 48.01950  -153.4 
1 1 1  -18   11   19 o 89.85207 3.209894 62.98099   158.7 
1 1 1  -18   11   20 o 64.79200 4.302167 49.57091   144.5 
1 1 1  -18   11   21 o 40.00778 7.768943 12.23977  -120.4 
1 1 1  -18   11   22 o 15.72890 7.616875 28.49296    38.8 
1 1 1  -18   11   23 o 68.00439 5.111825 68.36871     2.3 
1 1 1  -18   11   24 o 61.64262 5.622755 47.04662    49.9 
1 1 1  -18   12    1 o 76.54781 2.790281 94.01489    39.3 
1 1 1  -18   12    2 o 61.80092 3.378455 69.44101    11.5 
1 1 1  -18   12    3 o 66.56290 3.051565 96.73402  -118.7 
1 1 1  -18   12    4 o 24.09971 6.975864 35.92476   145.1 
1 1 1  -18   12    5 o 81.84139 2.490189 127.1880   120.6 
1 1 1  -18   12    6 o 124.8460 2.327576 91.57471    -2.3 
1 1 1  -18   12    7 o 175.3335 2.411699 116.2810   179.9 
1 1 1  -18   12    8 o 11.48492 5.342248 59.71173   -24.3 
1 1 1  -18   12    9 o 44.99434 3.583167 39.75879   -31.5 
1 1 1  -18   12   10 o 151.2177 2.544937 157.7081    24.0 
1 1 1  -18   12   11 o 175.6390 2.688934 141.4028    13.0 
1 1 1  -18   12   12 o 25.88866 6.727705 67.43681   114.6 
1 1 1  -18   12   13 o 103.2964 3.029262 103.2099    80.0 
1 1 1  -18   12   14 o 73.67845 2.809222 45.79158   103.3 
1 1 1  -18   12   15 o 51.32367 4.109900 71.70470    34.0 
1 1 1  -18   12   16 o 20.62419 7.426814 70.02590    60.4 
1 1 1  -18   12   17 o 58.33840 3.906506 32.23147   -61.9 
1 1 1  -18   12   18 o 42.71764 5.389729 45.60537   -81.9 
1 1 1  -18   12   19 o 95.04121 2.877339 65.81400     2.8 
1 1 1  -18   12   20 o 66.29826 4.365761 67.04668   -65.3 
1 1 1  -18   12   21 o 23.93733 8.970428 15.78580   -79.2 
1 1 1  -18   12   22 o 26.72731 8.768813 20.34107   164.2 
1 1 1  -18   12   23 o 44.81450 6.617752 27.34690   170.7 
1 1 1  -18   12   24 o 21.95586 9.378846 25.74797   145.9 
1 1 1  -18   13    1 o 50.43637 3.631698 62.35319    94.7 
1 1 1  -18   13    2 o 160.6463 2.538795 208.2471    41.4 
1 1 1  -18   13    3 o 103.7485 2.545248 86.16408    45.8 
1 1 1  -18   13    4 o 61.64429 3.207085 64.66849   179.3 
1 1 1  -18   13    5 o 131.3969 2.336467 164.8051   -81.3 
1 1 1  -18   13    6 o 128.8539 2.233771 179.2863   -85.4 
1 1 1  -18   13    7 o 41.89819 3.921845 87.51285   146.2 
1 1 1  -18   13    8 o 148.1829 2.716966 114.7449   -91.0 
1 1 1  -18   13    9 o 92.38718 2.714117 87.46233   -19.2 
1 1 1  -18   13   10 o 25.00669 6.685650 33.60463   -96.2 
1 1 1  -18   13   11 o 93.36044 2.554460 9.035186  -179.2 
1 1 1  -18   13   12 o 57.79810 4.346500 75.57011    41.5 
1 1 1  -18   13   13 o 57.14071 4.268462 102.6853    74.7 
1 1 1  -18   13   14 o 115.8597 4.186390 112.5732    69.8 
1 1 1  -18   13   15 o 70.37289 3.091235 52.23491   -29.1 
1 1 1  -18   13   16 o 16.54341 6.993440 12.42497    24.1 
1 1 1  -18   13   17 o 15.83319 7.004365 29.50400   -83.7 
1 1 1  -18   13   18 f 15.71834 7.081873 24.47425   142.6 
1 1 1  -18   13   19 o 107.5019 2.634207 105.4813    84.0 
1 1 1  -18   13   20 o 45.47755 5.680331 43.86267   110.2 
1 1 1  -18   13   21 o 28.13755 8.512614 51.83287  -119.3 
1 1 1  -18   13   22 o 38.96294 7.525960 23.68506   -87.3 
1 1 1  -18   13   23 o 38.39474 10.38091 18.32454     7.8 
1 1 1  -18   14    1 o 117.5820 2.421940 144.3447   171.9 
1 1 1  -18   14    2 o 133.0333 2.346141 185.6477   174.7 
1 1 1  -18   14    3 o 63.37312 3.076739 74.57339   -32.8 
1 1 1  -18   14    4 o 95.53072 2.258344 114.4706   -20.9 
1 1 1  -18   14    5 o 116.1260 2.329874 109.5157  -173.4 
1 1 1  -18   14    6 o 51.13499 3.628418 49.71684   -32.4 
1 1 1  -18   14    7 o 45.87873 3.342214 113.8846   116.2 
1 1 1  -18   14    8 o 103.3183 2.446811 127.0751    57.3 
1 1 1  -18   14    9 o 55.21976 2.759723 109.7982    72.8 
1 1 1  -18   14   10 o 116.0685 2.638639 181.1755   109.4 
1 1 1  -18   14   11 f 54.60310 3.425765 32.18836  -155.4 
1 1 1  -18   14   12 o 91.75486 2.537776 69.24509   -71.2 
1 1 1  -18   14   13 o 167.9249 3.139813 152.8981   -24.9 
1 1 1  -18   14   14 o 75.63772 2.813566 89.28504   -78.6 
1 1 1  -18   14   15 o 92.86169 2.649838 64.28710   -62.3 
1 1 1  -18   14   16 o 58.49076 3.753923 87.18758  -163.2 
1 1 1  -18   14   17 o 65.93005 3.635953 58.39700   123.1 
1 1 1  -18   14   18 o 19.16215 7.891269 7.861156   -13.4 
1 1 1  -18   14   19 o 21.88307 8.049506 19.22734    59.3 
1 1 1  -18   14   20 o 65.27014 4.447861 67.99074  -149.8 
1 1 1  -18   14   21 o 51.36176 5.908317 74.03911  -130.3 
1 1 1  -18   14   22 o 20.86520 8.865991 20.57161  -118.8 
1 1 1  -18   14   23 o 18.40538 8.104400 19.79420  -172.7 
1 1 1  -18   15    1 o 20.74095 7.194463 32.17701     9.3 
1 1 1  -18   15    2 o 58.60403 3.243185 61.81955   -15.1 
1 1 1  -18   15    3 o 49.15694 3.614377 86.27261  -138.5 
1 1 1  -18   15    4 o 90.09100 2.550536 95.39910  -174.0 
1 1 1  -18   15    5 o 103.8301 2.537466 106.9312   -79.2 
1 1 1  -18   15    6 o 91.52657 2.263455 99.75729  -133.3 
1 1 1  -18   15    7 o 114.3590 2.560762 106.1650   115.3 
1 1 1  -18   15    8 o 26.01051 5.844644 56.86357   -92.6 
1 1 1  -18   15    9 o 103.6668 2.575367 108.1619   -75.4 
1 1 1  -18   15   10 o 104.6491 2.726578 108.7848   -98.1 
1 1 1  -18   15   11 o 42.48217 3.955446 75.75863   -98.3 
1 1 1  -18   15   12 o 12.42233 5.730945 27.74714  -119.6 
1 1 1  -18   15   13 o 84.80295 2.627291 62.36510   176.2 
1 1 1  -18   15   14 o 61.15687 3.617640 46.80865   153.3 
1 1 1  -18   15   15 o 25.87768 7.315598 34.89453   151.7 
1 1 1  -18   15   16 o 93.06996 2.660559 79.46965    17.9 
1 1 1  -18   15   17 o 38.37079 5.604411 24.42859   164.2 
1 1 1  -18   15   18 o 62.01637 3.627846 72.10740   146.6 
1 1 1  -18   15   19 o 25.62172 8.265870 40.94585    47.3 
1 1 1  -18   15   20 o 53.20508 4.697276 43.72039   153.7 
1 1 1  -18   15   21 o 22.23884 8.208322 27.31731  -141.0 
1 1 1  -18   15   22 o 17.06698 7.647464 14.40656  -101.9 
1 1 1  -18   16    1 f 91.61804 2.412497 32.19241   -14.1 
1 1 1  -18   16    2 o 19.20498 7.380025 0.5828896  -100.3 
1 1 1  -18   16    3 o 29.85745 5.912819 75.54433   -59.3 
1 1 1  -18   16    4 o 75.48641 2.471029 82.21034  -145.4 
1 1 1  -18   16    5 o 87.95038 2.174039 138.3000   170.5 
1 1 1  -18   16    6 o 133.4746 2.484844 153.8043    -9.1 
1 1 1  -18   16    7 o 81.07065 2.396842 73.68104   -18.3 
1 1 1  -18   16    8 o 109.0155 2.496949 108.7881   122.4 
1 1 1  -18   16    9 o 26.34984 5.808867 34.03293    49.2 
1 1 1  -18   16   10 o 27.10087 5.626616 48.80632  -124.3 
1 1 1  -18   16   11 f 37.83162 4.422475 39.14979  -155.5 
1 1 1  -18   16   12 o 17.70573 6.920068 34.52024     9.5 
1 1 1  -18   16   13 o 61.85641 2.650748 92.92651   -43.0 
1 1 1  -18   16   14 o 49.03330 3.676800 55.52059  -109.5 
1 1 1  -18   16   15 o 77.70684 2.837050 39.07010   118.1 
1 1 1  -18   16   16 o 46.41876 4.428107 26.68541    81.6 
1 1 1  -18   16   17 o 87.21331 3.111694 83.88989    74.5 
1 1 1  -18   16   18 o 50.72429 4.408048 45.80114    73.8 
1 1 1  -18   16   19 o 43.52144 5.751010 44.27851    -1.1 
1 1 1  -18   16   20 o 60.18200 4.085961 50.10367  -147.7 
1 1 1  -18   16   21 o 64.25315 4.351588 62.97494  -121.5 
1 1 1  -18   16   22 o 95.61594 3.592416 96.12614   -66.6 
1 1 1  -18   17    1 o 91.46641 2.518835 113.3209    45.5 
1 1 1  -18   17    2 o 42.57038 4.206373 24.40905    39.7 
1 1 1  -18   17    3 o 89.12181 2.381119 93.57554   164.1 
1 1 1  -18   17    4 o 145.4268 2.395497 139.7715   112.5 
1 1 1  -18   17    5 o 30.87453 6.453489 9.601074   172.8 
1 1 1  -18   17    6 o 61.51226 2.760786 77.88625   -42.8 
1 1 1  -18   17    7 o 23.72838 5.740283 13.66040   -40.9 
1 1 1  -18   17    8 o 82.40884 2.509072 61.52733   -55.3 
1 1 1  -18   17    9 o 52.09172 2.671109 61.11693  -111.7 
1 1 1  -18   17   10 o 132.1902 2.689771 91.02615   103.1 
1 1 1  -18   17   11 o 57.53809 3.056621 87.61156    45.3 
1 1 1  -18   17   12 o 26.13090 7.058093 31.78456    49.4 
1 1 1  -18   17   13 o 92.02691 2.412925 98.91419   156.3 
1 1 1  -18   17   14 o 36.60126 4.814983 24.70231   -63.3 
1 1 1  -18   17   15 o 114.1878 2.383136 99.75788   -39.5 
1 1 1  -18   17   16 o 11.73276 5.561659 30.06435   108.7 
1 1 1  -18   17   17 o 56.85713 3.600716 58.36486   160.4 
1 1 1  -18   17   18 o 61.97446 3.541998 63.49845  -176.2 
1 1 1  -18   17   19 o 89.88432 3.074962 76.10410   113.2 
1 1 1  -18   17   20 o 17.52409 7.654194 27.81922   125.0 
1 1 1  -18   17   21 o 28.83910 8.875451 24.25564    21.1 
1 1 1  -18   18    1 o 15.39902 6.365699 31.69088   179.0 
1 1 1  -18   18    2 o 61.94302 3.145407 31.43297   -54.0 
1 1 1  -18   18    3 o 63.73636 2.913404 59.41876   -66.8 
1 1 1  -18   18    4 o 59.37677 2.794825 38.96138    75.0 
1 1 1  -18   18    5 o 29.04323 5.384841 27.23218    96.3 
1 1 1  -18   18    6 o 55.15926 3.049769 52.98028  -100.3 
1 1 1  -18   18    7 o 19.97780 6.408066 42.22411    11.1 
1 1 1  -18   18    8 o 19.61235 6.161819 7.431071   133.7 
1 1 1  -18   18    9 o 38.77726 3.902565 42.88902  -103.7 
1 1 1  -18   18   10 o 65.74374 2.764723 60.92796  -168.4 
1 1 1  -18   18   11 o 42.48825 4.440600 62.35354    56.1 
1 1 1  -18   18   12 o 18.15154 6.522307 50.32750    97.7 
1 1 1  -18   18   13 o 84.33963 2.435562 90.07649    23.9 
1 1 1  -18   18   14 o 20.66496 6.947612 24.60119    29.5 
1 1 1  -18   18   15 o 19.73947 7.046913 18.95852    93.7 
1 1 1  -18   18   16 o 13.96157 6.403872 29.15886  -111.3 
1 1 1  -18   18   17 o 22.46835 7.353155 29.70725   174.6 
1 1 1  -18   18   18 o 15.25920 6.875231 30.29878    92.5 
1 1 1  -18   18   19 o 58.54800 4.392833 62.51738    10.7 
1 1 1  -18   18   20 o 24.13070 7.902036 23.17685   147.2 
1 1 1  -18   19    1 o 37.12791 4.770609 56.43966    -9.7 
1 1 1  -18   19    2 o 68.88139 2.893231 71.15948  -165.6 
1 1 1  -18   19    3 f 99.05824 2.516803 89.94589   170.3 
1 1 1  -18   19    4 o 53.85004 3.124243 27.54148    -2.6 
1 1 1  -18   19    5 o 50.53122 3.187614 53.80731    79.8 
1 1 1  -18   19    6 o 88.49099 2.311639 99.33112    -3.1 
1 1 1  -18   19    7 o 59.38015 2.876309 45.19998    68.3 
1 1 1  -18   19    8 o 89.37828 2.250741 66.39323   -96.7 
1 1 1  -18   19    9 o 35.92902 4.053546 34.39396  -107.1 
1 1 1  -18   19   10 o 66.79660 2.433422 83.05891  -115.5 
1 1 1  -18   19   11 o 30.52418 5.797511 50.59520  -163.0 
1 1 1  -18   19   12 o 35.87278 4.880879 30.30242    92.1 
1 1 1  -18   19   13 o 77.19336 2.740350 47.22007   -30.8 
1 1 1  -18   19   14 o 77.87624 2.506300 71.62587   -99.8 
1 1 1  -18   19   15 f 30.76789 5.685210 46.05354   -22.3 
1 1 1  -18   19   16 o 36.44904 5.227345 49.31429    53.8 
1 1 1  -18   19   17 o 57.20239 3.387969 45.86975   164.5 
1 1 1  -18   19   18 o 57.39249 3.725858 59.02647  -100.5 
1 1 1  -18   19   19 o 43.43962 5.383651 56.91400   -45.7 
1 1 1  -18   20    1 o 18.15139 6.599274 16.10805  -166.5 
1 1 1  -18   20    2 o 56.33723 3.156218 50.40417   -58.8 
1 1 1  -18   20    3 o 69.14666 2.553200 106.3730  -106.3 
1 1 1  -18   20    4 o 17.50515 6.324515 15.53886   -87.7 
1 1 1  -18   20    5 o 13.20831 5.824943 16.05284    18.6 
1 1 1  -18   20    6 o 26.77191 5.677275 26.62831   -46.3 
1 1 1  -18   20    7 o 51.93058 3.027406 49.15745   111.0 
1 1 1  -18   20    8 o 56.81258 3.293415 61.76894    77.8 
1 1 1  -18   20    9 o 38.84254 3.889211 45.75073    31.8 
1 1 1  -18   20   10 o 79.47875 2.686567 67.66271  -159.0 
1 1 1  -18   20   11 o 74.12328 2.322815 54.90682   -97.0 
1 1 1  -18   20   12 o 86.86072 2.331239 72.32836     0.1 
1 1 1  -18   20   13 o 59.58646 2.753470 86.23937    -4.7 
1 1 1  -18   20   14 o 11.99992 5.596653 32.38682   -37.4 
1 1 1  -18   20   15 o 21.39387 6.854938 27.78879  -159.7 
1 1 1  -18   20   16 o 14.24318 6.342531 12.32401   175.5 
1 1 1  -18   20   17 o 53.77824 3.651818 43.51209   -87.8 
1 1 1  -18   20   18 o 64.71365 3.332270 47.13033   -90.2 
1 1 1  -18   21    1 o 41.39252 4.301581 40.52122  -142.4 
1 1 1  -18   21    2 o 46.71239 3.514723 50.26730  -178.1 
1 1 1  -18   21    3 o 65.60986 2.764248 75.47385  -139.7 
1 1 1  -18   21    4 o 48.81120 3.191528 27.73928  -111.3 
1 1 1  -18   21    5 o 51.22072 3.198575 56.86983    31.1 
1 1 1  -18   21    6 o 24.07449 5.645087 16.98383    80.9 
1 1 1  -18   21    7 o 65.14439 2.483851 76.91785   114.8 
1 1 1  -18   21    8 o 19.61967 6.308471 14.35566     0.4 
1 1 1  -18   21    9 o 82.34152 2.407965 75.42210    83.5 
1 1 1  -18   21   10 o 85.27497 2.417691 91.59882  -155.8 
1 1 1  -18   21   11 o 44.09435 3.401582 29.66854  -162.5 
1 1 1  -18   21   12 o 44.71712 3.831061 60.80984    38.7 
1 1 1  -18   21   13 o 18.95880 6.497405 30.35065    18.0 
1 1 1  -18   21   14 o 59.05753 2.986318 59.46872   145.5 
1 1 1  -18   21   15 o 49.17862 3.925207 46.90759   114.4 
1 1 1  -18   21   16 f 21.15330 7.048711 12.16882  -135.8 
1 1 1  -18   21   17 f 13.80042 6.225798 9.892541   158.6 
1 1 1  -18   22    1 o 14.57833 6.233238 31.39605   111.7 
1 1 1  -18   22    2 o 15.46314 6.243840 7.455800   151.7 
1 1 1  -18   22    3 o 29.14517 5.296305 22.75139    14.7 
1 1 1  -18   22    4 f 62.91409 2.540579 52.58251    36.2 
1 1 1  -18   22    5 o 38.88194 3.788793 21.68692    84.1 
1 1 1  -18   22    6 o 63.62726 2.890609 52.18709  -172.1 
1 1 1  -18   22    7 o 52.13466 3.140527 48.09437   155.1 
1 1 1  -18   22    8 o 28.78915 5.121490 12.66755   -94.1 
1 1 1  -18   22    9 o 10.58906 5.029428 48.05299   167.9 
1 1 1  -18   22   10 o 109.0619 2.479496 106.7785  -146.6 
1 1 1  -18   22   11 o 26.80121 5.346755 38.89627   -88.3 
1 1 1  -18   22   12 o 52.69754 2.861131 26.24347    39.0 
1 1 1  -18   22   13 o 50.24702 3.178660 42.58199   104.6 
1 1 1  -18   22   14 o 21.03533 6.616027 14.34747   -10.9 
1 1 1  -18   22   15 o 26.42926 6.883209 8.731185   161.6 
1 1 1  -18   22   16 o 33.71592 6.172951 40.68680  -129.3 
1 1 1  -18   23    2 o 25.83137 6.299427       ?       ? 
1 1 1  -18   23    3 o 22.41252 6.767273 37.21686    37.1 
1 1 1  -18   23    4 o 41.35620 4.118988 33.17102     1.1 
1 1 1  -18   23    5 o 31.61912 5.897908 38.35186    79.5 
1 1 1  -18   23    6 o 29.35893 4.681447 17.57317  -139.4 
1 1 1  -18   23    7 o 27.61100 4.759280 29.38685  -114.8 
1 1 1  -18   23    8 o 18.31337 6.038323 11.32881  -104.9 
1 1 1  -18   23    9 o 27.15135 4.985548 24.50972    74.6 
1 1 1  -18   23   10 o 18.81202 5.942670 29.51417  -152.9 
1 1 1  -18   23   11 o 17.34592 6.196618 19.62773  -145.9 
1 1 1  -18   23   12 o 43.16602 3.546963 43.74891    34.3 
1 1 1  -18   23   13 o 35.81196 4.711523 48.90264   -51.8 
1 1 1  -18   23   14 o 24.33744 6.626928 37.48033   -81.2 
1 1 1  -18   24    5 o 17.84879 6.758825       ?       ? 
1 1 1  -18   24    6 o 74.95390 2.272463 71.57167   144.3 
1 1 1  -18   24    7 o 62.85955 2.794188 55.16316   136.0 
1 1 1  -18   24    8 o 26.08409 5.569142 23.77245   -93.7 
1 1 1  -18   24    9 o 50.73999 2.907089 44.09029  -179.5 
1 1 1  -18   24   10 o 26.47133 5.404513 32.90047   139.2 
1 1 1  -18   24   11 o 29.69351 4.933793 46.74336   -23.3 
1 1 1  -17    0    1 f 51.51955 6.660068 57.72161    -0.9 
1 1 1  -17    0    2 o 57.69177 5.324823 86.65810    -0.4 
1 1 1  -17    0    3 o 23.06973 10.39032 109.7292    -0.6 
1 1 1  -17    0    4 o 149.4292 3.476403 143.4255     0.6 
1 1 1  -17    0    5 o 220.0908 4.139268 182.5625  -179.8 
1 1 1  -17    0    6 o 273.9731 4.225202 205.9805    -0.1 
1 1 1  -17    0    7 o 163.4637 3.184276 202.5714    -0.4 
1 1 1  -17    0    8 o 211.0435 3.570407 216.6548     0.3 
1 1 1  -17    0    9 o 360.0557 5.617151 349.0945    -0.1 
1 1 1  -17    0   10 o 14.37166 9.196383 48.37292    -1.7 
1 1 1  -17    0   11 o 270.5338 5.045924 194.2440   179.8 
1 1 1  -17    0   12 o 88.83437 3.833815 16.55935   180.0 
1 1 1  -17    0   13 o 60.56748 5.105896 68.82730    -0.6 
1 1 1  -17    0   14 o 151.3343 4.083296 137.6801    -0.2 
1 1 1  -17    0   15 o 261.8957 4.817614 172.2113    -0.3 
1 1 1  -17    0   16 o 57.48233 7.831067 74.10069     0.1 
1 1 1  -17    0   17 o 47.22248 10.45872 3.483878   178.1 
1 1 1  -17    0   18 o 50.62052 11.47881 104.9507    -0.2 
1 1 1  -17    0   19 o 54.65083 8.677641 92.73206   179.7 
1 1 1  -17    0   20 o 54.42479 8.560453 42.83373   179.8 
1 1 1  -17    0   21 o 113.5800 5.021508 95.14962  -180.0 
1 1 1  -17    0   22 o 19.25200 12.24781 45.49174     1.5 
1 1 1  -17    0   23 o 37.49731 15.76388 1.272112     1.6 
1 1 1  -17    0   24 o 26.29028 13.81299 51.24612  -180.0 
1 1 1  -17    0   25 o 27.16663 15.26263 10.28202     0.1 
1 1 1  -17    0   26 f 32.59939 16.64725 5.461023     2.0 
1 1 1  -17    0   27 o 26.64773 15.77226 13.01997  -180.0 
1 1 1  -17    1    1 o 217.5015 2.874050 188.0779  -123.3 
1 1 1  -17    1    2 o 343.0425 3.609646 349.7512   141.1 
1 1 1  -17    1    3 o 291.4981 3.406460 264.2921   119.8 
1 1 1  -17    1    4 o 121.8827 2.545205 54.81407  -176.0 
1 1 1  -17    1    5 o 174.1887 2.653841 99.01148  -119.0 
1 1 1  -17    1    6 o 114.8840 2.260794 195.9206   -18.2 
1 1 1  -17    1    7 o 209.3806 2.672066 244.3802   -33.4 
1 1 1  -17    1    8 o 508.0057 4.484766 390.9863   -51.7 
1 1 1  -17    1    9 o 290.9476 3.349694 248.4295   143.9 
1 1 1  -17    1   10 o 241.6444 2.886262 235.4783  -150.6 
1 1 1  -17    1   11 o 187.8404 2.948901 175.5657    21.1 
1 1 1  -17    1   12 o 211.9713 2.940618 186.5645   -90.6 
1 1 1  -17    1   13 o 136.6492 2.925795 168.4358   -71.7 
1 1 1  -17    1   14 o 40.05939 5.677664 6.061602    84.9 
1 1 1  -17    1   15 o 71.00432 4.007822 15.31386   -41.8 
1 1 1  -17    1   16 o 30.50706 9.025919 43.10954   176.9 
1 1 1  -17    1   17 o 143.4615 2.598534 141.1147  -118.2 
1 1 1  -17    1   18 o 61.93864 6.158908 71.33372    22.1 
1 1 1  -17    1   19 o 105.8433 3.529786 64.05355   100.3 
1 1 1  -17    1   20 o 17.21432 7.829466 15.49176    48.6 
1 1 1  -17    1   21 o 115.5529 3.735841 127.8387  -125.0 
1 1 1  -17    1   22 o 35.12457 9.611270 33.34595   -29.5 
1 1 1  -17    1   23 o 25.47125 10.13907 11.58664   -55.4 
1 1 1  -17    1   24 o 33.44142 10.54512 12.38028  -132.3 
1 1 1  -17    1   25 o 56.80512 8.399948 53.47831   -12.6 
1 1 1  -17    1   26 o 24.69674 10.75021 37.72610   -10.7 
1 1 1  -17    1   27 o 22.39691 10.18596 32.04757    71.9 
1 1 1  -17    2    1 o 206.5629 2.951938 199.9965   179.3 
1 1 1  -17    2    2 o 155.7207 2.585278 208.8088   154.2 
1 1 1  -17    2    3 o 263.9365 3.134619 245.9866   116.6 
1 1 1  -17    2    4 o 132.1052 2.528815 89.04602    56.1 
1 1 1  -17    2    5 o 188.3776 2.631753 160.3041   -12.6 
1 1 1  -17    2    6 o 267.8310 2.997305 229.6718    40.4 
1 1 1  -17    2    7 o 234.2478 2.744581 303.6292   103.2 
1 1 1  -17    2    8 o 347.4648 3.476656 307.4763    91.9 
1 1 1  -17    2    9 o 171.7232 2.582139 241.2240   152.5 
1 1 1  -17    2   10 o 582.3577 5.472444 585.8411  -134.6 
1 1 1  -17    2   11 o 327.9530 3.828418 258.2996  -144.9 
1 1 1  -17    2   12 o 29.30557 7.296395 49.78144   -49.1 
1 1 1  -17    2   13 o 120.1972 2.807709 85.49992    39.4 
1 1 1  -17    2   14 o 135.3848 2.747099 127.7728  -132.2 
1 1 1  -17    2   15 o 203.2138 2.963920 208.1238  -117.7 
1 1 1  -17    2   16 o 203.3400 2.741128 243.8936  -129.5 
1 1 1  -17    2   17 o 117.8867 2.881577 85.45166   123.7 
1 1 1  -17    2   18 o 106.6645 3.396752 113.6755     1.7 
1 1 1  -17    2   19 o 76.73141 4.035854 35.36333    92.5 
1 1 1  -17    2   20 o 37.73251 8.425420 34.04770    65.5 
1 1 1  -17    2   21 f 32.26263 10.05408 33.05108   -12.8 
1 1 1  -17    2   22 o 35.72688 9.534899 19.14525   104.6 
1 1 1  -17    2   23 o 21.97242 9.470114 29.38460    89.9 
1 1 1  -17    2   24 o 28.35960 10.78000 7.252049  -132.0 
1 1 1  -17    2   25 o 29.44221 10.95797 45.88073    14.9 
1 1 1  -17    2   26 o 71.55112 7.833857 62.96815   -67.8 
1 1 1  -17    3    1 o 142.9431 2.861127 136.3441  -143.3 
1 1 1  -17    3    2 o 238.7409 2.980832 271.3551   143.9 
1 1 1  -17    3    3 o 131.1593 2.540444 104.8978     4.6 
1 1 1  -17    3    4 f 132.8155 2.619648 108.9355   -33.8 
1 1 1  -17    3    5 o 121.7340 2.590285 142.3626    84.6 
1 1 1  -17    3    6 o 248.7517 3.044283 377.4716    -4.2 
1 1 1  -17    3    7 o 333.5177 3.433595 324.2254  -115.6 
1 1 1  -17    3    8 o 319.9971 3.298856 258.1325   -99.8 
1 1 1  -17    3    9 o 84.61696 2.464834 123.0322     9.6 
1 1 1  -17    3   10 o 85.57677 2.849865 73.86219    24.6 
1 1 1  -17    3   11 o 69.87704 2.811627 87.64957   -39.2 
1 1 1  -17    3   12 o 75.91666 3.231177 81.55798    31.5 
1 1 1  -17    3   13 o 147.4999 3.044845 190.7800    74.7 
1 1 1  -17    3   14 o 215.3004 3.017234 204.1670   154.8 
1 1 1  -17    3   15 o 243.9991 3.276836 301.7574    87.4 
1 1 1  -17    3   16 o 207.3951 2.833109 188.9284    20.7 
1 1 1  -17    3   17 o 110.3489 2.895286 124.1041   -56.6 
1 1 1  -17    3   18 o 16.84506 7.780890 32.73635  -171.9 
1 1 1  -17    3   19 o 155.6703 3.174871 141.1841  -153.9 
1 1 1  -17    3   20 o 135.8374 3.109865 148.1756  -140.7 
1 1 1  -17    3   21 o 25.01382 9.740107 55.68386  -147.1 
1 1 1  -17    3   22 o 49.28067 7.801877 35.61916   -44.1 
1 1 1  -17    3   23 o 66.49657 5.728946 51.25438   155.3 
1 1 1  -17    3   24 f 133.1001 3.527119 119.4126    13.1 
1 1 1  -17    3   25 o 87.40455 5.303522 100.3123    -0.7 
1 1 1  -17    3   26 o 23.21880 10.48250 32.12370    71.9 
1 1 1  -17    4    1 o 80.25362 3.448828 64.62233  -174.3 
1 1 1  -17    4    2 o 236.3148 3.125990 210.0346   104.8 
1 1 1  -17    4    3 o 198.5492 2.765263 180.4446    69.6 
1 1 1  -17    4    4 o 66.27358 3.272439 97.89806  -175.5 
1 1 1  -17    4    5 o 398.7830 4.112910 332.0831   -85.6 
1 1 1  -17    4    6 o 382.9991 3.880269 329.2977   -97.0 
1 1 1  -17    4    7 o 58.61391 2.949016 104.2384  -142.5 
1 1 1  -17    4    8 o 180.0606 2.383126 151.9748    54.0 
1 1 1  -17    4    9 o 294.3135 3.258013 248.2416    26.6 
1 1 1  -17    4   10 o 193.0654 2.814539 169.3680   -14.9 
1 1 1  -17    4   11 o 219.2149 3.164695 192.3601   104.0 
1 1 1  -17    4   12 o 152.9282 2.737339 164.8504    79.7 
1 1 1  -17    4   13 o 119.1234 2.820079 108.6008  -179.8 
1 1 1  -17    4   14 o 65.86280 4.149151 87.33945   -97.5 
1 1 1  -17    4   15 o 350.1713 4.725634 391.4923   -12.0 
1 1 1  -17    4   16 o 53.33674 5.087612 78.23701  -163.8 
1 1 1  -17    4   17 o 121.1821 3.166045 109.4844    34.9 
1 1 1  -17    4   18 o 127.7290 2.983446 113.0138    24.0 
1 1 1  -17    4   19 o 142.5401 2.756439 120.7957     0.0 
1 1 1  -17    4   20 o 166.1460 2.898033 183.5392    17.2 
1 1 1  -17    4   21 o 23.59035 9.477935 19.74324   158.9 
1 1 1  -17    4   22 o 54.59412 7.113126 52.28498   175.3 
1 1 1  -17    4   23 o 28.33640 10.06758 23.97000   -26.9 
1 1 1  -17    4   24 o 40.82200 9.733942 36.63167   120.6 
1 1 1  -17    4   25 o 41.80095 10.52504 38.00376   118.7 
1 1 1  -17    4   26 o 30.40311 11.99586 50.08810  -122.4 
1 1 1  -17    5    1 o 57.26712 3.910449 31.56077   -96.7 
1 1 1  -17    5    2 o 26.83734 7.679338 98.20775   -88.9 
1 1 1  -17    5    3 f 59.29712 3.578220 42.92126    11.8 
1 1 1  -17    5    4 o 287.7704 3.137764 202.3162    29.4 
1 1 1  -17    5    5 o 245.4800 3.123029 317.3517   170.1 
1 1 1  -17    5    6 o 278.3291 2.948469 367.7606  -175.4 
1 1 1  -17    5    7 o 182.8815 2.548487 158.6487    96.9 
1 1 1  -17    5    8 o 282.9145 3.093382 249.8938   -42.8 
1 1 1  -17    5    9 o 355.0554 3.830596 353.1904  -128.7 
1 1 1  -17    5   10 o 74.19553 2.988972 113.5169    88.3 
1 1 1  -17    5   11 o 68.20246 3.250038 72.06417   -77.1 
1 1 1  -17    5   12 o 57.73355 3.488609 39.51218    24.3 
1 1 1  -17    5   13 o 188.1398 2.876783 197.4509  -113.1 
1 1 1  -17    5   14 o 268.3710 3.243590 272.4330  -110.4 
1 1 1  -17    5   15 o 132.7875 2.969799 127.2818  -105.2 
1 1 1  -17    5   16 o 152.0569 2.900916 147.7713   -43.5 
1 1 1  -17    5   17 o 108.7491 3.098774 77.09484    -7.0 
1 1 1  -17    5   18 o 39.39885 7.849185 86.21977   -30.9 
1 1 1  -17    5   19 o 50.33490 6.517713 41.71034   -40.8 
1 1 1  -17    5   20 o 114.5412 3.534713 115.0701   -99.4 
1 1 1  -17    5   21 o 60.59040 6.508044 47.46936  -145.0 
1 1 1  -17    5   22 o 30.38420 9.616423 16.47608  -101.6 
1 1 1  -17    5   23 o 75.45571 5.358801 81.31432   178.1 
1 1 1  -17    5   24 o 17.62917 8.452999 7.239120    25.3 
1 1 1  -17    5   25 o 26.52542 10.85946 41.65865   -42.0 
1 1 1  -17    5   26 o 44.59046 11.82717 35.76695   160.1 
1 1 1  -17    6    1 o 111.4870 2.939221 96.08617   -93.6 
1 1 1  -17    6    2 o 113.9164 2.481643 107.2748   116.7 
1 1 1  -17    6    3 o 179.8256 2.684454 209.6019    34.0 
1 1 1  -17    6    4 o 119.8330 2.634228 89.39500    86.3 
1 1 1  -17    6    5 o 178.2362 2.774685 130.9613  -168.0 
1 1 1  -17    6    6 o 223.6786 2.745523 221.1296  -179.2 
1 1 1  -17    6    7 o 80.28650 2.616569 48.54488   148.5 
1 1 1  -17    6    8 o 200.0577 2.499882 151.4260   176.8 
1 1 1  -17    6    9 o 182.6672 2.508237 136.7573  -105.0 
1 1 1  -17    6   10 o 270.5077 3.227587 242.3996   -96.0 
1 1 1  -17    6   11 o 126.9510 2.525285 153.3836   -83.6 
1 1 1  -17    6   12 o 254.7809 4.171680 277.4247     7.4 
1 1 1  -17    6   13 o 79.34055 3.291518 112.6642    33.4 
1 1 1  -17    6   14 o 194.0576 2.987808 190.2441    56.9 
1 1 1  -17    6   15 o 266.0892 3.309423 227.9154    58.8 
1 1 1  -17    6   16 o 161.2384 2.992860 182.2093  -131.0 
1 1 1  -17    6   17 o 146.5046 3.083447 161.5697  -130.3 
1 1 1  -17    6   18 o 39.08360 7.175929 38.67550   148.6 
1 1 1  -17    6   19 f 86.88938 3.916371 119.2993   174.1 
1 1 1  -17    6   20 o 87.82690 4.080497 91.67921    65.6 
1 1 1  -17    6   21 o 51.53703 6.743245 53.64048   -49.9 
1 1 1  -17    6   22 o 78.82102 4.580831 91.86539   101.2 
1 1 1  -17    6   23 o 47.42726 8.562459 11.31351    99.2 
1 1 1  -17    6   24 o 25.61441 10.55109 20.46430     1.5 
1 1 1  -17    6   25 o 57.63833 8.340924 46.81862     0.1 
1 1 1  -17    6   26 o 30.50453 11.51046 24.60125  -106.8 
1 1 1  -17    7    1 o 107.1343 2.685446 131.5282    89.1 
1 1 1  -17    7    2 o 211.5281 2.975263 199.4398   132.5 
1 1 1  -17    7    3 o 274.0394 3.193280 283.5090   132.6 
1 1 1  -17    7    4 o 118.3727 2.653531 152.4423     4.0 
1 1 1  -17    7    5 o 142.2616 2.451623 147.4876     6.1 
1 1 1  -17    7    6 o 258.9154 3.066323 232.3211    59.4 
1 1 1  -17    7    7 f 707.3802 6.164415       ?       ? 
1 1 1  -17    7    8 o 381.9713 3.934313 338.3080    41.3 
1 1 1  -17    7    9 o 235.8625 2.718848 222.7479   161.1 
1 1 1  -17    7   10 o 184.2974 2.717452 199.3001    46.1 
1 1 1  -17    7   11 o 58.25066 3.608825 108.6072    68.4 
1 1 1  -17    7   12 o 255.7092 3.128224 272.2357    96.5 
1 1 1  -17    7   13 o 134.8586 2.828853 140.2860    93.9 
1 1 1  -17    7   14 o 70.82608 3.723056 132.8873   -59.6 
1 1 1  -17    7   15 o 62.85327 4.264080 42.66570   -57.4 
1 1 1  -17    7   16 o 30.15071 8.308952 49.72716   -90.4 
1 1 1  -17    7   17 o 164.0641 2.661529 154.6626    20.1 
1 1 1  -17    7   18 o 162.8167 2.930296 169.1736   -20.2 
1 1 1  -17    7   19 o 60.21052 5.085498 73.51582  -113.2 
1 1 1  -17    7   20 o 85.60199 3.645112 93.86781  -168.5 
1 1 1  -17    7   21 o 47.41474 7.536030 68.45039     4.1 
1 1 1  -17    7   22 o 34.96325 9.824432 15.80216     6.6 
1 1 1  -17    7   23 o 57.94302 6.687345 53.66899  -145.0 
1 1 1  -17    7   24 o 51.85886 9.445502 22.46188   -65.1 
1 1 1  -17    7   25 o 64.45161 8.342215 76.30049     4.0 
1 1 1  -17    7   26 o 34.29563 11.37767 26.07327    27.1 
1 1 1  -17    8    1 o 48.74476 4.450507 22.18880    73.1 
1 1 1  -17    8    2 o 86.32716 3.130123 96.22581  -163.8 
1 1 1  -17    8    3 o 206.5670 2.930192 235.7920  -137.8 
1 1 1  -17    8    4 f 61.32720 3.330377 27.17093    79.8 
1 1 1  -17    8    5 o 59.23167 3.545129 103.4777  -161.4 
1 1 1  -17    8    6 o 102.9409 2.370221 160.1163  -133.4 
1 1 1  -17    8    7 o 176.1752 2.304632 155.9783  -152.2 
1 1 1  -17    8    8 o 245.5626 3.112266 182.2558   166.2 
1 1 1  -17    8    9 o 127.2441 2.544629 104.9898   -62.7 
1 1 1  -17    8   10 o 318.7455 3.570865 320.3007   -99.1 
1 1 1  -17    8   11 o 61.48477 3.395917 71.48208   -37.2 
1 1 1  -17    8   12 o 59.35555 3.980023 87.45268    32.7 
1 1 1  -17    8   13 o 167.2072 2.728835 114.4531   103.6 
1 1 1  -17    8   14 o 46.69650 5.196575 23.17922   122.0 
1 1 1  -17    8   15 o 74.43575 3.888688 25.68525   -52.1 
1 1 1  -17    8   16 o 104.4092 2.989873 76.18835   119.3 
1 1 1  -17    8   17 o 153.7390 2.657947 200.4499  -165.1 
1 1 1  -17    8   18 o 160.2425 2.793599 161.6131   101.2 
1 1 1  -17    8   19 o 113.8708 3.264627 98.13341     2.3 
1 1 1  -17    8   20 o 50.60098 5.643479 55.21397   -50.4 
1 1 1  -17    8   21 o 21.28159 8.983017 38.62833  -148.7 
1 1 1  -17    8   22 o 67.03576 4.845002 56.78957  -174.5 
1 1 1  -17    8   23 o 37.60939 9.565918 32.59858   173.0 
1 1 1  -17    8   24 o 29.47327 10.65789 60.24963    70.0 
1 1 1  -17    8   25 o 20.79159 9.543449 56.76900    12.5 
1 1 1  -17    8   26 o 40.07061 10.78819 23.91573   -66.8 
1 1 1  -17    9    1 o 70.85753 3.342534 97.16344   165.3 
1 1 1  -17    9    2 o 113.0892 2.582189 110.1374   -86.0 
1 1 1  -17    9    3 o 208.2247 2.842947 177.9200   168.4 
1 1 1  -17    9    4 o 292.5342 3.278563 230.9774   -22.7 
1 1 1  -17    9    5 o 296.5262 3.103760 318.5713     0.7 
1 1 1  -17    9    6 o 92.52142 2.517351 55.66059   118.6 
1 1 1  -17    9    7 o 113.3382 2.160948 118.9401    33.9 
1 1 1  -17    9    8 o 84.79447 2.468303 72.38371   138.1 
1 1 1  -17    9    9 o 29.63476 5.718344 20.50568     8.4 
1 1 1  -17    9   10 o 94.55360 2.509416 96.64288   -61.5 
1 1 1  -17    9   11 f 80.58162 2.884945 51.32822  -156.4 
1 1 1  -17    9   12 o 171.9787 3.793030 202.3510   101.8 
1 1 1  -17    9   13 f 154.7810 3.175867 158.1954   -16.1 
1 1 1  -17    9   14 o 151.2182 2.462897 138.3281  -178.6 
1 1 1  -17    9   15 o 41.96482 5.573388 60.18025   123.5 
1 1 1  -17    9   16 o 26.36938 8.396466 29.56693    66.9 
1 1 1  -17    9   17 o 82.80503 3.294168 111.9527    21.0 
1 1 1  -17    9   18 o 132.4596 2.806434 116.7503   -69.1 
1 1 1  -17    9   19 o 110.3186 2.779440 113.3577  -178.3 
1 1 1  -17    9   20 o 29.94614 9.308701 30.55623   142.1 
1 1 1  -17    9   21 o 40.37682 7.377279 55.98134   -42.9 
1 1 1  -17    9   22 o 39.11010 7.837846 31.80819   -19.7 
1 1 1  -17    9   23 o 25.80330 9.807117 42.23689  -133.2 
1 1 1  -17    9   24 o 36.62614 9.752018 10.80268    81.8 
1 1 1  -17    9   25 o 70.93735 6.396348 41.42272     1.4 
1 1 1  -17   10    1 o 135.0237 2.577304 143.6113   111.1 
1 1 1  -17   10    2 o 75.53649 2.909447 51.30905   105.1 
1 1 1  -17   10    3 o 115.3654 2.466247 153.0233    68.5 
1 1 1  -17   10    4 o 150.1818 2.424149 160.2606   128.4 
1 1 1  -17   10    5 o 18.64227 7.089696 49.36839   103.0 
1 1 1  -17   10    6 o 32.18505 5.317326 37.77684   136.0 
1 1 1  -17   10    7 o 223.9408 2.874107 196.6677    68.0 
1 1 1  -17   10    8 f 51.43291 3.115124 49.23184   -46.1 
1 1 1  -17   10    9 o 125.3577 2.234126 98.05858   -41.0 
1 1 1  -17   10   10 o 245.0163 3.231969 199.6634    94.1 
1 1 1  -17   10   11 o 141.2638 2.577747 131.5676    98.7 
1 1 1  -17   10   12 o 133.9291 2.673263 140.0916   -43.5 
1 1 1  -17   10   13 o 170.5180 3.466137 194.9764  -133.4 
1 1 1  -17   10   14 o 85.63236 3.663603 128.9115    62.2 
1 1 1  -17   10   15 o 64.15873 4.002046 96.37257    64.9 
1 1 1  -17   10   16 o 120.3612 3.310655 102.1840    61.1 
1 1 1  -17   10   17 o 45.72060 5.628642 33.53912  -120.4 
1 1 1  -17   10   18 o 90.27288 3.431173 83.73886    29.6 
1 1 1  -17   10   19 o 129.1887 3.480921 121.6978    -6.4 
1 1 1  -17   10   20 o 35.62853 10.01353 23.32726    57.6 
1 1 1  -17   10   21 o 17.53666 8.269595 25.19786   -20.6 
1 1 1  -17   10   22 o 68.43376 5.776776 50.84249  -157.2 
1 1 1  -17   10   23 o 51.43017 7.105780 56.37369  -177.1 
1 1 1  -17   10   24 o 47.00670 9.188210 59.27295   177.6 
1 1 1  -17   10   25 o 22.61413 9.780774 38.49594   172.2 
1 1 1  -17   11    1 o 118.6302 2.752752 103.7129   115.7 
1 1 1  -17   11    2 o 138.6797 2.675883 179.7697   -36.5 
1 1 1  -17   11    3 o 92.61996 2.497861 99.51611   -91.8 
1 1 1  -17   11    4 o 154.5188 2.606997 201.0268  -104.1 
1 1 1  -17   11    5 o 77.86520 2.984803 98.52138   109.8 
1 1 1  -17   11    6 o 147.5476 2.379533 187.7013   -12.0 
1 1 1  -17   11    7 o 219.9991 2.859259 187.2539     2.2 
1 1 1  -17   11    8 o 231.6274 2.918095 210.8035   112.6 
1 1 1  -17   11    9 f 67.43641 2.891145 45.11468    95.6 
1 1 1  -17   11   10 o 84.04245 2.721353 119.0032    45.6 
1 1 1  -17   11   11 o 95.80525 2.761516 99.65870   -40.8 
1 1 1  -17   11   12 o 222.9823 3.513574 172.6600    76.8 
1 1 1  -17   11   13 o 133.0447 2.385419 126.6623    52.5 
1 1 1  -17   11   14 o 79.72146 3.206722 98.07682   117.7 
1 1 1  -17   11   15 o 36.74122 6.673647 51.06381   117.7 
1 1 1  -17   11   16 o 65.38078 3.401188 51.97324  -165.8 
1 1 1  -17   11   17 o 53.56787 4.592904 38.69337    58.8 
1 1 1  -17   11   18 o 32.47142 7.922353 5.768945   -28.1 
1 1 1  -17   11   19 o 80.50502 3.921577 94.22794   119.7 
1 1 1  -17   11   20 o 51.66159 6.285567 63.03122    54.2 
1 1 1  -17   11   21 o 17.82077 8.198439 11.18456   144.1 
1 1 1  -17   11   22 o 25.88820 9.417486 18.37112   144.8 
1 1 1  -17   11   23 o 26.15256 9.678766 27.67249  -170.0 
1 1 1  -17   11   24 o 36.73170 11.34963 23.20170   121.6 
1 1 1  -17   11   25 o 19.14752 8.973339 8.853654   144.9 
1 1 1  -17   12    1 o 49.60504 4.043822 65.32307  -163.0 
1 1 1  -17   12    2 o 106.4920 2.504323 124.6570   126.8 
1 1 1  -17   12    3 o 100.4726 2.602072 129.0887   -42.2 
1 1 1  -17   12    4 o 89.71685 2.660242 95.50152   171.7 
1 1 1  -17   12    5 f 137.5137 2.378980 132.9274    29.3 
1 1 1  -17   12    6 o 47.57212 3.836837 80.63941   149.9 
1 1 1  -17   12    7 o 25.92985 6.073240 36.89963  -106.1 
1 1 1  -17   12    8 o 179.5477 2.752409 156.4365    44.1 
1 1 1  -17   12    9 o 127.5456 2.424422 90.51276   -54.3 
1 1 1  -17   12   10 o 31.99004 5.267476 43.84492  -150.4 
1 1 1  -17   12   11 o 31.87384 6.393392 37.49233    67.5 
1 1 1  -17   12   12 o 57.39726 3.443675 50.21138   132.0 
1 1 1  -17   12   13 f 154.3951 2.797378 180.8940   179.5 
1 1 1  -17   12   14 o 63.22613 3.498842 54.43758    93.9 
1 1 1  -17   12   15 o 104.3754 2.735241 149.2384   136.5 
1 1 1  -17   12   16 o 46.49390 4.526695 58.05808    21.4 
1 1 1  -17   12   17 o 74.07400 3.344181 100.4433   -23.6 
1 1 1  -17   12   18 o 69.79235 4.009595 132.5274  -114.7 
1 1 1  -17   12   19 o 91.86211 3.184544 67.82379  -163.4 
1 1 1  -17   12   20 o 80.63664 3.909539 83.25023   164.4 
1 1 1  -17   12   21 o 83.77287 3.524063 84.85892  -178.7 
1 1 1  -17   12   22 o 78.35200 4.317426 83.63989   146.1 
1 1 1  -17   12   23 f 40.62395 8.664283 28.16807    92.5 
1 1 1  -17   12   24 o 34.42279 10.59435 25.71887    13.4 
1 1 1  -17   13    1 o 89.39218 2.459535 78.39246  -106.9 
1 1 1  -17   13    2 o 105.2381 2.510108 149.4809    -8.7 
1 1 1  -17   13    3 f 125.1806 2.358992 152.7891    41.7 
1 1 1  -17   13    4 o 80.10505 2.837656 66.01824    -9.2 
1 1 1  -17   13    5 o 25.42084 6.720183 1.790102    74.0 
1 1 1  -17   13    6 o 292.6473 3.219726 276.3914  -153.0 
1 1 1  -17   13    7 f 278.4559 3.352044 259.4791  -107.8 
1 1 1  -17   13    8 o 72.73499 3.106099 69.36623   147.0 
1 1 1  -17   13    9 o 113.7441 3.029389 112.6881  -138.0 
1 1 1  -17   13   10 f 130.3864 3.332195 141.6512  -149.0 
1 1 1  -17   13   11 o 208.9397 4.757872 231.5221  -141.5 
1 1 1  -17   13   12 o 94.84856 3.081907 101.8077   -64.3 
1 1 1  -17   13   13 o 130.1178 2.800719 114.5476   -75.0 
1 1 1  -17   13   14 o 78.95313 3.317400 71.67779   140.4 
1 1 1  -17   13   15 o 139.0603 2.440224 174.1558    90.3 
1 1 1  -17   13   16 f 84.47627 3.062966 122.1131    10.2 
1 1 1  -17   13   17 o 19.95130 7.959474 29.56626   -30.5 
1 1 1  -17   13   18 f 77.13601 3.661553 45.18458    51.1 
1 1 1  -17   13   19 o 44.91319 6.978173 31.79149    92.3 
1 1 1  -17   13   20 o 38.79240 7.771531 57.80219    -1.3 
1 1 1  -17   13   21 o 38.20157 8.815181 21.83451    48.1 
1 1 1  -17   13   22 o 63.34263 5.966980 53.08109  -149.0 
1 1 1  -17   13   23 o 17.21502 8.117448 15.59216   178.9 
1 1 1  -17   13   24 o 20.85711 9.220570 26.65556   108.1 
1 1 1  -17   14    1 o 58.48697 3.268656 74.09733   108.9 
1 1 1  -17   14    2 o 193.8879 3.185178 196.9781    82.5 
1 1 1  -17   14    3 o 42.66322 4.605040 41.55821    22.2 
1 1 1  -17   14    4 o 95.01434 2.604651 83.83581   -32.0 
1 1 1  -17   14    5 f 142.9999 2.495480 133.2260    30.3 
1 1 1  -17   14    6 o 27.80614 6.060855 50.13400    13.2 
1 1 1  -17   14    7 o 106.6451 2.499675 91.87631   -63.2 
1 1 1  -17   14    8 o 193.4621 3.130339 130.6852    22.6 
1 1 1  -17   14    9 o 69.98730 2.842549 36.81124    12.8 
1 1 1  -17   14   10 o 54.72279 3.461296 45.27317    35.2 
1 1 1  -17   14   11 o 14.55472 6.196570 12.35086   109.6 
1 1 1  -17   14   12 o 127.7329 3.298201 146.3535   -30.0 
1 1 1  -17   14   13 o 139.8640 2.616228 169.6803  -101.0 
1 1 1  -17   14   14 o 30.48293 7.201422 10.96842   -31.1 
1 1 1  -17   14   15 o 13.77387 6.372200 33.31122    81.7 
1 1 1  -17   14   16 o 77.81225 3.440807 86.48244    78.6 
1 1 1  -17   14   17 o 77.67628 3.360935 97.03994    45.8 
1 1 1  -17   14   18 o 29.75483 7.481082 11.93413    -9.6 
1 1 1  -17   14   19 o 29.90563 8.066469 36.86112   120.1 
1 1 1  -17   14   20 o 44.10562 6.916183 58.27290   -98.9 
1 1 1  -17   14   21 f 16.83577 7.730692 24.05872  -104.9 
1 1 1  -17   14   22 o 32.43564 9.823844 20.90787   146.8 
1 1 1  -17   14   23 o 16.80721 7.780224 13.46579    -0.2 
1 1 1  -17   15    1 o 117.7507 2.589277 127.3760  -123.2 
1 1 1  -17   15    2 o 135.5903 2.465990 162.2597  -138.4 
1 1 1  -17   15    3 o 58.76006 3.881620 41.15844   176.8 
1 1 1  -17   15    4 o 170.3515 2.455575 156.5007  -117.1 
1 1 1  -17   15    5 o 57.46561 3.278710 47.41216   158.3 
1 1 1  -17   15    6 o 142.8875 2.487506 124.8248    65.3 
1 1 1  -17   15    7 o 117.0227 2.524845 115.4290   -83.8 
1 1 1  -17   15    8 o 43.45969 4.296730 107.5721   177.2 
1 1 1  -17   15    9 o 41.88250 4.194890 47.59447    24.8 
1 1 1  -17   15   10 o 174.6744 3.200743 182.2935    93.3 
1 1 1  -17   15   11 o 35.65508 5.378789 15.05155   175.2 
1 1 1  -17   15   12 o 99.04374 2.432826 61.96472   -19.4 
1 1 1  -17   15   13 o 85.38795 2.664005 53.53640    28.9 
1 1 1  -17   15   14 o 22.83241 7.697946 51.06652   -81.5 
1 1 1  -17   15   15 o 43.92796 5.814064 30.02886    57.2 
1 1 1  -17   15   16 o 13.33349 6.315322 9.227258  -146.9 
1 1 1  -17   15   17 o 176.4099 3.029300 149.8442   156.0 
1 1 1  -17   15   18 o 72.74227 3.813930 72.77589   151.2 
1 1 1  -17   15   19 o 33.02075 7.377305 21.48402   108.9 
1 1 1  -17   15   20 o 55.00744 5.109926 74.22604   -86.1 
1 1 1  -17   15   21 o 20.27088 8.334574 30.24516    38.8 
1 1 1  -17   15   22 o 41.90849 7.900156 49.98769    31.4 
1 1 1  -17   15   23 o 82.65150 4.318218 61.24463    -7.5 
1 1 1  -17   16    1 o 93.51939 2.369000 112.6563   113.7 
1 1 1  -17   16    2 o 63.97007 3.247659 56.97515  -156.5 
1 1 1  -17   16    3 o 156.0497 2.478307 107.8101  -125.6 
1 1 1  -17   16    4 o 148.1613 2.493328 147.9488  -131.1 
1 1 1  -17   16    5 o 80.91417 2.346203 73.04456  -122.5 
1 1 1  -17   16    6 o 121.3111 2.638925 131.7664   -91.8 
1 1 1  -17   16    7 o 72.40453 2.729872 104.9575   172.6 
1 1 1  -17   16    8 f 107.1283 2.507555 59.87916  -118.9 
1 1 1  -17   16    9 o 93.57802 2.622038 87.97260   -54.8 
1 1 1  -17   16   10 o 117.0718 2.339557 113.1435   171.9 
1 1 1  -17   16   11 o 215.7369 3.001554 221.4314  -178.1 
1 1 1  -17   16   12 o 25.67713 6.969879 3.761728    38.7 
1 1 1  -17   16   13 o 80.96089 2.965958 74.61594   -47.7 
1 1 1  -17   16   14 o 29.05202 6.836510 14.03742   -77.9 
1 1 1  -17   16   15 o 82.91076 2.771439 57.78960  -172.1 
1 1 1  -17   16   16 o 68.55888 3.236015 61.01986   139.9 
1 1 1  -17   16   17 o 84.57493 3.016933 46.44719    53.6 
1 1 1  -17   16   18 o 40.17634 6.894148 36.79692    21.3 
1 1 1  -17   16   19 o 94.75776 3.302059 87.59459  -155.8 
1 1 1  -17   16   20 o 94.84641 3.401932 75.47317  -175.3 
1 1 1  -17   16   21 o 31.11003 8.884785 29.08219   168.1 
1 1 1  -17   16   22 o 57.93121 5.922146 32.42952  -133.3 
1 1 1  -17   17    1 o 15.07071 6.426235 14.40398   -91.3 
1 1 1  -17   17    2 o 54.47536 3.533108 13.69750  -148.0 
1 1 1  -17   17    3 o 87.59259 2.526797 69.47026    70.1 
1 1 1  -17   17    4 o 31.80406 5.234417 9.060589    92.5 
1 1 1  -17   17    5 o 106.7474 2.287097 109.8607    39.8 
1 1 1  -17   17    6 o 166.3584 2.612869 148.6351    39.2 
1 1 1  -17   17    7 o 15.59387 6.452377 46.52319   130.9 
1 1 1  -17   17    8 o 112.4911 2.518009 89.51530  -150.7 
1 1 1  -17   17    9 o 126.9226 2.341228 151.2299   -20.1 
1 1 1  -17   17   10 o 63.61362 3.236145 78.26883   157.8 
1 1 1  -17   17   11 o 164.1599 3.197599 191.5787  -155.5 
1 1 1  -17   17   12 o 85.19583 2.932547 75.58370  -117.4 
1 1 1  -17   17   13 o 94.36579 3.047441 86.00427  -147.0 
1 1 1  -17   17   14 o 66.32372 3.390763 79.20318  -105.5 
1 1 1  -17   17   15 o 22.40775 7.830909 33.45137   133.8 
1 1 1  -17   17   16 o 94.65382 2.670645 106.2262    27.6 
1 1 1  -17   17   17 o 32.52375 7.215199 13.24242   -99.5 
1 1 1  -17   17   18 o 72.50970 3.647954 79.33372   143.3 
1 1 1  -17   17   19 o 77.65863 3.564263 71.42603    85.4 
1 1 1  -17   17   20 o 18.18295 7.387213 19.17127   -76.6 
1 1 1  -17   17   21 o 37.11353 7.400084 50.92547    79.2 
1 1 1  -17   17   22 o 47.37058 6.936233 50.36356    60.4 
1 1 1  -17   18    1 o 28.35518 6.529919 22.64125   -34.4 
1 1 1  -17   18    2 o 33.36826 5.601983 59.85658  -100.3 
1 1 1  -17   18    3 o 83.70744 2.302062 66.32864   130.8 
1 1 1  -17   18    4 o 116.2001 2.175774 118.5680  -153.4 
1 1 1  -17   18    5 o 38.49980 4.202521 6.656587  -173.1 
1 1 1  -17   18    6 o 22.13854 6.453260 29.37955    81.9 
1 1 1  -17   18    7 o 50.33601 3.677696 58.26590   159.9 
1 1 1  -17   18    8 o 35.71695 4.177920 75.01231   102.2 
1 1 1  -17   18    9 o 80.94640 2.674938 69.86272   -38.6 
1 1 1  -17   18   10 o 95.44449 2.410518 64.95230     5.9 
1 1 1  -17   18   11 o 64.91814 3.118902 83.62484  -152.3 
1 1 1  -17   18   12 o 25.08596 7.036756 48.05150   168.7 
1 1 1  -17   18   13 o 55.89518 3.219923 42.34367    57.3 
1 1 1  -17   18   14 f 134.2802 2.642906 116.0832    21.1 
1 1 1  -17   18   15 o 70.29010 3.033653 49.62377   145.1 
1 1 1  -17   18   16 o 77.24849 3.013715 91.49226  -175.0 
1 1 1  -17   18   17 o 59.99300 3.973945 53.89614    23.3 
1 1 1  -17   18   18 o 17.76696 7.565882 12.32862    53.4 
1 1 1  -17   18   19 o 60.88637 4.304909 56.61768  -154.4 
1 1 1  -17   18   20 o 19.05376 8.188126 13.22831    69.3 
1 1 1  -17   18   21 f 38.57788 7.779632 24.30647   132.6 
1 1 1  -17   19    1 o 54.46894 3.456681 37.23355  -112.1 
1 1 1  -17   19    2 o 82.50368 2.616509 60.04885    37.5 
1 1 1  -17   19    3 o 62.35023 3.114999 71.05370   -11.2 
1 1 1  -17   19    4 o 89.60787 2.593310 93.08672   123.4 
1 1 1  -17   19    5 o 60.64177 2.867718 46.12233    60.1 
1 1 1  -17   19    6 o 22.37502 6.122400 29.55605   -66.9 
1 1 1  -17   19    7 f 18.07526 6.523861 32.99436  -113.8 
1 1 1  -17   19    8 o 45.94036 3.746049 57.80000   151.9 
1 1 1  -17   19    9 o 55.26285 2.826378 28.23185   -27.2 
1 1 1  -17   19   10 o 32.63486 5.027116 10.07550    91.9 
1 1 1  -17   19   11 o 74.87752 2.728162 86.08802   138.2 
1 1 1  -17   19   12 o 109.7715 2.257758 81.11632    52.8 
1 1 1  -17   19   13 o 34.30992 5.631839 43.25634    76.9 
1 1 1  -17   19   14 o 56.92609 3.400766 47.42478  -150.7 
1 1 1  -17   19   15 o 24.24059 7.709343 27.09427    64.5 
1 1 1  -17   19   16 o 31.63703 6.437985 29.79131   -23.4 
1 1 1  -17   19   17 o 37.20309 5.698000 19.48213   132.5 
1 1 1  -17   19   18 o 70.30412 3.575697 64.03507    53.7 
1 1 1  -17   19   19 o 38.30652 6.788056 40.62675    45.0 
1 1 1  -17   19   20 o 24.47912 8.544227 24.70408    79.3 
1 1 1  -17   20    1 o 32.28638 5.524619 33.22413     1.3 
1 1 1  -17   20    2 o 12.86056 5.863676 14.60433  -150.6 
1 1 1  -17   20    3 f 10.77082 5.137636 27.76784    14.9 
1 1 1  -17   20    4 o 94.87428 2.413183 95.67936   145.0 
1 1 1  -17   20    5 o 101.5663 2.098377 94.59064    97.3 
1 1 1  -17   20    6 o 98.69527 2.643818 68.96929   134.7 
1 1 1  -17   20    7 f 47.60826 3.234448 21.39704  -109.5 
1 1 1  -17   20    8 o 51.62621 2.764823 28.96907    40.5 
1 1 1  -17   20    9 o 53.78824 3.191554 49.91071    65.1 
1 1 1  -17   20   10 o 77.13211 2.839619 109.2468   -32.1 
1 1 1  -17   20   11 o 80.78828 2.377979 57.79933   -78.3 
1 1 1  -17   20   12 o 63.04997 3.053522 49.28378   116.6 
1 1 1  -17   20   13 f 98.40003 2.408157 78.60764    55.5 
1 1 1  -17   20   14 o 24.11434 6.487979 29.56501   -90.0 
1 1 1  -17   20   15 o 89.16941 2.787621 75.14810  -172.3 
1 1 1  -17   20   16 o 31.45245 6.869065 33.01831  -133.8 
1 1 1  -17   20   17 o 45.48137 4.376321 45.50434   -12.0 
1 1 1  -17   20   18 o 43.36200 5.403543 19.97232   124.2 
1 1 1  -17   20   19 o 44.38889 5.691204 42.36908    14.8 
1 1 1  -17   21    1 o 54.75391 3.333925 47.42167   -73.2 
1 1 1  -17   21    2 o 56.12727 3.454691 64.66930    19.8 
1 1 1  -17   21    3 o 41.02051 4.570267 77.49274   -83.4 
1 1 1  -17   21    4 o 23.68690 6.167744 51.62545  -104.1 
1 1 1  -17   21    5 o 40.56141 3.902416 37.92618    72.9 
1 1 1  -17   21    6 o 13.65515 5.917096 31.34175    87.9 
1 1 1  -17   21    7 o 30.63951 4.654999 30.61709   -95.3 
1 1 1  -17   21    8 o 80.08784 2.595855 57.78824   131.7 
1 1 1  -17   21    9 o 50.15792 3.286524 48.70625   -40.9 
1 1 1  -17   21   10 o 103.9376 2.582637 89.21457   -48.1 
1 1 1  -17   21   11 o 78.27273 2.531374 53.07102    82.9 
1 1 1  -17   21   12 o 97.97670 2.547885 87.67309    92.5 
1 1 1  -17   21   13 o 17.27648 6.911678 26.81657    60.0 
1 1 1  -17   21   14 o 24.70694 7.030324 8.514949  -124.4 
1 1 1  -17   21   15 o 21.78798 7.607523 15.50281   -91.0 
1 1 1  -17   21   16 o 16.79152 7.113442 39.36425   -39.4 
1 1 1  -17   21   17 o 63.37718 3.680252 55.88756    60.8 
1 1 1  -17   21   18 o 19.80108 7.393835 19.35640    48.3 
1 1 1  -17   22    1 o 14.11811 6.251095 13.03676  -133.9 
1 1 1  -17   22    2 o 12.48829 5.797712 16.72851    31.4 
1 1 1  -17   22    3 o 68.20584 2.835166 49.51024   -47.4 
1 1 1  -17   22    4 o 69.53723 2.550902 56.92475   168.6 
1 1 1  -17   22    5 o 33.80303 4.804539 22.21535   167.9 
1 1 1  -17   22    6 o 13.49590 5.773791 14.99794   -36.1 
1 1 1  -17   22    7 o 57.47834 3.092023 57.23810    -3.2 
1 1 1  -17   22    8 o 85.46832 2.881199 69.95239   136.5 
1 1 1  -17   22    9 o 99.36124 2.477258 89.29577   178.5 
1 1 1  -17   22   10 o 105.7288 2.456629 96.34815   -52.2 
1 1 1  -17   22   11 o 84.94583 2.659608 88.97989   -72.5 
1 1 1  -17   22   12 o 17.04474 6.650088 37.17740   132.5 
1 1 1  -17   22   13 o 18.03855 6.821948 25.21589    36.2 
1 1 1  -17   22   14 o 49.42187 3.949285 62.74002    42.4 
1 1 1  -17   22   15 o 12.28820 5.745886 12.04981  -169.1 
1 1 1  -17   22   16 o 35.27690 5.340915 38.79498  -133.7 
1 1 1  -17   22   17 o 22.55342 7.351671 18.33427   110.6 
1 1 1  -17   23    1 o 47.75243 3.708008 58.75154  -126.5 
1 1 1  -17   23    2 o 45.28439 3.624776 44.42036   138.0 
1 1 1  -17   23    3 o 63.21853 2.944127 61.05384   107.2 
1 1 1  -17   23    4 o 80.05395 2.227576 61.39912    95.6 
1 1 1  -17   23    5 o 23.02624 6.237832 21.46991  -173.3 
1 1 1  -17   23    6 f 60.38023 2.720519 49.90996  -173.8 
1 1 1  -17   23    7 o 22.01657 5.666267 5.361261   167.3 
1 1 1  -17   23    8 o 22.67055 5.634599 18.31599   -54.8 
1 1 1  -17   23    9 o 71.57654 2.564406 85.06410   -77.4 
1 1 1  -17   23   10 o 95.20529 2.368866 102.4963   -38.3 
1 1 1  -17   23   11 o 55.82259 3.290774 59.52489    50.5 
1 1 1  -17   23   12 o 28.21457 5.425446 33.87806   129.1 
1 1 1  -17   23   13 o 36.03601 4.850056 21.88206   -38.7 
1 1 1  -17   23   14 o 20.88738 7.169425 25.89437  -101.8 
1 1 1  -17   23   15 o 42.73428 4.569914 52.09164    96.3 
1 1 1  -17   23   16 o 16.67277 6.920478 13.98990    98.5 
1 1 1  -17   24    1 o 51.46497 3.993774       ?       ? 
1 1 1  -17   24    2 o 42.51439 3.800621 30.98387   104.2 
1 1 1  -17   24    3 o 11.42064 5.317562 29.84560    83.0 
1 1 1  -17   24    4 o 34.08474 4.077865 25.46204  -172.7 
1 1 1  -17   24    5 o 40.31884 3.724904 42.41285   174.5 
1 1 1  -17   24    6 o 34.14808 4.239938 39.56326    -6.4 
1 1 1  -17   24    7 o 34.83939 4.070999 37.59487     7.0 
1 1 1  -17   24    8 o 22.38431 5.595949 15.06646    -6.4 
1 1 1  -17   24    9 o 10.32785 4.871870 12.36445  -113.8 
1 1 1  -17   24   10 o 9.151877 4.481179 14.24551    18.4 
1 1 1  -17   24   11 o 34.40393 4.589983 18.97989   -73.0 
1 1 1  -17   24   12 o 27.80739 5.868761 16.33065  -163.6 
1 1 1  -17   24   13 o 9.096836 4.538318 10.03007   -61.3 
1 1 1  -17   24   14 o 43.25570 4.607163 42.35211    21.9 
1 1 1  -17   25    4 o 21.78330 6.194829       ?       ? 
1 1 1  -17   25    5 o 18.36869 6.266665 11.20161    91.0 
1 1 1  -17   25    6 o 52.66105 2.945587 29.19622  -170.2 
1 1 1  -17   25    7 o 30.87585 4.560792 19.37777  -148.3 
1 1 1  -17   25    8 o 33.60423 3.835040 39.92539  -142.1 
1 1 1  -17   25    9 o 49.79232 2.920406 50.07305  -138.7 
1 1 1  -17   25   10 o 49.88480 3.308131 39.72001  -118.8 
1 1 1  -17   25   11 o 23.01619 6.102115 23.62378  -100.3 
1 1 1  -16    0    1 f 323.0782 5.103674 145.0962  -179.7 
1 1 1  -16    0    2 o 38.41264 9.779427 66.35040  -179.3 
1 1 1  -16    0    3 o 157.5052 3.722612 199.8886   179.7 
1 1 1  -16    0    4 o 27.80917 10.46603 1.650206   154.5 
1 1 1  -16    0    5 o 79.81749 3.707906 41.52574  -178.3 
1 1 1  -16    0    6 o 274.6661 4.169789 272.4420   179.9 
1 1 1  -16    0    7 f 9.249744 6.384543 6.374959     5.0 
1 1 1  -16    0    8 o 219.8582 3.585659 85.49126  -179.6 
1 1 1  -16    0    9 o 136.2208 3.291548 144.9826     0.1 
1 1 1  -16    0   10 o 330.4605 5.604159 219.8526  -180.0 
1 1 1  -16    0   11 o 244.3954 4.779511 292.8254  -179.9 
1 1 1  -16    0   12 o 80.12774 4.703375 142.9408   180.0 
1 1 1  -16    0   13 o 258.4639 5.234284 146.0924     0.3 
1 1 1  -16    0   14 o 282.0627 4.777647 375.7686    -0.0 
1 1 1  -16    0   15 o 48.75469 8.059402 46.41195     0.7 
1 1 1  -16    0   16 o 71.39429 5.922861 69.14551  -179.7 
1 1 1  -16    0   17 o 134.0103 4.796214 66.97873     0.9 
1 1 1  -16    0   18 o 21.56055 12.49811 5.979042    -3.2 
1 1 1  -16    0   19 o 33.44099 13.60220 86.24561   179.5 
1 1 1  -16    0   20 o 110.5140 5.634725 124.3648     0.3 
1 1 1  -16    0   21 o 158.6533 4.960725 117.7397     0.0 
1 1 1  -16    0   22 o 80.57930 10.89696 65.18324  -179.7 
1 1 1  -16    0   23 o 28.46021 15.54592 52.08069     0.1 
1 1 1  -16    0   24 o 42.39542 15.74013 62.45407     0.0 
1 1 1  -16    0   25 o 23.05107 14.32501 8.932077  -179.5 
1 1 1  -16    0   26 o 30.79691 17.07770 58.77423   180.0 
1 1 1  -16    0   27 o 70.60839 13.89214 71.77136   180.0 
1 1 1  -16    1    1 o 74.30971 3.541284 53.29745   -66.9 
1 1 1  -16    1    2 o 368.9618 3.760924 345.2811  -159.9 
1 1 1  -16    1    3 o 45.57529 4.652365 137.6104  -164.3 
1 1 1  -16    1    4 o 324.4544 3.580781 294.8185    87.1 
1 1 1  -16    1    5 o 230.8374 2.801120 226.6268    77.0 
1 1 1  -16    1    6 o 234.1642 2.692158 154.5379   -24.9 
1 1 1  -16    1    7 o 281.1368 2.990780 298.8092   165.9 
1 1 1  -16    1    8 o 330.9731 3.314946 299.8267  -166.3 
1 1 1  -16    1    9 o 234.1666 2.713892 206.0544    48.7 
1 1 1  -16    1   10 o 506.4424 5.189968 493.5955     7.8 
1 1 1  -16    1   11 o 229.6510 3.093297 200.6370    47.7 
1 1 1  -16    1   12 f 323.0410 3.599531 328.7519    92.9 
1 1 1  -16    1   13 o 29.65222 7.271713 26.90832   -92.4 
1 1 1  -16    1   14 o 352.1431 4.217768 273.5765  -115.4 
1 1 1  -16    1   15 o 108.2200 3.149583 26.85689   120.2 
1 1 1  -16    1   16 o 141.2964 3.137257 132.1530    52.1 
1 1 1  -16    1   17 o 169.4427 3.150675 241.8401   -40.5 
1 1 1  -16    1   18 o 22.96751 9.123085 4.885983  -134.7 
1 1 1  -16    1   19 o 88.69704 3.972134 67.72598  -145.4 
1 1 1  -16    1   20 o 23.88776 9.841025 16.48467  -103.1 
1 1 1  -16    1   21 o 57.57939 6.957720 33.34802    -9.5 
1 1 1  -16    1   22 o 30.48272 10.74063 45.37777   -26.1 
1 1 1  -16    1   23 o 36.64287 10.96443 46.85087   -65.3 
1 1 1  -16    1   24 o 39.34439 10.85846 36.40984   -25.3 
1 1 1  -16    1   25 o 29.51129 11.54893 20.81759    11.9 
1 1 1  -16    1   26 o 21.91546 10.27524 21.92552    52.1 
1 1 1  -16    1   27 o 64.11713 10.29904 55.58421   165.0 
1 1 1  -16    2    1 o 66.15285 3.830847 60.80917   -31.1 
1 1 1  -16    2    2 o 265.2949 3.193885 275.0038   -69.1 
1 1 1  -16    2    3 o 104.3853 2.700651 149.3296   137.7 
1 1 1  -16    2    4 o 213.3354 2.842342 249.6836    21.6 
1 1 1  -16    2    5 o 183.0636 2.466791 189.7069     2.1 
1 1 1  -16    2    6 o 329.8468 3.400954 326.9586    98.4 
1 1 1  -16    2    7 o 383.8778 3.664951 379.6113    42.5 
1 1 1  -16    2    8 o 411.7625 3.992239 329.2998    26.2 
1 1 1  -16    2    9 o 349.4959 3.585144 390.7296  -101.3 
1 1 1  -16    2   10 o 299.2394 3.690193 337.8855   155.4 
1 1 1  -16    2   11 o 44.82196 4.434143 36.13704    28.4 
1 1 1  -16    2   12 o 36.00737 6.492635 66.81484   101.9 
1 1 1  -16    2   13 o 168.3933 3.046175 139.3354  -175.2 
1 1 1  -16    2   14 o 151.5981 2.623516 210.0003  -111.9 
1 1 1  -16    2   15 o 161.0427 3.130475 122.0488  -129.8 
1 1 1  -16    2   16 o 75.65148 4.157965 72.14200   -19.4 
1 1 1  -16    2   17 o 145.4413 2.884245 195.3305    54.2 
1 1 1  -16    2   18 o 67.61510 5.102432 37.09299    78.7 
1 1 1  -16    2   19 o 35.49301 9.016043 49.02306   -43.4 
1 1 1  -16    2   20 o 156.8664 3.152121 150.5085   -45.7 
1 1 1  -16    2   21 f 62.60590 6.059656 53.37538   -90.8 
1 1 1  -16    2   22 o 40.46721 10.93048 14.99436   -22.8 
1 1 1  -16    2   23 o 52.84047 8.069683 47.61667   -13.1 
1 1 1  -16    2   24 o 61.81610 7.995346 47.97730    86.8 
1 1 1  -16    2   25 o 56.54288 9.475442 45.96523   122.3 
1 1 1  -16    2   26 o 70.29323 8.042418 52.83242   127.4 
1 1 1  -16    2   27 o 48.22485 13.13050 64.57942  -143.6 
1 1 1  -16    3    1 o 225.9814 2.902339 173.9769   148.2 
1 1 1  -16    3    2 o 260.3263 3.328854 296.1442  -151.9 
1 1 1  -16    3    3 f 303.6190 3.277855 271.7468   -52.0 
1 1 1  -16    3    4 f 264.8334 3.230903 245.0334   -96.8 
1 1 1  -16    3    5 o 203.2099 2.708020 165.2544   135.9 
1 1 1  -16    3    6 o 174.7879 2.266202 63.94568  -152.6 
1 1 1  -16    3    7 o 325.2263 3.234131 310.9016   104.6 
1 1 1  -16    3    8 o 665.1959 5.918029 540.1148   146.8 
1 1 1  -16    3    9 o 366.7796 3.695084 261.3199   134.4 
1 1 1  -16    3   10 o 205.3507 2.820489 155.3633    16.6 
1 1 1  -16    3   11 o 182.9858 2.989272 100.8257    40.2 
1 1 1  -16    3   12 o 219.8741 3.066569 174.4334   -17.0 
1 1 1  -16    3   13 o 178.4272 2.937712 231.9376   -45.7 
1 1 1  -16    3   14 o 184.8853 2.930923 147.6841  -173.9 
1 1 1  -16    3   15 o 223.9551 3.413947 266.6534    94.9 
1 1 1  -16    3   16 o 187.2133 4.321679 222.9016    41.9 
1 1 1  -16    3   17 o 109.5726 3.238229 74.78460    16.0 
1 1 1  -16    3   18 o 72.95357 4.814195 101.0940   174.1 
1 1 1  -16    3   19 o 176.7928 3.002198 164.0639  -161.7 
1 1 1  -16    3   20 o 108.6216 3.710505 86.86506   139.1 
1 1 1  -16    3   21 o 68.06843 5.410020 63.31025     1.2 
1 1 1  -16    3   22 o 77.45007 6.000412 121.6337   -70.3 
1 1 1  -16    3   23 o 77.70307 5.335799 21.03927    76.9 
1 1 1  -16    3   24 o 24.60572 10.58996 32.35224    97.8 
1 1 1  -16    3   25 o 35.34915 11.84762 40.24986   125.0 
1 1 1  -16    3   26 o 33.48013 12.08112 61.53378    -7.6 
1 1 1  -16    3   27 o 28.72509 12.33149 32.96328    88.8 
1 1 1  -16    4    1 o 105.5921 3.072636 53.67139    69.9 
1 1 1  -16    4    2 o 282.4722 3.428326 311.0112    59.9 
1 1 1  -16    4    3 o 298.1154 3.277169 305.4536    66.0 
1 1 1  -16    4    4 o 413.7558 4.451970 316.6291   -87.1 
1 1 1  -16    4    5 o 525.5266 4.863643 505.1151   -65.6 
1 1 1  -16    4    6 o 174.7928 2.380633 125.4637  -153.6 
1 1 1  -16    4    7 o 51.89203 3.300880 87.66839   113.0 
1 1 1  -16    4    8 f 244.9846 2.953917 203.1705   -25.1 
1 1 1  -16    4    9 o 369.3862 3.763348 308.9386  -101.6 
1 1 1  -16    4   10 o 365.2554 3.807840 371.2178    37.7 
1 1 1  -16    4   11 o 150.9929 2.928423 137.6189   -78.2 
1 1 1  -16    4   12 o 198.9034 2.876681 217.8277   177.9 
1 1 1  -16    4   13 o 168.7002 2.738481 133.2644    81.7 
1 1 1  -16    4   14 o 299.6512 4.005584 319.0763  -115.8 
1 1 1  -16    4   15 o 364.8977 5.536849 361.0331   -48.9 
1 1 1  -16    4   16 o 227.3074 2.863783 264.6856    22.5 
1 1 1  -16    4   17 o 144.9331 3.271803 168.4914    84.7 
1 1 1  -16    4   18 o 154.4011 3.071805 118.2188   102.8 
1 1 1  -16    4   19 o 151.3906 2.982389 168.2481    -1.2 
1 1 1  -16    4   20 o 217.9752 4.591409 256.5237   -49.3 
1 1 1  -16    4   21 o 30.92268 10.53590 52.27914     5.0 
1 1 1  -16    4   22 o 34.55788 10.04566 27.43102  -168.1 
1 1 1  -16    4   23 o 30.78430 10.41927 69.68099   166.5 
1 1 1  -16    4   24 o 54.59303 9.122566 64.02078   130.3 
1 1 1  -16    4   25 o 69.90412 7.139633 54.90451  -103.9 
1 1 1  -16    4   26 o 26.03590 11.21049 10.10775  -102.6 
1 1 1  -16    4   27 o 43.78081 13.62605 47.08342   155.9 
1 1 1  -16    5    1 o 384.5645 3.973363 333.3748   127.3 
1 1 1  -16    5    2 o 286.7390 3.166686 266.3363   146.7 
1 1 1  -16    5    3 o 41.85769 5.183607 55.22026   164.9 
1 1 1  -16    5    4 f 502.7384 5.085185 433.1995   -92.3 
1 1 1  -16    5    5 o 182.0447 2.403575 187.4905   -75.8 
1 1 1  -16    5    6 f 69.47955 2.795392 151.5811  -159.1 
1 1 1  -16    5    7 f 424.4240 4.001069 219.5596   -23.1 
1 1 1  -16    5    8 o 355.5651 3.602459 267.4142  -164.5 
1 1 1  -16    5    9 o 174.8323 2.568240 104.4767    68.1 
1 1 1  -16    5   10 f 449.6833 4.648333 439.2727    15.4 
1 1 1  -16    5   11 o 252.2819 3.266515 187.9257    48.6 
1 1 1  -16    5   12 f 59.67216 4.566317 76.19630   135.5 
1 1 1  -16    5   13 o 80.77615 3.674800 95.61432    76.5 
1 1 1  -16    5   14 o 357.2769 5.819565 362.4225   156.4 
1 1 1  -16    5   15 o 122.5472 3.021012 181.9975  -150.9 
1 1 1  -16    5   16 o 99.19627 3.474290 111.5067    15.3 
1 1 1  -16    5   17 o 176.9233 3.149421 190.6541    52.2 
1 1 1  -16    5   18 o 47.15317 6.942690 9.695051   -97.8 
1 1 1  -16    5   19 o 137.7592 3.153635 155.8981  -169.9 
1 1 1  -16    5   20 o 120.8291 3.315328 119.1808   151.1 
1 1 1  -16    5   21 f 64.36675 5.837185 58.90847   -21.5 
1 1 1  -16    5   22 o 42.49319 8.705194 53.43822   -39.5 
1 1 1  -16    5   23 o 39.33677 9.723939 12.92505    93.6 
1 1 1  -16    5   24 o 26.48174 10.77217 21.32127   118.3 
1 1 1  -16    5   25 o 26.45412 11.56066 26.15347   -19.5 
1 1 1  -16    5   26 o 79.65184 7.140239 69.84521   -33.8 
1 1 1  -16    6    1 o 99.35543 2.822536 126.9896  -116.6 
1 1 1  -16    6    2 o 42.47705 5.611159 64.22987    76.3 
1 1 1  -16    6    3 o 192.0586 2.846322 234.4977   170.4 
1 1 1  -16    6    4 o 274.9603 3.342945 210.7331   -83.3 
1 1 1  -16    6    5 o 314.8394 3.492856 232.9205   -47.5 
1 1 1  -16    6    6 o 43.05013 4.054728 59.44173   145.9 
1 1 1  -16    6    7 o 378.1509 3.759158 347.7037    85.1 
1 1 1  -16    6    8 o 180.8736 2.340833 188.0744   -88.8 
1 1 1  -16    6    9 o 242.8835 3.030794 281.3834   -74.0 
1 1 1  -16    6   10 o 381.5808 4.127714 326.4785    91.7 
1 1 1  -16    6   11 o 134.4670 2.542854 163.2111   142.3 
1 1 1  -16    6   12 o 219.3176 3.229687 212.5879  -146.3 
1 1 1  -16    6   13 o 353.2515 4.644973 338.4807   -14.7 
1 1 1  -16    6   14 o 181.8559 2.709159 163.3737   -25.6 
1 1 1  -16    6   15 o 294.8773 3.114623 299.8251   -15.3 
1 1 1  -16    6   16 o 187.1063 3.021062 189.1229     7.0 
1 1 1  -16    6   17 o 159.9127 3.074547 128.1022    96.3 
1 1 1  -16    6   18 o 90.06474 3.756241 105.9239   114.8 
1 1 1  -16    6   19 o 109.2525 3.535576 63.69796   -13.9 
1 1 1  -16    6   20 o 135.4696 3.185030 131.3172   -64.9 
1 1 1  -16    6   21 o 49.73936 7.875697 28.14998   124.3 
1 1 1  -16    6   22 o 21.11456 9.086280 11.89537  -148.9 
1 1 1  -16    6   23 o 22.28538 9.970993 56.22594   -62.8 
1 1 1  -16    6   24 o 42.99257 11.03472 68.89379   -27.1 
1 1 1  -16    6   25 o 22.72413 10.32112 22.63534   -37.1 
1 1 1  -16    6   26 o 26.64889 11.37960 24.65650  -141.6 
1 1 1  -16    7    1 o 289.0181 3.128933 222.2028   153.9 
1 1 1  -16    7    2 o 142.9736 2.697011 159.3867   -17.9 
1 1 1  -16    7    3 o 292.4415 3.369148 278.7822   -53.4 
1 1 1  -16    7    4 o 395.4171 3.963418 343.9180  -110.8 
1 1 1  -16    7    5 o 65.59254 3.068952 100.9686    99.6 
1 1 1  -16    7    6 o 149.2194 2.196023 173.7160    33.0 
1 1 1  -16    7    7 o 452.4230 4.195774 380.9628    -1.5 
1 1 1  -16    7    8 o 320.0922 3.548700 244.1557   -15.4 
1 1 1  -16    7    9 o 243.8831 3.070184 245.1316   -57.5 
1 1 1  -16    7   10 f 127.7935 2.513477 257.8996   -51.3 
1 1 1  -16    7   11 o 311.1006 3.718444 343.6653   131.0 
1 1 1  -16    7   12 o 334.0576 3.557160 340.9684   116.1 
1 1 1  -16    7   13 o 207.9045 3.666773 228.1531    87.5 
1 1 1  -16    7   14 o 177.6034 2.620540 228.0930   104.9 
1 1 1  -16    7   15 o 131.4688 2.937196 63.03553  -153.3 
1 1 1  -16    7   16 o 172.4819 2.950428 169.2476   -27.2 
1 1 1  -16    7   17 o 145.3726 2.884570 180.6211   -85.5 
1 1 1  -16    7   18 o 70.87170 4.462888 48.01086   -31.3 
1 1 1  -16    7   19 o 106.8336 4.173379 105.5141  -130.5 
1 1 1  -16    7   20 o 45.89103 8.246609 65.22816    99.3 
1 1 1  -16    7   21 o 31.36417 10.22450 15.44688    23.4 
1 1 1  -16    7   22 o 30.52474 10.65007 56.91024  -155.2 
1 1 1  -16    7   23 o 49.47079 9.526217 52.64381  -166.1 
1 1 1  -16    7   24 o 49.52656 9.508781 35.14444   121.5 
1 1 1  -16    7   25 o 24.41898 10.79593 35.61523    55.3 
1 1 1  -16    7   26 o 68.43843 7.764369 69.69141   -46.6 
1 1 1  -16    8    1 o 135.1624 2.660973 142.9427  -171.3 
1 1 1  -16    8    2 o 221.7155 2.743739 173.6727  -114.0 
1 1 1  -16    8    3 o 75.23186 3.051991 99.72143   -72.0 
1 1 1  -16    8    4 o 104.2458 2.597512 182.2131    99.1 
1 1 1  -16    8    5 o 280.8962 3.160784 292.5315   112.8 
1 1 1  -16    8    6 o 205.7635 2.639107 244.8491   120.8 
1 1 1  -16    8    7 o 110.6399 2.221009 150.0783    87.0 
1 1 1  -16    8    8 o 295.8930 3.243570 326.3577  -166.3 
1 1 1  -16    8    9 o 78.74908 2.671780 17.49055   147.6 
1 1 1  -16    8   10 o 203.5169 2.922092 260.0797     3.7 
1 1 1  -16    8   11 o 306.6070 4.523758 275.9704    41.8 
1 1 1  -16    8   12 o 133.6126 2.687531 66.29211  -141.4 
1 1 1  -16    8   13 o 193.5701 2.805835 146.3416   120.9 
1 1 1  -16    8   14 o 125.2887 2.807104 103.8331   -95.1 
1 1 1  -16    8   15 o 26.89889 8.252499 52.15730  -103.4 
1 1 1  -16    8   16 f 103.0055 3.167124 174.0995  -115.5 
1 1 1  -16    8   17 o 51.15586 6.679855 36.20574   173.0 
1 1 1  -16    8   18 o 117.8827 3.024526 135.5869    17.8 
1 1 1  -16    8   19 o 102.8620 3.641022 119.1502   -20.1 
1 1 1  -16    8   20 o 40.51697 8.036749 64.70860  -154.6 
1 1 1  -16    8   21 o 46.14750 7.648554 72.37181   165.2 
1 1 1  -16    8   22 o 24.36683 9.838334 16.89689   170.8 
1 1 1  -16    8   23 o 35.91322 10.70139 46.13836   109.2 
1 1 1  -16    8   24 o 21.47129 9.640751 22.45614   127.3 
1 1 1  -16    8   25 o 31.10479 11.48612 33.13672    20.6 
1 1 1  -16    8   26 o 24.21049 10.44121 23.91974    61.8 
1 1 1  -16    9    1 o 65.84343 4.051213 84.78313   177.8 
1 1 1  -16    9    2 o 123.9693 2.744959 178.6841   -37.3 
1 1 1  -16    9    3 o 171.0702 2.578106 225.0141  -124.9 
1 1 1  -16    9    4 o 256.0999 3.072174 203.2573  -157.5 
1 1 1  -16    9    5 o 113.8269 2.329358 59.55801   146.6 
1 1 1  -16    9    6 o 120.2685 2.264349 150.3588   -26.6 
1 1 1  -16    9    7 o 96.51814 2.314233 61.07082   -44.6 
1 1 1  -16    9    8 o 45.23177 4.121744 67.47626   142.3 
1 1 1  -16    9    9 o 159.7267 2.617470 114.1148  -161.6 
1 1 1  -16    9   10 o 120.7846 2.672356 86.88660  -101.9 
1 1 1  -16    9   11 o 398.7829 3.975391 452.5588    96.4 
1 1 1  -16    9   12 o 209.8706 2.988598 167.3987    67.5 
1 1 1  -16    9   13 o 31.60119 7.280396 59.03502     8.0 
1 1 1  -16    9   14 f 122.5304 3.251982 121.3065  -174.2 
1 1 1  -16    9   15 o 161.0113 2.803524 178.3337  -102.7 
1 1 1  -16    9   16 o 109.9988 3.006734 72.93407   -92.0 
1 1 1  -16    9   17 o 75.40948 3.662218 95.27827   -86.9 
1 1 1  -16    9   18 o 122.0667 2.961196 137.0794   117.3 
1 1 1  -16    9   19 o 100.9468 3.610891 103.5390    98.2 
1 1 1  -16    9   20 o 52.37740 6.397114 11.16944   -99.9 
1 1 1  -16    9   21 o 93.96263 4.501772 88.63499    23.2 
1 1 1  -16    9   22 o 73.63447 4.901943 71.46959   -27.1 
1 1 1  -16    9   23 o 29.47800 10.15453 13.37928   -24.4 
1 1 1  -16    9   24 o 33.36642 11.29274 48.70581   -31.5 
1 1 1  -16    9   25 o 24.04650 10.51455 41.68353   117.7 
1 1 1  -16    9   26 o 22.96713 10.58151 28.12111   169.4 
1 1 1  -16   10    1 o 224.4176 3.116417 183.7738   -18.0 
1 1 1  -16   10    2 f 403.1781 4.002029 409.7495     7.1 
1 1 1  -16   10    3 o 428.2759 4.206949 473.6793     1.0 
1 1 1  -16   10    4 o 518.6110 5.616446 461.0617    73.0 
1 1 1  -16   10    5 o 484.5723 4.439769 454.9284   121.3 
1 1 1  -16   10    6 o 391.4854 3.752739 377.0062   112.9 
1 1 1  -16   10    7 o 247.8728 3.016746 213.7421   -97.8 
1 1 1  -16   10    8 o 367.9446 4.150641 398.2362  -124.7 
1 1 1  -16   10    9 o 182.2285 2.744912 182.3323   142.5 
1 1 1  -16   10   10 o 264.3658 3.163890 257.6669    49.4 
1 1 1  -16   10   11 o 88.57644 3.202091 115.5513   140.8 
1 1 1  -16   10   12 o 185.0755 2.685437 234.5283  -122.7 
1 1 1  -16   10   13 o 278.9622 4.473885 338.2895    83.7 
1 1 1  -16   10   14 o 97.11521 3.384056 106.2482   -81.2 
1 1 1  -16   10   15 o 71.16356 4.457210 48.05992   -59.4 
1 1 1  -16   10   16 o 76.80261 4.205701 78.23229   -97.2 
1 1 1  -16   10   17 o 84.91528 3.955236 66.99376   -12.1 
1 1 1  -16   10   18 o 94.02892 3.282112 90.73722   -20.5 
1 1 1  -16   10   19 o 73.52385 5.159631 78.31126   134.8 
1 1 1  -16   10   20 o 42.91346 9.837102 57.32203    67.6 
1 1 1  -16   10   21 o 30.04987 10.87279 25.43326  -117.4 
1 1 1  -16   10   22 o 19.38068 8.729299 33.09896  -143.7 
1 1 1  -16   10   23 o 27.49482 10.64485 14.46031  -177.8 
1 1 1  -16   10   24 o 62.44879 7.781741 78.19536   168.6 
1 1 1  -16   10   25 o 50.65160 10.18935 26.25488  -157.4 
1 1 1  -16   11    1 o 36.46941 7.285570 62.73310    15.1 
1 1 1  -16   11    2 o 149.5183 2.843625 165.3914    60.3 
1 1 1  -16   11    3 o 148.5162 2.857416 73.90054  -134.7 
1 1 1  -16   11    4 o 200.6088 3.114986 213.8293  -156.2 
1 1 1  -16   11    5 o 80.69458 3.298239 113.3667    92.6 
1 1 1  -16   11    6 o 161.9288 2.343847 141.2888   -90.5 
1 1 1  -16   11    7 o 211.7273 2.682047 180.8843  -169.9 
1 1 1  -16   11    8 o 128.8213 2.376292 90.70578    51.3 
1 1 1  -16   11    9 o 51.00011 3.752582 63.74205   -13.3 
1 1 1  -16   11   10 o 205.0798 2.916263 235.2639  -160.7 
1 1 1  -16   11   11 o 134.5612 2.459993 105.2023    84.7 
1 1 1  -16   11   12 o 76.57950 3.182154 129.1809   -16.1 
1 1 1  -16   11   13 o 151.1158 2.705225 165.9297   -19.5 
1 1 1  -16   11   14 o 186.2597 2.949674 190.2259   180.0 
1 1 1  -16   11   15 o 18.22461 7.923481 11.88048   -35.3 
1 1 1  -16   11   16 o 86.37106 3.318716 109.5308    75.1 
1 1 1  -16   11   17 o 83.41020 4.075994 46.35196   169.3 
1 1 1  -16   11   18 o 26.00645 8.532705 19.41900   118.6 
1 1 1  -16   11   19 o 111.8645 3.008558 88.08986    23.1 
1 1 1  -16   11   20 o 36.25649 9.926191 58.12677    11.5 
1 1 1  -16   11   21 o 38.31070 8.487698 62.36357    84.0 
1 1 1  -16   11   22 o 21.53054 9.155313 45.07907  -138.9 
1 1 1  -16   11   23 o 29.75115 10.33397 41.39952  -116.3 
1 1 1  -16   11   24 f 45.24234 10.22176 28.09082  -104.8 
1 1 1  -16   11   25 o 58.94501 8.246139 57.92109   104.9 
1 1 1  -16   12    1 o 168.5359 2.483876 188.3192   128.8 
1 1 1  -16   12    2 o 127.1546 2.495657 115.5389   -32.2 
1 1 1  -16   12    3 o 196.1137 2.851597 165.6672    -9.2 
1 1 1  -16   12    4 o 223.5135 2.638326 175.4726   107.9 
1 1 1  -16   12    5 o 150.4138 2.415877 134.1333   163.5 
1 1 1  -16   12    6 o 253.5229 3.086659 252.7677    60.4 
1 1 1  -16   12    7 o 142.9763 2.660152 154.8523   108.8 
1 1 1  -16   12    8 o 301.5016 3.565179 292.9626  -105.4 
1 1 1  -16   12    9 o 89.09476 2.525474 114.1130   -85.3 
1 1 1  -16   12   10 o 290.3874 3.310628 292.5325     5.0 
1 1 1  -16   12   11 f 201.5145 3.066648 100.5072   -12.7 
1 1 1  -16   12   12 o 158.7025 3.256556 129.8454    23.7 
1 1 1  -16   12   13 o 181.1396 3.355677 156.4213    67.5 
1 1 1  -16   12   14 o 48.58031 4.870041 79.02304   169.8 
1 1 1  -16   12   15 o 122.7633 2.679610 117.2965    79.2 
1 1 1  -16   12   16 f 20.73021 7.884434 12.03818   168.3 
1 1 1  -16   12   17 o 46.56599 4.999584 96.73344  -159.5 
1 1 1  -16   12   18 o 66.48920 4.376465 79.69695  -140.5 
1 1 1  -16   12   19 o 20.69842 8.564152 49.67074   150.1 
1 1 1  -16   12   20 o 77.69134 3.821169 81.32749   154.4 
1 1 1  -16   12   21 o 44.22245 7.555029 47.18432  -152.7 
1 1 1  -16   12   22 o 67.16650 5.660369 58.81355  -132.6 
1 1 1  -16   12   23 o 36.45709 10.28786 38.69597   175.2 
1 1 1  -16   12   24 o 51.09510 8.263743 51.49400  -150.2 
1 1 1  -16   12   25 o 29.59012 11.12948 41.76320   -82.2 
1 1 1  -16   13    1 o 66.69482 3.490754 42.82941   107.2 
1 1 1  -16   13    2 o 121.4224 2.669564 124.2466  -162.8 
1 1 1  -16   13    3 o 81.17654 2.777812 48.14175   -30.1 
1 1 1  -16   13    4 o 74.21387 3.373093 43.78949   -94.8 
1 1 1  -16   13    5 f 158.3201 2.491445 168.2802   146.0 
1 1 1  -16   13    6 o 136.8160 2.324246 187.8486  -149.1 
1 1 1  -16   13    7 o 241.1840 3.019861 279.3226  -159.3 
1 1 1  -16   13    8 o 261.9495 3.617244 243.5523  -155.2 
1 1 1  -16   13    9 o 292.4917 4.075669 288.3098   -39.6 
1 1 1  -16   13   10 o 85.32181 3.162159 117.4982    67.4 
1 1 1  -16   13   11 o 168.3674 3.699894 172.7552    33.9 
1 1 1  -16   13   12 o 151.0392 2.984060 136.0155   -65.6 
1 1 1  -16   13   13 o 43.04033 5.451197 37.86825   -18.8 
1 1 1  -16   13   14 o 124.9180 3.084517 138.5352  -171.8 
1 1 1  -16   13   15 f 58.71570 4.109406 36.57483   148.9 
1 1 1  -16   13   16 o 149.0704 2.660314 166.8522   134.4 
1 1 1  -16   13   17 o 23.70451 8.259899 29.02453   124.2 
1 1 1  -16   13   18 o 67.37055 3.855254 69.37208   -38.3 
1 1 1  -16   13   19 o 24.15773 9.287831 12.29001    -8.8 
1 1 1  -16   13   20 o 40.99538 8.399026 34.80379   -44.2 
1 1 1  -16   13   21 o 100.0702 3.678714 95.54071  -143.4 
1 1 1  -16   13   22 o 50.41743 7.825355 40.16358   172.8 
1 1 1  -16   13   23 o 13.44265 6.684388 38.74692   127.9 
1 1 1  -16   13   24 o 38.37872 10.30718 25.59185   149.9 
1 1 1  -16   14    1 o 117.9213 2.775941 139.8122   -55.4 
1 1 1  -16   14    2 o 183.8082 3.305726 153.4997   -61.9 
1 1 1  -16   14    3 o 178.5556 2.554209 172.2697    -4.9 
1 1 1  -16   14    4 o 81.28909 2.689366 94.55049   -15.7 
1 1 1  -16   14    5 o 70.90788 3.097007 85.54079   -99.6 
1 1 1  -16   14    6 o 73.09719 2.892898 79.87031    -3.5 
1 1 1  -16   14    7 f 242.3363 3.220884 292.5826    34.8 
1 1 1  -16   14    8 o 201.8994 2.697104 181.3158   -98.6 
1 1 1  -16   14    9 o 102.0474 2.463233 32.45732  -147.3 
1 1 1  -16   14   10 o 251.2703 3.084044 258.9763  -133.8 
1 1 1  -16   14   11 o 99.47322 2.640985 122.4665  -135.2 
1 1 1  -16   14   12 o 78.75069 2.867268 28.96040   104.9 
1 1 1  -16   14   13 o 19.64554 7.907275 18.28323  -164.5 
1 1 1  -16   14   14 o 80.46651 2.843640 99.10072  -134.8 
1 1 1  -16   14   15 o 107.9280 3.044444 128.9541  -155.8 
1 1 1  -16   14   16 o 24.09810 8.162799 75.69936   -79.3 
1 1 1  -16   14   17 o 84.81379 3.272196 43.17952   -47.8 
1 1 1  -16   14   18 o 37.74828 7.040803 17.09430    71.2 
1 1 1  -16   14   19 o 57.01992 4.890945 31.18252  -121.6 
1 1 1  -16   14   20 o 49.03151 6.400930 50.37029  -154.9 
1 1 1  -16   14   21 o 45.82251 7.313914 45.13262   -89.2 
1 1 1  -16   14   22 o 53.47163 6.218629 27.65974  -117.4 
1 1 1  -16   14   23 o 21.84172 9.532259 30.44412    38.1 
1 1 1  -16   14   24 o 26.44639 10.18632 23.12352   -14.9 
1 1 1  -16   15    1 o 59.11589 3.282390 92.04802   -65.8 
1 1 1  -16   15    2 o 134.2365 2.327872 143.7074   -79.5 
1 1 1  -16   15    3 o 68.49197 3.082550 41.24231   101.6 
1 1 1  -16   15    4 o 47.10655 4.438148 28.72526    72.0 
1 1 1  -16   15    5 o 163.3681 2.274797 130.1510    74.5 
1 1 1  -16   15    6 o 128.9228 2.565310 110.7050   -91.3 
1 1 1  -16   15    7 o 274.6292 3.473313 254.8021   -85.0 
1 1 1  -16   15    8 o 38.53811 4.898232 32.05465   -27.2 
1 1 1  -16   15    9 o 98.45289 2.988861 79.55627    13.4 
1 1 1  -16   15   10 o 102.8029 2.669721 144.1307    22.7 
1 1 1  -16   15   11 o 98.96655 2.571722 110.1374   171.8 
1 1 1  -16   15   12 f 94.65040 2.762185 66.68791   169.9 
1 1 1  -16   15   13 o 95.37768 2.648191 52.59607   -45.7 
1 1 1  -16   15   14 o 131.2519 2.696773 137.8057  -103.1 
1 1 1  -16   15   15 o 100.5926 3.170690 114.6157   -32.7 
1 1 1  -16   15   16 o 17.03202 7.426097 20.12695  -156.9 
1 1 1  -16   15   17 o 124.9840 2.980383 145.0747   162.7 
1 1 1  -16   15   18 o 136.6317 2.754527 119.8949   101.1 
1 1 1  -16   15   19 o 33.77005 8.348532 42.39162   157.0 
1 1 1  -16   15   20 o 87.07559 3.566582 63.11224    -7.0 
1 1 1  -16   15   21 o 34.14854 9.013440 22.03623    81.1 
1 1 1  -16   15   22 o 28.98225 9.577634 16.01470   -43.8 
1 1 1  -16   15   23 o 39.15436 10.42877 8.494558  -166.8 
1 1 1  -16   16    1 o 42.38170 4.698534 46.80544    37.6 
1 1 1  -16   16    2 o 14.94104 6.532806 2.594847  -150.3 
1 1 1  -16   16    3 o 36.08595 5.709111 46.83394  -127.2 
1 1 1  -16   16    4 o 171.5072 3.100731 186.5889  -160.7 
1 1 1  -16   16    5 o 165.6330 2.562866 201.8966  -143.1 
1 1 1  -16   16    6 o 109.4868 2.502290 140.9124  -128.9 
1 1 1  -16   16    7 o 66.05861 2.942274 98.23707   173.9 
1 1 1  -16   16    8 o 112.0588 2.462691 131.5799   107.0 
1 1 1  -16   16    9 o 110.3334 2.544785 112.0741   128.6 
1 1 1  -16   16   10 o 217.2922 3.791759 250.5021  -127.2 
1 1 1  -16   16   11 o 22.79701 7.721580 45.90595   -17.1 
1 1 1  -16   16   12 o 12.19452 5.698734 31.76099  -125.9 
1 1 1  -16   16   13 o 94.59696 2.873203 102.9604   -23.3 
1 1 1  -16   16   14 o 132.4636 2.554110 156.3550   -72.7 
1 1 1  -16   16   15 o 137.2844 2.945745 119.6574  -101.2 
1 1 1  -16   16   16 o 94.22260 2.561105 91.98882   160.4 
1 1 1  -16   16   17 o 58.67623 4.210502 52.55746    68.7 
1 1 1  -16   16   18 o 93.79910 3.244243 79.09875   -37.2 
1 1 1  -16   16   19 o 19.72155 8.455392 20.40797   178.8 
1 1 1  -16   16   20 o 22.61489 9.088725 35.41502   164.1 
1 1 1  -16   16   21 o 54.62995 6.501438 64.21358   175.0 
1 1 1  -16   16   22 o 27.63551 9.967257 41.37931   117.6 
1 1 1  -16   16   23 o 50.42508 7.487817 56.16076    25.5 
1 1 1  -16   17    1 o 23.75556 7.474179 47.28873   -56.9 
1 1 1  -16   17    2 o 75.58324 2.855255 108.6512  -160.0 
1 1 1  -16   17    3 f 98.97687 2.696712 174.4948   172.0 
1 1 1  -16   17    4 o 96.65108 2.280091 71.12726   -72.8 
1 1 1  -16   17    5 o 118.3701 2.268027 66.12273   -80.1 
1 1 1  -16   17    6 o 68.87855 2.756340 79.26947   -65.8 
1 1 1  -16   17    7 o 120.4725 2.349898 122.3993   -87.1 
1 1 1  -16   17    8 o 181.9872 2.914645 168.4928   -76.7 
1 1 1  -16   17    9 o 15.87150 6.426084 54.05979   -84.3 
1 1 1  -16   17   10 o 190.7870 2.807684 174.5286   -74.3 
1 1 1  -16   17   11 o 114.8529 2.703189 139.7410   -41.0 
1 1 1  -16   17   12 o 66.75912 3.264399 103.2357  -151.8 
1 1 1  -16   17   13 o 101.6038 2.533773 103.4483   117.9 
1 1 1  -16   17   14 o 14.93044 6.543529 8.645501  -151.1 
1 1 1  -16   17   15 o 25.14286 7.691811 27.71724  -156.6 
1 1 1  -16   17   16 o 18.44255 7.656247 25.86609  -131.4 
1 1 1  -16   17   17 o 37.10307 6.781528 52.13765   154.1 
1 1 1  -16   17   18 o 18.30580 7.974248 29.47046   -94.1 
1 1 1  -16   17   19 o 96.79663 3.261033 66.44350   -95.0 
1 1 1  -16   17   20 o 67.94383 4.707217 57.25014   -33.2 
1 1 1  -16   17   21 o 16.49809 7.557281 42.06306   -52.9 
1 1 1  -16   17   22 o 42.37445 8.701451 40.07202   -92.2 
1 1 1  -16   18    1 o 41.00510 4.499263 19.86400    52.0 
1 1 1  -16   18    2 o 118.4386 2.188812 119.7996   170.2 
1 1 1  -16   18    3 o 144.9522 3.060136 161.6512   175.3 
1 1 1  -16   18    4 o 89.77929 2.215920 99.63853  -135.1 
1 1 1  -16   18    5 o 60.60423 3.232466 58.67532   147.2 
1 1 1  -16   18    6 o 161.4824 2.987237 165.7008    17.7 
1 1 1  -16   18    7 o 41.02371 4.335952 47.73647   131.2 
1 1 1  -16   18    8 o 57.66983 3.344891 45.05773  -118.7 
1 1 1  -16   18    9 o 53.82215 3.375575 68.31066   -17.0 
1 1 1  -16   18   10 o 183.9972 2.926879 164.2035   -62.5 
1 1 1  -16   18   11 o 82.47211 2.538313 96.85818   -89.7 
1 1 1  -16   18   12 o 100.7871 2.758048 110.7898   105.1 
1 1 1  -16   18   13 o 104.5271 2.430241 107.0927    26.0 
1 1 1  -16   18   14 o 100.3551 2.616831 85.43243   165.8 
1 1 1  -16   18   15 o 90.22593 2.697483 92.66830   159.7 
1 1 1  -16   18   16 o 52.29707 4.422291 29.24121    80.6 
1 1 1  -16   18   17 o 52.68790 4.338280 28.45381    21.1 
1 1 1  -16   18   18 f 41.63638 5.859310 52.44498    46.7 
1 1 1  -16   18   19 o 27.16121 9.094112 15.43314    82.8 
1 1 1  -16   18   20 o 18.64017 8.018167 12.61616  -152.3 
1 1 1  -16   18   21 o 44.34406 7.942813 38.54129  -104.9 
1 1 1  -16   18   22 o 20.63606 8.792025 18.87125    81.7 
1 1 1  -16   19    1 o 31.93999 5.665524 21.68802   -95.7 
1 1 1  -16   19    2 o 55.71197 3.458074 56.40764    -6.4 
1 1 1  -16   19    3 o 44.84484 3.689987 39.73554   118.1 
1 1 1  -16   19    4 o 75.43049 2.600477 77.38320   160.6 
1 1 1  -16   19    5 o 24.28713 6.613751 12.70878  -154.8 
1 1 1  -16   19    6 o 97.70724 2.504819 109.5969   -34.3 
1 1 1  -16   19    7 o 18.19241 6.405095 30.28130  -174.2 
1 1 1  -16   19    8 o 146.9926 2.673335 171.5148   144.8 
1 1 1  -16   19    9 o 117.0972 2.550457 127.0803    70.2 
1 1 1  -16   19   10 o 23.20972 6.904236 33.95816   107.9 
1 1 1  -16   19   11 o 47.79558 3.715738 67.81483  -168.9 
1 1 1  -16   19   12 o 79.70287 2.725059 98.28729  -173.4 
1 1 1  -16   19   13 o 40.77586 4.519531 49.00303   172.2 
1 1 1  -16   19   14 o 57.41675 3.470537 63.41371   -55.1 
1 1 1  -16   19   15 o 88.81017 2.830745 82.80103   -66.3 
1 1 1  -16   19   16 o 65.61578 3.638117 88.24517   168.2 
1 1 1  -16   19   17 o 19.81882 7.757928 27.75763   138.9 
1 1 1  -16   19   18 o 76.68888 3.727543 69.27541   -50.0 
1 1 1  -16   19   19 o 44.86093 5.761866 43.51905   170.6 
1 1 1  -16   19   20 o 25.35670 8.334777 23.86786    48.6 
1 1 1  -16   19   21 o 15.00607 7.123927 22.51738   -28.0 
1 1 1  -16   20    1 o 49.25416 3.979970 54.95108    65.0 
1 1 1  -16   20    2 o 85.74745 2.569782 109.2276    51.3 
1 1 1  -16   20    3 o 57.92797 3.267681 52.99931    42.4 
1 1 1  -16   20    4 o 52.91872 3.242975 48.15831  -171.2 
1 1 1  -16   20    5 o 47.21630 3.368676 21.98702   -70.5 
1 1 1  -16   20    6 o 97.42101 2.428378 100.2576     8.3 
1 1 1  -16   20    7 o 48.30366 3.547848 49.39666   149.9 
1 1 1  -16   20    8 o 58.75945 2.857813 46.38192     0.6 
1 1 1  -16   20    9 o 98.34030 2.509475 71.29286   100.4 
1 1 1  -16   20   10 o 21.84543 6.689152 34.14117   142.5 
1 1 1  -16   20   11 o 60.45824 3.128192 37.09123  -142.5 
1 1 1  -16   20   12 o 65.86373 3.171586 23.76490    51.9 
1 1 1  -16   20   13 o 37.87873 5.121244 52.91617   -83.9 
1 1 1  -16   20   14 o 49.19926 3.666998 67.45534   123.8 
1 1 1  -16   20   15 o 91.73048 2.884250 83.88897   135.4 
1 1 1  -16   20   16 o 19.56548 7.646112 30.28557  -107.0 
1 1 1  -16   20   17 f 22.16930 8.249941 43.83199  -174.8 
1 1 1  -16   20   18 o 64.64668 4.483311 55.97242    79.0 
1 1 1  -16   20   19 o 14.12631 6.704278 12.64335   -66.4 
1 1 1  -16   20   20 o 12.44669 6.183743 14.90776    62.6 
1 1 1  -16   21    1 o 21.25534 7.812438 14.19004   -78.8 
1 1 1  -16   21    2 o 34.64391 5.139719 22.92372   137.0 
1 1 1  -16   21    3 o 53.80952 3.217432 42.63245  -119.0 
1 1 1  -16   21    4 f 52.84547 3.366637 72.49673  -144.3 
1 1 1  -16   21    5 o 107.2476 2.362211 89.04050   163.6 
1 1 1  -16   21    6 o 33.31370 4.993973 66.32108   131.5 
1 1 1  -16   21    7 o 81.93664 2.486767 71.92911    47.4 
1 1 1  -16   21    8 o 62.03958 2.960786 46.51954    22.2 
1 1 1  -16   21    9 o 22.20975 6.254990 35.38983    84.1 
1 1 1  -16   21   10 f 65.77533 2.972541 101.5947    38.2 
1 1 1  -16   21   11 o 67.33973 2.973004 18.45042    42.8 
1 1 1  -16   21   12 o 55.83965 3.247773 52.13049  -155.6 
1 1 1  -16   21   13 o 69.66328 3.042114 53.19256   139.6 
1 1 1  -16   21   14 o 36.08076 5.666447 32.86174   153.8 
1 1 1  -16   21   15 o 68.11507 3.173051 66.78462   -76.5 
1 1 1  -16   21   16 o 53.09665 4.718644 57.60266   139.8 
1 1 1  -16   21   17 o 42.92452 5.000854 36.76759   178.7 
1 1 1  -16   21   18 o 59.65688 4.468927 60.73969   -31.7 
1 1 1  -16   21   19 o 39.52292 6.775676 50.23946    98.8 
1 1 1  -16   22    1 o 41.14344 4.544315 26.81242    30.3 
1 1 1  -16   22    2 o 24.01483 7.003613 10.41819   116.0 
1 1 1  -16   22    3 o 39.95009 4.083345 36.19493    54.0 
1 1 1  -16   22    4 o 27.13041 5.940253 22.83821  -109.0 
1 1 1  -16   22    5 o 27.30150 6.223910 11.69325   -55.9 
1 1 1  -16   22    6 o 33.41315 4.748926 23.85589    38.0 
1 1 1  -16   22    7 o 42.67980 3.796781 59.22627   129.8 
1 1 1  -16   22    8 o 60.45621 2.914171 34.96933   160.2 
1 1 1  -16   22    9 o 46.03189 3.623793 28.43358   120.1 
1 1 1  -16   22   10 o 33.58320 4.590218 33.07430   177.7 
1 1 1  -16   22   11 o 55.07512 3.064741 63.26482  -121.2 
1 1 1  -16   22   12 o 35.04491 5.228722 26.47429  -110.5 
1 1 1  -16   22   13 o 40.08543 4.518510 45.34481   -62.5 
1 1 1  -16   22   14 f 29.48266 6.743370 20.22041    24.8 
1 1 1  -16   22   15 o 46.12706 4.550461 39.71924   158.6 
1 1 1  -16   22   16 o 22.27435 7.290915 16.87232  -140.3 
1 1 1  -16   22   17 o 34.92751 6.511061 45.01944  -141.5 
1 1 1  -16   22   18 o 16.97933 7.396530 19.61607   167.4 
1 1 1  -16   23    1 o 20.67087 7.083586 4.675102   110.8 
1 1 1  -16   23    2 o 36.20606 4.851641 36.97615    71.4 
1 1 1  -16   23    3 o 17.95528 6.567669 16.22357     7.4 
1 1 1  -16   23    4 o 45.72430 3.584472 53.08466  -100.8 
1 1 1  -16   23    5 o 51.73140 3.003813 41.66849   -78.6 
1 1 1  -16   23    6 o 40.05718 3.718545 38.62433    45.1 
1 1 1  -16   23    7 o 66.65848 2.693078 60.54745   123.0 
1 1 1  -16   23    8 o 40.17306 3.574471 20.22379   110.2 
1 1 1  -16   23    9 o 12.97241 5.718334 21.45731    62.6 
1 1 1  -16   23   10 o 91.41324 2.421357 93.76070    31.7 
1 1 1  -16   23   11 o 40.44795 4.144283 32.81835  -163.1 
1 1 1  -16   23   12 o 16.17003 6.824673 28.35098   166.9 
1 1 1  -16   23   13 o 34.87593 5.172790 47.46297    67.5 
1 1 1  -16   23   14 o 70.69035 3.070018 63.54324   118.9 
1 1 1  -16   23   15 o 47.42314 4.459443 48.05780   -91.5 
1 1 1  -16   23   16 f 45.76722 4.951898 21.87068  -151.1 
1 1 1  -16   23   17 o 23.15220 7.719984 32.79052   121.4 
1 1 1  -16   24    1 o 48.13295 3.716643 61.24424   -68.6 
1 1 1  -16   24    2 o 25.25229 6.829300 22.12793    45.2 
1 1 1  -16   24    3 o 72.95982 2.531106 81.89466   138.1 
1 1 1  -16   24    4 o 71.63115 2.581426 57.07232  -139.8 
1 1 1  -16   24    5 o 52.82164 2.969054 57.36658   -70.9 
1 1 1  -16   24    6 o 22.67048 6.071070 18.57540   -32.7 
1 1 1  -16   24    7 o 56.30967 2.834947 43.31898    36.1 
1 1 1  -16   24    8 o 13.50402 5.738284 9.723787    39.7 
1 1 1  -16   24    9 o 50.33475 3.190336 49.83404   -52.4 
1 1 1  -16   24   10 o 37.38966 4.063019 35.53609    68.2 
1 1 1  -16   24   11 o 11.77731 5.397674 8.000937   152.3 
1 1 1  -16   24   12 o 39.17428 4.328748 20.61406    85.0 
1 1 1  -16   24   13 o 22.51466 6.823260 4.241589   -95.3 
1 1 1  -16   24   14 o 31.32932 6.213417 31.82693   142.7 
1 1 1  -16   24   15 o 17.29951 7.137616 16.14749   127.2 
1 1 1  -16   25    1 o 35.19743 5.226349       ?       ? 
1 1 1  -16   25    2 o 31.15747 5.638370 13.50657    66.9 
1 1 1  -16   25    3 o 24.17805 6.620660 40.42303    -9.7 
1 1 1  -16   25    4 o 55.72913 2.738482 62.73555   -63.3 
1 1 1  -16   25    5 o 65.44180 2.722439 55.52388     5.4 
1 1 1  -16   25    6 o 50.07447 3.185051 54.38583    50.9 
1 1 1  -16   25    7 o 10.70352 4.933126 19.81958  -170.8 
1 1 1  -16   25    8 o 29.69021 4.150627 8.393966   -53.8 
1 1 1  -16   25    9 o 32.91137 4.483874 34.21466  -116.6 
1 1 1  -16   25   10 o 18.32991 6.159519 5.251844   101.6 
1 1 1  -16   25   11 o 42.20890 3.593013 53.67066   109.7 
1 1 1  -16   25   12 o 13.89369 6.145005 19.27305   169.7 
1 1 1  -16   25   13 o 15.13658 6.419254 30.46776   -25.5 
1 1 1  -16   25   14 o 46.05943 3.819728       ?       ? 
1 1 1  -16   26    4 o 13.98532 5.949302       ?       ? 
1 1 1  -16   26    5 o 13.21818 5.791417 8.651879  -117.6 
1 1 1  -16   26    6 o 45.46687 3.080279 48.39263   142.0 
1 1 1  -16   26    7 o 30.42409 4.488942 29.58205    89.7 
1 1 1  -16   26    8 o 15.08396 5.698283 15.43602    69.9 
1 1 1  -16   26    9 o 39.59898 3.487407 43.26019  -111.5 
1 1 1  -16   26   10 o 55.87313 2.653057 43.90679   -58.6 
1 1 1  -16   26   11 o 40.19165 3.822538       ?       ? 
1 1 1  -15    0    1 o 247.1710 4.734471 141.4049    -0.3 
1 1 1  -15    0    2 o 423.9316 5.759372 474.0323   180.0 
1 1 1  -15    0    3 o 49.79632 5.850788 6.125591    -3.1 
1 1 1  -15    0    4 o 322.0750 4.912036 225.6497   179.8 
1 1 1  -15    0    5 o 59.34186 4.144842 31.74597    -0.0 
1 1 1  -15    0    6 o 207.0196 3.142211 162.3908   179.5 
1 1 1  -15    0    7 o 570.9245 7.096138 593.9706   180.0 
1 1 1  -15    0    8 o 133.8440 3.197273 73.20217   179.4 
1 1 1  -15    0    9 f 525.7823 7.337609 528.6458  -179.8 
1 1 1  -15    0   10 o 30.66531 10.89578 61.83347   178.8 
1 1 1  -15    0   11 o 132.7338 4.002198 57.99483   180.0 
1 1 1  -15    0   12 o 133.8317 4.224761 207.3254   179.8 
1 1 1  -15    0   13 o 101.7794 4.172509 107.2184  -179.9 
1 1 1  -15    0   14 o 59.80204 6.481739 56.10514    -0.4 
1 1 1  -15    0   15 o 25.08983 13.04951 51.23889   178.6 
1 1 1  -15    0   16 o 30.64890 12.78054 48.57925  -179.4 
1 1 1  -15    0   17 f 91.32796 5.798176 69.32894  -179.7 
1 1 1  -15    0   18 o 72.69031 7.046870 257.7882   179.8 
1 1 1  -15    0   19 o 134.3439 5.076066 111.8369     0.0 
1 1 1  -15    0   20 o 252.5974 5.823822 291.0227    -0.2 
1 1 1  -15    0   21 o 32.16337 15.03989 75.67963    -0.0 
1 1 1  -15    0   22 o 34.43477 16.91990 79.19756     0.2 
1 1 1  -15    0   23 o 18.16659 12.36025 70.35954    -0.2 
1 1 1  -15    0   24 o 92.79552 8.677265 46.87862  -179.8 
1 1 1  -15    0   25 o 32.72987 17.00901 31.56005  -179.6 
1 1 1  -15    0   26 o 13.56195 9.929945 19.20379     0.4 
1 1 1  -15    0   27 o 33.36013 18.31972 43.23411  -179.9 
1 1 1  -15    1    1 f 296.1860 3.526796 282.6335   126.9 
1 1 1  -15    1    2 o 223.2050 2.845833 155.4558   -26.7 
1 1 1  -15    1    3 o 373.7085 3.996063 347.6518   -81.8 
1 1 1  -15    1    4 o 356.5187 3.676146 381.6987   129.9 
1 1 1  -15    1    5 o 165.1319 2.396671 205.3412   145.8 
1 1 1  -15    1    6 o 226.5664 2.516259 199.4795  -163.1 
1 1 1  -15    1    7 o 813.2435 6.942391 740.0935  -100.4 
1 1 1  -15    1    8 f 232.6854 2.892403 227.9326   -43.3 
1 1 1  -15    1    9 o 445.3120 4.602503 415.6458  -111.5 
1 1 1  -15    1   10 o 221.7792 3.045503 220.4977  -117.7 
1 1 1  -15    1   11 o 275.4334 3.395279 250.6766    -5.4 
1 1 1  -15    1   12 o 242.5806 3.539812 268.4716  -115.6 
1 1 1  -15    1   13 o 126.7415 2.867430 86.09126    76.9 
1 1 1  -15    1   14 o 147.2538 3.110010 191.4571    61.4 
1 1 1  -15    1   15 o 164.2728 2.633961 146.8165   106.8 
1 1 1  -15    1   16 o 84.23813 3.944822 108.5477   126.5 
1 1 1  -15    1   17 o 129.8387 3.326386 75.11691   126.1 
1 1 1  -15    1   18 o 170.1577 3.371688 143.2215    38.1 
1 1 1  -15    1   19 o 107.3139 4.273833 68.55199   -91.5 
1 1 1  -15    1   20 o 130.8802 4.105661 187.1078  -146.7 
1 1 1  -15    1   21 f 23.87902 10.33945 77.97127   -98.0 
1 1 1  -15    1   22 o 21.38792 9.906143 49.97953    27.4 
1 1 1  -15    1   23 o 52.73547 8.836797 54.11758   104.0 
1 1 1  -15    1   24 o 56.89659 8.715704 46.48138  -166.7 
1 1 1  -15    1   25 o 101.1610 4.963748 115.2776  -168.1 
1 1 1  -15    1   26 o 77.13113 7.608608 80.80741   155.9 
1 1 1  -15    1   27 o 33.46001 12.78624 26.11082    -0.7 
1 1 1  -15    2    1 o 323.6241 3.659779 363.8458   -59.6 
1 1 1  -15    2    2 o 237.4249 3.145309 259.6991  -104.1 
1 1 1  -15    2    3 o 243.1622 3.044137 223.3855    66.6 
1 1 1  -15    2    4 o 472.3550 4.519986 496.7525  -139.6 
1 1 1  -15    2    5 o 242.5452 2.863893 265.3772  -101.3 
1 1 1  -15    2    6 o 145.4176 2.036291 165.2146   -85.2 
1 1 1  -15    2    7 o 494.6893 4.494740 471.7603   165.1 
1 1 1  -15    2    8 o 360.7072 3.711193 377.0082  -137.9 
1 1 1  -15    2    9 o 471.3511 4.557909 385.9931  -117.6 
1 1 1  -15    2   10 o 208.4877 3.002733 252.2957    33.0 
1 1 1  -15    2   11 o 402.7962 4.375268 324.1688   143.6 
1 1 1  -15    2   12 o 367.3877 4.233659 328.6761  -178.4 
1 1 1  -15    2   13 o 188.5360 2.975615 164.6208  -106.6 
1 1 1  -15    2   14 o 227.4559 3.211760 201.2956   -29.7 
1 1 1  -15    2   15 o 151.6103 2.990883 184.0495  -179.3 
1 1 1  -15    2   16 o 90.67866 3.904473 89.15253  -175.1 
1 1 1  -15    2   17 o 118.4764 3.381141 147.5158    61.8 
1 1 1  -15    2   18 o 56.89663 6.350123 71.58298    94.3 
1 1 1  -15    2   19 o 88.79803 4.891337 115.2323   -78.7 
1 1 1  -15    2   20 o 90.89674 4.527081 95.57830  -172.3 
1 1 1  -15    2   21 o 36.45270 10.86489 96.41541    35.8 
1 1 1  -15    2   22 o 109.0674 4.695658 104.5823    35.1 
1 1 1  -15    2   23 f 30.49160 11.31873 58.92113   153.7 
1 1 1  -15    2   24 o 23.86827 10.52871 23.08007   145.4 
1 1 1  -15    2   25 o 42.22908 12.95717 21.16488   -97.2 
1 1 1  -15    2   26 o 63.34937 10.31814 86.54901   -72.6 
1 1 1  -15    2   27 o 73.48661 8.655193 62.30191  -111.0 
1 1 1  -15    3    1 o 342.1699 3.816754 347.4279   108.9 
1 1 1  -15    3    2 o 427.3224 4.485180 494.2939    87.8 
1 1 1  -15    3    3 o 284.6611 3.224584 307.1656  -128.4 
1 1 1  -15    3    4 o 420.1026 4.084695 398.1204   159.4 
1 1 1  -15    3    5 o 150.3645 2.324141 109.3843  -170.7 
1 1 1  -15    3    6 o 397.5833 3.773993 391.9640    63.9 
1 1 1  -15    3    7 o 99.60806 2.193363 86.95094    98.3 
1 1 1  -15    3    8 o 513.9639 4.779186 510.6643     5.1 
1 1 1  -15    3    9 o 154.7767 2.494494 199.2865  -102.0 
1 1 1  -15    3   10 o 60.20520 3.644612 51.34506   132.4 
1 1 1  -15    3   11 o 572.1897 5.485633 554.0625     1.3 
1 1 1  -15    3   12 o 256.1500 3.466782 216.2498   -77.7 
1 1 1  -15    3   13 o 399.8383 4.530769 446.3007  -101.4 
1 1 1  -15    3   14 o 78.54604 3.557032 80.55067    -8.8 
1 1 1  -15    3   15 o 194.8308 3.520737 231.0598    93.8 
1 1 1  -15    3   16 o 212.3697 3.570611 148.8569    89.6 
1 1 1  -15    3   17 o 59.09615 5.799476 99.13259    92.2 
1 1 1  -15    3   18 o 56.80331 5.604074 110.0802   134.8 
1 1 1  -15    3   19 o 84.06227 4.549726 39.92075   168.3 
1 1 1  -15    3   20 o 76.24874 5.063993 93.39883   112.2 
1 1 1  -15    3   21 o 74.63425 5.868538 11.86863   -62.6 
1 1 1  -15    3   22 o 43.54949 10.48294 3.912161    33.5 
1 1 1  -15    3   23 o 36.00967 11.80751 35.07457  -178.7 
1 1 1  -15    3   24 o 68.28894 7.994637 62.70834     5.3 
1 1 1  -15    3   25 o 25.18278 11.06448 24.37638    -5.1 
1 1 1  -15    3   26 o 22.61632 10.60082 24.65301   -33.6 
1 1 1  -15    3   27 o 49.69232 12.30923 34.83790   -81.1 
1 1 1  -15    4    1 o 535.0750 5.319629 539.8372   156.7 
1 1 1  -15    4    2 o 53.10286 4.137498 32.27092    51.9 
1 1 1  -15    4    3 o 341.6838 4.084263 313.9473     2.9 
1 1 1  -15    4    4 o 88.60204 2.524934 13.87125  -171.4 
1 1 1  -15    4    5 o 330.4879 3.418980 315.7244   -13.1 
1 1 1  -15    4    6 o 164.0745 2.176531 108.5733   -71.5 
1 1 1  -15    4    7 o 265.4254 2.830026 270.8715   106.7 
1 1 1  -15    4    8 o 264.8165 3.120241 204.0343  -122.6 
1 1 1  -15    4    9 o 645.6678 5.853645 601.5944   169.4 
1 1 1  -15    4   10 o 342.5177 3.762429 328.5608   143.5 
1 1 1  -15    4   11 o 253.4122 3.131107 102.2196    51.7 
1 1 1  -15    4   12 o 287.6398 3.278378 204.8214   134.4 
1 1 1  -15    4   13 o 217.9733 3.345673 195.7812   178.0 
1 1 1  -15    4   14 o 134.8237 2.974090 162.7936   -55.7 
1 1 1  -15    4   15 o 116.9354 3.075985 101.5962   -16.0 
1 1 1  -15    4   16 o 78.86206 3.817277 12.34344  -149.9 
1 1 1  -15    4   17 o 222.0950 2.934835 255.7034   125.1 
1 1 1  -15    4   18 o 92.10583 3.838143 115.9870  -119.9 
1 1 1  -15    4   19 o 176.1771 3.115722 149.5524  -106.6 
1 1 1  -15    4   20 o 93.22714 4.011692 124.6042   -26.9 
1 1 1  -15    4   21 o 46.24537 9.484236 76.01601   -11.6 
1 1 1  -15    4   22 o 57.19335 8.280760 101.3325    97.0 
1 1 1  -15    4   23 o 43.91721 10.14014 58.17667   161.9 
1 1 1  -15    4   24 o 66.71690 7.633035 65.21323  -128.6 
1 1 1  -15    4   25 o 25.60346 11.21371 26.67152    10.0 
1 1 1  -15    4   26 o 35.37322 13.10096 18.90201    35.0 
1 1 1  -15    4   27 o 57.41343 11.21845 39.98920   159.9 
1 1 1  -15    5    1 o 200.8528 3.036306 233.8492   131.1 
1 1 1  -15    5    2 o 301.4909 3.343975 362.1180   128.3 
1 1 1  -15    5    3 o 552.6360 5.325048 491.9013    34.5 
1 1 1  -15    5    4 o 229.8984 2.860808 277.5553    -0.9 
1 1 1  -15    5    5 o 102.1228 2.358907 136.9255   -77.1 
1 1 1  -15    5    6 o 279.6245 2.929322 286.7252    97.2 
1 1 1  -15    5    7 o 307.5231 3.158943 329.9655    95.1 
1 1 1  -15    5    8 o 336.2534 3.673386 373.5754   -28.1 
1 1 1  -15    5    9 o 264.8201 3.210222 223.7435   139.6 
1 1 1  -15    5   10 o 406.0776 4.231715 381.8309  -149.0 
1 1 1  -15    5   11 o 181.6988 2.719959 93.96389  -145.7 
1 1 1  -15    5   12 o 472.3099 4.530624 501.9905    70.3 
1 1 1  -15    5   13 o 303.4783 3.883449 397.4441    50.6 
1 1 1  -15    5   14 o 359.8042 6.023668 404.5517    17.0 
1 1 1  -15    5   15 o 188.4862 3.095046 284.2856   119.8 
1 1 1  -15    5   16 o 189.0060 3.097142 114.4293    83.4 
1 1 1  -15    5   17 o 152.8860 3.199075 89.45291   124.7 
1 1 1  -15    5   18 o 87.43382 5.244093 96.02056   146.2 
1 1 1  -15    5   19 o 34.59924 10.08436 70.07137   159.9 
1 1 1  -15    5   20 o 101.0332 4.303892 108.0351   106.2 
1 1 1  -15    5   21 o 87.94296 5.905146 107.9280     8.5 
1 1 1  -15    5   22 o 54.13950 8.166072 61.10809   -30.4 
1 1 1  -15    5   23 o 107.5922 4.731394 97.50562  -140.1 
1 1 1  -15    5   24 o 30.28041 11.56034 20.15090  -107.9 
1 1 1  -15    5   25 o 59.90541 9.864711 73.93380    -9.9 
1 1 1  -15    5   26 o 27.15097 11.81646 23.38956   -78.5 
1 1 1  -15    5   27 o 49.90136 12.21794 20.55214  -164.1 
1 1 1  -15    6    1 o 280.1256 3.838651 308.9585  -129.9 
1 1 1  -15    6    2 o 162.4545 2.799742 210.2971   129.8 
1 1 1  -15    6    3 o 489.6748 4.830639 418.8819    32.8 
1 1 1  -15    6    4 o 338.1244 3.496417 292.0348    95.1 
1 1 1  -15    6    5 o 179.8285 2.326725 202.8011   -13.4 
1 1 1  -15    6    6 o 493.4576 4.411770 513.2333   -32.6 
1 1 1  -15    6    7 o 284.5876 2.999323 295.2413   -18.9 
1 1 1  -15    6    8 o 205.5403 2.640960 221.4552   -72.5 
1 1 1  -15    6    9 o 62.46658 3.011641 84.62768    63.2 
1 1 1  -15    6   10 o 80.21059 3.069093 99.99006    71.6 
1 1 1  -15    6   11 o 381.7632 4.221910 352.2743    -3.0 
1 1 1  -15    6   12 f 168.0086 2.860321 122.2225   -15.3 
1 1 1  -15    6   13 f 287.3396 3.494421 227.0190   149.9 
1 1 1  -15    6   14 o 427.9780 4.333768 407.5368  -121.3 
1 1 1  -15    6   15 o 380.2063 5.743563 390.9873   -81.7 
1 1 1  -15    6   16 o 132.1881 2.976636 131.3543   -53.4 
1 1 1  -15    6   17 o 175.8754 4.846212 208.6826   129.1 
1 1 1  -15    6   18 o 164.0045 2.917005 123.1889  -161.3 
1 1 1  -15    6   19 o 61.58657 6.636678 32.79365   137.1 
1 1 1  -15    6   20 o 17.52821 8.246538 90.69699    74.3 
1 1 1  -15    6   21 o 43.75376 9.659033 72.30430   121.9 
1 1 1  -15    6   22 o 88.90540 5.041909 99.02635   147.5 
1 1 1  -15    6   23 o 48.63954 9.676992 39.26990   -51.2 
1 1 1  -15    6   24 o 54.34687 9.694953 48.32317   -32.2 
1 1 1  -15    6   25 o 86.17432 6.642360 92.20025    58.9 
1 1 1  -15    6   26 o 76.06288 7.974065 62.77177   109.1 
1 1 1  -15    6   27 o 31.80231 12.21862 47.39616   139.9 
1 1 1  -15    7    1 f 226.2391 3.161131 123.6929    61.9 
1 1 1  -15    7    2 o 223.9334 2.932986 243.4781    -7.6 
1 1 1  -15    7    3 o 410.0218 4.127263 390.0818    -7.5 
1 1 1  -15    7    4 o 117.0157 2.454287 163.2751  -131.7 
1 1 1  -15    7    5 o 178.5727 2.455843 151.2819  -132.0 
1 1 1  -15    7    6 o 306.7180 3.084220 257.2433   132.6 
1 1 1  -15    7    7 o 100.5512 2.252509 55.79542   120.7 
1 1 1  -15    7    8 o 91.83022 2.565520 67.44037    24.7 
1 1 1  -15    7    9 o 380.7883 3.825277 330.0264    72.6 
1 1 1  -15    7   10 o 273.5125 3.276560 302.6541  -109.0 
1 1 1  -15    7   11 o 330.8961 4.735829 405.2528   117.5 
1 1 1  -15    7   12 f 333.7693 3.789032 300.4792    48.0 
1 1 1  -15    7   13 o 131.1405 2.720960 127.2842    93.7 
1 1 1  -15    7   14 o 79.14263 3.307158 105.8172  -150.0 
1 1 1  -15    7   15 o 63.99113 4.601839 67.37364   -95.0 
1 1 1  -15    7   16 o 152.9191 2.939684 186.8095    20.7 
1 1 1  -15    7   17 o 35.22499 8.484802 52.27018    17.6 
1 1 1  -15    7   18 o 57.27419 5.757526 56.07827    65.4 
1 1 1  -15    7   19 o 99.03751 3.704930 77.67690    41.4 
1 1 1  -15    7   20 o 45.99316 8.731607 13.86508   -99.1 
1 1 1  -15    7   21 f 48.65676 8.732424 33.58814   -51.2 
1 1 1  -15    7   22 o 73.01128 6.280309 54.19654   -94.7 
1 1 1  -15    7   23 o 41.39418 11.67832 51.71825   -55.5 
1 1 1  -15    7   24 o 50.59023 10.33254 61.61675    88.2 
1 1 1  -15    7   25 o 38.15045 11.92472 29.00718    50.1 
1 1 1  -15    7   26 o 17.99869 8.906602 37.57919   -34.4 
1 1 1  -15    8    1 f 95.28547 2.892534 83.36667   109.2 
1 1 1  -15    8    2 o 282.7373 3.221973 331.8917    40.7 
1 1 1  -15    8    3 o 325.4266 3.553651 361.8432   -33.9 
1 1 1  -15    8    4 f 280.3766 3.368741 220.9453  -173.5 
1 1 1  -15    8    5 o 92.11970 2.636352 42.00426    26.0 
1 1 1  -15    8    6 f 281.3744 3.105472 166.6109    11.3 
1 1 1  -15    8    7 o 115.7388 2.432202 150.0205    72.8 
1 1 1  -15    8    8 o 188.8737 2.631718 128.4079    84.1 
1 1 1  -15    8    9 o 200.9332 2.750008 184.0376   -54.4 
1 1 1  -15    8   10 f 152.9216 2.602704 75.83286   170.1 
1 1 1  -15    8   11 o 143.8654 2.749917 125.4302  -163.6 
1 1 1  -15    8   12 o 94.95650 2.832938 49.03917  -128.1 
1 1 1  -15    8   13 o 127.4706 2.580898 180.2515   150.2 
1 1 1  -15    8   14 f 110.0372 3.274684 137.7503   118.5 
1 1 1  -15    8   15 o 169.0488 2.908394 180.9248   -53.4 
1 1 1  -15    8   16 o 225.8190 3.224380 241.3877   -29.0 
1 1 1  -15    8   17 o 114.4242 3.421651 41.11308    96.2 
1 1 1  -15    8   18 o 86.61958 3.916111 105.2400  -172.6 
1 1 1  -15    8   19 o 44.42526 9.259089 87.34363   -54.4 
1 1 1  -15    8   20 o 90.27093 4.762725 105.1366    -3.2 
1 1 1  -15    8   21 o 28.54973 10.43759 39.67022   114.0 
1 1 1  -15    8   22 o 58.32636 7.041701 83.71539   111.9 
1 1 1  -15    8   23 o 63.32222 7.400017 59.58020   175.1 
1 1 1  -15    8   24 o 48.33027 10.88323 38.20688  -177.5 
1 1 1  -15    8   25 o 51.37931 10.36404 37.79382    44.8 
1 1 1  -15    8   26 o 27.83176 12.10901 16.36756    90.2 
1 1 1  -15    9    1 o 16.51882 7.249276 48.32784   129.6 
1 1 1  -15    9    2 o 297.4688 3.445849 329.0494   121.6 
1 1 1  -15    9    3 o 458.2637 4.455993 403.1251    91.0 
1 1 1  -15    9    4 o 282.3100 3.111458 312.7343  -168.2 
1 1 1  -15    9    5 o 149.2268 2.351904 143.0759  -120.1 
1 1 1  -15    9    6 o 329.7683 3.320107 259.5429    79.9 
1 1 1  -15    9    7 o 221.8705 2.722804 135.4771   -49.6 
1 1 1  -15    9    8 o 281.9649 3.241201 279.7415  -108.5 
1 1 1  -15    9    9 o 154.4987 2.543484 226.2834   139.2 
1 1 1  -15    9   10 o 517.0054 4.943049 451.5152    92.6 
1 1 1  -15    9   11 o 315.6703 3.371513 388.0893    88.4 
1 1 1  -15    9   12 o 161.9122 2.840722 187.9231     1.0 
1 1 1  -15    9   13 o 123.0043 2.709426 52.44604  -177.9 
1 1 1  -15    9   14 o 282.0991 3.219716 236.8815   -36.1 
1 1 1  -15    9   15 o 22.01730 8.281405 57.88948  -103.7 
1 1 1  -15    9   16 o 192.2768 3.054608 168.5374    82.7 
1 1 1  -15    9   17 o 76.65290 4.113809 92.36526   109.5 
1 1 1  -15    9   18 o 98.62464 4.211884 40.69327    73.9 
1 1 1  -15    9   19 f 114.1738 3.463376 63.94792   -58.5 
1 1 1  -15    9   20 o 55.79805 6.175025 63.74499  -131.2 
1 1 1  -15    9   21 o 65.75535 6.222736 77.89877    40.0 
1 1 1  -15    9   22 o 75.01555 5.099922 82.79527   126.2 
1 1 1  -15    9   23 o 55.32032 8.123582 49.75907  -107.8 
1 1 1  -15    9   24 o 52.40715 9.444485 68.72733   -72.0 
1 1 1  -15    9   25 o 61.33903 8.350924 30.65571   127.2 
1 1 1  -15    9   26 o 62.02538 9.571515 53.21433   130.6 
1 1 1  -15   10    1 o 178.0485 2.687292 227.3716    76.7 
1 1 1  -15   10    2 o 160.3429 2.565642 156.3303    84.0 
1 1 1  -15   10    3 o 79.91249 3.044238 136.0117   -29.4 
1 1 1  -15   10    4 o 278.2841 3.075280 240.4777  -161.8 
1 1 1  -15   10    5 o 259.5075 2.895127 246.7581  -178.1 
1 1 1  -15   10    6 o 175.5551 2.407826 65.67738  -112.8 
1 1 1  -15   10    7 f 215.0079 2.634449 203.0832   -89.0 
1 1 1  -15   10    8 o 104.7562 2.474601 114.0820    97.6 
1 1 1  -15   10    9 o 185.1204 2.758245 221.8840  -110.9 
1 1 1  -15   10   10 o 46.68365 4.577356 55.58736  -152.5 
1 1 1  -15   10   11 o 129.6170 2.825309 119.9756  -153.6 
1 1 1  -15   10   12 o 235.9321 2.798500 252.7327    47.1 
1 1 1  -15   10   13 o 155.2806 2.786366 108.8325  -178.2 
1 1 1  -15   10   14 o 200.1965 3.353469 230.9695   -42.4 
1 1 1  -15   10   15 o 212.0142 2.963910 223.3652   -26.6 
1 1 1  -15   10   16 o 101.0651 4.010461 134.4302   -82.7 
1 1 1  -15   10   17 o 64.13515 5.019220 84.10725   -34.2 
1 1 1  -15   10   18 o 119.8817 3.829457 76.70890  -155.1 
1 1 1  -15   10   19 o 120.5763 3.255789 96.51143   150.8 
1 1 1  -15   10   20 o 77.05893 6.092991 120.3567    42.9 
1 1 1  -15   10   21 o 84.10484 5.122327 54.77430   133.2 
1 1 1  -15   10   22 o 65.42802 6.755551 55.50600   169.9 
1 1 1  -15   10   23 o 16.37483 8.001024 14.39001   -10.6 
1 1 1  -15   10   24 o 22.62150 10.13523 15.89017    48.4 
1 1 1  -15   10   25 o 68.52886 7.705720 73.95168  -151.2 
1 1 1  -15   10   26 o 50.48148 11.09963 62.05962  -160.3 
1 1 1  -15   11    1 o 35.06823 6.387636 31.33405    41.3 
1 1 1  -15   11    2 o 138.4435 2.947771 154.4162    66.0 
1 1 1  -15   11    3 o 151.5183 3.114719 99.12125   117.9 
1 1 1  -15   11    4 o 307.7025 3.929057 285.4751   155.1 
1 1 1  -15   11    5 o 200.3425 2.938410 195.7499   150.2 
1 1 1  -15   11    6 o 263.3369 3.515650 272.7185  -156.7 
1 1 1  -15   11    7 o 88.10349 3.251433 78.87174   -90.2 
1 1 1  -15   11    8 o 321.1321 4.195474 296.8430   -33.0 
1 1 1  -15   11    9 o 160.2413 2.805888 133.9192  -108.4 
1 1 1  -15   11   10 f 266.4996 3.947815 192.6943  -150.8 
1 1 1  -15   11   11 o 289.7415 3.309282 260.6552   -77.6 
1 1 1  -15   11   12 f 289.7393 3.464860 322.8333  -164.8 
1 1 1  -15   11   13 o 221.5341 3.390575 269.3242   152.4 
1 1 1  -15   11   14 o 168.1823 2.795270 234.7855   -21.3 
1 1 1  -15   11   15 o 103.3319 3.081954 106.7468  -177.6 
1 1 1  -15   11   16 o 29.29831 8.445294 52.81308   -81.6 
1 1 1  -15   11   17 o 91.26874 3.551707 77.53340   -92.2 
1 1 1  -15   11   18 o 71.78397 4.430398 62.61720   -98.7 
1 1 1  -15   11   19 o 35.87655 9.389076 26.46034     3.9 
1 1 1  -15   11   20 o 94.74331 4.514866 91.25848    93.9 
1 1 1  -15   11   21 o 83.29297 5.021357 77.30333   114.6 
1 1 1  -15   11   22 o 40.15878 9.679297 56.62451   161.1 
1 1 1  -15   11   23 o 57.33666 7.106631 41.40012   -89.8 
1 1 1  -15   11   24 o 37.07354 11.63763 53.14643    -5.8 
1 1 1  -15   11   25 o 73.02969 7.474433 54.81988    61.3 
1 1 1  -15   12    1 o 123.4356 2.598907 137.1627  -164.0 
1 1 1  -15   12    2 o 81.52676 3.199173 57.09617   -68.4 
1 1 1  -15   12    3 o 228.2113 2.865224 216.7827     7.0 
1 1 1  -15   12    4 o 270.6292 3.168672 288.9725    99.9 
1 1 1  -15   12    5 o 98.35769 2.612650 118.7765   106.2 
1 1 1  -15   12    6 o 83.17031 2.531360 83.35411  -154.4 
1 1 1  -15   12    7 o 553.6110 5.208145 476.8802   -43.7 
1 1 1  -15   12    8 o 425.5459 4.232275 409.3574   -14.2 
1 1 1  -15   12    9 o 188.7084 2.810241 176.1276   -47.6 
1 1 1  -15   12   10 o 113.4533 3.351897 114.1824   -20.1 
1 1 1  -15   12   11 o 126.2534 2.805536 149.3347   129.2 
1 1 1  -15   12   12 o 225.9953 2.846065 199.0311   108.0 
1 1 1  -15   12   13 o 114.0797 2.852010 94.42567    92.2 
1 1 1  -15   12   14 o 99.25309 2.999676 79.78851   -79.2 
1 1 1  -15   12   15 o 110.4776 2.979025 95.68114   132.7 
1 1 1  -15   12   16 o 108.4056 3.031634 138.3795   -55.4 
1 1 1  -15   12   17 o 126.9427 2.991515 123.1773   -34.0 
1 1 1  -15   12   18 o 84.87619 3.696115 98.37553    27.2 
1 1 1  -15   12   19 o 70.65707 4.809191 108.6618   129.8 
1 1 1  -15   12   20 o 25.40555 9.366772 28.42210  -149.9 
1 1 1  -15   12   21 o 54.95384 7.016228 60.39772  -101.5 
1 1 1  -15   12   22 o 78.41191 5.250837 66.40457   164.7 
1 1 1  -15   12   23 o 33.27031 10.86175 33.62916    33.3 
1 1 1  -15   12   24 o 20.05891 9.471822 16.25474   -60.1 
1 1 1  -15   12   25 o 62.52671 9.175677 48.73666  -131.9 
1 1 1  -15   13    1 o 159.8293 2.485095 111.9814   -54.8 
1 1 1  -15   13    2 o 44.21254 4.723823 56.02893   -30.4 
1 1 1  -15   13    3 o 199.2580 2.642607 226.9645    89.0 
1 1 1  -15   13    4 o 131.4268 2.448668 207.4953     4.1 
1 1 1  -15   13    5 o 225.0822 2.638658 149.8958  -155.7 
1 1 1  -15   13    6 o 252.1294 2.969068 310.0282   178.5 
1 1 1  -15   13    7 o 168.0895 3.089175 154.8694   173.5 
1 1 1  -15   13    8 o 324.6498 4.209970 293.8059   -11.6 
1 1 1  -15   13    9 o 162.1021 2.895713 101.2157     0.7 
1 1 1  -15   13   10 o 154.0230 2.816111 105.3477   -33.8 
1 1 1  -15   13   11 o 167.7650 2.997524 116.1005    11.0 
1 1 1  -15   13   12 o 21.54986 8.147041 90.58580  -129.5 
1 1 1  -15   13   13 o 109.0675 3.011581 101.3654  -117.1 
1 1 1  -15   13   14 o 162.0122 3.284346 120.2271   130.6 
1 1 1  -15   13   15 o 84.16974 3.714940 73.30734    17.8 
1 1 1  -15   13   16 o 123.3985 3.087031 169.0626    -1.3 
1 1 1  -15   13   17 o 58.91672 4.578692 39.50071   -17.7 
1 1 1  -15   13   18 o 51.59462 5.675781 54.62815   -70.5 
1 1 1  -15   13   19 o 88.08262 3.979304 79.52666   -43.1 
1 1 1  -15   13   20 o 74.99522 5.070002 88.50962     2.6 
1 1 1  -15   13   21 o 33.48467 10.06517 58.79464    20.8 
1 1 1  -15   13   22 o 33.76863 10.56032 33.34141   -61.2 
1 1 1  -15   13   23 o 42.29106 10.49405 24.15919   -32.3 
1 1 1  -15   13   24 o 22.16861 10.44753 28.58919    -3.9 
1 1 1  -15   13   25 o 23.44970 10.49219 22.52942  -163.2 
1 1 1  -15   14    1 o 160.8929 3.225244 110.4856   113.2 
1 1 1  -15   14    2 o 110.9686 2.445285 130.4197    69.8 
1 1 1  -15   14    3 o 33.53767 6.291581 43.51628   -35.6 
1 1 1  -15   14    4 o 110.9665 2.493987 73.22270   142.3 
1 1 1  -15   14    5 o 406.0225 4.110641 426.4385  -138.5 
1 1 1  -15   14    6 o 154.5359 2.636958 139.5363   -93.7 
1 1 1  -15   14    7 o 169.6139 2.651282 182.5689   -57.9 
1 1 1  -15   14    8 o 186.3883 2.739873 88.43459   -51.0 
1 1 1  -15   14    9 o 311.1606 3.590528 314.4344    85.6 
1 1 1  -15   14   10 o 137.1278 2.718734 130.9021   146.1 
1 1 1  -15   14   11 o 152.4547 2.695315 111.0686   -77.2 
1 1 1  -15   14   12 o 79.34644 3.148797 78.32197   172.8 
1 1 1  -15   14   13 o 42.87553 5.414063 43.77559    90.4 
1 1 1  -15   14   14 o 190.7836 3.325861 194.3407   -89.3 
1 1 1  -15   14   15 o 57.51288 4.501052 97.51064   135.6 
1 1 1  -15   14   16 o 83.58022 3.034679 68.35950  -123.0 
1 1 1  -15   14   17 o 87.95705 3.581476 94.85242    95.4 
1 1 1  -15   14   18 o 41.23796 6.979334 62.40755  -149.8 
1 1 1  -15   14   19 o 130.9807 3.009772 114.6406  -149.2 
1 1 1  -15   14   20 o 74.02834 4.513766 68.03107  -128.5 
1 1 1  -15   14   21 o 108.2904 3.735753 98.29878  -117.0 
1 1 1  -15   14   22 o 23.25774 9.820576 30.49277  -172.3 
1 1 1  -15   14   23 o 38.31450 10.37620 59.90976    38.6 
1 1 1  -15   14   24 o 45.26117 10.10274 48.59796   -21.1 
1 1 1  -15   15    1 o 143.3044 2.242806 146.7315  -111.2 
1 1 1  -15   15    2 f 245.0215 3.180490 148.1346   -24.6 
1 1 1  -15   15    3 f 229.7430 2.759514 179.5592   -18.4 
1 1 1  -15   15    4 o 128.6970 2.327368 155.0106   -11.6 
1 1 1  -15   15    5 o 114.3156 2.542789 127.3585   -27.2 
1 1 1  -15   15    6 o 63.93717 2.947041 81.51754   -94.3 
1 1 1  -15   15    7 o 259.2176 3.431452 258.7173  -159.6 
1 1 1  -15   15    8 o 256.7609 3.390022 261.1057  -109.4 
1 1 1  -15   15    9 o 223.8647 2.980991 237.8964    -9.9 
1 1 1  -15   15   10 o 63.54049 3.352869 80.93099    17.6 
1 1 1  -15   15   11 o 115.0140 2.687388 79.33884   -51.1 
1 1 1  -15   15   12 o 127.3376 2.679720 90.02604   -60.5 
1 1 1  -15   15   13 o 132.5964 2.973836 113.0833  -148.4 
1 1 1  -15   15   14 o 30.47373 8.909908 45.04684   -39.1 
1 1 1  -15   15   15 o 230.6723 3.698345 192.0875    -6.9 
1 1 1  -15   15   16 o 19.39877 7.930022 25.17010  -158.1 
1 1 1  -15   15   17 o 31.52097 8.056373 58.13623  -174.4 
1 1 1  -15   15   18 o 134.1412 3.428915 103.6326    55.8 
1 1 1  -15   15   19 o 15.28762 7.298095 35.96241  -101.6 
1 1 1  -15   15   20 o 30.30272 9.364142 42.99238    30.7 
1 1 1  -15   15   21 o 52.56044 6.955554 29.37443    84.7 
1 1 1  -15   15   22 o 31.27058 9.328732 26.58794    40.8 
1 1 1  -15   15   23 o 39.72612 10.30208 42.71543    21.0 
1 1 1  -15   15   24 o 17.68110 8.418363 10.03663  -155.7 
1 1 1  -15   16    1 o 144.6671 2.762157 155.8129    96.5 
1 1 1  -15   16    2 o 20.49302 7.390733 21.44641  -113.9 
1 1 1  -15   16    3 o 93.84113 2.876844 82.04262  -137.6 
1 1 1  -15   16    4 o 163.4877 2.528536 117.0527   -51.9 
1 1 1  -15   16    5 o 268.7632 3.263756 262.8375  -102.9 
1 1 1  -15   16    6 o 236.0044 3.331381 232.9901   -23.8 
1 1 1  -15   16    7 o 175.9987 2.735114 196.9252    37.1 
1 1 1  -15   16    8 o 191.4165 2.746225 185.7686     3.0 
1 1 1  -15   16    9 o 142.5019 3.224397 122.9551    52.1 
1 1 1  -15   16   10 o 104.8483 2.632788 106.6108  -172.4 
1 1 1  -15   16   11 o 151.7811 3.205026 116.7406  -154.7 
1 1 1  -15   16   12 o 112.0747 2.593846 121.5674  -168.1 
1 1 1  -15   16   13 o 71.27154 3.364676 118.8427  -156.0 
1 1 1  -15   16   14 o 107.0918 2.779641 86.70689   -84.5 
1 1 1  -15   16   15 o 100.2353 2.825058 52.50806   102.6 
1 1 1  -15   16   16 o 106.3275 2.898585 108.9049   -35.8 
1 1 1  -15   16   17 o 143.6479 2.581757 179.3419   -34.6 
1 1 1  -15   16   18 o 90.36701 3.245197 89.21319  -100.1 
1 1 1  -15   16   19 o 19.63962 8.560438 27.35888    39.6 
1 1 1  -15   16   20 o 97.86019 3.487380 87.75633    87.9 
1 1 1  -15   16   21 o 30.94083 10.37270 20.34309    17.2 
1 1 1  -15   16   22 o 56.82826 7.053637 52.62656   -32.0 
1 1 1  -15   16   23 o 33.23716 10.46898 44.53934   101.1 
1 1 1  -15   17    1 o 69.42350 3.133413 120.3346   -79.3 
1 1 1  -15   17    2 o 135.7082 2.523598 167.1339  -119.4 
1 1 1  -15   17    3 o 111.0085 2.446830 114.4320  -110.1 
1 1 1  -15   17    4 o 62.77841 3.130803 26.03254  -140.4 
1 1 1  -15   17    5 o 32.30141 5.861398 81.44695   -61.7 
1 1 1  -15   17    6 o 158.1988 2.679835 97.91856    20.0 
1 1 1  -15   17    7 o 125.7723 2.505961 165.0953   -94.0 
1 1 1  -15   17    8 o 51.58900 3.787064 67.92820  -173.5 
1 1 1  -15   17    9 o 77.57935 3.027534 48.11729  -157.9 
1 1 1  -15   17   10 o 56.21655 3.607242 84.46156   109.1 
1 1 1  -15   17   11 o 150.4205 3.416363 89.02499   -61.2 
1 1 1  -15   17   12 o 94.29018 2.679169 93.35634    86.1 
1 1 1  -15   17   13 o 84.72327 2.864922 84.60075  -113.5 
1 1 1  -15   17   14 o 126.3778 2.374440 95.68205   -83.1 
1 1 1  -15   17   15 o 96.64030 3.025012 86.95784   -32.0 
1 1 1  -15   17   16 o 63.20090 4.104938 54.10568   -74.8 
1 1 1  -15   17   17 o 23.07769 8.732886 15.93465    61.4 
1 1 1  -15   17   18 o 90.97917 3.342186 108.7118    58.6 
1 1 1  -15   17   19 o 34.19000 8.131153 30.72283    94.1 
1 1 1  -15   17   20 o 22.92135 9.193234 26.54010    56.6 
1 1 1  -15   17   21 o 71.42422 4.781136 62.54834  -144.8 
1 1 1  -15   17   22 o 32.78564 9.733888 29.36833   151.8 
1 1 1  -15   17   23 o 50.01441 8.551718 51.79104    58.8 
1 1 1  -15   18    1 o 101.9464 2.546176 96.10300   147.7 
1 1 1  -15   18    2 o 121.8105 2.651839 135.4160   148.3 
1 1 1  -15   18    3 o 58.88379 3.471205 79.83103  -104.1 
1 1 1  -15   18    4 o 58.04297 3.268949 99.75343   -67.0 
1 1 1  -15   18    5 o 95.81480 2.399662 107.5238   161.6 
1 1 1  -15   18    6 o 64.83073 2.876438 96.78677   110.9 
1 1 1  -15   18    7 o 111.9738 2.549775 134.8360    92.3 
1 1 1  -15   18    8 o 89.61239 2.886792 85.89997    26.4 
1 1 1  -15   18    9 o 196.1954 3.114245 168.8541    12.1 
1 1 1  -15   18   10 f 171.0724 3.144564 136.5995   -69.5 
1 1 1  -15   18   11 o 73.31280 2.856854 91.35252   -21.9 
1 1 1  -15   18   12 o 52.14870 4.051312 74.05566  -100.5 
1 1 1  -15   18   13 o 42.93776 4.559355 24.33355   121.1 
1 1 1  -15   18   14 o 100.5614 2.764163 112.3950    65.5 
1 1 1  -15   18   15 o 77.19836 3.167999 77.30784    90.4 
1 1 1  -15   18   16 o 81.11136 2.978016 93.26649   -86.3 
1 1 1  -15   18   17 o 61.66450 4.114712 82.60783    -6.9 
1 1 1  -15   18   18 o 39.35653 6.194680 43.39095     9.6 
1 1 1  -15   18   19 o 81.71032 4.148838 58.14947    50.3 
1 1 1  -15   18   20 o 43.62503 7.914048 52.26357    98.3 
1 1 1  -15   18   21 o 46.69513 8.000401 54.67796   -48.4 
1 1 1  -15   18   22 o 61.49991 6.455154 74.20675   -49.9 
1 1 1  -15   19    1 o 41.91657 4.782398 20.18670    81.4 
1 1 1  -15   19    2 o 89.59913 2.624977 39.90376   -13.9 
1 1 1  -15   19    3 o 92.77668 2.531856 74.51961   -28.5 
1 1 1  -15   19    4 o 69.13083 2.837007 65.39415   -91.3 
1 1 1  -15   19    5 o 66.85232 2.948750 12.26270   106.0 
1 1 1  -15   19    6 o 233.7098 3.317045 213.8802    65.6 
1 1 1  -15   19    7 o 112.5907 2.544910 104.8663   117.4 
1 1 1  -15   19    8 o 24.88675 6.178129 50.67130    37.8 
1 1 1  -15   19    9 o 42.17345 4.116237 38.96980  -133.0 
1 1 1  -15   19   10 o 107.4376 2.912767 91.91087  -172.9 
1 1 1  -15   19   11 f 65.54073 3.150838 61.45318  -156.6 
1 1 1  -15   19   12 o 93.91040 2.557640 100.5923   130.3 
1 1 1  -15   19   13 o 123.3890 2.427331 115.4937  -159.4 
1 1 1  -15   19   14 o 158.4069 2.482427 143.7240  -177.7 
1 1 1  -15   19   15 o 74.37861 3.325142 60.81950  -177.8 
1 1 1  -15   19   16 o 19.27719 7.712624 25.35610   -68.3 
1 1 1  -15   19   17 o 36.08856 7.145274 17.49673    87.0 
1 1 1  -15   19   18 o 79.12851 3.738611 78.65689   129.3 
1 1 1  -15   19   19 f 20.70718 9.095194 30.53989    76.3 
1 1 1  -15   19   20 o 36.48984 8.314955 38.93716    -5.1 
1 1 1  -15   19   21 o 36.61040 8.310342 30.57055    51.8 
1 1 1  -15   20    1 o 38.48029 5.581588 63.18526    68.5 
1 1 1  -15   20    2 o 54.49937 3.382740 60.94231    70.4 
1 1 1  -15   20    3 o 33.22453 5.874425 29.87561  -170.1 
1 1 1  -15   20    4 o 61.22966 3.086832 63.66555  -102.5 
1 1 1  -15   20    5 o 14.36899 6.225725 20.15987   -46.8 
1 1 1  -15   20    6 o 100.9597 2.812690 99.85085   149.8 
1 1 1  -15   20    7 o 105.9070 2.899381 76.15829   159.7 
1 1 1  -15   20    8 o 143.4468 2.802983 143.0354   151.6 
1 1 1  -15   20    9 o 81.10576 2.586565 67.44090    72.6 
1 1 1  -15   20   10 o 85.92449 2.615169 105.9798  -122.0 
1 1 1  -15   20   11 o 144.5143 2.445262 151.7894   -67.4 
1 1 1  -15   20   12 o 37.76294 5.716668 67.10337   -72.5 
1 1 1  -15   20   13 o 97.02250 2.807433 68.00845     7.6 
1 1 1  -15   20   14 o 56.09131 3.683305 45.93065    53.2 
1 1 1  -15   20   15 o 47.16781 5.118975 57.11295   -73.8 
1 1 1  -15   20   16 o 115.6903 2.631232 125.8435  -116.8 
1 1 1  -15   20   17 o 15.96659 7.211085 32.38904    61.7 
1 1 1  -15   20   18 o 46.89286 6.061375 41.94639   103.2 
1 1 1  -15   20   19 o 14.90162 6.986892 10.02850   -77.8 
1 1 1  -15   20   20 o 38.89552 8.718515 36.80075   134.7 
1 1 1  -15   20   21 o 50.03518 6.670367 32.06629    54.7 
1 1 1  -15   21    1 f 32.75062 5.901916 22.51899  -106.5 
1 1 1  -15   21    2 o 102.1740 2.558324 123.3144   129.6 
1 1 1  -15   21    3 o 33.88249 5.210103 51.03089   107.1 
1 1 1  -15   21    4 o 63.76887 2.908527 43.77816  -131.2 
1 1 1  -15   21    5 o 123.2614 2.365606 104.2014    94.2 
1 1 1  -15   21    6 o 51.97235 3.168360 64.97620  -148.9 
1 1 1  -15   21    7 o 35.45083 4.799656 62.81340    96.4 
1 1 1  -15   21    8 f 15.96047 6.500942 40.15567   100.7 
1 1 1  -15   21    9 o 64.33827 2.818586 46.67821   -49.6 
1 1 1  -15   21   10 o 102.2332 2.465807 80.60686   -25.4 
1 1 1  -15   21   11 o 18.37571 6.849274 38.50553    46.1 
1 1 1  -15   21   12 o 70.12949 2.935707 32.41255   -29.4 
1 1 1  -15   21   13 o 15.36570 6.565369 39.40840   -22.6 
1 1 1  -15   21   14 o 65.73547 3.351818 70.01664   176.5 
1 1 1  -15   21   15 o 77.58336 3.014666 66.14100  -131.1 
1 1 1  -15   21   16 f 23.95043 7.760175 22.62261  -103.0 
1 1 1  -15   21   17 o 13.23814 6.271808 16.11404    15.6 
1 1 1  -15   21   18 o 14.54515 6.831057 15.34169  -154.7 
1 1 1  -15   21   19 o 43.87874 6.940660 48.99002    -0.2 
1 1 1  -15   21   20 o 49.95612 5.710733 58.60559   -33.0 
1 1 1  -15   22    1 o 34.66289 5.464828 11.13301  -143.2 
1 1 1  -15   22    2 o 76.14310 2.517456 51.96537  -116.8 
1 1 1  -15   22    3 o 80.72523 2.545075 73.52272   -10.8 
1 1 1  -15   22    4 o 28.53373 6.088058 28.28044  -144.9 
1 1 1  -15   22    5 o 17.08800 6.598180 13.34239   -39.9 
1 1 1  -15   22    6 o 18.76877 6.361073 24.95626    90.4 
1 1 1  -15   22    7 o 43.96859 3.632439 47.32769    91.5 
1 1 1  -15   22    8 o 55.98996 3.318319 42.80264   137.3 
1 1 1  -15   22    9 o 121.6240 2.444589 118.8001   163.3 
1 1 1  -15   22   10 o 76.75071 2.439777 70.81411   176.0 
1 1 1  -15   22   11 o 32.94148 5.380288 58.55490  -124.7 
1 1 1  -15   22   12 o 91.65049 2.500569 67.85281  -153.4 
1 1 1  -15   22   13 o 106.6203 2.422596 96.78734  -113.5 
1 1 1  -15   22   14 o 58.37693 3.719953 90.74128  -113.9 
1 1 1  -15   22   15 o 19.10728 7.130005 47.86127   -48.1 
1 1 1  -15   22   16 o 52.08360 4.162047 49.29240   -93.9 
1 1 1  -15   22   17 o 33.41308 6.945756 32.50843    83.5 
1 1 1  -15   22   18 o 66.92262 4.035882 79.42723   113.5 
1 1 1  -15   22   19 o 22.52421 8.499694 11.54000   132.1 
1 1 1  -15   23    1 o 47.32636 3.537050 63.34678    11.2 
1 1 1  -15   23    2 o 23.01521 6.980170 48.33973   155.1 
1 1 1  -15   23    3 o 35.06224 5.268252 25.73409   -48.5 
1 1 1  -15   23    4 f 116.7333 2.521286 90.14317   -78.4 
1 1 1  -15   23    5 o 42.22727 3.648093 11.04895    -8.7 
1 1 1  -15   23    6 o 53.52406 3.325497 59.05014   151.3 
1 1 1  -15   23    7 o 45.92195 3.622881 44.81784   115.1 
1 1 1  -15   23    8 o 18.15603 6.278830 42.94351  -130.6 
1 1 1  -15   23    9 o 45.53939 3.558016 63.29711   -39.3 
1 1 1  -15   23   10 o 78.76769 2.526310 75.01458  -126.5 
1 1 1  -15   23   11 o 96.08116 2.811618 90.13071   135.5 
1 1 1  -15   23   12 o 30.25457 5.926429 33.39853    85.0 
1 1 1  -15   23   13 o 49.34964 4.087061 54.50430   -30.6 
1 1 1  -15   23   14 o 38.71188 5.338776 43.91683  -144.1 
1 1 1  -15   23   15 o 38.23591 4.970922 11.87235   -25.1 
1 1 1  -15   23   16 o 18.90581 7.426142 25.14815   -63.4 
1 1 1  -15   23   17 o 17.14965 7.193597 25.04381   -22.7 
1 1 1  -15   23   18 o 62.30882 4.266695 51.27954   125.0 
1 1 1  -15   24    1 o 25.75385 6.510703 32.18891   151.5 
1 1 1  -15   24    2 o 59.09394 2.988827 67.94031    77.1 
1 1 1  -15   24    3 o 53.41906 3.136381 61.93993    28.5 
1 1 1  -15   24    4 o 56.29344 2.979492 47.10757   149.0 
1 1 1  -15   24    5 o 32.49124 4.751709 37.41508    65.4 
1 1 1  -15   24    6 o 48.23853 3.342263 18.66864    14.4 
1 1 1  -15   24    7 o 50.19647 3.622400 58.64203  -177.1 
1 1 1  -15   24    8 o 51.43201 3.121515 58.83828  -137.3 
1 1 1  -15   24    9 o 22.79875 6.297294 3.959526  -176.2 
1 1 1  -15   24   10 o 23.37812 6.325768 16.71220   -89.0 
1 1 1  -15   24   11 o 69.85369 2.580148 69.25254  -108.7 
1 1 1  -15   24   12 o 49.75541 3.750849 64.57858  -146.3 
1 1 1  -15   24   13 o 41.61325 4.402218 49.24344   140.6 
1 1 1  -15   24   14 o 20.83826 7.175745 35.08453    49.3 
1 1 1  -15   24   15 o 58.47687 3.424192 66.40170    25.4 
1 1 1  -15   24   16 o 18.11778 7.207970 51.12370    31.2 
1 1 1  -15   25    1 o 45.76301 3.927898 45.29366    30.5 
1 1 1  -15   25    2 o 31.69031 5.364152 29.12127  -176.1 
1 1 1  -15   25    3 o 12.92457 5.860380 5.397421   -52.3 
1 1 1  -15   25    4 o 49.08466 3.362107 51.44604    32.9 
1 1 1  -15   25    5 o 36.91564 4.177673 32.69876   -53.6 
1 1 1  -15   25    6 o 18.45585 6.484584 19.62963    42.7 
1 1 1  -15   25    7 o 67.62126 2.755875 46.26165    98.5 
1 1 1  -15   25    8 o 12.53427 5.596453 9.408979   105.6 
1 1 1  -15   25    9 o 35.54375 4.175052 50.05110    -9.9 
1 1 1  -15   25   10 o 15.10901 6.121497 13.29190   -61.3 
1 1 1  -15   25   11 o 45.43592 3.598275 22.79940   -49.4 
1 1 1  -15   25   12 o 12.60161 5.788763 25.74267  -148.3 
1 1 1  -15   25   13 o 26.09296 6.885456 12.56821   -77.6 
1 1 1  -15   25   14 o 11.32508 5.474655 14.13240    57.2 
1 1 1  -15   25   15 o 20.16124 7.402308 33.06914    92.3 
1 1 1  -15   26    1 o 49.20609 3.300971 55.28093   -96.7 
1 1 1  -15   26    2 o 54.47524 3.285631 47.41618    50.5 
1 1 1  -15   26    3 o 47.55134 3.585536 44.10654    27.3 
1 1 1  -15   26    4 o 20.67805 6.221206 6.649917   179.6 
1 1 1  -15   26    5 o 90.21355 2.664370 76.15656   167.7 
1 1 1  -15   26    6 o 26.96166 5.089871 36.76239   165.7 
1 1 1  -15   26    7 o 29.14879 4.915657 42.10585    36.1 
1 1 1  -15   26    8 o 44.27235 3.502669 25.42220   -40.4 
1 1 1  -15   26    9 o 29.17494 4.909953 23.86405  -104.0 
1 1 1  -15   26   10 o 47.62920 3.885173 50.18407   173.4 
1 1 1  -15   26   11 o 50.39859 3.366027 52.88097  -162.9 
1 1 1  -15   26   12 o 58.16259 2.895534 53.84474  -163.7 
1 1 1  -15   26   13 o 12.57583 5.852923 30.42831   158.1 
1 1 1  -15   27    3 o 67.97560 2.565045       ?       ? 
1 1 1  -15   27    4 o 50.49905 2.966166       ?       ? 
1 1 1  -15   27    5 o 47.45290 3.269033 59.57197  -118.3 
1 1 1  -15   27    6 o 25.33845 5.755348 31.83671  -154.6 
1 1 1  -15   27    7 o 39.13615 4.078298 51.85706    91.6 
1 1 1  -15   27    8 o 17.48606 6.141436 13.13338   111.1 
1 1 1  -15   27    9 o 25.62843 5.614356 34.34212    53.8 
1 1 1  -15   27   10 o 32.64112 4.650275 22.97003   -65.9 
1 1 1  -14    0    1 o 183.3904 4.116715 210.8405   179.8 
1 1 1  -14    0    2 o 202.8418 3.765620 127.0923     0.3 
1 1 1  -14    0    3 o 132.6607 3.673378 66.24931  -180.0 
1 1 1  -14    0    4 o 617.5616 8.202777 461.3229  -179.9 
1 1 1  -14    0    5 o 282.9875 4.174872 311.0721   179.8 
1 1 1  -14    0    6 o 574.8880 7.048835 469.1343     0.0 
1 1 1  -14    0    7 o 564.5074 7.134637 622.5345    -0.1 
1 1 1  -14    0    8 o 983.2484 12.06900 883.8090     0.0 
1 1 1  -14    0    9 o 311.7837 5.091581 217.6098    -0.1 
1 1 1  -14    0   10 f 13.66426 8.742108 13.90150     0.6 
1 1 1  -14    0   11 o 297.9612 4.591268 342.2039    -0.1 
1 1 1  -14    0   12 o 247.8213 4.704674 235.3175    -0.0 
1 1 1  -14    0   13 o 196.6653 3.727996 309.0537   179.9 
1 1 1  -14    0   14 o 14.79910 9.603124 3.282846  -177.6 
1 1 1  -14    0   15 o 308.1522 4.740734 377.9563  -180.0 
1 1 1  -14    0   16 o 277.6771 4.304061 234.2297  -180.0 
1 1 1  -14    0   17 o 118.9289 4.917299 106.8871  -179.8 
1 1 1  -14    0   18 f 264.2954 4.856278 204.4886  -179.8 
1 1 1  -14    0   19 o 176.5122 4.372797 121.2094    -0.1 
1 1 1  -14    0   20 o 327.2986 5.950065 336.3856    -0.1 
1 1 1  -14    0   21 o 19.46170 12.88067 19.06057     0.2 
1 1 1  -14    0   22 o 72.46960 10.94976 53.98109    -0.4 
1 1 1  -14    0   23 o 90.97236 9.130364 93.63494    -0.1 
1 1 1  -14    0   24 o 19.46022 13.06829 10.15478  -179.7 
1 1 1  -14    0   25 o 67.59529 12.44160 33.77219    -0.2 
1 1 1  -14    0   26 o 109.2465 7.534796 76.39959     0.0 
1 1 1  -14    0   27 o 62.72405 18.63610 36.83427     0.2 
1 1 1  -14    1    1 o 352.6907 3.898507 325.8245   -30.9 
1 1 1  -14    1    2 o 463.0112 4.437329 499.9855   -70.5 
1 1 1  -14    1    3 o 135.1272 2.487992 150.2860   -86.9 
1 1 1  -14    1    4 o 385.4357 4.044405 494.5641   -50.9 
1 1 1  -14    1    5 o 313.7283 3.183665 380.4452    16.5 
1 1 1  -14    1    6 o 584.6835 5.233489 582.0973   -74.9 
1 1 1  -14    1    7 o 708.8126 6.297153 701.6733   -87.3 
1 1 1  -14    1    8 o 555.7114 5.264124 626.8309   -64.5 
1 1 1  -14    1    9 o 213.7436 2.961894 212.0433   -26.4 
1 1 1  -14    1   10 o 252.8797 3.075284 215.1251    65.6 
1 1 1  -14    1   11 o 442.8523 4.417616 394.7191   -22.7 
1 1 1  -14    1   12 o 481.6825 5.064134 431.9095     8.6 
1 1 1  -14    1   13 o 315.3960 3.358753 318.9899   -70.2 
1 1 1  -14    1   14 o 432.2291 4.750189 469.5263  -104.9 
1 1 1  -14    1   15 o 126.7027 3.196467 107.8178  -109.0 
1 1 1  -14    1   16 o 126.8860 3.387711 130.4237    42.0 
1 1 1  -14    1   17 o 213.5590 3.661585 211.4892   147.7 
1 1 1  -14    1   18 o 161.1229 3.355937 199.4031  -159.4 
1 1 1  -14    1   19 o 33.80126 10.80746 54.35466   -95.8 
1 1 1  -14    1   20 o 60.33091 7.543921 102.9946    47.7 
1 1 1  -14    1   21 o 43.68338 11.71745 52.04205   -45.8 
1 1 1  -14    1   22 o 41.69000 12.69094 67.91429    82.1 
1 1 1  -14    1   23 o 111.4606 4.886069 119.6456    69.7 
1 1 1  -14    1   24 o 59.56958 9.910398 52.77296   -76.2 
1 1 1  -14    1   25 o 91.65260 6.561506 79.75081   -11.9 
1 1 1  -14    1   26 o 86.53088 7.329088 62.31678    70.8 
1 1 1  -14    1   27 o 30.06394 12.88921 33.87875    42.6 
1 1 1  -14    2    1 o 431.5858 4.549992 524.3024  -172.5 
1 1 1  -14    2    2 o 556.3930 5.316860 485.5770  -109.0 
1 1 1  -14    2    3 o 509.3752 5.003312 558.6559   -56.8 
1 1 1  -14    2    4 o 499.7594 4.715577 537.7848   -80.9 
1 1 1  -14    2    5 o 507.1964 4.637390 560.6129   159.0 
1 1 1  -14    2    6 o 641.6072 5.590946 563.2167   144.3 
1 1 1  -14    2    7 o 355.9032 3.660935 364.0355    45.2 
1 1 1  -14    2    8 o 726.4268 6.534263 707.1420    28.9 
1 1 1  -14    2    9 o 355.4861 3.809286 322.4989   -32.7 
1 1 1  -14    2   10 o 208.0092 2.855711 251.2766   109.9 
1 1 1  -14    2   11 o 24.72802 7.480677 38.88516   176.8 
1 1 1  -14    2   12 o 88.01938 3.049663 209.4410   -77.4 
1 1 1  -14    2   13 o 239.9123 2.960047 211.1345   115.1 
1 1 1  -14    2   14 o 232.5941 3.381494 229.0388    51.1 
1 1 1  -14    2   15 o 185.5389 2.756275 196.9331  -158.8 
1 1 1  -14    2   16 o 231.6403 2.917655 223.9012   161.5 
1 1 1  -14    2   17 o 215.0320 3.516419 281.6565   132.2 
1 1 1  -14    2   18 o 129.7794 3.624687 160.1001     1.3 
1 1 1  -14    2   19 o 266.4079 3.507860 271.7042   -40.7 
1 1 1  -14    2   20 o 258.4334 4.077191 311.3933   -70.7 
1 1 1  -14    2   21 o 56.99138 8.324727 53.39910  -121.2 
1 1 1  -14    2   22 o 102.0497 5.004004 115.9718  -119.2 
1 1 1  -14    2   23 o 37.83225 11.83943 51.32309   -89.7 
1 1 1  -14    2   24 o 135.2249 4.939295 112.9573  -107.2 
1 1 1  -14    2   25 o 136.3997 4.569204 134.6680  -115.0 
1 1 1  -14    2   26 o 59.45730 10.95778 39.84468  -172.8 
1 1 1  -14    2   27 o 33.11866 13.32789 24.68212    86.9 
1 1 1  -14    3    1 o 433.6460 5.185232 406.5171  -106.9 
1 1 1  -14    3    2 o 363.7159 3.968408 373.6143   137.7 
1 1 1  -14    3    3 o 365.6517 4.092139 395.0918  -127.3 
1 1 1  -14    3    4 o 628.9218 5.877132 592.4929  -104.8 
1 1 1  -14    3    5 o 217.7756 2.521761 187.3358    57.3 
1 1 1  -14    3    6 o 507.7245 4.593243 433.2971   -92.4 
1 1 1  -14    3    7 o 412.7546 3.986873 312.3637  -132.0 
1 1 1  -14    3    8 o 578.2193 5.336030 508.2328  -160.6 
1 1 1  -14    3    9 o 259.2147 2.926775 249.1048  -120.7 
1 1 1  -14    3   10 o 492.4453 5.728706 388.3259   -45.4 
1 1 1  -14    3   11 o 419.9525 6.075774 378.2923   -70.9 
1 1 1  -14    3   12 o 289.8934 3.838963 229.1007    50.7 
1 1 1  -14    3   13 o 53.37053 5.109100 5.320119   -14.0 
1 1 1  -14    3   14 o 233.2613 3.145229 243.5193  -123.8 
1 1 1  -14    3   15 o 140.2129 3.096999 162.8854   -12.4 
1 1 1  -14    3   16 o 138.5441 2.921345 162.5259   -71.1 
1 1 1  -14    3   17 o 87.00084 4.289660 118.6672  -169.5 
1 1 1  -14    3   18 o 63.61139 6.373219 71.31739   -55.0 
1 1 1  -14    3   19 o 94.81730 4.436404 85.56443   -77.5 
1 1 1  -14    3   20 o 46.44278 9.663241 45.69233    68.7 
1 1 1  -14    3   21 o 22.30909 9.991720 41.18009  -107.4 
1 1 1  -14    3   22 o 137.9525 3.930463 106.5068  -170.7 
1 1 1  -14    3   23 o 27.55441 11.52268 24.38349   161.7 
1 1 1  -14    3   24 o 23.03807 10.57760 24.27830    80.7 
1 1 1  -14    3   25 o 24.08800 11.22760 46.16127    59.9 
1 1 1  -14    3   26 o 75.65431 8.620798 50.66773   137.8 
1 1 1  -14    3   27 o 17.19215 8.578572 9.725101  -119.9 
1 1 1  -14    4    1 o 340.0490 3.844034 360.7345   -98.9 
1 1 1  -14    4    2 f 265.9103 3.189737 284.7279  -151.3 
1 1 1  -14    4    3 o 454.8283 4.672190 461.7459  -167.2 
1 1 1  -14    4    4 o 215.3867 2.917374 101.5058  -122.1 
1 1 1  -14    4    5 o 425.8055 4.056788 406.9335   161.8 
1 1 1  -14    4    6 o 594.2566 5.242426 528.6484   172.3 
1 1 1  -14    4    7 o 407.6905 3.965321 373.1259    -7.1 
1 1 1  -14    4    8 o 390.7599 3.913456 318.6339    31.2 
1 1 1  -14    4    9 o 232.5008 3.008225 190.4804    72.9 
1 1 1  -14    4   10 o 251.1689 3.233785 242.6574    -7.2 
1 1 1  -14    4   11 o 72.06960 3.327584 123.0692   104.2 
1 1 1  -14    4   12 o 143.6737 3.099655 193.1372     6.6 
1 1 1  -14    4   13 f 128.0966 2.759276 99.40285   -13.8 
1 1 1  -14    4   14 o 126.5566 3.064266 135.7755   166.8 
1 1 1  -14    4   15 o 205.4480 2.884613 202.2841  -121.2 
1 1 1  -14    4   16 o 245.7835 3.284644 243.0607   176.3 
1 1 1  -14    4   17 o 43.53255 8.282747 63.80802   140.4 
1 1 1  -14    4   18 o 166.1504 3.548966 127.0691   160.2 
1 1 1  -14    4   19 o 152.0914 3.777783 155.9174  -141.4 
1 1 1  -14    4   20 o 154.2273 3.868349 172.2839  -109.0 
1 1 1  -14    4   21 o 109.2519 4.754634 105.9274   144.8 
1 1 1  -14    4   22 o 39.05340 12.35803 44.05894   -67.5 
1 1 1  -14    4   23 o 68.50382 8.058686 83.87885     6.1 
1 1 1  -14    4   24 o 20.47243 9.697105 26.53362   119.4 
1 1 1  -14    4   25 o 48.61715 12.22902 32.36762    34.0 
1 1 1  -14    4   26 o 48.09654 12.98102 31.59767   -67.8 
1 1 1  -14    4   27 o 28.00434 12.34541 23.74275   -30.8 
1 1 1  -14    5    1 o 190.6361 2.946481 299.4480   -34.6 
1 1 1  -14    5    2 o 812.1091 7.139292 684.2025    83.4 
1 1 1  -14    5    3 o 315.5716 3.619348 277.2572   -95.7 
1 1 1  -14    5    4 o 579.3954 5.383405 581.9604  -151.4 
1 1 1  -14    5    5 o 720.1281 6.238683 707.5621   146.0 
1 1 1  -14    5    6 o 247.0610 2.719047 200.9046    25.1 
1 1 1  -14    5    7 o 231.0165 2.704700 265.4710    38.2 
1 1 1  -14    5    8 o 726.5767 6.472225 616.1031   105.3 
1 1 1  -14    5    9 o 81.86821 2.786366 138.7530   -40.2 
1 1 1  -14    5   10 o 177.5212 2.918202 118.4532   162.0 
1 1 1  -14    5   11 o 334.1589 4.748235 366.8150    98.2 
1 1 1  -14    5   12 o 208.9321 3.169953 114.5708    77.3 
1 1 1  -14    5   13 o 197.1127 3.288099 211.6555   -56.6 
1 1 1  -14    5   14 o 119.3394 2.932928 98.16579   -69.6 
1 1 1  -14    5   15 o 134.1427 3.273892 137.8581    86.5 
1 1 1  -14    5   16 o 85.69228 3.958006 42.07728   -18.0 
1 1 1  -14    5   17 o 96.76861 4.429470 106.5725   -10.4 
1 1 1  -14    5   18 o 134.9255 3.650764 141.8266   -63.7 
1 1 1  -14    5   19 o 235.7847 3.584901 272.2496   165.4 
1 1 1  -14    5   20 o 47.00190 8.894914 44.29536    60.1 
1 1 1  -14    5   21 o 142.6681 4.055389 130.9002   -87.9 
1 1 1  -14    5   22 o 136.3644 3.714919 105.9403  -109.3 
1 1 1  -14    5   23 o 42.83912 12.24936 15.96820  -122.4 
1 1 1  -14    5   24 o 31.59531 11.81842 24.44937   170.1 
1 1 1  -14    5   25 o 63.19242 9.449477 72.60609   150.9 
1 1 1  -14    5   26 o 70.91785 8.764926 58.31655  -159.6 
1 1 1  -14    5   27 o 86.37965 8.228534 71.63617   -93.2 
1 1 1  -14    6    1 o 192.1271 3.128176 121.4229   151.8 
1 1 1  -14    6    2 o 814.5690 7.131585 711.1107   155.4 
1 1 1  -14    6    3 o 622.4227 5.653343 575.8605   160.8 
1 1 1  -14    6    4 o 295.3580 3.176992 276.4252    35.8 
1 1 1  -14    6    5 o 139.3612 2.143020 155.4443   -16.9 
1 1 1  -14    6    6 o 241.2527 2.797828 210.3186   -94.5 
1 1 1  -14    6    7 o 147.4358 2.275618 92.93854   125.9 
1 1 1  -14    6    8 o 259.6370 2.982180 264.2503    39.4 
1 1 1  -14    6    9 o 339.7107 3.789215 268.2202   117.8 
1 1 1  -14    6   10 o 219.7911 3.021902 249.2789  -149.2 
1 1 1  -14    6   11 o 556.9479 5.187187 539.4609  -172.4 
1 1 1  -14    6   12 o 73.73412 3.319691 47.64875   135.2 
1 1 1  -14    6   13 o 74.96896 3.944090 72.14071   144.5 
1 1 1  -14    6   14 o 290.7029 3.497038 260.3654   106.4 
1 1 1  -14    6   15 o 143.6922 3.095992 158.9380    68.8 
1 1 1  -14    6   16 o 133.9423 3.342599 87.87305   -28.3 
1 1 1  -14    6   17 o 76.08726 4.990207 105.7408  -136.6 
1 1 1  -14    6   18 o 162.4451 2.966618 193.8819    98.5 
1 1 1  -14    6   19 o 208.1473 3.217720 192.8279  -140.2 
1 1 1  -14    6   20 o 88.62588 5.522751 104.3628  -151.9 
1 1 1  -14    6   21 o 206.2892 3.282921 189.1849    97.9 
1 1 1  -14    6   22 o 74.71874 6.381726 63.33555    68.2 
1 1 1  -14    6   23 o 73.36549 6.616681 105.5086   -46.5 
1 1 1  -14    6   24 o 26.24451 11.30307 46.89206  -112.0 
1 1 1  -14    6   25 o 68.49552 7.991308 57.31475    92.8 
1 1 1  -14    6   26 o 41.25349 12.90952 21.77373   126.3 
1 1 1  -14    6   27 o 33.09388 12.84252 16.47103     7.6 
1 1 1  -14    7    1 o 298.9353 4.337817 322.6888  -127.1 
1 1 1  -14    7    2 o 122.8146 2.641476 203.4692   138.8 
1 1 1  -14    7    3 o 219.7383 2.763007 163.8849   -27.1 
1 1 1  -14    7    4 o 219.6747 2.582529 233.8299   117.0 
1 1 1  -14    7    5 o 477.8339 4.515168 432.4457   107.1 
1 1 1  -14    7    6 o 70.45679 2.638519 59.81418   -38.4 
1 1 1  -14    7    7 o 416.5979 3.963122 367.5158  -141.4 
1 1 1  -14    7    8 o 463.7671 4.638334 548.0845   100.1 
1 1 1  -14    7    9 o 290.2800 3.374287 167.3020   125.0 
1 1 1  -14    7   10 o 296.5997 3.245039 188.1475   100.6 
1 1 1  -14    7   11 o 631.1177 5.816139 671.4900    71.5 
1 1 1  -14    7   12 o 287.4362 3.271772 250.2209    50.9 
1 1 1  -14    7   13 o 98.19447 3.127959 142.2031   160.9 
1 1 1  -14    7   14 o 217.6809 3.186534 287.2987   -58.8 
1 1 1  -14    7   15 o 149.2773 3.116198 167.8023  -118.0 
1 1 1  -14    7   16 o 170.7274 2.929882 155.6072   -29.2 
1 1 1  -14    7   17 f 118.7923 3.506617 106.9684   -64.8 
1 1 1  -14    7   18 o 113.2949 3.703501 88.05643   -78.0 
1 1 1  -14    7   19 o 170.1830 3.069343 208.9515   102.8 
1 1 1  -14    7   20 o 73.73744 5.451020 74.95423   117.5 
1 1 1  -14    7   21 o 90.91564 5.445907 75.10826   147.3 
1 1 1  -14    7   22 o 103.1957 4.967702 128.7271   -78.0 
1 1 1  -14    7   23 o 105.0047 5.654949 122.4270   -53.1 
1 1 1  -14    7   24 o 34.76561 12.04399 32.35246  -154.9 
1 1 1  -14    7   25 o 43.63567 12.50188 47.56242   124.8 
1 1 1  -14    7   26 o 23.11959 10.61952 52.25169   143.9 
1 1 1  -14    7   27 o 35.94720 13.43967 23.46781   139.2 
1 1 1  -14    8    1 o 301.7057 4.234435 216.4733  -104.8 
1 1 1  -14    8    2 o 293.4982 3.357010 198.8589   146.1 
1 1 1  -14    8    3 o 434.4227 4.222767 384.0993   110.1 
1 1 1  -14    8    4 o 448.8297 4.228531 481.9461    19.5 
1 1 1  -14    8    5 o 301.3157 3.294932 322.8497     5.3 
1 1 1  -14    8    6 o 346.7451 3.490774 333.7175   -58.7 
1 1 1  -14    8    7 o 276.4151 2.947626 355.6968  -144.1 
1 1 1  -14    8    8 o 598.0499 5.656567 582.7272  -177.5 
1 1 1  -14    8    9 o 329.7203 3.673205 312.9728   177.2 
1 1 1  -14    8   10 o 259.3786 3.197594 370.6361  -172.4 
1 1 1  -14    8   11 o 356.6484 3.979652 334.9806   155.5 
1 1 1  -14    8   12 o 81.91656 3.038466 129.0997     1.0 
1 1 1  -14    8   13 o 102.7535 3.039665 86.94874   -97.6 
1 1 1  -14    8   14 o 140.5217 2.863039 112.9052   154.4 
1 1 1  -14    8   15 o 168.0080 2.841789 190.9926  -108.5 
1 1 1  -14    8   16 o 205.5014 2.722738 238.4492  -101.2 
1 1 1  -14    8   17 o 73.95046 4.747330 95.12131   -23.4 
1 1 1  -14    8   18 o 109.1065 4.057830 87.18783    26.7 
1 1 1  -14    8   19 o 75.80220 5.712299 69.27267    86.6 
1 1 1  -14    8   20 o 28.20728 10.88234 43.37259  -170.5 
1 1 1  -14    8   21 o 66.58607 6.699282 34.14198    51.1 
1 1 1  -14    8   22 o 61.70790 7.742301 24.33684     9.8 
1 1 1  -14    8   23 o 38.50138 11.64329 28.90060   -58.1 
1 1 1  -14    8   24 o 38.91891 12.08688 47.74276   -66.8 
1 1 1  -14    8   25 f 32.45731 12.14520 57.78511   149.9 
1 1 1  -14    8   26 o 57.61678 10.29683 60.56765   128.0 
1 1 1  -14    9    1 o 186.7710 2.599388 257.1144  -162.1 
1 1 1  -14    9    2 o 193.4632 2.770905 270.2167    31.5 
1 1 1  -14    9    3 o 259.1645 3.078177 212.8880   -48.5 
1 1 1  -14    9    4 o 184.2959 2.660820 201.3288     3.8 
1 1 1  -14    9    5 f 402.2892 3.867673 333.1148    16.0 
1 1 1  -14    9    6 o 311.4752 3.176233 349.7520   -40.5 
1 1 1  -14    9    7 o 115.1548 2.343226 219.4624   114.2 
1 1 1  -14    9    8 o 280.6030 3.341666 168.9483   106.8 
1 1 1  -14    9    9 o 377.9470 3.889466 361.0114   -68.6 
1 1 1  -14    9   10 o 280.0854 4.028348 219.2804   -24.2 
1 1 1  -14    9   11 o 168.9849 2.730359 178.5204  -164.5 
1 1 1  -14    9   12 o 60.79326 4.091554 82.12894   -59.0 
1 1 1  -14    9   13 o 298.0966 3.516250 314.4825    28.2 
1 1 1  -14    9   14 o 199.2323 2.758650 205.9234    48.3 
1 1 1  -14    9   15 o 227.0494 2.840037 248.2046    69.4 
1 1 1  -14    9   16 o 42.25501 7.778248 108.4495    91.3 
1 1 1  -14    9   17 o 20.60999 9.026356 39.16906   -65.2 
1 1 1  -14    9   18 o 134.0199 3.408388 152.0993   -49.2 
1 1 1  -14    9   19 o 48.83528 7.529156 105.6059   123.4 
1 1 1  -14    9   20 o 54.54662 7.234189 82.49866   122.6 
1 1 1  -14    9   21 o 39.38275 10.78427 72.47534   107.3 
1 1 1  -14    9   22 o 19.63875 9.266013 26.12394    98.8 
1 1 1  -14    9   23 o 92.64972 5.729527 97.87415    -8.2 
1 1 1  -14    9   24 o 66.55606 8.494934 54.47206   164.2 
1 1 1  -14    9   25 o 31.22952 12.11381 5.076412   100.4 
1 1 1  -14    9   26 o 47.15564 12.23100 66.75487   -17.6 
1 1 1  -14   10    1 o 91.29336 2.925991 76.02796   -75.1 
1 1 1  -14   10    2 o 115.8249 2.597081 127.9852   165.4 
1 1 1  -14   10    3 o 289.1724 3.418535 229.6706   172.0 
1 1 1  -14   10    4 o 134.0213 2.291955 235.5706  -126.3 
1 1 1  -14   10    5 o 298.3301 3.106663 191.2693   131.4 
1 1 1  -14   10    6 f 248.3812 2.865089 77.25362   176.4 
1 1 1  -14   10    7 o 134.6869 2.165740 220.6793   -98.5 
1 1 1  -14   10    8 o 448.8257 4.457969 292.3128   -80.7 
1 1 1  -14   10    9 o 370.0863 3.910113 391.6238   -44.6 
1 1 1  -14   10   10 o 463.0882 4.511528 377.1586   116.2 
1 1 1  -14   10   11 o 276.6904 4.080421 264.7240    15.6 
1 1 1  -14   10   12 o 204.8572 2.882693 191.7229    19.3 
1 1 1  -14   10   13 o 387.2860 3.924339 308.8394    23.9 
1 1 1  -14   10   14 o 119.8389 2.897450 72.22003    16.6 
1 1 1  -14   10   15 o 94.38747 3.274251 68.47500   140.3 
1 1 1  -14   10   16 o 30.80038 8.780388 42.44675   -77.2 
1 1 1  -14   10   17 o 89.23978 4.502685 54.60330   -84.2 
1 1 1  -14   10   18 o 72.75864 5.464793 52.60765   101.1 
1 1 1  -14   10   19 o 77.90714 4.669794 20.37670    50.6 
1 1 1  -14   10   20 f 33.99286 10.47686 24.46390   -45.7 
1 1 1  -14   10   21 o 56.89692 9.152066 74.81497   178.1 
1 1 1  -14   10   22 o 79.22526 6.672591 78.81632  -129.0 
1 1 1  -14   10   23 o 53.62247 9.503502 55.88895   146.1 
1 1 1  -14   10   24 o 26.26228 11.02179 15.98014  -162.0 
1 1 1  -14   10   25 o 59.39545 9.580770 33.91914  -129.1 
1 1 1  -14   10   26 f 33.78117 12.53502 41.70903   -20.0 
1 1 1  -14   11    1 o 187.7939 3.098240 194.8329  -143.7 
1 1 1  -14   11    2 o 135.9106 2.364500 111.9262  -128.6 
1 1 1  -14   11    3 o 382.5110 3.868094 370.1000  -166.6 
1 1 1  -14   11    4 o 157.2734 2.741767 168.2571   -15.1 
1 1 1  -14   11    5 o 258.5507 3.421847 276.7595   -32.2 
1 1 1  -14   11    6 o 161.7488 2.669209 154.1175   -92.1 
1 1 1  -14   11    7 o 551.9172 5.981280 420.8962   142.8 
1 1 1  -14   11    8 o 278.5222 4.026141 315.4516   101.6 
1 1 1  -14   11    9 o 344.5075 4.344229 258.7667    69.1 
1 1 1  -14   11   10 o 230.5512 3.817874 193.8258   102.1 
1 1 1  -14   11   11 o 192.9209 3.549657 185.4921  -158.4 
1 1 1  -14   11   12 o 200.6980 3.312522 297.4769  -177.5 
1 1 1  -14   11   13 o 270.4135 3.943093 284.1022   -36.3 
1 1 1  -14   11   14 o 301.5775 4.312321 315.6400    37.4 
1 1 1  -14   11   15 o 232.4481 3.736962 258.7875     3.8 
1 1 1  -14   11   16 o 123.4769 3.140714 83.13414   107.9 
1 1 1  -14   11   17 o 179.7610 3.094424 188.9581   133.8 
1 1 1  -14   11   18 o 37.16875 9.743347 58.80320  -177.3 
1 1 1  -14   11   19 o 55.33892 6.792634 82.75081  -113.7 
1 1 1  -14   11   20 o 38.10196 10.04705 49.58364     9.0 
1 1 1  -14   11   21 o 103.8700 4.521992 101.4454    13.7 
1 1 1  -14   11   22 f 70.16456 6.593336 33.81679   174.1 
1 1 1  -14   11   23 o 75.93749 6.025751 66.90060   145.3 
1 1 1  -14   11   24 o 53.59284 10.08156 54.80815   165.9 
1 1 1  -14   11   25 f 63.94222 8.115864 52.16084     4.1 
1 1 1  -14   11   26 o 19.98397 9.502978 17.45996    -1.6 
1 1 1  -14   12    1 o 85.59111 3.269127 165.6369   -28.5 
1 1 1  -14   12    2 o 51.14194 4.494771 64.38447  -117.2 
1 1 1  -14   12    3 o 260.9250 3.115522 276.6944   126.1 
1 1 1  -14   12    4 f 343.8088 3.646864 275.8930    56.0 
1 1 1  -14   12    5 f 89.56306 2.559972 110.7764   140.4 
1 1 1  -14   12    6 o 131.4338 2.376119 123.1147    70.4 
1 1 1  -14   12    7 o 82.03049 2.711775 130.5470   -69.6 
1 1 1  -14   12    8 o 400.5884 4.110342 424.4551   138.3 
1 1 1  -14   12    9 o 362.1287 4.782307 308.2953   -47.3 
1 1 1  -14   12   10 f 364.0143 4.810912 244.1049   -78.5 
1 1 1  -14   12   11 o 347.6846 4.634674 291.4932   -73.9 
1 1 1  -14   12   12 o 123.5813 2.692695 62.02143    34.7 
1 1 1  -14   12   13 o 198.5457 2.882130 164.8902    65.6 
1 1 1  -14   12   14 o 75.63155 3.501128 79.29065     2.8 
1 1 1  -14   12   15 o 152.6579 2.701733 125.3630     6.1 
1 1 1  -14   12   16 o 38.30732 7.934895 41.95423   117.6 
1 1 1  -14   12   17 o 64.49445 5.676087 84.68668   -97.2 
1 1 1  -14   12   18 o 130.1618 3.235734 147.7711   -49.5 
1 1 1  -14   12   19 o 64.98714 5.670053 41.56566  -149.0 
1 1 1  -14   12   20 o 59.75705 6.872776 62.30541  -162.6 
1 1 1  -14   12   21 o 90.63518 4.725313 92.84927   152.3 
1 1 1  -14   12   22 o 71.68919 6.240282 58.17957  -178.9 
1 1 1  -14   12   23 o 31.37106 11.38381 36.05128   138.7 
1 1 1  -14   12   24 o 46.73222 10.97599 26.44145   121.2 
1 1 1  -14   12   25 o 43.04389 11.47329 35.06036   128.4 
1 1 1  -14   13    1 o 218.5095 3.235652 269.6436  -123.8 
1 1 1  -14   13    2 f 109.7771 2.566316 67.02853    20.7 
1 1 1  -14   13    3 o 133.5281 2.487984 114.0933  -119.3 
1 1 1  -14   13    4 o 34.93915 5.514742 34.90487   162.1 
1 1 1  -14   13    5 o 49.24655 3.716613 43.69059   -83.0 
1 1 1  -14   13    6 o 216.7503 2.907182 208.7235   -77.6 
1 1 1  -14   13    7 o 444.1970 4.399036 406.9750    36.6 
1 1 1  -14   13    8 o 315.4674 4.255343 183.8856   -36.0 
1 1 1  -14   13    9 o 163.3570 2.937273 151.9899  -101.1 
1 1 1  -14   13   10 o 29.67508 7.283390 28.34833  -113.7 
1 1 1  -14   13   11 o 145.3039 2.724533 126.5746   -89.2 
1 1 1  -14   13   12 o 343.2718 4.989247 353.9730  -154.2 
1 1 1  -14   13   13 o 96.14818 3.259640 123.9207   -89.7 
1 1 1  -14   13   14 o 20.54281 8.543756 44.30848   126.8 
1 1 1  -14   13   15 o 201.2919 3.881013 150.3537  -110.1 
1 1 1  -14   13   16 o 62.10560 6.214393 68.60275    54.4 
1 1 1  -14   13   17 o 52.96218 6.154845 45.66886   157.1 
1 1 1  -14   13   18 o 55.74342 5.654399 70.57887   -91.8 
1 1 1  -14   13   19 o 127.3266 3.310763 135.5862   -22.0 
1 1 1  -14   13   20 o 34.34072 10.58305 94.92429    24.3 
1 1 1  -14   13   21 f 17.72151 8.320930 41.05985     4.2 
1 1 1  -14   13   22 o 96.04727 5.009723 65.79070   132.2 
1 1 1  -14   13   23 o 77.25781 6.387504 66.87967   109.2 
1 1 1  -14   13   24 o 27.16272 11.32421 30.53291   162.8 
1 1 1  -14   13   25 o 22.66818 10.35355 36.91266  -180.0 
1 1 1  -14   14    1 o 230.4045 3.401619 149.7944   -48.6 
1 1 1  -14   14    2 o 118.4154 2.448914 172.0851   128.6 
1 1 1  -14   14    3 o 352.3698 3.574410 361.0658    96.7 
1 1 1  -14   14    4 o 43.56524 4.556159 47.12856     1.0 
1 1 1  -14   14    5 o 303.3630 3.315728 250.2347  -101.4 
1 1 1  -14   14    6 o 288.6780 3.417443 297.1523   102.0 
1 1 1  -14   14    7 o 60.09655 3.452313 89.28963  -151.2 
1 1 1  -14   14    8 o 137.2017 2.548429 144.9865    80.0 
1 1 1  -14   14    9 o 60.11144 3.872066 136.6401   -76.1 
1 1 1  -14   14   10 o 120.0174 2.729562 110.7478  -109.5 
1 1 1  -14   14   11 o 93.20258 3.002894 61.23119   -93.7 
1 1 1  -14   14   12 o 183.2005 2.863132 152.7912   -10.1 
1 1 1  -14   14   13 o 126.0547 2.670242 145.5823  -116.2 
1 1 1  -14   14   14 o 77.72035 3.428008 77.66454  -140.1 
1 1 1  -14   14   15 o 167.6599 2.961695 160.1768    85.4 
1 1 1  -14   14   16 o 189.6860 3.622972 181.2076   110.2 
1 1 1  -14   14   17 o 79.73602 4.081346 41.61842   -31.2 
1 1 1  -14   14   18 o 96.63032 3.686464 126.0986     6.9 
1 1 1  -14   14   19 o 67.21236 4.846586 71.85267   117.8 
1 1 1  -14   14   20 o 64.82410 5.313145 47.61661   136.1 
1 1 1  -14   14   21 o 64.35603 6.440223 39.32392   107.5 
1 1 1  -14   14   22 o 33.00750 11.24174 24.36718    85.7 
1 1 1  -14   14   23 o 34.60542 11.03101 72.16454    80.4 
1 1 1  -14   14   24 o 68.72994 7.303732 62.62146    88.7 
1 1 1  -14   15    1 o 155.4018 2.493939 146.8392  -136.9 
1 1 1  -14   15    2 o 103.2799 2.776905 110.6793   -58.3 
1 1 1  -14   15    3 o 79.70514 3.180982 163.1865   -73.4 
1 1 1  -14   15    4 o 216.7103 2.753832 206.9317   -52.1 
1 1 1  -14   15    5 o 247.3809 3.032852 171.7364   -37.8 
1 1 1  -14   15    6 o 260.2889 3.360699 263.4323  -157.5 
1 1 1  -14   15    7 o 228.0521 3.111005 234.5345  -150.4 
1 1 1  -14   15    8 o 102.2663 2.705108 49.53921   -34.3 
1 1 1  -14   15    9 o 138.2477 2.717914 89.08270   167.4 
1 1 1  -14   15   10 o 107.1102 2.856788 105.7869    19.1 
1 1 1  -14   15   11 o 256.6966 3.306812 252.0083    33.9 
1 1 1  -14   15   12 o 138.2421 2.608456 110.5193    -2.3 
1 1 1  -14   15   13 o 231.1650 3.981362 257.5027   -33.6 
1 1 1  -14   15   14 o 121.3321 2.561469 96.07265   -97.6 
1 1 1  -14   15   15 o 114.9148 2.747279 137.7616  -104.2 
1 1 1  -14   15   16 o 19.17831 8.297033 20.99036    66.9 
1 1 1  -14   15   17 o 118.5122 3.479976 105.1164    85.6 
1 1 1  -14   15   18 o 34.48923 8.615067 56.13681   114.5 
1 1 1  -14   15   19 f 54.37786 5.657958 34.46764    48.3 
1 1 1  -14   15   20 o 105.2911 3.966184 81.12492   -31.5 
1 1 1  -14   15   21 o 19.82703 8.798934 2.606709   112.8 
1 1 1  -14   15   22 o 69.67103 6.377656 46.64212   139.8 
1 1 1  -14   15   23 o 56.68219 8.928823 41.90545  -167.5 
1 1 1  -14   15   24 o 20.65323 9.470488 23.07649   107.9 
1 1 1  -14   16    1 o 170.6941 2.564361 195.3603    32.7 
1 1 1  -14   16    2 o 213.9894 3.183866 197.8803   114.6 
1 1 1  -14   16    3 o 31.63449 6.748753 45.09825   100.2 
1 1 1  -14   16    4 o 144.5600 2.417624 177.2299   -64.7 
1 1 1  -14   16    5 o 159.1864 2.587631 202.9589   -27.2 
1 1 1  -14   16    6 o 44.37256 4.560764 159.8321   119.7 
1 1 1  -14   16    7 o 217.3573 2.890230 160.7738   -33.2 
1 1 1  -14   16    8 o 73.20293 3.034420 83.84921   -61.0 
1 1 1  -14   16    9 o 316.8853 3.552034 246.6553  -133.5 
1 1 1  -14   16   10 o 261.4753 3.922997 213.0138  -158.6 
1 1 1  -14   16   11 o 193.9258 2.633042 205.1486    99.9 
1 1 1  -14   16   12 o 128.8197 2.669275 77.59849   156.2 
1 1 1  -14   16   13 o 117.8295 2.737247 47.90240    70.3 
1 1 1  -14   16   14 o 25.11791 8.495502 25.37637   -73.9 
1 1 1  -14   16   15 o 129.9086 2.721838 95.50814   147.7 
1 1 1  -14   16   16 o 70.76765 3.996558 45.48132    13.6 
1 1 1  -14   16   17 o 15.81623 7.439989 39.35141    26.0 
1 1 1  -14   16   18 o 40.70217 7.265172 34.49501   123.5 
1 1 1  -14   16   19 o 61.41030 6.040941 75.28559  -155.4 
1 1 1  -14   16   20 o 37.03100 9.452599 38.22476  -158.9 
1 1 1  -14   16   21 o 18.24559 8.509597 28.96294   142.7 
1 1 1  -14   16   22 o 19.95149 9.228965 21.56054  -145.2 
1 1 1  -14   16   23 o 29.86707 11.19711 2.585554   -74.2 
1 1 1  -14   17    1 o 56.01775 3.980468 1.972928    94.3 
1 1 1  -14   17    2 f 71.26054 3.474387 95.40091  -176.4 
1 1 1  -14   17    3 o 148.2676 2.466883 146.4845    11.9 
1 1 1  -14   17    4 o 280.0135 3.100533 316.6504   -73.2 
1 1 1  -14   17    5 o 20.92518 7.337837 55.67059   148.3 
1 1 1  -14   17    6 o 229.5032 2.980425 258.6777    58.4 
1 1 1  -14   17    7 o 77.64941 2.781939 79.54041   173.0 
1 1 1  -14   17    8 o 253.6024 3.082715 232.3278   139.2 
1 1 1  -14   17    9 o 103.9266 2.866728 76.63928  -171.7 
1 1 1  -14   17   10 o 44.36682 4.968179 51.51922   -63.9 
1 1 1  -14   17   11 o 93.78636 2.880177 118.5370   175.7 
1 1 1  -14   17   12 o 116.4932 2.649809 109.6109   -84.1 
1 1 1  -14   17   13 o 131.1202 2.526180 140.4375   -79.4 
1 1 1  -14   17   14 o 133.0092 2.726366 177.1615   153.2 
1 1 1  -14   17   15 o 68.47476 4.118514 81.72787   163.9 
1 1 1  -14   17   16 o 124.4875 2.921818 99.25706    39.6 
1 1 1  -14   17   17 o 81.32394 4.032516 73.05504    -1.5 
1 1 1  -14   17   18 o 15.08607 7.229801 31.98379   147.4 
1 1 1  -14   17   19 o 75.51704 4.592409 63.56306    79.0 
1 1 1  -14   17   20 o 30.97765 9.907075 21.28027   -25.3 
1 1 1  -14   17   21 o 41.04982 9.567271 32.67525    12.2 
1 1 1  -14   17   22 o 62.58045 6.478769 52.19237    58.5 
1 1 1  -14   17   23 o 44.36234 10.06036 29.64788    26.8 
1 1 1  -14   18    1 o 160.0854 2.431151 168.6761    63.7 
1 1 1  -14   18    2 o 62.44158 3.846161 46.40821   -27.7 
1 1 1  -14   18    3 o 60.49135 3.524842 50.15150   -89.9 
1 1 1  -14   18    4 f 206.9869 2.699210 161.4194  -169.6 
1 1 1  -14   18    5 o 97.45766 2.800496 137.8623    52.2 
1 1 1  -14   18    6 o 328.8614 4.137571 295.5347   102.6 
1 1 1  -14   18    7 o 154.0408 2.944858 109.2507    90.9 
1 1 1  -14   18    8 o 68.52343 3.158629 20.15010   113.1 
1 1 1  -14   18    9 o 300.7556 3.609095 281.5648   -81.8 
1 1 1  -14   18   10 o 292.6145 3.672424 279.9756   -84.8 
1 1 1  -14   18   11 o 116.7962 2.738498 128.8115  -116.7 
1 1 1  -14   18   12 o 71.13805 3.510978 53.84714  -113.6 
1 1 1  -14   18   13 o 111.6572 2.476836 118.2889   -17.1 
1 1 1  -14   18   14 o 23.20696 7.815022 25.93988  -147.9 
1 1 1  -14   18   15 o 44.67977 5.401690 6.809106  -115.5 
1 1 1  -14   18   16 o 76.74078 3.759822 66.32640  -106.2 
1 1 1  -14   18   17 o 12.52543 6.196031 11.75868    32.6 
1 1 1  -14   18   18 o 22.13752 8.735734 3.185518    -7.2 
1 1 1  -14   18   19 o 15.98069 7.575500 8.822200   172.5 
1 1 1  -14   18   20 o 23.12579 9.178012 12.61084   -60.1 
1 1 1  -14   18   21 o 35.36251 10.50331 5.090890   121.6 
1 1 1  -14   18   22 o 55.39190 8.425056 54.16772  -177.5 
1 1 1  -14   19    1 o 18.93541 7.882354 36.39537  -167.1 
1 1 1  -14   19    2 o 24.77272 7.885589 23.85165   106.0 
1 1 1  -14   19    3 o 122.6858 2.431291 65.86680   179.2 
1 1 1  -14   19    4 o 184.1188 2.479026 173.8916  -176.8 
1 1 1  -14   19    5 o 108.4153 2.579499 97.02909  -116.7 
1 1 1  -14   19    6 o 152.8871 2.994713 113.4681   -73.0 
1 1 1  -14   19    7 o 157.2838 2.638143 177.8322  -146.3 
1 1 1  -14   19    8 f 52.59561 3.664229 61.15131   108.2 
1 1 1  -14   19    9 o 82.36599 2.774703 78.98615  -148.1 
1 1 1  -14   19   10 o 65.91990 3.468802 81.36760   107.9 
1 1 1  -14   19   11 o 247.0443 3.049523 207.0643    46.0 
1 1 1  -14   19   12 f 23.07071 7.500355 45.29864    72.0 
1 1 1  -14   19   13 f 111.5354 2.667042 94.26842   107.6 
1 1 1  -14   19   14 o 110.0791 2.622294 137.2148   131.8 
1 1 1  -14   19   15 o 34.37148 6.635430 67.95201  -174.9 
1 1 1  -14   19   16 o 53.20701 4.744535 60.97335     9.2 
1 1 1  -14   19   17 o 94.12680 3.312590 80.64865    39.1 
1 1 1  -14   19   18 o 53.45996 5.481152 56.17204   154.2 
1 1 1  -14   19   19 o 31.76085 8.937445 55.42452  -129.6 
1 1 1  -14   19   20 o 33.71193 9.235969 43.77450  -116.1 
1 1 1  -14   19   21 o 40.04536 8.924278 39.16011    47.3 
1 1 1  -14   19   22 o 33.81688 10.29331 31.66916    -1.7 
1 1 1  -14   20    1 o 31.18786 6.196523 1.967924   -80.9 
1 1 1  -14   20    2 o 110.4912 2.614802 109.7810   166.1 
1 1 1  -14   20    3 o 46.91693 4.334788 18.17114   158.4 
1 1 1  -14   20    4 o 44.30539 4.252181 45.38105    71.9 
1 1 1  -14   20    5 o 75.84695 2.810180 59.34719    93.6 
1 1 1  -14   20    6 o 142.9187 2.825968 106.1863   140.8 
1 1 1  -14   20    7 o 42.30757 3.935331 26.67661    43.1 
1 1 1  -14   20    8 f 51.66948 3.569412 42.41975   -36.0 
1 1 1  -14   20    9 o 29.49838 5.791964 58.22560   155.4 
1 1 1  -14   20   10 o 86.32219 2.730678 48.69899   -86.3 
1 1 1  -14   20   11 o 31.02568 6.151813 35.01262   -95.9 
1 1 1  -14   20   12 o 148.2607 2.434768 128.1506   -51.8 
1 1 1  -14   20   13 o 130.8151 2.613784 118.0921   -61.8 
1 1 1  -14   20   14 o 119.6692 2.799016 103.8723  -167.2 
1 1 1  -14   20   15 o 20.09454 7.866630 14.36728  -107.6 
1 1 1  -14   20   16 o 23.30802 7.888496 14.02183   -82.0 
1 1 1  -14   20   17 o 20.69831 8.175138 27.88260   -55.2 
1 1 1  -14   20   18 o 34.77609 7.737586 27.69582  -149.9 
1 1 1  -14   20   19 o 68.51765 4.391891 61.14502    78.8 
1 1 1  -14   20   20 o 48.31619 6.718589 59.62767    34.4 
1 1 1  -14   20   21 o 41.50483 8.953358 16.69649   158.9 
1 1 1  -14   21    1 o 71.53606 3.064778 93.20464   -38.2 
1 1 1  -14   21    2 o 97.54758 2.395116 108.8682    25.9 
1 1 1  -14   21    3 o 103.9436 2.490428 95.31161   -44.4 
1 1 1  -14   21    4 o 124.4998 2.493252 109.8545   -16.9 
1 1 1  -14   21    5 o 107.3138 2.623025 121.0859  -149.4 
1 1 1  -14   21    6 o 68.27386 2.722830 48.31419   123.1 
1 1 1  -14   21    7 o 41.83652 5.103120 61.98104   168.0 
1 1 1  -14   21    8 o 201.8681 3.444222 137.7246   158.6 
1 1 1  -14   21    9 o 126.6209 2.604653 112.8743  -146.6 
1 1 1  -14   21   10 o 87.66924 2.520944 65.50599  -104.9 
1 1 1  -14   21   11 o 123.3858 2.524989 112.8169   -86.9 
1 1 1  -14   21   12 o 60.87486 3.653594 20.50327    86.6 
1 1 1  -14   21   13 o 82.00597 2.931980 102.2799    -3.6 
1 1 1  -14   21   14 o 114.1750 2.670201 106.2685   -10.8 
1 1 1  -14   21   15 o 64.98600 3.592946 66.98870    -5.2 
1 1 1  -14   21   16 o 44.64288 5.385179 36.63199  -103.9 
1 1 1  -14   21   17 o 57.58286 5.185581 41.25702   -62.9 
1 1 1  -14   21   18 o 22.59426 8.645929 34.98029  -155.5 
1 1 1  -14   21   19 o 18.50473 8.109294 21.54027  -149.2 
1 1 1  -14   21   20 o 42.87152 7.926265 30.71343  -130.1 
1 1 1  -14   22    1 o 16.86077 6.786081 68.71680   -42.3 
1 1 1  -14   22    2 o 114.8641 2.348931 123.2368  -117.8 
1 1 1  -14   22    3 o 38.32951 4.377417 44.93893   -82.7 
1 1 1  -14   22    4 o 201.0210 3.062981 202.9443   136.0 
1 1 1  -14   22    5 o 131.8672 2.672587 91.75964  -101.1 
1 1 1  -14   22    6 o 129.3380 2.827837 115.3699   -62.4 
1 1 1  -14   22    7 o 96.51733 2.663649 80.75693    33.5 
1 1 1  -14   22    8 o 46.39959 3.514356 32.65107    31.5 
1 1 1  -14   22    9 o 24.67527 6.408957 55.35556   128.6 
1 1 1  -14   22   10 o 52.78901 3.102539 41.34391     2.1 
1 1 1  -14   22   11 o 33.64024 5.843990 5.942304    79.6 
1 1 1  -14   22   12 o 36.60592 5.831897 40.91454    45.1 
1 1 1  -14   22   13 o 63.60810 3.452558 75.17799   -33.9 
1 1 1  -14   22   14 o 15.56221 6.905143 8.264087  -164.6 
1 1 1  -14   22   15 o 27.33102 7.770810 23.47805    69.6 
1 1 1  -14   22   16 o 45.63471 5.168923 42.18170  -169.9 
1 1 1  -14   22   17 o 12.12909 5.955890 5.439492   176.7 
1 1 1  -14   22   18 o 61.87244 4.725111 58.27267   112.0 
1 1 1  -14   22   19 o 50.11494 5.735707 46.84435    73.9 
1 1 1  -14   23    1 o 65.86912 3.218562 73.41427   -69.6 
1 1 1  -14   23    2 o 22.49030 7.059814 63.54785   119.5 
1 1 1  -14   23    3 o 11.71022 5.489534 15.10602   134.6 
1 1 1  -14   23    4 o 103.2117 2.622156 140.9854   -45.2 
1 1 1  -14   23    5 o 57.26336 3.123087 63.77295  -127.8 
1 1 1  -14   23    6 o 94.03349 2.495786 80.36314     4.0 
1 1 1  -14   23    7 o 105.2757 2.688538 66.34565   -67.4 
1 1 1  -14   23    8 o 126.5138 2.839666 124.3103   -29.9 
1 1 1  -14   23    9 o 63.48861 2.717462 66.29987   -51.3 
1 1 1  -14   23   10 o 10.01610 4.905662 28.51742    46.6 
1 1 1  -14   23   11 o 49.56429 3.899442 49.89258  -115.3 
1 1 1  -14   23   12 o 49.02835 3.822008 43.19066   -18.7 
1 1 1  -14   23   13 o 32.44165 5.952781 42.49004  -118.7 
1 1 1  -14   23   14 o 29.03951 7.428518 33.12422   -58.1 
1 1 1  -14   23   15 o 12.34474 5.949651 29.63979    67.8 
1 1 1  -14   23   16 o 74.26669 3.417548 82.35440   148.8 
1 1 1  -14   23   17 o 44.12043 6.516157 59.94116   127.4 
1 1 1  -14   23   18 o 31.30336 7.955476 37.93474   160.3 
1 1 1  -14   24    1 o 42.82491 4.953956 34.23038    64.6 
1 1 1  -14   24    2 o 40.42392 4.617707 37.00032    79.2 
1 1 1  -14   24    3 o 43.04183 3.848833 46.42499    47.4 
1 1 1  -14   24    4 o 67.89124 2.776441 37.20189    85.4 
1 1 1  -14   24    5 o 57.99144 2.849986 54.24428  -152.2 
1 1 1  -14   24    6 o 70.21150 2.864050 63.45920  -177.3 
1 1 1  -14   24    7 o 39.89894 4.167531 36.10794  -151.0 
1 1 1  -14   24    8 o 22.10137 7.478310 20.90286   -89.0 
1 1 1  -14   24    9 o 65.14575 2.837753 54.76925   -81.8 
1 1 1  -14   24   10 o 69.57220 2.640068 50.29479   -91.8 
1 1 1  -14   24   11 o 67.90560 3.169196 76.42490   180.0 
1 1 1  -14   24   12 o 58.10081 3.443935 77.51634   156.0 
1 1 1  -14   24   13 o 48.22327 4.063180 44.29370  -115.7 
1 1 1  -14   24   14 o 15.17885 6.667723 26.63453   -22.0 
1 1 1  -14   24   15 o 34.88977 6.391274 35.59851    48.8 
1 1 1  -14   24   16 o 61.57210 3.966186 68.54456    32.5 
1 1 1  -14   24   17 o 20.10190 7.835608 27.09367   -52.5 
1 1 1  -14   25    1 o 40.92876 4.486433 40.33789    79.4 
1 1 1  -14   25    2 o 112.6210 2.648622 118.6246   121.8 
1 1 1  -14   25    3 o 42.29751 3.961478 64.10852   160.0 
1 1 1  -14   25    4 o 59.73988 3.027325 74.35867   -88.4 
1 1 1  -14   25    5 o 35.02053 4.023895 35.63612   -39.4 
1 1 1  -14   25    6 o 18.73199 6.606812 18.31931   -58.1 
1 1 1  -14   25    7 o 14.17793 5.992448 1.518573   121.3 
1 1 1  -14   25    8 o 43.26326 4.049794 35.84778   -13.5 
1 1 1  -14   25    9 o 77.97005 2.391737 51.68941    77.9 
1 1 1  -14   25   10 o 44.94388 3.936156 63.59520    41.9 
1 1 1  -14   25   11 o 18.42628 6.676301 18.21594   146.3 
1 1 1  -14   25   12 o 64.93316 3.010999 57.86864  -115.6 
1 1 1  -14   25   13 o 17.32784 7.035904 20.56570  -126.9 
1 1 1  -14   25   14 o 43.90752 4.696228 43.02290    -3.6 
1 1 1  -14   25   15 o 36.04457 6.935400 38.93845   129.1 
1 1 1  -14   25   16 f 67.24156 3.464020 61.39075   144.2 
1 1 1  -14   26    1 o 27.90222 6.615945 37.72868   -69.3 
1 1 1  -14   26    2 o 33.66196 4.978280 58.68496  -104.7 
1 1 1  -14   26    3 o 68.39500 2.578248 61.03917  -152.6 
1 1 1  -14   26    4 o 14.88222 6.258794 20.57227    79.9 
1 1 1  -14   26    5 o 70.73749 2.645876 70.13133    14.8 
1 1 1  -14   26    6 o 62.59930 2.941247 40.95019    39.2 
1 1 1  -14   26    7 o 42.29718 3.418524 21.98279   141.8 
1 1 1  -14   26    8 o 95.57654 3.046152 89.79341   147.0 
1 1 1  -14   26    9 o 38.71857 3.882229 31.70686   156.4 
1 1 1  -14   26   10 o 56.96807 2.936137 66.68114    30.6 
1 1 1  -14   26   11 f 43.38644 4.107255 33.42624    76.0 
1 1 1  -14   26   12 o 16.83816 6.851003 14.11195   -31.5 
1 1 1  -14   26   13 o 44.39845 4.518991 50.88931   -90.4 
1 1 1  -14   26   14 o 39.21161 5.206035 27.02779   167.0 
1 1 1  -14   27    1 o 21.31731 6.822342 24.01674    -8.0 
1 1 1  -14   27    2 o 29.59613 5.586261 37.56291   118.9 
1 1 1  -14   27    3 o 17.82270 6.574554 6.192533   119.9 
1 1 1  -14   27    4 o 16.52464 6.322718 35.21102  -100.7 
1 1 1  -14   27    5 o 66.62572 2.821759 73.32005  -109.1 
1 1 1  -14   27    6 o 17.11482 6.056313 21.39384   -76.5 
1 1 1  -14   27    7 o 36.57374 4.307982 29.84536    73.6 
1 1 1  -14   27    8 o 37.79528 4.091391 16.04830    95.2 
1 1 1  -14   27    9 o 31.82556 4.542902 35.16483   -37.7 
1 1 1  -14   27   10 o 19.48618 6.499919 5.493468    93.9 
1 1 1  -14   27   11 o 12.13928 5.594044 3.944530   -95.2 
1 1 1  -14   27   12 o 68.07339 2.837055 88.15709   -57.9 
1 1 1  -14   28    4 o 23.62231 6.438610       ?       ? 
1 1 1  -14   28    5 o 47.99286 3.294537 34.41382   -37.6 
1 1 1  -14   28    6 o 17.12449 6.187156 11.50841   150.8 
1 1 1  -14   28    7 o 27.14261 5.086407 22.58112    99.9 
1 1 1  -14   28    8 o 17.88206 6.386096 11.60337    97.7 
1 1 1  -14   28    9 o 44.48370 3.548438       ?       ? 
1 1 1  -13    0    1 o 546.1136 7.296884 472.3353    -0.0 
1 1 1  -13    0    2 o 119.9355 3.471694 141.8130    -0.6 
1 1 1  -13    0    3 o 74.70842 4.311809 0.6402059   -26.4 
1 1 1  -13    0    4 o 411.9831 5.606760 340.1025    -0.1 
1 1 1  -13    0    5 o 673.5380 8.282575 569.4395    -0.0 
1 1 1  -13    0    6 o 323.5716 4.613972 233.1824    -0.0 
1 1 1  -13    0    7 o 553.5065 7.288381 482.7626     0.0 
1 1 1  -13    0    8 o 583.6583 7.839062 777.8953     0.0 
1 1 1  -13    0    9 o 98.16846 3.632036 161.2674  -179.5 
1 1 1  -13    0   10 o 167.7083 4.006241 72.65631  -180.0 
1 1 1  -13    0   11 o 369.5627 5.415846 371.3948   179.9 
1 1 1  -13    0   12 o 434.4436 6.015393 405.6831   180.0 
1 1 1  -13    0   13 o 659.8668 8.488933 604.7649    -0.1 
1 1 1  -13    0   14 o 616.1939 7.916497 516.7395     0.1 
1 1 1  -13    0   15 o 78.54429 6.358611 127.2236    -0.4 
1 1 1  -13    0   16 o 262.7401 5.469529 201.8433  -179.9 
1 1 1  -13    0   17 o 325.2511 5.415792 347.9566   179.9 
1 1 1  -13    0   18 o 222.3762 4.895262 194.3020    -0.1 
1 1 1  -13    0   19 o 89.59253 8.782432 204.0769    -0.0 
1 1 1  -13    0   20 o 261.6974 5.936897 205.1882   180.0 
1 1 1  -13    0   21 o 60.43516 15.84375 15.72838   177.1 
1 1 1  -13    0   22 o 85.80531 10.53342 52.23577   179.8 
1 1 1  -13    0   23 o 157.4131 6.373000 106.3305  -180.0 
1 1 1  -13    0   24 o 25.44198 15.77971 21.94777     0.2 
1 1 1  -13    0   25 o 15.45129 11.14677 11.72591   178.5 
1 1 1  -13    0   26 o 33.11211 19.25242 51.64697  -179.8 
1 1 1  -13    0   27 f 62.89453 20.12041 69.60047  -179.9 
1 1 1  -13    1    1 o 380.9230 4.022994 347.6852    27.7 
1 1 1  -13    1    2 o 728.8598 6.436327 750.7900    25.1 
1 1 1  -13    1    3 f 206.6594 2.906988 175.2834   -72.8 
1 1 1  -13    1    4 o 686.6088 6.097414 811.7211  -103.0 
1 1 1  -13    1    5 o 388.9044 3.616710 339.3642  -117.1 
1 1 1  -13    1    6 o 717.9242 6.206158 740.7093   -88.2 
1 1 1  -13    1    7 o 717.6162 6.288415 712.7362    94.7 
1 1 1  -13    1    8 o 958.8662 8.340240 914.3157   114.1 
1 1 1  -13    1    9 o 67.75524 2.722845 55.70468    56.8 
1 1 1  -13    1   10 o 439.7899 4.686746 382.4452   -28.6 
1 1 1  -13    1   11 o 308.2613 3.511013 349.9409    26.3 
1 1 1  -13    1   12 o 527.1256 5.107634 523.0447   -41.6 
1 1 1  -13    1   13 o 434.1586 4.157136 449.7295   -94.2 
1 1 1  -13    1   14 o 85.99152 3.577204 56.58345    57.3 
1 1 1  -13    1   15 o 197.0575 2.703227 263.2829   -23.0 
1 1 1  -13    1   16 o 287.6325 4.039032 278.4587   127.0 
1 1 1  -13    1   17 o 152.0441 3.407497 122.7779   119.2 
1 1 1  -13    1   18 o 19.58206 8.997309 4.614686   -53.5 
1 1 1  -13    1   19 o 72.99529 6.834398 90.27972    31.7 
1 1 1  -13    1   20 o 142.8905 3.788801 93.49440   -22.8 
1 1 1  -13    1   21 o 115.4536 4.870946 118.6287  -103.5 
1 1 1  -13    1   22 o 127.1133 4.700730 135.5553    56.5 
1 1 1  -13    1   23 o 123.8124 5.144161 102.6481    52.5 
1 1 1  -13    1   24 o 75.74557 6.588863 82.52296     8.6 
1 1 1  -13    1   25 o 157.6282 4.635008 136.1498    59.7 
1 1 1  -13    1   26 o 45.70670 13.92365 56.09585    91.7 
1 1 1  -13    1   27 o 43.49714 14.75767 27.45050   158.5 
1 1 1  -13    2    1 o 554.0440 5.317471 577.7738   -80.4 
1 1 1  -13    2    2 f 467.0710 4.647132 413.1564   -42.0 
1 1 1  -13    2    3 o 318.3393 3.549413 377.0048   -23.8 
1 1 1  -13    2    4 o 321.7022 3.463698 293.5879     6.4 
1 1 1  -13    2    5 f 887.8195 7.542128 664.1636   -19.0 
1 1 1  -13    2    6 f 586.6515 5.190554 495.8592    15.7 
1 1 1  -13    2    7 o 302.1061 3.381056 268.8926   111.9 
1 1 1  -13    2    8 o 277.5210 3.353652 233.9209     9.5 
1 1 1  -13    2    9 o 389.1948 4.191173 435.8913    75.2 
1 1 1  -13    2   10 o 239.5720 3.146192 250.6230    45.5 
1 1 1  -13    2   11 o 67.25621 3.299944 91.57985  -141.5 
1 1 1  -13    2   12 o 330.0470 3.527160 228.6073   150.5 
1 1 1  -13    2   13 o 448.9910 4.438754 428.9863    28.7 
1 1 1  -13    2   14 o 305.4509 3.327254 255.6278    49.9 
1 1 1  -13    2   15 o 299.6944 3.796654 312.8514    -8.6 
1 1 1  -13    2   16 o 265.9503 3.721659 284.0090    50.1 
1 1 1  -13    2   17 o 126.5986 3.735316 101.8245  -152.5 
1 1 1  -13    2   18 o 199.2104 3.335910 196.0493   -25.6 
1 1 1  -13    2   19 o 88.76064 5.577068 70.16818   -41.6 
1 1 1  -13    2   20 o 110.8891 5.157970 108.5946    95.6 
1 1 1  -13    2   21 o 105.6837 5.859184 36.23705    -3.3 
1 1 1  -13    2   22 f 123.1005 4.848411 158.8414  -134.2 
1 1 1  -13    2   23 o 60.04149 10.78433 37.06566    56.8 
1 1 1  -13    2   24 o 99.77129 5.367539 76.87469    83.3 
1 1 1  -13    2   25 o 30.16166 12.57163 20.15797   -88.2 
1 1 1  -13    2   26 o 44.16042 13.81344 28.10209   -34.3 
1 1 1  -13    2   27 o 30.57988 13.01838 33.54253    37.4 
1 1 1  -13    3    1 o 449.1472 4.468935 457.3458    47.6 
1 1 1  -13    3    2 o 857.3525 7.587992 777.5632    -8.8 
1 1 1  -13    3    3 o 331.7953 3.610210 322.9654   -67.7 
1 1 1  -13    3    4 o 575.1313 5.345576 581.5706   -85.1 
1 1 1  -13    3    5 o 362.7484 3.635154 411.9606  -102.6 
1 1 1  -13    3    6 o 699.6633 6.163093 682.0291  -120.1 
1 1 1  -13    3    7 o 303.6458 3.292516 291.0490   122.9 
1 1 1  -13    3    8 o 894.3772 7.688920 821.6597   123.1 
1 1 1  -13    3    9 o 482.4930 4.842612 449.2943   115.3 
1 1 1  -13    3   10 o 323.8579 3.505923 331.9562   -27.6 
1 1 1  -13    3   11 o 199.7296 3.005285 143.0276    54.2 
1 1 1  -13    3   12 o 219.9438 2.975730 204.1726    59.0 
1 1 1  -13    3   13 f 146.2477 2.907153 177.2427  -136.9 
1 1 1  -13    3   14 o 61.05175 5.201543 95.71301  -146.5 
1 1 1  -13    3   15 o 135.3757 2.836570 134.4951   178.6 
1 1 1  -13    3   16 o 261.3102 3.584981 259.3036  -173.8 
1 1 1  -13    3   17 o 214.5298 3.320888 228.8113   148.9 
1 1 1  -13    3   18 o 84.06967 5.587926 98.19128   -46.1 
1 1 1  -13    3   19 o 225.9825 3.393394 274.3102     1.1 
1 1 1  -13    3   20 o 234.1542 3.457554 229.8320    -9.9 
1 1 1  -13    3   21 o 176.9340 4.038567 138.7879   -67.4 
1 1 1  -13    3   22 o 108.4993 4.629160 100.9754    39.1 
1 1 1  -13    3   23 o 83.95625 6.882120 54.93932    22.0 
1 1 1  -13    3   24 o 71.47336 7.175205 49.32497   -27.7 
1 1 1  -13    3   25 o 82.90133 7.132814 39.87035    15.8 
1 1 1  -13    3   26 o 35.50924 13.60660 10.00643  -110.8 
1 1 1  -13    3   27 o 109.8408 7.446424 120.6379  -173.6 
1 1 1  -13    4    1 o 561.1045 5.169765 447.7400  -151.5 
1 1 1  -13    4    2 o 464.9976 4.509871 490.3192  -104.8 
1 1 1  -13    4    3 o 250.7901 2.939224 203.9383    -5.7 
1 1 1  -13    4    4 o 494.9200 4.765663 440.8321   -81.8 
1 1 1  -13    4    5 o 421.0060 3.916152 400.1223   -58.7 
1 1 1  -13    4    6 o 306.5389 3.169315 241.9395   -20.1 
1 1 1  -13    4    7 o 207.2034 2.532707 221.0410  -125.9 
1 1 1  -13    4    8 o 476.4661 4.630275 429.4964  -128.0 
1 1 1  -13    4    9 o 107.3974 2.403845 149.9304   128.5 
1 1 1  -13    4   10 o 160.3118 2.600130 170.0395   -76.3 
1 1 1  -13    4   11 o 215.4971 3.108677 206.2976   -19.6 
1 1 1  -13    4   12 o 155.5074 2.735474 122.4031    25.8 
1 1 1  -13    4   13 o 222.4525 3.301746 175.0919  -148.9 
1 1 1  -13    4   14 o 346.7871 3.663543 334.0754   136.2 
1 1 1  -13    4   15 o 140.0417 3.083862 62.53935   112.1 
1 1 1  -13    4   16 o 192.2471 3.136818 208.9625     7.6 
1 1 1  -13    4   17 o 163.8209 3.252924 143.9352    50.8 
1 1 1  -13    4   18 o 33.54020 10.90867 93.09292  -116.5 
1 1 1  -13    4   19 o 27.76818 11.05686 60.24599   169.2 
1 1 1  -13    4   20 f 147.3517 4.004387 58.16722  -167.2 
1 1 1  -13    4   21 o 127.4257 4.129996 83.60458  -100.3 
1 1 1  -13    4   22 o 56.37205 10.29874 71.49781  -101.3 
1 1 1  -13    4   23 o 24.09068 11.02228 47.44501   -57.6 
1 1 1  -13    4   24 o 45.97201 11.56376 70.53723  -121.3 
1 1 1  -13    4   25 o 104.8935 6.275325 126.3111  -105.3 
1 1 1  -13    4   26 o 96.71968 7.021350 55.36283  -101.9 
1 1 1  -13    4   27 o 23.97444 11.46718 12.23010   -30.2 
1 1 1  -13    5    1 o 461.1956 5.427793 535.1152   -23.2 
1 1 1  -13    5    2 o 968.8209 8.340976 945.2280   -54.2 
1 1 1  -13    5    3 o 497.2440 4.852321 422.3133  -106.0 
1 1 1  -13    5    4 o 563.9810 5.316710 478.3719  -130.3 
1 1 1  -13    5    5 o 207.2264 2.529836 222.9913  -136.6 
1 1 1  -13    5    6 o 245.7957 2.783559 279.2795   -94.1 
1 1 1  -13    5    7 f 309.7392 3.419161 245.2634    83.8 
1 1 1  -13    5    8 o 761.1807 6.754185 696.2908   138.6 
1 1 1  -13    5    9 f 447.0161 4.543845 449.9383   154.0 
1 1 1  -13    5   10 o 129.5345 2.565513 157.2050  -109.4 
1 1 1  -13    5   11 o 156.8307 2.943610 168.8163   123.1 
1 1 1  -13    5   12 o 529.5777 5.203266 566.7100    39.3 
1 1 1  -13    5   13 o 389.5262 5.036798 374.8656    24.3 
1 1 1  -13    5   14 o 206.6378 3.177076 211.8765   -70.0 
1 1 1  -13    5   15 o 146.9356 2.984367 153.6437  -163.1 
1 1 1  -13    5   16 o 112.2568 3.619329 146.4742   -75.7 
1 1 1  -13    5   17 o 178.2689 3.574848 242.9096   169.9 
1 1 1  -13    5   18 o 329.7890 3.941674 325.3579  -159.9 
1 1 1  -13    5   19 o 349.6219 4.108490 350.4002   -36.0 
1 1 1  -13    5   20 o 158.6736 3.835948 197.4153   -46.7 
1 1 1  -13    5   21 o 101.1952 5.418295 127.6383  -115.9 
1 1 1  -13    5   22 o 84.46334 5.808161 70.69011    99.3 
1 1 1  -13    5   23 o 84.25752 6.663370 58.35527   -84.8 
1 1 1  -13    5   24 f 33.38139 12.05696 24.14391    15.3 
1 1 1  -13    5   25 o 82.42800 7.665147 57.08989   128.1 
1 1 1  -13    5   26 o 46.44683 13.40072 29.73226   -62.1 
1 1 1  -13    5   27 o 42.14155 14.36703 57.94831   155.2 
1 1 1  -13    6    1 o 282.2965 3.227355 306.0020   167.1 
1 1 1  -13    6    2 o 323.9226 3.543375 277.4777    43.6 
1 1 1  -13    6    3 o 393.3486 4.024091 332.1629    31.9 
1 1 1  -13    6    4 o 869.2520 7.481525 755.0580  -101.6 
1 1 1  -13    6    5 o 457.0780 4.317900 455.4815   -78.8 
1 1 1  -13    6    6 o 433.6906 4.120131 427.5888   -37.1 
1 1 1  -13    6    7 o 131.3845 2.328799 200.7094   -58.1 
1 1 1  -13    6    8 o 847.6605 7.366262 757.5169   168.8 
1 1 1  -13    6    9 o 565.2414 5.236409 541.5786   169.4 
1 1 1  -13    6   10 o 474.5633 5.782088 575.6496  -175.8 
1 1 1  -13    6   11 f 127.5268 2.662043 267.2754   129.1 
1 1 1  -13    6   12 o 235.5865 3.058629 259.6245   -31.9 
1 1 1  -13    6   13 o 118.6438 3.040126 99.67120  -160.1 
1 1 1  -13    6   14 o 161.8674 2.932960 186.5072  -105.2 
1 1 1  -13    6   15 o 419.5343 4.394713 399.9862   -28.2 
1 1 1  -13    6   16 o 106.9354 3.862351 95.62436   -37.8 
1 1 1  -13    6   17 o 231.5592 3.616093 193.1799    61.6 
1 1 1  -13    6   18 o 23.90979 9.911763 19.22260  -154.9 
1 1 1  -13    6   19 o 186.4360 3.235958 153.9924  -141.0 
1 1 1  -13    6   20 o 92.42365 5.470837 61.16498   172.4 
1 1 1  -13    6   21 o 41.70971 11.04327 62.25183   136.6 
1 1 1  -13    6   22 o 38.03329 12.69498 62.67641    30.7 
1 1 1  -13    6   23 o 90.37962 6.868644 97.37269    40.6 
1 1 1  -13    6   24 o 25.65098 11.25107 31.40954    53.0 
1 1 1  -13    6   25 o 62.28750 9.120985 63.70320  -161.2 
1 1 1  -13    6   26 o 70.08966 9.348877 88.59825   -50.3 
1 1 1  -13    6   27 o 28.31893 12.55281 53.72761   -27.8 
1 1 1  -13    7    1 o 178.9488 2.814473 144.7608  -175.5 
1 1 1  -13    7    2 o 378.2592 3.931806 386.3702   -28.2 
1 1 1  -13    7    3 o 264.3520 3.252038 259.6789   138.6 
1 1 1  -13    7    4 o 440.1129 4.147848 384.5378   126.7 
1 1 1  -13    7    5 o 435.5331 4.232716 423.3140    81.1 
1 1 1  -13    7    6 o 122.6425 1.981686 124.7476  -128.7 
1 1 1  -13    7    7 o 384.8541 3.787135 378.8048  -131.0 
1 1 1  -13    7    8 o 464.1220 4.608869 432.8161  -174.0 
1 1 1  -13    7    9 o 435.0042 4.395421 410.0906   -83.2 
1 1 1  -13    7   10 o 270.8626 3.241923 278.3383   -70.6 
1 1 1  -13    7   11 o 89.47717 2.988772 105.6563   155.3 
1 1 1  -13    7   12 o 70.47140 3.712897 120.8222   -32.0 
1 1 1  -13    7   13 o 201.8718 2.666848 132.7158   -63.7 
1 1 1  -13    7   14 o 354.0329 3.893661 355.7773   168.6 
1 1 1  -13    7   15 f 81.07790 4.182517 97.83829  -168.2 
1 1 1  -13    7   16 o 234.0895 3.117170 243.7819    31.8 
1 1 1  -13    7   17 o 220.8408 3.216845 211.0717    96.7 
1 1 1  -13    7   18 o 168.1923 3.719762 182.2198    86.7 
1 1 1  -13    7   19 o 241.4287 3.368818 245.2288   -51.6 
1 1 1  -13    7   20 f 34.67952 11.56594 136.6205   -72.4 
1 1 1  -13    7   21 f 94.50773 5.406735 64.02901  -128.4 
1 1 1  -13    7   22 o 52.97409 9.694935 52.04682    55.6 
1 1 1  -13    7   23 o 39.81185 12.77462 24.54592  -121.6 
1 1 1  -13    7   24 o 52.43325 10.61691 31.83151    32.6 
1 1 1  -13    7   25 f 83.60752 7.134141 50.43135  -164.8 
1 1 1  -13    7   26 o 57.09428 11.27023 68.12219   -82.7 
1 1 1  -13    7   27 o 46.91925 13.31458 29.60933   101.9 
1 1 1  -13    8    1 o 157.6968 2.738903 92.47845   159.6 
1 1 1  -13    8    2 o 20.31922 7.568701 6.383020   -47.4 
1 1 1  -13    8    3 o 169.5036 2.613435 139.2914    -8.7 
1 1 1  -13    8    4 o 89.56851 2.445774 83.61774   -92.1 
1 1 1  -13    8    5 o 601.9534 5.368047 563.4322     1.8 
1 1 1  -13    8    6 o 401.8075 3.972488 338.0760     2.7 
1 1 1  -13    8    7 o 402.7280 4.030210 422.4360  -126.8 
1 1 1  -13    8    8 o 469.6461 4.570471 492.6749  -155.2 
1 1 1  -13    8    9 o 271.1248 3.395264 258.6410  -118.9 
1 1 1  -13    8   10 f 528.6044 5.935861 515.5961   135.4 
1 1 1  -13    8   11 o 256.5758 3.272666 261.9448   110.3 
1 1 1  -13    8   12 o 150.7768 2.722345 180.1419  -156.2 
1 1 1  -13    8   13 o 451.5194 5.334879 449.1676   138.6 
1 1 1  -13    8   14 o 125.9151 2.874196 92.22271  -126.5 
1 1 1  -13    8   15 f 249.7351 3.011425 247.1236   -92.3 
1 1 1  -13    8   16 f 114.1404 3.799283 128.5388    90.1 
1 1 1  -13    8   17 o 65.21159 6.227057 149.9972    72.3 
1 1 1  -13    8   18 o 98.90186 4.254812 104.2550   131.2 
1 1 1  -13    8   19 o 119.3918 4.273692 118.1282   167.3 
1 1 1  -13    8   20 o 77.11353 6.519551 81.71145   176.2 
1 1 1  -13    8   21 o 56.53547 9.880203 30.54563   127.7 
1 1 1  -13    8   22 o 31.59047 11.71136 40.53688    56.5 
1 1 1  -13    8   23 o 53.24932 9.507125 62.48652    20.9 
1 1 1  -13    8   24 o 77.77745 6.945492 62.01665   -16.3 
1 1 1  -13    8   25 o 55.98746 9.851998 69.40454   127.4 
1 1 1  -13    8   26 o 69.75343 9.060602 57.14130  -159.3 
1 1 1  -13    9    1 o 238.9997 3.591001 207.0190   -37.1 
1 1 1  -13    9    2 o 96.73693 2.627379 90.92861   -45.1 
1 1 1  -13    9    3 o 151.2664 2.376848 188.4713  -130.2 
1 1 1  -13    9    4 o 438.5867 4.154314 406.7622    41.4 
1 1 1  -13    9    5 o 237.2977 2.610879 297.5619    31.8 
1 1 1  -13    9    6 o 343.6226 3.475124 318.7915    -1.8 
1 1 1  -13    9    7 o 233.5718 2.958869 241.7279   -63.0 
1 1 1  -13    9    8 o 260.1415 3.199202 186.2842   174.3 
1 1 1  -13    9    9 o 200.8715 2.804451 173.3742    18.2 
1 1 1  -13    9   10 o 282.1694 3.410501 284.2587  -165.1 
1 1 1  -13    9   11 o 305.7062 3.456678 328.7234  -133.5 
1 1 1  -13    9   12 o 247.0352 3.185811 245.3988    84.1 
1 1 1  -13    9   13 o 205.2960 3.597983 192.1967    12.4 
1 1 1  -13    9   14 o 123.9076 3.025367 92.24236   -47.3 
1 1 1  -13    9   15 o 162.6467 2.883459 153.5526    60.4 
1 1 1  -13    9   16 o 134.2120 3.210210 161.8383   146.9 
1 1 1  -13    9   17 o 104.7169 3.971429 143.8220   153.7 
1 1 1  -13    9   18 o 86.67329 4.736801 67.42329   175.0 
1 1 1  -13    9   19 o 78.95642 4.992563 57.66980  -131.3 
1 1 1  -13    9   20 o 47.85136 9.197568 61.38940   179.3 
1 1 1  -13    9   21 o 37.94964 11.60472 20.19436  -162.6 
1 1 1  -13    9   22 o 76.80868 7.338969 68.25000   -21.4 
1 1 1  -13    9   23 o 92.54960 6.187093 92.92857   -38.4 
1 1 1  -13    9   24 o 20.57070 9.576988 48.51647    42.0 
1 1 1  -13    9   25 o 72.85352 8.758151 82.03204   130.2 
1 1 1  -13    9   26 o 21.42863 10.19547 26.68585   -44.7 
1 1 1  -13   10    1 o 287.1707 3.311054 233.8012   116.2 
1 1 1  -13   10    2 o 248.8000 3.537275 181.2257    16.4 
1 1 1  -13   10    3 o 50.44840 3.685164 105.5362    25.0 
1 1 1  -13   10    4 o 317.1877 3.367198 312.6495    73.2 
1 1 1  -13   10    5 o 510.5491 4.648610 532.7008    44.2 
1 1 1  -13   10    6 o 123.8559 1.975106 10.04774  -177.9 
1 1 1  -13   10    7 o 519.1794 4.857885 439.2388  -117.8 
1 1 1  -13   10    8 o 55.88798 3.482250 76.28458   154.9 
1 1 1  -13   10    9 o 21.96573 7.235346 160.0168  -139.4 
1 1 1  -13   10   10 f 216.0489 2.709312 230.3976  -119.9 
1 1 1  -13   10   11 o 484.1783 5.317102 492.5067   -45.4 
1 1 1  -13   10   12 o 213.9925 2.887743 197.7343    44.9 
1 1 1  -13   10   13 o 229.2363 3.039006 216.7087   148.2 
1 1 1  -13   10   14 o 280.6013 3.166853 315.9137   101.6 
1 1 1  -13   10   15 o 32.24039 9.131330 63.06164    59.6 
1 1 1  -13   10   16 f 236.4904 3.130416 333.8837   -88.0 
1 1 1  -13   10   17 o 47.58924 7.671346 154.5150   -79.4 
1 1 1  -13   10   18 o 33.72314 10.84344 19.80208    -5.6 
1 1 1  -13   10   19 o 86.15667 5.204628 118.0784   -91.0 
1 1 1  -13   10   20 o 142.4166 3.519722 167.8004   109.7 
1 1 1  -13   10   21 f 83.06564 5.918800 90.05322    90.9 
1 1 1  -13   10   22 o 82.22375 7.207670 79.95609  -164.8 
1 1 1  -13   10   23 o 23.30403 10.76954 35.60779  -141.3 
1 1 1  -13   10   24 o 26.59364 11.52404 15.50358   -55.0 
1 1 1  -13   10   25 o 72.55280 8.326533 75.48676    76.1 
1 1 1  -13   10   26 o 24.45424 11.31436 29.68151   -96.5 
1 1 1  -13   11    1 o 364.0447 4.677312 326.0298    78.7 
1 1 1  -13   11    2 o 364.4560 4.355441 359.6454    58.7 
1 1 1  -13   11    3 o 32.74083 6.382698 45.73521   -37.4 
1 1 1  -13   11    4 o 356.0859 4.093378 308.1124  -148.1 
1 1 1  -13   11    5 o 271.6764 2.949234 246.9675  -110.6 
1 1 1  -13   11    6 o 160.2114 2.330348 131.0486    67.3 
1 1 1  -13   11    7 o 99.38874 2.916860 110.1745    75.8 
1 1 1  -13   11    8 o 22.66755 7.863582 58.69747   157.8 
1 1 1  -13   11    9 o 181.4005 3.202367 167.1232   -61.1 
1 1 1  -13   11   10 o 194.9245 3.321373 175.1572    15.2 
1 1 1  -13   11   11 o 314.5733 4.331351 289.2102    49.9 
1 1 1  -13   11   12 o 407.3528 4.134144 429.8190   164.8 
1 1 1  -13   11   13 o 240.8366 2.990368 306.1591    84.6 
1 1 1  -13   11   14 o 115.5699 3.064117 106.2165    -8.8 
1 1 1  -13   11   15 o 104.6286 3.516634 73.75968    69.5 
1 1 1  -13   11   16 o 69.97840 4.454289 150.8734  -118.3 
1 1 1  -13   11   17 o 196.7170 3.036345 206.6600   -36.1 
1 1 1  -13   11   18 o 181.6332 3.203325 155.3759    -8.8 
1 1 1  -13   11   19 o 137.3987 4.456445 119.8202   -17.9 
1 1 1  -13   11   20 o 71.65902 6.166696 68.20493    12.6 
1 1 1  -13   11   21 o 40.17729 10.20505 37.43561   -44.2 
1 1 1  -13   11   22 o 23.76386 10.51043 43.82553   161.5 
1 1 1  -13   11   23 o 44.24954 10.86388 76.10775  -179.2 
1 1 1  -13   11   24 o 46.57732 10.39695 36.37763    92.0 
1 1 1  -13   11   25 o 23.35514 10.53018 40.35810    63.2 
1 1 1  -13   11   26 o 17.18052 8.594702 12.26592    15.2 
1 1 1  -13   12    1 o 213.4816 2.815595 233.8346    47.0 
1 1 1  -13   12    2 o 279.4796 3.161519 239.9058   -81.1 
1 1 1  -13   12    3 o 129.5451 2.429181 166.9470   147.1 
1 1 1  -13   12    4 o 359.6830 3.713227 296.5081    92.1 
1 1 1  -13   12    5 o 273.9288 3.077858 266.0279   136.5 
1 1 1  -13   12    6 o 95.59534 2.387355 15.33282     7.4 
1 1 1  -13   12    7 o 350.8331 3.668182 288.5336  -118.4 
1 1 1  -13   12    8 o 206.0877 2.833603 202.9902   154.8 
1 1 1  -13   12    9 o 322.9115 3.666709 255.0587  -178.7 
1 1 1  -13   12   10 o 169.6540 2.534842 129.1002  -165.1 
1 1 1  -13   12   11 o 195.2932 2.710745 170.5806  -127.6 
1 1 1  -13   12   12 o 257.0820 2.988608 266.9511   -37.6 
1 1 1  -13   12   13 o 201.0642 2.976767 163.3244    85.2 
1 1 1  -13   12   14 o 278.8793 3.936793 292.0570    83.7 
1 1 1  -13   12   15 o 127.8353 2.974501 150.2950   -31.2 
1 1 1  -13   12   16 o 55.22313 6.262668 29.94731  -111.6 
1 1 1  -13   12   17 f 66.71611 5.110084 10.04950   -92.5 
1 1 1  -13   12   18 o 38.77196 9.278062 60.46354    59.9 
1 1 1  -13   12   19 o 20.37557 8.971297 21.88312    80.6 
1 1 1  -13   12   20 o 111.3900 3.982677 129.9855    69.7 
1 1 1  -13   12   21 o 66.70257 6.663699 56.26419   157.6 
1 1 1  -13   12   22 o 38.97882 11.12230 64.65273  -124.8 
1 1 1  -13   12   23 o 106.7589 5.557568 110.4187   -81.3 
1 1 1  -13   12   24 o 85.94828 6.071198 99.36708   -91.7 
1 1 1  -13   12   25 o 18.17711 8.821391 17.00180   -54.4 
1 1 1  -13   13    1 o 335.3998 3.514363 311.6101   -82.2 
1 1 1  -13   13    2 o 452.7584 4.408883 422.8085  -145.2 
1 1 1  -13   13    3 f 75.36362 2.863361 10.46685  -173.5 
1 1 1  -13   13    4 o 218.6778 2.722307 128.3715    60.3 
1 1 1  -13   13    5 o 370.2500 3.791909 362.5845   174.1 
1 1 1  -13   13    6 o 242.7678 3.120618 214.6795  -151.3 
1 1 1  -13   13    7 o 430.6812 4.425239 338.1087   -73.3 
1 1 1  -13   13    8 o 351.3607 4.169305 305.1766  -110.3 
1 1 1  -13   13    9 o 204.0438 2.952374 221.4495    36.4 
1 1 1  -13   13   10 o 390.3706 5.758065 359.2272   -39.3 
1 1 1  -13   13   11 o 176.0607 3.092871 219.0730   -25.1 
1 1 1  -13   13   12 o 203.9939 3.289730 158.8988   161.0 
1 1 1  -13   13   13 o 254.5766 3.563235 264.4028   111.1 
1 1 1  -13   13   14 o 128.9467 3.098011 130.7654  -170.3 
1 1 1  -13   13   15 o 36.56530 10.00849 61.58743  -124.7 
1 1 1  -13   13   16 o 209.5399 3.441255 156.3062   148.8 
1 1 1  -13   13   17 o 119.4890 3.786238 176.6360    60.0 
1 1 1  -13   13   18 o 33.77647 10.55157 41.12094   -76.5 
1 1 1  -13   13   19 o 28.90849 10.23435 54.67404   -64.3 
1 1 1  -13   13   20 o 96.32287 4.764695 69.42373    93.4 
1 1 1  -13   13   21 o 69.07172 6.983620 78.95146  -152.6 
1 1 1  -13   13   22 o 36.06630 12.12132 35.24852  -142.1 
1 1 1  -13   13   23 o 92.14956 5.748634 100.3878  -153.3 
1 1 1  -13   13   24 o 79.73113 7.307550 81.18249  -147.5 
1 1 1  -13   13   25 o 27.94806 12.48317 29.61099   153.0 
1 1 1  -13   14    1 o 93.12091 3.068131 181.3410    70.6 
1 1 1  -13   14    2 o 284.5852 3.335685 254.7865    35.7 
1 1 1  -13   14    3 f 255.9664 2.897269 307.1113   -17.6 
1 1 1  -13   14    4 o 249.7667 2.954746 261.0469  -140.4 
1 1 1  -13   14    5 o 308.2040 3.478612 263.0410   -17.9 
1 1 1  -13   14    6 o 235.3621 2.928903 162.3601   -25.7 
1 1 1  -13   14    7 o 159.0102 2.426521 136.1561   118.1 
1 1 1  -13   14    8 o 287.9652 3.371103 268.7848    41.0 
1 1 1  -13   14    9 o 121.4845 2.767249 110.8358   -22.8 
1 1 1  -13   14   10 o 69.90140 3.433223 39.93221   -72.8 
1 1 1  -13   14   11 o 139.7577 3.189809 109.2271  -102.1 
1 1 1  -13   14   12 o 102.2542 2.678621 22.95013  -170.7 
1 1 1  -13   14   13 o 109.5654 3.161610 120.9400  -175.2 
1 1 1  -13   14   14 f 281.8668 3.922466 267.9671   -43.1 
1 1 1  -13   14   15 o 142.2119 2.781767 151.7963    31.8 
1 1 1  -13   14   16 o 103.3161 3.607424 134.1427   150.9 
1 1 1  -13   14   17 o 98.15916 3.463550 118.4905  -112.0 
1 1 1  -13   14   18 o 93.82240 3.986744 108.9062   -89.2 
1 1 1  -13   14   19 o 67.79485 5.308628 67.77000   159.4 
1 1 1  -13   14   20 o 37.65044 10.42509 26.35052   113.8 
1 1 1  -13   14   21 o 129.1850 3.565679 121.8000  -169.4 
1 1 1  -13   14   22 o 53.76300 10.28745 45.94657  -165.9 
1 1 1  -13   14   23 o 37.54830 11.19633 24.21804   -15.6 
1 1 1  -13   14   24 o 57.06344 8.751881 59.45726   -69.4 
1 1 1  -13   14   25 o 22.15469 10.28096 40.70729  -117.0 
1 1 1  -13   15    1 o 75.91401 3.179339 120.3145   -30.6 
1 1 1  -13   15    2 o 106.1102 2.543743 137.9862   -79.0 
1 1 1  -13   15    3 o 318.1169 3.393812 287.5869   -19.5 
1 1 1  -13   15    4 o 113.2501 2.442798 137.7536    -2.6 
1 1 1  -13   15    5 o 218.2637 3.039645 209.5846   163.5 
1 1 1  -13   15    6 o 473.7943 4.859623 385.4381  -138.2 
1 1 1  -13   15    7 o 182.9317 2.748228 155.0067  -100.0 
1 1 1  -13   15    8 o 28.12611 7.192499 96.70525   -30.2 
1 1 1  -13   15    9 o 126.4877 2.727737 145.3508   -74.8 
1 1 1  -13   15   10 o 232.2507 3.065823 245.5323   -66.5 
1 1 1  -13   15   11 o 202.7213 3.733012 267.0732    -6.1 
1 1 1  -13   15   12 o 188.3432 3.559694 173.5292   -41.5 
1 1 1  -13   15   13 o 171.2704 2.735100 168.5532   -80.8 
1 1 1  -13   15   14 o 200.0329 2.932275 188.6952   -36.8 
1 1 1  -13   15   15 o 151.1497 2.887148 148.8934  -118.2 
1 1 1  -13   15   16 o 86.31555 3.906987 113.3475   153.8 
1 1 1  -13   15   17 o 125.5818 3.199876 86.09666    25.9 
1 1 1  -13   15   18 o 70.20989 5.433767 46.36757  -142.0 
1 1 1  -13   15   19 o 57.48260 6.409259 67.37016   -21.8 
1 1 1  -13   15   20 o 58.58981 7.164371 34.05130   -52.0 
1 1 1  -13   15   21 o 65.10922 6.785649 49.95799   -50.8 
1 1 1  -13   15   22 o 53.44806 8.320833 66.65855    22.8 
1 1 1  -13   15   23 o 60.09130 7.407290 68.71932   143.5 
1 1 1  -13   15   24 o 45.65602 10.43254 63.01978   120.9 
1 1 1  -13   16    1 o 92.30186 2.773200 121.0784    40.9 
1 1 1  -13   16    2 o 163.3729 2.413599 248.7067   177.8 
1 1 1  -13   16    3 o 144.4348 2.448944 192.8524    48.7 
1 1 1  -13   16    4 o 189.0168 2.554286 196.1157     4.9 
1 1 1  -13   16    5 o 49.62939 3.924484 87.82029    29.9 
1 1 1  -13   16    6 o 189.6039 3.023569 192.5868  -126.1 
1 1 1  -13   16    7 o 345.6946 3.930615 375.9839  -161.2 
1 1 1  -13   16    8 o 186.6083 2.802939 265.1184   178.5 
1 1 1  -13   16    9 o 116.7431 2.602057 122.9127  -158.5 
1 1 1  -13   16   10 o 115.9305 2.788800 44.54817  -153.0 
1 1 1  -13   16   11 o 117.0288 2.667308 93.34045  -157.1 
1 1 1  -13   16   12 o 271.1284 3.258294 308.7304    73.0 
1 1 1  -13   16   13 o 128.0280 2.914294 153.4243    55.9 
1 1 1  -13   16   14 o 97.73894 3.221587 124.2879  -134.0 
1 1 1  -13   16   15 o 90.70750 3.360877 83.75095  -174.1 
1 1 1  -13   16   16 o 54.22546 5.807519 35.09281    73.0 
1 1 1  -13   16   17 f 22.47694 9.158185 55.81578   -68.8 
1 1 1  -13   16   18 o 80.05891 4.370538 88.33233  -138.1 
1 1 1  -13   16   19 o 71.81672 5.141997 72.95618   122.3 
1 1 1  -13   16   20 o 44.45597 9.627883 27.66069    37.2 
1 1 1  -13   16   21 o 42.78411 9.798248 36.70525   -33.1 
1 1 1  -13   16   22 o 20.56742 9.641514 11.97480    54.0 
1 1 1  -13   16   23 o 20.28375 9.312700 40.62768    68.1 
1 1 1  -13   16   24 o 49.63133 11.46126 30.59973   -35.3 
1 1 1  -13   17    1 o 186.1407 2.499856 224.0913   153.9 
1 1 1  -13   17    2 o 244.8462 2.783058 190.3815  -156.4 
1 1 1  -13   17    3 o 230.6805 2.854567 243.3892   -62.7 
1 1 1  -13   17    4 o 89.69732 2.689640 97.83524    70.9 
1 1 1  -13   17    5 o 240.8839 3.119738 253.0174   119.5 
1 1 1  -13   17    6 o 200.9143 2.933851 191.4778  -126.6 
1 1 1  -13   17    7 o 200.7848 3.002819 205.1327  -105.0 
1 1 1  -13   17    8 f 104.4490 2.530036 84.92085   -57.3 
1 1 1  -13   17    9 o 223.3602 3.316378 210.1710     4.3 
1 1 1  -13   17   10 o 125.5820 2.641956 155.2033   -43.4 
1 1 1  -13   17   11 f 146.4415 2.806550 41.38146    -5.9 
1 1 1  -13   17   12 o 81.77555 3.232660 80.28868   142.6 
1 1 1  -13   17   13 o 117.5982 2.552872 121.7297  -172.6 
1 1 1  -13   17   14 o 31.04352 8.106953 62.11605   171.1 
1 1 1  -13   17   15 o 26.35325 9.024850 60.19912   -82.9 
1 1 1  -13   17   16 o 164.0464 2.799260 105.5100   -26.1 
1 1 1  -13   17   17 o 11.67531 5.844362 28.55321    32.4 
1 1 1  -13   17   18 o 35.89852 9.106692 49.79003    91.7 
1 1 1  -13   17   19 o 64.34086 6.545204 51.94804    76.3 
1 1 1  -13   17   20 o 13.29326 6.613408 16.35019    66.0 
1 1 1  -13   17   21 o 74.23766 5.767666 76.73930  -119.1 
1 1 1  -13   17   22 o 26.52814 10.06124 24.44686  -124.0 
1 1 1  -13   17   23 o 21.22691 9.601394 11.56425    36.0 
1 1 1  -13   18    1 o 243.7452 4.302370 278.0127   162.2 
1 1 1  -13   18    2 o 102.0549 2.657523 100.3705  -131.9 
1 1 1  -13   18    3 f 146.6745 2.465354 76.53053  -103.6 
1 1 1  -13   18    4 o 332.1568 3.617578 292.7036   -60.8 
1 1 1  -13   18    5 o 120.8611 2.690122 98.24407   118.8 
1 1 1  -13   18    6 o 177.5061 3.082047 166.5756    20.8 
1 1 1  -13   18    7 o 104.7611 2.728078 101.4464  -123.5 
1 1 1  -13   18    8 o 243.3347 3.263475 180.0414  -152.3 
1 1 1  -13   18    9 o 124.7116 2.615606 145.3772   -81.8 
1 1 1  -13   18   10 o 112.7754 2.683861 91.39820   -81.3 
1 1 1  -13   18   11 o 153.0417 2.608486 97.52949  -164.5 
1 1 1  -13   18   12 o 88.29150 2.880514 82.45676  -142.8 
1 1 1  -13   18   13 o 81.77198 3.046315 94.10390  -117.7 
1 1 1  -13   18   14 o 93.34365 3.137491 117.4896  -105.2 
1 1 1  -13   18   15 o 40.07539 7.507364 90.92817   -95.9 
1 1 1  -13   18   16 o 71.47394 3.924455 68.64748   123.5 
1 1 1  -13   18   17 o 65.95777 4.334331 65.29793  -110.8 
1 1 1  -13   18   18 o 23.27548 9.414092 5.836655   133.5 
1 1 1  -13   18   19 o 70.62025 4.467252 54.07538    84.7 
1 1 1  -13   18   20 o 24.64477 9.689419 14.29528    17.9 
1 1 1  -13   18   21 o 37.74332 10.64513 49.55055    50.5 
1 1 1  -13   18   22 o 105.4320 4.813859 69.01887   101.7 
1 1 1  -13   18   23 o 40.23967 10.76449 42.92276    52.7 
1 1 1  -13   19    1 o 54.31911 4.252596 53.60194    63.5 
1 1 1  -13   19    2 o 79.95348 2.856839 79.18034  -110.7 
1 1 1  -13   19    3 o 236.4935 3.486312 260.5881  -108.2 
1 1 1  -13   19    4 o 56.04076 3.609186 79.19968   150.9 
1 1 1  -13   19    5 f 113.9292 2.813799 67.95284   112.1 
1 1 1  -13   19    6 o 256.6089 3.584606 196.1986   131.8 
1 1 1  -13   19    7 o 127.7803 2.745340 75.92419    79.9 
1 1 1  -13   19    8 f 73.39636 3.104841 51.22441   -64.4 
1 1 1  -13   19    9 o 45.82823 4.611347 59.46852   -83.8 
1 1 1  -13   19   10 o 112.9949 2.533302 94.74938    12.0 
1 1 1  -13   19   11 o 62.82560 3.494455 45.93082     5.5 
1 1 1  -13   19   12 o 118.4134 2.660659 116.3817    14.1 
1 1 1  -13   19   13 o 43.16525 5.342809 74.11982   -44.5 
1 1 1  -13   19   14 f 73.09863 3.679899 73.65860  -114.1 
1 1 1  -13   19   15 o 82.20690 3.388999 66.72744   -93.5 
1 1 1  -13   19   16 o 70.50862 4.243999 84.85554    69.4 
1 1 1  -13   19   17 o 69.21247 4.524837 31.82387    93.2 
1 1 1  -13   19   18 o 86.50175 4.154762 76.62040   -12.7 
1 1 1  -13   19   19 o 27.67426 9.382197 13.09394   -92.3 
1 1 1  -13   19   20 o 46.60459 8.082046 43.53278   -84.1 
1 1 1  -13   19   21 o 68.46712 5.810664 67.87457   -61.0 
1 1 1  -13   19   22 o 45.69921 9.256328 48.51546  -117.3 
1 1 1  -13   20    1 o 54.30141 4.086245 27.31178    97.4 
1 1 1  -13   20    2 o 59.22998 3.443628 21.63759  -142.6 
1 1 1  -13   20    3 o 78.99069 2.918336 141.2731   160.6 
1 1 1  -13   20    4 o 78.36705 2.740087 38.19895  -168.0 
1 1 1  -13   20    5 o 54.59481 3.468795 49.55783   157.1 
1 1 1  -13   20    6 o 107.6837 2.909206 76.70436   -23.8 
1 1 1  -13   20    7 o 43.46412 4.089172 24.68424   -44.5 
1 1 1  -13   20    8 o 155.1628 2.782667 117.9935   -14.7 
1 1 1  -13   20    9 o 216.3616 3.308819 230.1393   -84.3 
1 1 1  -13   20   10 o 67.59939 3.018021 44.09759  -148.7 
1 1 1  -13   20   11 o 101.8179 2.418252 92.98823    45.9 
1 1 1  -13   20   12 o 100.1981 2.718575 94.07218    32.3 
1 1 1  -13   20   13 o 59.03462 4.124953 39.24097    72.5 
1 1 1  -13   20   14 o 66.82498 3.560608 69.95742   171.6 
1 1 1  -13   20   15 o 43.09150 6.223503 57.44370   143.0 
1 1 1  -13   20   16 f 45.73229 6.434100 40.16650    79.9 
1 1 1  -13   20   17 o 44.74285 6.723098 21.08796  -136.2 
1 1 1  -13   20   18 o 78.49961 3.895584 52.32061   -70.3 
1 1 1  -13   20   19 o 39.23604 9.036222 31.42479   -33.8 
1 1 1  -13   20   20 o 15.02842 7.087437 11.68758   -66.4 
1 1 1  -13   20   21 o 21.79624 9.178598 26.08376    43.1 
1 1 1  -13   21    1 o 38.64280 5.180785 20.52320   -23.5 
1 1 1  -13   21    2 o 69.21381 2.888640 88.18165     9.2 
1 1 1  -13   21    3 o 108.7418 2.434829 120.4856   -62.8 
1 1 1  -13   21    4 o 85.90736 2.839371 21.72642   -56.9 
1 1 1  -13   21    5 o 108.6746 2.861181 106.3453    57.4 
1 1 1  -13   21    6 o 13.53708 5.986550 53.97602    22.8 
1 1 1  -13   21    7 o 37.17994 4.760102 35.88046    23.4 
1 1 1  -13   21    8 o 152.7897 2.782028 113.9978  -150.6 
1 1 1  -13   21    9 o 128.0090 2.482117 164.5903   164.0 
1 1 1  -13   21   10 o 39.12030 4.942435 87.75547    71.0 
1 1 1  -13   21   11 f 131.4428 2.489600 116.5781   103.4 
1 1 1  -13   21   12 o 196.6174 2.569226 238.9408    19.0 
1 1 1  -13   21   13 o 37.20238 6.281111 16.21844  -138.6 
1 1 1  -13   21   14 o 145.4483 2.567512 151.0474  -172.5 
1 1 1  -13   21   15 o 108.3292 2.878242 110.1600   172.5 
1 1 1  -13   21   16 o 52.95139 4.685796 58.75866    36.3 
1 1 1  -13   21   17 o 30.20007 8.748025 16.98546    67.7 
1 1 1  -13   21   18 o 29.33865 9.070756 52.71066   -94.2 
1 1 1  -13   21   19 o 67.19749 5.252940 49.44614   159.4 
1 1 1  -13   21   20 o 78.28477 4.858941 86.35683    37.1 
1 1 1  -13   21   21 o 22.91229 9.552073 10.88913   -50.3 
1 1 1  -13   22    1 f 28.22613 6.867153 46.16917   102.7 
1 1 1  -13   22    2 o 63.87664 3.079069 69.11648    10.8 
1 1 1  -13   22    3 o 265.2476 3.226402 254.7550    76.9 
1 1 1  -13   22    4 o 100.1917 2.714275 117.7819    74.9 
1 1 1  -13   22    5 o 24.85823 6.263152 61.41152  -167.2 
1 1 1  -13   22    6 o 64.00651 3.131818 45.20481  -141.9 
1 1 1  -13   22    7 o 90.73856 2.660797 55.69891   115.1 
1 1 1  -13   22    8 o 93.72831 2.736257 95.04067    93.5 
1 1 1  -13   22    9 f 47.30105 4.002327 45.60027   -92.0 
1 1 1  -13   22   10 o 113.1105 2.517453 112.1615   -55.0 
1 1 1  -13   22   11 o 19.20722 7.167285 11.92016  -148.0 
1 1 1  -13   22   12 o 68.75304 3.123135 78.83777    98.0 
1 1 1  -13   22   13 o 61.64562 3.507875 62.25916    -3.5 
1 1 1  -13   22   14 o 61.00119 3.564327 42.46176    53.4 
1 1 1  -13   22   15 o 24.10530 8.119476 26.63420    46.1 
1 1 1  -13   22   16 o 52.76146 5.043809 44.03022   -35.0 
1 1 1  -13   22   17 o 19.32071 8.068303 32.32795     2.7 
1 1 1  -13   22   18 o 23.92775 8.850438 49.96130   -59.9 
1 1 1  -13   22   19 o 46.01644 6.993181 69.45428   -53.9 
1 1 1  -13   22   20 o 23.17329 8.952099 24.15452   -61.8 
1 1 1  -13   23    1 o 32.72603 5.819624 28.18030   123.6 
1 1 1  -13   23    2 o 49.44179 3.834627 89.36306    23.6 
1 1 1  -13   23    3 o 73.00835 2.791133 73.44555   -55.6 
1 1 1  -13   23    4 o 130.3970 2.652993 118.1126  -103.8 
1 1 1  -13   23    5 o 132.8102 3.256871 127.3084    -7.5 
1 1 1  -13   23    6 o 17.05423 6.510040 29.85441    -4.0 
1 1 1  -13   23    7 o 13.42874 6.019779 36.24424   102.8 
1 1 1  -13   23    8 o 47.37477 3.732056 44.67715   -42.8 
1 1 1  -13   23    9 o 54.62955 3.183759 22.23154   -75.3 
1 1 1  -13   23   10 o 41.76803 4.015620 32.89781     5.5 
1 1 1  -13   23   11 o 33.24931 6.038394 20.78996    62.5 
1 1 1  -13   23   12 o 18.84327 7.079699 10.72707     1.9 
1 1 1  -13   23   13 o 69.59226 3.131261 29.07810   163.6 
1 1 1  -13   23   14 o 18.66657 7.756185 50.88947    74.8 
1 1 1  -13   23   15 o 33.76831 7.166243 28.42487  -136.4 
1 1 1  -13   23   16 o 63.73298 3.964508 47.07443   -51.4 
1 1 1  -13   23   17 o 43.60928 5.840405 35.81841   130.0 
1 1 1  -13   23   18 o 32.99198 8.351648 17.01374   -94.5 
1 1 1  -13   23   19 o 48.88776 6.779002 53.69352  -155.2 
1 1 1  -13   24    1 o 49.73365 3.649045 31.66537   110.7 
1 1 1  -13   24    2 o 62.09020 2.975749 93.54892  -104.0 
1 1 1  -13   24    3 o 90.71983 2.828584 80.88052   114.2 
1 1 1  -13   24    4 o 96.20013 2.515328 87.87434   109.3 
1 1 1  -13   24    5 o 62.84739 2.885437 81.98553    39.2 
1 1 1  -13   24    6 o 95.36034 2.742699 87.83350    -2.6 
1 1 1  -13   24    7 o 103.3018 2.769449 86.23798   -24.7 
1 1 1  -13   24    8 o 156.1144 2.620580 130.1040    53.4 
1 1 1  -13   24    9 o 47.78222 3.703586 35.69417   119.5 
1 1 1  -13   24   10 o 24.13589 6.566791 19.84964  -161.6 
1 1 1  -13   24   11 o 74.24651 2.790817 48.20419   147.3 
1 1 1  -13   24   12 o 71.60873 2.812449 67.02860  -152.9 
1 1 1  -13   24   13 o 107.8106 2.609285 109.0311   -85.7 
1 1 1  -13   24   14 o 20.16665 7.509787 25.30764    85.7 
1 1 1  -13   24   15 o 18.48317 7.434875 20.55071  -178.7 
1 1 1  -13   24   16 o 25.41172 8.377254 30.68984  -174.4 
1 1 1  -13   24   17 o 19.91824 8.151282 34.42108   168.8 
1 1 1  -13   24   18 o 54.16068 5.060290 43.61931  -134.4 
1 1 1  -13   25    1 o 28.79869 5.986176 27.38909    30.6 
1 1 1  -13   25    2 o 28.86485 6.286048 48.06185    35.1 
1 1 1  -13   25    3 o 63.34868 3.351522 52.29035   100.7 
1 1 1  -13   25    4 o 15.71651 6.242220 20.32449    33.6 
1 1 1  -13   25    5 o 109.0710 2.610903 100.6541   -90.6 
1 1 1  -13   25    6 o 29.23518 5.102740 13.50118   -89.9 
1 1 1  -13   25    7 o 63.16957 2.716410 63.63956  -127.1 
1 1 1  -13   25    8 o 15.52233 6.160817 12.20158   -37.3 
1 1 1  -13   25    9 o 14.20105 6.047755 10.72091   126.2 
1 1 1  -13   25   10 o 17.73759 6.742117 25.98873  -113.2 
1 1 1  -13   25   11 o 82.81258 2.660447 91.09395  -148.7 
1 1 1  -13   25   12 o 34.16628 5.824113 25.48306  -112.4 
1 1 1  -13   25   13 f 68.94454 3.047015 31.91831   -15.1 
1 1 1  -13   25   14 o 72.87823 2.985500 67.45368    60.3 
1 1 1  -13   25   15 o 15.46767 6.918786 18.46690   147.8 
1 1 1  -13   25   16 o 18.58540 7.714103 27.55780    26.1 
1 1 1  -13   25   17 o 26.80602 8.950845 23.13807   -24.8 
1 1 1  -13   26    1 o 28.21328 5.982660 52.88646  -180.0 
1 1 1  -13   26    2 o 47.50656 3.455364 52.86637   164.9 
1 1 1  -13   26    3 f 33.66532 4.834420 30.50031  -153.4 
1 1 1  -13   26    4 o 33.64320 4.694220 27.90108   -51.5 
1 1 1  -13   26    5 f 34.44842 4.759963 26.83699   -28.0 
1 1 1  -13   26    6 o 54.72168 2.955365 34.95416    99.6 
1 1 1  -13   26    7 f 41.09309 4.022781 39.23449   142.3 
1 1 1  -13   26    8 o 42.44457 3.825516 17.97857    -2.5 
1 1 1  -13   26    9 o 59.29121 2.850518 51.28632   130.0 
1 1 1  -13   26   10 o 68.70471 2.908519 78.72425   145.4 
1 1 1  -13   26   11 o 62.32137 3.022583 50.49888   103.1 
1 1 1  -13   26   12 o 8.518273 4.295623 20.67450    53.2 
1 1 1  -13   26   13 o 50.10590 3.667389 66.46558   -31.7 
1 1 1  -13   26   14 o 26.14653 7.523252 40.91862    92.0 
1 1 1  -13   26   15 o 49.10464 4.433949 38.92414   -88.2 
1 1 1  -13   27    1 o 55.69774 3.152241 59.11871   -90.5 
1 1 1  -13   27    2 o 66.01536 2.786797 74.03204   -60.3 
1 1 1  -13   27    3 o 11.49459 5.354064 27.12160   -50.9 
1 1 1  -13   27    4 o 29.39569 5.317274 20.18525    96.8 
1 1 1  -13   27    5 f 71.11015 2.680488 79.84775   124.7 
1 1 1  -13   27    6 o 56.68917 3.057759 63.03457    62.9 
1 1 1  -13   27    7 o 22.54845 5.911762 20.68308  -168.3 
1 1 1  -13   27    8 o 49.31989 3.209127 40.18308  -129.9 
1 1 1  -13   27    9 f 53.18816 3.325312 41.88091    78.9 
1 1 1  -13   27   10 o 54.06119 3.047377 45.36840    88.0 
1 1 1  -13   27   11 o 72.30310 2.553155 48.65366   179.8 
1 1 1  -13   27   12 o 48.47644 3.953378 43.70332    -0.7 
1 1 1  -13   27   13 o 30.01984 6.527388 36.45343   -33.5 
1 1 1  -13   28    1 o 27.40363 5.901861 17.35461  -105.8 
1 1 1  -13   28    2 o 18.57010 6.816800 26.29864     0.4 
1 1 1  -13   28    3 o 14.23612 6.064425 13.79992  -154.0 
1 1 1  -13   28    4 o 28.84016 5.135141 21.26121  -119.0 
1 1 1  -13   28    5 o 36.08055 4.190050 40.98465    20.3 
1 1 1  -13   28    6 o 43.00260 3.283305 27.38799    48.1 
1 1 1  -13   28    7 o 75.30070 2.729577 66.84193   174.4 
1 1 1  -13   28    8 o 87.97953 2.204180 64.00661  -123.9 
1 1 1  -13   28    9 o 24.37294 6.668899 17.71939   -89.2 
1 1 1  -13   28   10 o 24.90007 6.253030 25.39486   123.8 
1 1 1  -13   28   11 o 26.95298 5.885438 42.16621    13.4 
1 1 1  -13   29    5 o 50.09826 3.194847       ?       ? 
1 1 1  -13   29    6 o 27.08000 5.252656       ?       ? 
1 1 1  -12    0    1 o 459.1484 6.435188 428.0454   179.9 
1 1 1  -12    0    2 o 1063.250 13.09251 853.0010  -180.0 
1 1 1  -12    0    3 o 620.6546 7.852104 713.9240     0.0 
1 1 1  -12    0    4 o 1203.706 14.17531       ?       ? 
1 1 1  -12    0    5 o 418.7019 5.629195 257.5067     0.1 
1 1 1  -12    0    6 o 153.3591 2.980117 155.0646     0.2 
1 1 1  -12    0    7 o 697.5145 9.030585 596.2590   180.0 
1 1 1  -12    0    8 o 234.7724 4.467256 223.1552  -179.9 
1 1 1  -12    0    9 o 10.19267 7.005187 60.47416  -179.8 
1 1 1  -12    0   10 o 195.4920 3.732540 87.67236     0.0 
1 1 1  -12    0   11 o 462.0194 6.333154 311.5677    -0.2 
1 1 1  -12    0   12 o 695.9440 9.518159 817.6422     0.1 
1 1 1  -12    0   13 o 167.4249 4.178722 183.2318  -179.7 
1 1 1  -12    0   14 o 348.0733 5.251381 306.4423  -180.0 
1 1 1  -12    0   15 f 379.2049 5.773643 292.9346   179.9 
1 1 1  -12    0   16 o 478.6874 6.582504 443.7463   179.9 
1 1 1  -12    0   17 o 167.2627 4.806179 327.7333   180.0 
1 1 1  -12    0   18 o 165.2317 5.352871 246.2327  -180.0 
1 1 1  -12    0   19 o 15.80425 11.08441 94.17561     0.6 
1 1 1  -12    0   20 o 34.01176 17.67677 92.76717     0.6 
1 1 1  -12    0   21 o 144.6116 6.156082 164.7577    -0.1 
1 1 1  -12    0   22 o 87.76562 11.24541 49.35727    -0.1 
1 1 1  -12    0   23 o 58.28562 14.89775 44.29501   179.3 
1 1 1  -12    0   24 o 27.81414 16.53284 27.16228  -179.7 
1 1 1  -12    0   25 o 97.13844 10.62496 90.00097  -179.9 
1 1 1  -12    0   26 o 28.83768 17.87834 33.13991  -179.9 
1 1 1  -12    0   27 o 92.44916 13.41419 96.64433  -180.0 
1 1 1  -12    1    1 o 776.7982 6.902173 779.9144    71.0 
1 1 1  -12    1    2 o 311.5620 3.541404 346.6457    99.5 
1 1 1  -12    1    3 o 241.7050 2.858244 187.3375   -96.0 
1 1 1  -12    1    4 f 356.7980 3.601333 383.0278    98.9 
1 1 1  -12    1    5 f 442.2033 4.226596 375.8677    55.0 
1 1 1  -12    1    6 o 420.6062 4.110812 362.4305   144.6 
1 1 1  -12    1    7 o 539.6580 5.156263 478.8958   149.9 
1 1 1  -12    1    8 o 364.2845 4.205792 352.3905   113.6 
1 1 1  -12    1    9 o 282.1911 3.219514 302.6942   -80.2 
1 1 1  -12    1   10 o 300.3445 3.392230 356.9305   -85.8 
1 1 1  -12    1   11 o 501.9372 4.912302 544.1239   -70.7 
1 1 1  -12    1   12 o 217.1423 3.294301 237.6499   155.3 
1 1 1  -12    1   13 o 501.8585 5.226475 557.0018   143.8 
1 1 1  -12    1   14 o 339.4094 3.446567 306.5586    81.0 
1 1 1  -12    1   15 o 425.3694 4.545871 378.1087    92.6 
1 1 1  -12    1   16 o 113.2396 3.384731 222.3326   168.6 
1 1 1  -12    1   17 f 62.89637 6.627852 95.37559    92.8 
1 1 1  -12    1   18 o 255.9136 3.955726 206.3201    61.1 
1 1 1  -12    1   19 o 163.1478 3.946293 83.53348    65.1 
1 1 1  -12    1   20 o 348.1909 4.515151 360.9537  -119.9 
1 1 1  -12    1   21 o 26.70377 11.55495 61.23228  -136.2 
1 1 1  -12    1   22 o 62.69775 12.65886 37.44425   -20.8 
1 1 1  -12    1   23 o 35.60546 12.48337 67.95292   168.2 
1 1 1  -12    1   24 o 24.32839 11.11108 36.05055    95.2 
1 1 1  -12    1   25 o 53.62955 12.80330 18.47047  -133.4 
1 1 1  -12    1   26 o 53.65082 13.33893 51.06972   170.4 
1 1 1  -12    1   27 o 63.25780 14.71137 69.94353  -113.5 
1 1 1  -12    2    1 o 313.5781 3.437332 317.1670    87.1 
1 1 1  -12    2    2 o 709.6072 6.431634 685.4107   106.2 
1 1 1  -12    2    3 o 465.1888 4.624723 460.0879    -9.7 
1 1 1  -12    2    4 o 494.7955 4.666379 430.7570    12.8 
1 1 1  -12    2    5 o 654.5800 5.704046 618.0103   -15.1 
1 1 1  -12    2    6 o 476.7884 4.506100 571.0636   -32.3 
1 1 1  -12    2    7 o 246.3601 3.012322 230.8179   156.7 
1 1 1  -12    2    8 o 268.7059 3.443650 250.5897  -160.1 
1 1 1  -12    2    9 o 168.6790 2.539321 233.7746   114.0 
1 1 1  -12    2   10 o 193.4679 2.802858 188.5202   143.6 
1 1 1  -12    2   11 o 188.0356 2.676324 197.8441    82.6 
1 1 1  -12    2   12 o 640.4177 6.105696 692.5054    17.5 
1 1 1  -12    2   13 o 196.5025 3.343549 231.9080  -132.4 
1 1 1  -12    2   14 o 176.0977 2.768683 217.5952   171.8 
1 1 1  -12    2   15 o 186.4216 2.953510 234.1349    51.0 
1 1 1  -12    2   16 o 111.6208 4.001537 92.48886  -163.2 
1 1 1  -12    2   17 o 152.7365 3.684295 111.6800  -127.9 
1 1 1  -12    2   18 o 246.7465 3.732827 288.9168  -162.3 
1 1 1  -12    2   19 o 184.7991 3.651103 200.5346   146.1 
1 1 1  -12    2   20 f 54.32426 9.358306 123.8568   -42.2 
1 1 1  -12    2   21 o 57.60538 10.20858 90.01176   -44.6 
1 1 1  -12    2   22 o 168.7713 3.940677 155.1730    79.9 
1 1 1  -12    2   23 f 52.66238 10.78290 32.86865  -159.4 
1 1 1  -12    2   24 o 85.92757 7.233625 79.82907   162.7 
1 1 1  -12    2   25 o 219.4586 3.852438       ?       ? 
1 1 1  -12    2   26 f 37.90699 13.94767 11.88098    23.5 
1 1 1  -12    2   27 o 28.54173 13.16988 36.33760  -112.1 
1 1 1  -12    3    1 o 940.4774 8.007343 930.9580   -11.9 
1 1 1  -12    3    2 o 172.7691 2.617072 221.2244    53.2 
1 1 1  -12    3    3 o 319.6947 3.485041 383.8979   -66.6 
1 1 1  -12    3    4 o 291.2320 3.211727 238.0655    41.3 
1 1 1  -12    3    5 o 840.9140 7.045194 758.6973    19.5 
1 1 1  -12    3    6 o 69.26676 2.488587 49.06257   154.4 
1 1 1  -12    3    7 o 439.6331 4.355096 344.2202  -115.4 
1 1 1  -12    3    8 o 259.7146 3.364599 130.9527   100.2 
1 1 1  -12    3    9 o 210.7965 2.921823 143.0589   -42.2 
1 1 1  -12    3   10 o 338.9092 3.675232 231.9079    -8.4 
1 1 1  -12    3   11 f 299.0104 3.512361 287.0322    39.3 
1 1 1  -12    3   12 o 257.1150 3.230871 271.1841    29.9 
1 1 1  -12    3   13 o 260.5124 3.480581 278.3274  -104.7 
1 1 1  -12    3   14 o 335.9955 4.170166 325.5605   152.5 
1 1 1  -12    3   15 o 348.2260 4.108170 254.6631   107.0 
1 1 1  -12    3   16 o 214.1186 3.186798 183.5655  -148.1 
1 1 1  -12    3   17 o 148.1670 3.533686 107.2512    15.9 
1 1 1  -12    3   18 o 183.8973 3.640592 186.0504    91.6 
1 1 1  -12    3   19 o 117.9440 5.174489 154.8191  -145.4 
1 1 1  -12    3   20 o 179.6339 3.836617 184.6681  -100.1 
1 1 1  -12    3   21 o 55.13098 10.85673 38.95182   -15.6 
1 1 1  -12    3   22 o 181.4084 3.935343 171.5460    28.1 
1 1 1  -12    3   23 o 122.8279 4.676569 66.52695    77.6 
1 1 1  -12    3   24 o 31.14826 12.12381 41.21430     7.3 
1 1 1  -12    3   25 f 27.21781 12.09538 32.42873    15.6 
1 1 1  -12    3   26 o 63.14430 11.95007 76.90831   178.8 
1 1 1  -12    3   27 o 104.3914 8.450048 72.44264  -156.3 
1 1 1  -12    4    1 o 655.5048 5.919346 606.5439    58.9 
1 1 1  -12    4    2 o 387.5818 4.080860 424.9616    65.3 
1 1 1  -12    4    3 f 742.0983 6.642771 667.8966   -19.0 
1 1 1  -12    4    4 o 537.7089 4.953222 431.5633    22.5 
1 1 1  -12    4    5 o 382.6846 3.735451 244.8862   -50.3 
1 1 1  -12    4    6 o 390.1091 3.878058 313.8958   -41.4 
1 1 1  -12    4    7 o 176.0449 2.573165 159.2598   -90.0 
1 1 1  -12    4    8 o 501.6927 4.872433 540.8918  -155.0 
1 1 1  -12    4    9 o 310.4540 3.584774 248.4042  -170.2 
1 1 1  -12    4   10 o 323.2892 3.705296 402.2635  -129.9 
1 1 1  -12    4   11 o 231.3625 2.854125 239.4322    60.7 
1 1 1  -12    4   12 f 260.7017 3.028019 211.0303   128.5 
1 1 1  -12    4   13 f 225.4292 3.259370 364.7351    99.9 
1 1 1  -12    4   14 o 94.42529 3.367486 131.4046   151.8 
1 1 1  -12    4   15 o 201.8555 3.318608 177.0461  -100.0 
1 1 1  -12    4   16 o 160.2019 3.115177 216.1766   -46.2 
1 1 1  -12    4   17 o 166.4875 3.592659 190.7955   -86.5 
1 1 1  -12    4   18 o 250.0679 3.666425 230.6152   -40.5 
1 1 1  -12    4   19 o 253.2030 3.481498 231.6321    97.1 
1 1 1  -12    4   20 o 152.0326 3.718935 170.7882    95.1 
1 1 1  -12    4   21 o 112.5049 4.908271 81.51608   132.6 
1 1 1  -12    4   22 f 77.78552 7.813756 54.38487    97.6 
1 1 1  -12    4   23 o 30.26934 12.13918 39.73093   124.2 
1 1 1  -12    4   24 o 20.46781 9.797372 43.21748  -114.7 
1 1 1  -12    4   25 o 101.5036 6.670117 56.20079   141.6 
1 1 1  -12    4   26 o 31.73931 13.20063 10.78204   -74.6 
1 1 1  -12    4   27 o 153.4772 5.798991 135.7184   -97.7 
1 1 1  -12    5    1 o 343.5429 3.621440 342.2895   -11.2 
1 1 1  -12    5    2 o 403.2755 4.141461 421.3080   148.5 
1 1 1  -12    5    3 o 381.6263 3.886533 481.2417   -37.3 
1 1 1  -12    5    4 o 547.2748 5.022295 512.8268    88.7 
1 1 1  -12    5    5 o 220.4288 2.585143 199.9405   -32.4 
1 1 1  -12    5    6 o 52.91518 2.991000 7.354550     2.0 
1 1 1  -12    5    7 o 163.8884 2.373157 116.1255  -139.1 
1 1 1  -12    5    8 o 230.6806 2.877333 120.7547   -48.5 
1 1 1  -12    5    9 o 465.9326 4.606175 550.5283   -80.8 
1 1 1  -12    5   10 o 210.8743 3.040208 226.1457  -156.0 
1 1 1  -12    5   11 o 378.9671 3.752421 379.3390   112.6 
1 1 1  -12    5   12 o 140.0882 2.613281 102.8129    54.8 
1 1 1  -12    5   13 o 242.8541 3.114538 224.9428   -68.3 
1 1 1  -12    5   14 f 213.5745 3.045542 283.3750    35.4 
1 1 1  -12    5   15 o 277.9394 3.618450 246.9154   139.8 
1 1 1  -12    5   16 o 147.7582 3.365951 183.9549  -173.1 
1 1 1  -12    5   17 o 171.6894 3.416756 149.1046   150.6 
1 1 1  -12    5   18 o 231.9883 3.810180 186.8528    33.8 
1 1 1  -12    5   19 f 64.01042 9.254897 59.24473   -84.5 
1 1 1  -12    5   20 o 108.5634 5.088395 98.68381   -92.0 
1 1 1  -12    5   21 o 136.5413 4.716387 145.7127  -131.9 
1 1 1  -12    5   22 o 121.5925 5.118911 112.8659  -137.9 
1 1 1  -12    5   23 o 75.99210 7.798077 62.52757  -163.1 
1 1 1  -12    5   24 o 23.70393 10.91242 11.34464     2.3 
1 1 1  -12    5   25 o 57.56861 10.99647 88.37662    10.2 
1 1 1  -12    5   26 o 47.56827 14.34299 56.39325    49.2 
1 1 1  -12    5   27 o 51.83936 14.49267 29.02693  -174.7 
1 1 1  -12    6    1 o 968.2360 8.230644 939.7012    41.6 
1 1 1  -12    6    2 o 258.5879 3.254587 262.8690   -11.9 
1 1 1  -12    6    3 o 438.9284 4.293794 435.2824   -76.1 
1 1 1  -12    6    4 o 55.09519 3.056030 106.0513   -70.6 
1 1 1  -12    6    5 o 309.9820 3.094589 250.6277   -59.4 
1 1 1  -12    6    6 o 388.5355 3.793912 313.0205   -66.9 
1 1 1  -12    6    7 o 403.0874 4.049272 443.1940   -57.1 
1 1 1  -12    6    8 o 459.9060 4.510283 484.8495  -110.9 
1 1 1  -12    6    9 o 156.2317 2.524749 174.1698  -160.7 
1 1 1  -12    6   10 o 401.7095 4.329340 389.7547  -137.0 
1 1 1  -12    6   11 f 203.4410 2.887946 253.2892  -148.7 
1 1 1  -12    6   12 o 417.6484 4.438684 355.3019  -157.6 
1 1 1  -12    6   13 o 241.5837 2.985132 196.5237   106.0 
1 1 1  -12    6   14 o 58.21132 5.337712 99.61530  -104.7 
1 1 1  -12    6   15 o 162.9289 2.808470 87.90154   -66.9 
1 1 1  -12    6   16 o 146.6465 3.500075 118.0218   -92.5 
1 1 1  -12    6   17 o 115.5211 3.914920 72.01025    34.2 
1 1 1  -12    6   18 o 173.6770 3.701437 186.9161   118.3 
1 1 1  -12    6   19 o 241.4684 3.450416 260.2749    66.9 
1 1 1  -12    6   20 o 156.8587 4.068094 185.4523    53.6 
1 1 1  -12    6   21 o 22.03625 10.25317 78.40395   163.9 
1 1 1  -12    6   22 o 71.57735 8.662509 55.94761   -18.3 
1 1 1  -12    6   23 o 111.1617 5.233348 55.31246    -9.0 
1 1 1  -12    6   24 o 81.09844 7.408300 80.15534   -90.3 
1 1 1  -12    6   25 o 89.98937 7.319485 98.37716   -83.1 
1 1 1  -12    6   26 o 49.23678 14.57842 27.54424    88.3 
1 1 1  -12    6   27 o 71.28382 11.27907 71.09677  -142.6 
1 1 1  -12    7    1 o 186.4859 2.751433 209.5688   -93.1 
1 1 1  -12    7    2 o 710.6799 6.499655 750.4303    84.0 
1 1 1  -12    7    3 o 355.8106 3.588511 366.6966    92.9 
1 1 1  -12    7    4 o 447.8580 4.173388 459.1993    36.6 
1 1 1  -12    7    5 o 422.8295 3.847224 409.6212    25.6 
1 1 1  -12    7    6 o 274.5154 2.869469 242.6443    63.7 
1 1 1  -12    7    7 o 556.0695 5.136051 501.1435   -25.9 
1 1 1  -12    7    8 o 402.3725 4.016806 368.6130   -63.6 
1 1 1  -12    7    9 o 176.5768 2.667356 211.5971   -52.8 
1 1 1  -12    7   10 o 260.7242 3.024642 249.0339  -149.3 
1 1 1  -12    7   11 o 462.9793 4.759538 432.3309  -134.6 
1 1 1  -12    7   12 o 311.4569 3.593217 333.3193   -54.8 
1 1 1  -12    7   13 o 182.3115 2.842719 147.7039    29.5 
1 1 1  -12    7   14 o 215.4868 3.029352 212.7618    55.5 
1 1 1  -12    7   15 o 166.0704 3.052096 134.6249   137.3 
1 1 1  -12    7   16 o 161.4780 3.162874 158.6989   -83.3 
1 1 1  -12    7   17 o 82.47021 5.256767 59.77405   165.4 
1 1 1  -12    7   18 o 115.0671 4.190734 80.24425   -85.3 
1 1 1  -12    7   19 o 263.6041 3.734731 259.4986   -80.7 
1 1 1  -12    7   20 o 183.4363 3.461470 189.8204   -87.7 
1 1 1  -12    7   21 o 119.6204 4.655540 97.69582  -100.8 
1 1 1  -12    7   22 o 28.28173 11.55647 23.06833  -167.1 
1 1 1  -12    7   23 o 80.65831 7.423232 83.11738   116.0 
1 1 1  -12    7   24 o 86.26578 7.079143 58.63737  -179.2 
1 1 1  -12    7   25 o 20.18917 9.798477 35.17399  -140.6 
1 1 1  -12    7   26 o 25.47704 11.76021 7.845273   177.7 
1 1 1  -12    7   27 o 20.71947 10.23547 13.62770  -104.4 
1 1 1  -12    8    1 o 464.0651 4.583054 524.9242   100.9 
1 1 1  -12    8    2 o 96.92988 2.522542 120.0653   155.0 
1 1 1  -12    8    3 o 393.7039 3.946796 384.9961   -44.9 
1 1 1  -12    8    4 o 181.2414 2.526838 122.5840   106.1 
1 1 1  -12    8    5 o 278.6974 2.925761 326.5200    99.6 
1 1 1  -12    8    6 o 252.2456 2.971148 250.4844     9.6 
1 1 1  -12    8    7 o 162.8830 2.604598 175.2999    16.8 
1 1 1  -12    8    8 o 180.1129 2.587865 241.9884   -74.1 
1 1 1  -12    8    9 o 208.9411 2.784682 200.6543  -111.5 
1 1 1  -12    8   10 o 213.3991 2.857807 97.54931   118.6 
1 1 1  -12    8   11 o 113.9238 2.812858 182.5447    15.3 
1 1 1  -12    8   12 o 216.0107 2.735543 204.4833   -58.4 
1 1 1  -12    8   13 o 145.8971 2.879908 28.40564    51.3 
1 1 1  -12    8   14 o 434.8399 4.213405 433.8353  -156.2 
1 1 1  -12    8   15 o 360.4849 4.004540 361.6155  -132.0 
1 1 1  -12    8   16 o 329.7421 3.971714 346.9223  -170.1 
1 1 1  -12    8   17 o 252.8233 3.392147 216.6462   -46.7 
1 1 1  -12    8   18 o 129.9795 3.989890 172.3231    73.6 
1 1 1  -12    8   19 o 76.06962 6.566135 98.62980    89.9 
1 1 1  -12    8   20 o 84.92114 6.064289 72.45346    -4.0 
1 1 1  -12    8   21 o 29.08925 11.59733 29.54582  -113.4 
1 1 1  -12    8   22 o 92.64638 5.720344 88.57986    92.9 
1 1 1  -12    8   23 o 27.80228 11.59686 44.40969    74.8 
1 1 1  -12    8   24 o 21.19440 9.980315 9.740862   156.8 
1 1 1  -12    8   25 o 33.91517 13.32511 38.61061   -86.2 
1 1 1  -12    8   26 o 49.59694 12.16230 37.97057    67.0 
1 1 1  -12    8   27 f 81.16547 9.894593 58.10972  -170.2 
1 1 1  -12    9    1 o 24.69701 7.698265 78.80806  -156.8 
1 1 1  -12    9    2 o 210.7765 2.647734 143.2277   -28.9 
1 1 1  -12    9    3 o 164.1840 2.440782 241.7583   -26.9 
1 1 1  -12    9    4 o 482.0013 4.555806 414.3168    37.4 
1 1 1  -12    9    5 o 238.6411 2.726944 174.1907    94.3 
1 1 1  -12    9    6 o 372.6729 3.780070 335.2923    62.3 
1 1 1  -12    9    7 o 413.6927 4.141245 442.5636    88.8 
1 1 1  -12    9    8 o 677.4817 6.070359 643.1467   -58.9 
1 1 1  -12    9    9 o 300.4394 3.214641 313.4291   -37.3 
1 1 1  -12    9   10 o 90.82789 2.858991 119.2794   136.1 
1 1 1  -12    9   11 o 47.05901 4.458659 130.3701   179.1 
1 1 1  -12    9   12 o 284.5140 3.349792 266.3340  -105.8 
1 1 1  -12    9   13 o 88.36856 3.387028 64.36622    11.8 
1 1 1  -12    9   14 o 233.9388 3.035694 272.4746   -18.9 
1 1 1  -12    9   15 o 71.88929 4.388937 40.36377    19.3 
1 1 1  -12    9   16 o 105.9560 4.093446 91.56734   -43.3 
1 1 1  -12    9   17 o 171.7271 3.451663 211.2602   123.4 
1 1 1  -12    9   18 o 152.3449 3.701206 129.8120   158.6 
1 1 1  -12    9   19 o 140.7150 3.855862 124.7600   -97.2 
1 1 1  -12    9   20 o 51.37165 9.616300 35.18890    71.6 
1 1 1  -12    9   21 o 56.15211 8.866991 66.98775    81.5 
1 1 1  -12    9   22 o 97.00898 5.168644 87.60888   -13.4 
1 1 1  -12    9   23 o 121.8324 4.480359 94.09260   108.8 
1 1 1  -12    9   24 f 73.36246 7.497929 100.1223   159.8 
1 1 1  -12    9   25 o 34.16583 13.32254 9.190805    99.9 
1 1 1  -12    9   26 o 56.18401 13.82631 47.75492     5.0 
1 1 1  -12   10    1 o 356.6898 3.664404 386.7973   174.6 
1 1 1  -12   10    2 o 80.64473 2.667273 101.6681   153.1 
1 1 1  -12   10    3 o 193.1622 2.464805 167.3005    43.0 
1 1 1  -12   10    4 o 211.9296 2.563938 220.1663    11.3 
1 1 1  -12   10    5 o 516.6959 4.682506 484.9743    62.3 
1 1 1  -12   10    6 o 234.8541 2.807354 218.1206    65.9 
1 1 1  -12   10    7 o 276.1943 3.225666 249.6389  -132.5 
1 1 1  -12   10    8 o 338.0374 3.714782 359.9416  -116.8 
1 1 1  -12   10    9 o 350.3201 4.614957 335.0485   172.7 
1 1 1  -12   10   10 o 349.0495 3.631347 429.8810  -155.3 
1 1 1  -12   10   11 o 85.37782 2.841175 63.50142   -54.5 
1 1 1  -12   10   12 o 106.6769 2.838266 126.2863  -131.6 
1 1 1  -12   10   13 o 101.4930 3.081832 141.1164   -53.4 
1 1 1  -12   10   14 o 124.2440 3.130826 177.8551   123.4 
1 1 1  -12   10   15 o 81.20412 4.373848 75.94697   -94.8 
1 1 1  -12   10   16 o 201.6619 3.181042 229.8543   -33.2 
1 1 1  -12   10   17 o 231.5978 3.493716 214.0848    38.2 
1 1 1  -12   10   18 o 152.6901 3.982216 93.24441   106.4 
1 1 1  -12   10   19 o 77.10043 6.249304 53.00962  -168.5 
1 1 1  -12   10   20 f 80.09307 6.628102 73.54507    45.7 
1 1 1  -12   10   21 o 122.3692 4.835211 89.20288   -32.3 
1 1 1  -12   10   22 o 41.06824 12.46112 51.38169    50.8 
1 1 1  -12   10   23 o 43.66582 13.90541 38.82639   -53.0 
1 1 1  -12   10   24 o 32.52460 13.40215 53.45479  -146.1 
1 1 1  -12   10   25 o 81.23911 8.135496 86.37705  -126.3 
1 1 1  -12   10   26 o 49.37091 13.50726 56.29232  -117.1 
1 1 1  -12   11    1 o 198.5287 3.069652 116.7522   103.0 
1 1 1  -12   11    2 o 351.0778 4.309855 310.9855    92.9 
1 1 1  -12   11    3 o 138.7398 2.844666 162.7470   144.3 
1 1 1  -12   11    4 o 187.4139 2.945499 128.2756    34.6 
1 1 1  -12   11    5 o 102.9818 2.540197 13.79595   121.3 
1 1 1  -12   11    6 o 213.4749 3.001966 263.7578     1.6 
1 1 1  -12   11    7 o 219.4095 2.776942 153.5703    67.9 
1 1 1  -12   11    8 o 399.0020 4.077467 293.3258  -106.9 
1 1 1  -12   11    9 o 140.9382 2.955723 175.9906   -67.2 
1 1 1  -12   11   10 o 362.6550 4.505430 348.3585   -12.2 
1 1 1  -12   11   11 o 172.2779 3.047562 239.1783   -56.5 
1 1 1  -12   11   12 o 411.2176 4.966853 441.7615   -98.3 
1 1 1  -12   11   13 o 185.5816 2.842361 118.2591   122.3 
1 1 1  -12   11   14 o 200.5123 2.886724 188.9710    17.7 
1 1 1  -12   11   15 f 299.2302 3.575308 190.0025    48.0 
1 1 1  -12   11   16 o 54.60084 6.344980 30.30595   -32.0 
1 1 1  -12   11   17 o 75.18793 5.621118 42.42922    42.3 
1 1 1  -12   11   18 o 120.1453 3.825166 112.2394   -70.1 
1 1 1  -12   11   19 o 46.76558 9.592271 61.49884  -109.8 
1 1 1  -12   11   20 o 94.72834 5.305871 66.88757   168.9 
1 1 1  -12   11   21 o 134.9501 4.182171 122.5349   136.0 
1 1 1  -12   11   22 o 90.31666 6.013716 77.63873   138.2 
1 1 1  -12   11   23 f 87.30392 5.600745 87.56944    78.4 
1 1 1  -12   11   24 o 21.67737 10.18083 36.54675    34.8 
1 1 1  -12   11   25 o 54.65334 11.65311 12.84575   111.8 
1 1 1  -12   11   26 o 21.85098 10.45769 23.57285    29.7 
1 1 1  -12   12    1 o 167.9348 2.640476 183.1076   -24.0 
1 1 1  -12   12    2 o 388.2994 3.879184 379.6999    95.1 
1 1 1  -12   12    3 o 167.2355 2.492738 145.6642    30.2 
1 1 1  -12   12    4 o 455.3139 4.298268 448.6914  -102.2 
1 1 1  -12   12    5 o 213.0548 2.586335 202.0162   133.3 
1 1 1  -12   12    6 o 328.6017 3.407975 278.8443  -154.9 
1 1 1  -12   12    7 o 213.0938 2.740828 192.3785    72.7 
1 1 1  -12   12    8 o 204.5693 2.770739 183.4500    75.7 
1 1 1  -12   12    9 o 254.5038 3.190938 239.8610   -65.2 
1 1 1  -12   12   10 o 62.68000 3.496697 52.51210   144.1 
1 1 1  -12   12   11 o 292.2178 3.166227 274.3295   -14.4 
1 1 1  -12   12   12 o 245.8117 3.573162 195.9901   -69.5 
1 1 1  -12   12   13 o 417.8159 4.067261 335.0999   -27.9 
1 1 1  -12   12   14 o 102.6707 3.415143 73.39739    51.4 
1 1 1  -12   12   15 o 61.55917 5.300607 78.18189   165.4 
1 1 1  -12   12   16 o 21.95622 9.109147 55.01385   175.2 
1 1 1  -12   12   17 o 271.6145 3.228999 252.8829    42.9 
1 1 1  -12   12   18 o 80.55973 5.571356 75.38766    46.0 
1 1 1  -12   12   19 o 159.1148 3.643051 148.5356    87.1 
1 1 1  -12   12   20 o 72.82053 6.146825 48.42683   164.2 
1 1 1  -12   12   21 o 130.4133 4.204053 190.4077   -91.8 
1 1 1  -12   12   22 o 82.01808 5.544079 95.91163  -102.3 
1 1 1  -12   12   23 o 101.2822 5.532919 104.0813   -62.9 
1 1 1  -12   12   24 o 48.56680 11.38006 57.21518     2.4 
1 1 1  -12   12   25 o 56.36991 10.99390 54.15601   -25.1 
1 1 1  -12   13    1 o 299.9779 4.010554 290.3427   105.5 
1 1 1  -12   13    2 o 269.6442 3.060903 250.8566    24.2 
1 1 1  -12   13    3 o 84.03085 2.797130 68.16370    81.0 
1 1 1  -12   13    4 o 263.5087 2.928056 208.0780  -109.2 
1 1 1  -12   13    5 f 650.5110 5.853490 472.6711  -105.3 
1 1 1  -12   13    6 o 237.3447 2.979029 194.4282   -79.3 
1 1 1  -12   13    7 o 158.9008 2.482294 156.2292   103.9 
1 1 1  -12   13    8 o 256.7304 2.993886 242.2318   151.2 
1 1 1  -12   13    9 o 20.68240 7.773345 73.99153  -131.1 
1 1 1  -12   13   10 o 91.84016 3.265765 143.3506    27.1 
1 1 1  -12   13   11 o 139.7739 2.766078 158.0297   -40.3 
1 1 1  -12   13   12 o 203.5118 4.093738 142.7077   -57.1 
1 1 1  -12   13   13 o 246.2156 4.516372 244.7709   140.4 
1 1 1  -12   13   14 o 99.81632 3.874854 160.2457   141.8 
1 1 1  -12   13   15 o 187.8593 3.319990 84.86185    50.6 
1 1 1  -12   13   16 o 54.47840 7.420260 14.50378   114.7 
1 1 1  -12   13   17 o 43.53408 9.710179 38.47031   106.6 
1 1 1  -12   13   18 o 143.8471 3.790442 156.5074   -37.0 
1 1 1  -12   13   19 o 51.69760 9.142798 41.80183    98.3 
1 1 1  -12   13   20 o 26.17118 10.88523 29.63052    -0.3 
1 1 1  -12   13   21 o 99.21904 5.834124 107.9797   -26.0 
1 1 1  -12   13   22 o 72.44446 7.084565 62.46650    59.2 
1 1 1  -12   13   23 o 73.29410 7.837433 85.95636     9.3 
1 1 1  -12   13   24 o 35.79697 12.91290 77.99236     0.9 
1 1 1  -12   13   25 o 56.11012 12.18248 62.18121    26.9 
1 1 1  -12   14    1 o 220.5973 2.798879 218.6898    -1.2 
1 1 1  -12   14    2 o 198.0827 3.172323 228.0540    54.0 
1 1 1  -12   14    3 o 209.3856 2.702538 182.7075    17.6 
1 1 1  -12   14    4 o 229.1536 2.781698 262.1726  -117.8 
1 1 1  -12   14    5 o 233.7861 2.881567 167.2885   -75.1 
1 1 1  -12   14    6 o 305.0052 3.536360 269.4540   152.6 
1 1 1  -12   14    7 o 384.6795 4.025616 369.6513    74.9 
1 1 1  -12   14    8 o 400.9374 4.834284 359.3608   -25.7 
1 1 1  -12   14    9 f 414.2813 4.250696 383.3076  -117.9 
1 1 1  -12   14   10 o 94.34457 2.853798 132.7390    22.9 
1 1 1  -12   14   11 o 78.39520 3.434925 56.17345    14.5 
1 1 1  -12   14   12 o 317.6340 4.043368 293.3459    91.6 
1 1 1  -12   14   13 o 59.15837 4.624156 20.82518   144.9 
1 1 1  -12   14   14 o 145.3192 3.064355 131.0090  -103.7 
1 1 1  -12   14   15 o 121.3020 3.013192 127.0337  -114.0 
1 1 1  -12   14   16 o 226.7061 3.587340 205.7330  -139.1 
1 1 1  -12   14   17 o 107.3131 3.799606 113.8565    27.3 
1 1 1  -12   14   18 o 38.41606 10.23167 25.24775   136.1 
1 1 1  -12   14   19 o 112.4510 4.007987 85.03831   129.4 
1 1 1  -12   14   20 o 25.47380 10.72797 15.23137    82.1 
1 1 1  -12   14   21 o 48.95479 8.839955 55.66128    44.9 
1 1 1  -12   14   22 o 37.86897 13.12476 37.06850    87.5 
1 1 1  -12   14   23 o 67.62599 7.482696 58.40906  -123.2 
1 1 1  -12   14   24 o 16.44484 8.151358 40.39753  -104.4 
1 1 1  -12   14   25 o 36.94894 13.03854 18.81589   -72.7 
1 1 1  -12   15    1 o 171.1583 2.584721 148.6294   167.9 
1 1 1  -12   15    2 o 231.9213 2.867226 214.2967   174.3 
1 1 1  -12   15    3 o 78.91222 2.915605 76.74326  -117.9 
1 1 1  -12   15    4 o 96.28932 2.463292 111.6647   -81.1 
1 1 1  -12   15    5 o 410.1624 4.336776 365.1780    87.3 
1 1 1  -12   15    6 o 309.6078 3.445456 386.6378   -47.0 
1 1 1  -12   15    7 o 439.9977 4.446033 382.5257   -82.3 
1 1 1  -12   15    8 o 493.6458 5.075977 346.3388  -110.5 
1 1 1  -12   15    9 o 23.82426 7.786722 25.14669  -130.5 
1 1 1  -12   15   10 o 137.4342 2.732364 124.8204    60.6 
1 1 1  -12   15   11 o 154.5351 2.947844 153.0191    33.8 
1 1 1  -12   15   12 o 242.0198 3.160878 253.3033  -122.1 
1 1 1  -12   15   13 o 221.7590 2.756808 239.2230  -121.3 
1 1 1  -12   15   14 o 99.37032 3.265690 96.82244   -78.5 
1 1 1  -12   15   15 o 78.63821 3.881749 64.24461    -1.4 
1 1 1  -12   15   16 o 94.80470 3.535004 85.74509   -39.5 
1 1 1  -12   15   17 o 113.3308 3.867679 97.12270  -101.5 
1 1 1  -12   15   18 o 133.6665 3.235636 114.1047   -36.8 
1 1 1  -12   15   19 o 34.75280 10.52554 61.30426   -50.3 
1 1 1  -12   15   20 o 78.19653 5.667552 51.96087   -13.3 
1 1 1  -12   15   21 o 83.39477 5.494446 58.90472    13.8 
1 1 1  -12   15   22 o 102.1836 4.289231 95.20311   127.3 
1 1 1  -12   15   23 o 49.53520 10.02942 44.62269   171.0 
1 1 1  -12   15   24 o 16.66507 8.251883 32.31479  -121.8 
1 1 1  -12   16    1 o 119.9484 2.566803 137.0450  -173.9 
1 1 1  -12   16    2 o 171.7190 2.575116 198.6965   110.6 
1 1 1  -12   16    3 o 282.8810 3.106470 142.2064  -133.8 
1 1 1  -12   16    4 o 291.0400 3.369911 194.4725   -72.4 
1 1 1  -12   16    5 o 281.4180 3.553647 305.3119    75.3 
1 1 1  -12   16    6 o 76.53094 2.951744 68.79030   156.2 
1 1 1  -12   16    7 o 46.57225 3.998677 104.5892     7.3 
1 1 1  -12   16    8 o 44.91956 4.674364 96.70206   -82.5 
1 1 1  -12   16    9 o 185.8649 2.731915 161.9369   124.9 
1 1 1  -12   16   10 o 253.8390 3.083430 256.3376    23.9 
1 1 1  -12   16   11 o 134.1391 2.736544 49.00437  -117.5 
1 1 1  -12   16   12 o 165.2876 2.675272 176.7908   -22.4 
1 1 1  -12   16   13 o 148.3896 2.730845 125.8476   -20.3 
1 1 1  -12   16   14 o 144.2307 2.647028 148.1493    -2.1 
1 1 1  -12   16   15 o 92.61569 3.685744 114.4748    73.0 
1 1 1  -12   16   16 o 113.4407 3.503448 111.2920   146.5 
1 1 1  -12   16   17 o 142.9338 3.273039 120.5514   120.0 
1 1 1  -12   16   18 o 62.99373 5.990956 77.50451  -171.0 
1 1 1  -12   16   19 f 47.80438 7.887239 73.02145   136.2 
1 1 1  -12   16   20 o 26.58583 10.84475 11.37847    46.4 
1 1 1  -12   16   21 o 49.89393 8.468070 24.18921    -7.2 
1 1 1  -12   16   22 o 31.86329 11.71294 6.434633   178.5 
1 1 1  -12   16   23 o 19.60797 9.217103 18.03974   141.0 
1 1 1  -12   16   24 o 36.13804 11.84909 17.70540    72.2 
1 1 1  -12   17    1 o 194.2413 3.036544 253.7528   -95.8 
1 1 1  -12   17    2 o 152.3148 2.508497 88.19832  -124.1 
1 1 1  -12   17    3 o 182.1333 2.498844 112.3615   -33.4
[truncated: 1,050,821 more chars]
